# Supplementary material for: Systematic identification and characterization of repressive domains in Drosophila transcription factors
Source: EMBO J. 2022 Dec 22;42(3):e112100. doi: 10.15252/embj.2022112100 (PMC9890238; doi:10.15252/embj.2022112100)
Supplement: Supplementary file 2 — Dataset EV1 [file EMBJ-42-e112100-s023.xlsx]

## Sheet: Legend
Dataset EV1
Sheet 1: candidate genes
list of 1133 transcription-related genes from Drosophila melanogaster that were part of the library used for RD-seq
Sheet 2: 150 bp oligos
150 bp oligonucleotides and 50 amino acid candidate sequences tiling the genes listed in sheet 1
used for the library generation
Sheet 3: FlyTF database
contains information on FlyTF scores from FlyTF database (Pfreundt et al. 2009)
contains list of genes from FlyTF database (downloaded 2018-12-05)

## Sheet: candidate_genes
flybaseID	geneName
FBgn0000014	abd-A
FBgn0000015	Abd-B
FBgn0000018	abo
FBgn0000022	ac
FBgn0000028	acj6
FBgn0000061	al
FBgn0000097	aop
FBgn0000137	ase
FBgn0000139	ash2
FBgn0000146	aub
FBgn0000157	Dll
FBgn0000166	bcd
FBgn0000179	bi
FBgn0000181	bic
FBgn0000212	brm
FBgn0000233	btd
FBgn0000251	cad
FBgn0000283	Cp190
FBgn0000286	Cf2
FBgn0000287	salr
FBgn0000289	cg
FBgn0000370	crc
FBgn0000376	crm
FBgn0000411	D
FBgn0000412	D1
FBgn0000439	Dfd
FBgn0000448	Hr3
FBgn0000459	disco
FBgn0000490	dpp
FBgn0000492	Dr
FBgn0000504	dsx
FBgn0000520	dwg
FBgn0000529	bsh
FBgn0000533	ea
FBgn0000541	E(bx)
FBgn0000543	ecd
FBgn0000546	EcR
FBgn0000560	eg
FBgn0000567	Eip74EF
FBgn0000568	Eip75B
FBgn0000575	emc
FBgn0000576	ems
FBgn0000577	en
FBgn0000588	esc
FBgn0000591	E(spl)m8-HLH
FBgn0000606	eve
FBgn0000611	exd
FBgn0000617	e(y)1
FBgn0000618	e(y)2
FBgn0000625	eyg
FBgn0000629	E(z)
FBgn0000659	fkh
FBgn0000927	fs(1)Ya
FBgn0000964	tj
FBgn0001077	ftz
FBgn0001078	ftz-f1
FBgn0001133	grau
FBgn0001138	grn
FBgn0001139	gro
FBgn0001147	gsb-n
FBgn0001148	gsb
FBgn0001150	gt
FBgn0001168	h
FBgn0001169	H
FBgn0001170	H2.0
FBgn0001179	hay
FBgn0001180	hb
FBgn0001185	her
FBgn0001206	Hmr
FBgn0001222	Hsf
FBgn0001235	hth
FBgn0001269	inv
FBgn0001276	ix
FBgn0001291	Jra
FBgn0001297	kay
FBgn0001319	kn
FBgn0001320	kni
FBgn0001323	knrl
FBgn0001324	kto
FBgn0001325	Kr
FBgn0001978	stc
FBgn0001981	esg
FBgn0001983	wor
FBgn0001990	wek
FBgn0001994	crp
FBgn0002023	Lim3
FBgn0002441	l(3)mbt
FBgn0002521	pho
FBgn0002522	lab
FBgn0002542	lds
FBgn0002561	l(1)sc
FBgn0002573	sens
FBgn0002576	lz
FBgn0002609	E(spl)m3-HLH
FBgn0002631	E(spl)m5-HLH
FBgn0002633	E(spl)m7-HLH
FBgn0002723	Met
FBgn0002733	E(spl)mbeta-HLH
FBgn0002734	E(spl)mdelta-HLH
FBgn0002735	E(spl)mgamma-HLH
FBgn0002775	msl-3
FBgn0002780	mod
FBgn0002781	mod(mdg4)
FBgn0002783	mor
FBgn0002842	sa
FBgn0002887	mus201
FBgn0002914	Myb
FBgn0002922	nau
FBgn0002931	net
FBgn0002941	slou
FBgn0002948	nod
FBgn0002962	nos
FBgn0002985	odd
FBgn0003002	opa
FBgn0003028	ovo
FBgn0003042	Pc
FBgn0003044	Pcl
FBgn0003053	peb
FBgn0003068	per
FBgn0003117	pnr
FBgn0003118	pnt
FBgn0003129	Poxm
FBgn0003130	Poxn
FBgn0003145	prd
FBgn0003169	put
FBgn0003254	rib
FBgn0003256	rl
FBgn0003267	ro
FBgn0003270	amos
FBgn0003275	RpII18
FBgn0003277	RpII215
FBgn0003278	RpI135
FBgn0003300	run
FBgn0003330	Sce
FBgn0003334	Scm
FBgn0003339	Scr
FBgn0003345	sd
FBgn0003371	sgg
FBgn0003396	shn
FBgn0003411	sisA
FBgn0003415	skd
FBgn0003430	slp1
FBgn0003448	sna
FBgn0003459	stwl
FBgn0003460	so
FBgn0003479	spn-A
FBgn0003499	sr
FBgn0003507	srp
FBgn0003511	Sry-beta
FBgn0003512	Sry-delta
FBgn0003513	ss
FBgn0003567	su(Hw)
FBgn0003575	su(sable)
FBgn0003598	Su(var)3-7
FBgn0003607	Su(var)205
FBgn0003612	Su(var)2-10
FBgn0003651	svp
FBgn0003687	Tbp
FBgn0003716	tkv
FBgn0003719	tld
FBgn0003720	tll
FBgn0003862	trx
FBgn0003865	tsg
FBgn0003866	tsh
FBgn0003870	ttk
FBgn0003896	tup
FBgn0003900	twi
FBgn0003941	RpL40
FBgn0003942	RpS27A
FBgn0003943	Ubi-p63E
FBgn0003944	Ubx
FBgn0003963	ush
FBgn0003964	usp
FBgn0003975	vg
FBgn0004050	z
FBgn0004053	zen
FBgn0004054	zen2
FBgn0004101	bs
FBgn0004102	oc
FBgn0004106	Cdk1
FBgn0004110	tin
FBgn0004170	sc
FBgn0004198	ct
FBgn0004362	HmgD
FBgn0004372	aly
FBgn0004394	pdm2
FBgn0004396	CrebA
FBgn0004401	Pep
FBgn0004463	RpIII128
FBgn0004510	Ets97D
FBgn0004567	slp2
FBgn0004595	pros
FBgn0004597	CycC
FBgn0004606	zfh1
FBgn0004607	zfh2
FBgn0004618	gl
FBgn0004644	hh
FBgn0004652	fru
FBgn0004656	fs(1)h
FBgn0004666	sim
FBgn0004795	retn
FBgn0004837	Su(H)
FBgn0004838	Hrb27C
FBgn0004854	B-H2
FBgn0004855	RpII15
FBgn0004858	elB
FBgn0004859	ci
FBgn0004860	ph-d
FBgn0004861	ph-p
FBgn0004862	bap
FBgn0004863	C15
FBgn0004865	Eip78C
FBgn0004870	bab1
FBgn0004872	piwi
FBgn0004878	cas
FBgn0004880	scrt
FBgn0004892	sob
FBgn0004893	bowl
FBgn0004895	FoxL1
FBgn0004896	fd59A
FBgn0004897	fd96Ca
FBgn0004898	fd96Cb
FBgn0004914	Hnf4
FBgn0004915	TfIIB
FBgn0004919	gol
FBgn0005386	ash1
FBgn0005427	ewg
FBgn0005558	ey
FBgn0005561	sv
FBgn0005590	scw
FBgn0005593	RpL7
FBgn0005596	yem
FBgn0005612	Sox14
FBgn0005613	Sox15
FBgn0005624	Psc
FBgn0005636	nvy
FBgn0005638	slbo
FBgn0005642	wdn
FBgn0005658	Ets65A
FBgn0005659	Ets98B
FBgn0005660	Ets21C
FBgn0005677	dac
FBgn0005694	Aef1
FBgn0005695	gcl
FBgn0005771	noc
FBgn0008636	hbn
FBgn0008646	E5
FBgn0008651	lbl
FBgn0010109	dpn
FBgn0010173	RpA-70
FBgn0010228	HmgZ
FBgn0010247	Parp
FBgn0010278	Ssrp
FBgn0010280	Taf4
FBgn0010282	TfIIFalpha
FBgn0010287	Trf
FBgn0010300	brat
FBgn0010303	hep
FBgn0010313	corto
FBgn0010323	Gsc
FBgn0010355	Taf1
FBgn0010356	Taf5
FBgn0010416	TH1
FBgn0010417	Taf6
FBgn0010421	TfIIFbeta
FBgn0010422	TfIIS
FBgn0010433	ato
FBgn0010438	mtSSB
FBgn0010520	Bka
FBgn0010762	simj
FBgn0010768	sqz
FBgn0010774	Ref1
FBgn0010825	Gug
FBgn0011236	ken
FBgn0011274	Dif
FBgn0011276	HLH3B
FBgn0011277	HLH4C
FBgn0011278	lbe
FBgn0011289	TfIIA-L
FBgn0011290	Taf12
FBgn0011291	Taf11
FBgn0011481	Ssdp
FBgn0011569	can
FBgn0011586	e(r)
FBgn0011604	Iswi
FBgn0011638	La
FBgn0011648	Mad
FBgn0011655	Med
FBgn0011656	Mef2
FBgn0011659	Mlh1
FBgn0011660	Pms2
FBgn0011701	repo
FBgn0011715	Snr1
FBgn0011723	byn
FBgn0011725	twin
FBgn0011739	wts
FBgn0011758	B-H1
FBgn0011763	Dp
FBgn0011766	E2f1
FBgn0011836	Taf2
FBgn0013263	Trl
FBgn0013347	TfIIA-S
FBgn0013469	klu
FBgn0013531	MED20
FBgn0013746	alien
FBgn0013751	Awh
FBgn0013753	Bgb
FBgn0013755	Bro
FBgn0013764	Chi
FBgn0013799	Deaf1
FBgn0014009	Rab2
FBgn0014018	Rel
FBgn0014037	Su(Tpl)
FBgn0014143	croc
FBgn0014179	gcm
FBgn0014342	mia
FBgn0014343	mirr
FBgn0014396	tim
FBgn0014859	Hr38
FBgn0014931	CG2678
FBgn0014949	btn
FBgn0015025	CkIIalpha-i1
FBgn0015239	Hr78
FBgn0015240	Hr96
FBgn0015268	Nap1
FBgn0015270	Orc2
FBgn0015271	Orc5
FBgn0015299	Ssb-c31a
FBgn0015371	chn
FBgn0015381	dsf
FBgn0015396	jumu
FBgn0015524	otp
FBgn0015546	spel1
FBgn0015550	tap
FBgn0015561	unpg
FBgn0015602	BEAF-32
FBgn0015618	Cdk8
FBgn0015664	Dref
FBgn0015721	ktub
FBgn0015789	Rab10
FBgn0015790	Rab11
FBgn0015794	Rab18
FBgn0015799	Rbf
FBgn0015805	HDAC1
FBgn0015828	TfIIEalpha
FBgn0015829	TfIIEbeta
FBgn0015903	apt
FBgn0015904	ara
FBgn0015919	caup
FBgn0016076	vri
FBgn0016081	fry
FBgn0016660	H15
FBgn0016694	Pdp1
FBgn0016754	sba
FBgn0016917	Stat92E
FBgn0016970	l(2)k10201
FBgn0017430	Nelf-E
FBgn0017550	Rga
FBgn0017578	Max
FBgn0019650	toy
FBgn0019809	gcm2
FBgn0019938	RpI1
FBgn0019949	Cdk9
FBgn0020306	dom
FBgn0020307	dve
FBgn0020309	crol
FBgn0020378	Sp1
FBgn0020379	Rfx
FBgn0020412	JIL-1
FBgn0020493	Dad
FBgn0020496	CtBP
FBgn0020617	Rx
FBgn0020887	Su(z)12
FBgn0020912	Ptx1
FBgn0021738	Crg-1
FBgn0021767	org-1
FBgn0021872	Xbp1
FBgn0022238	lolal
FBgn0022361	Pur-alpha
FBgn0022699	D19B
FBgn0022724	Taf8
FBgn0022740	HLH54F
FBgn0022764	Sin3A
FBgn0022772	Orc1
FBgn0022786	Hira
FBgn0022935	D19A
FBgn0022936	CycH
FBgn0022959	yps
FBgn0023001	melt
FBgn0023076	Clk
FBgn0023091	dimm
FBgn0023094	cyc
FBgn0023097	bon
FBgn0023180	Orc6
FBgn0023212	EloB
FBgn0023214	edl
FBgn0023215	Mnt
FBgn0023216	Parg
FBgn0023489	Pph13
FBgn0023509	mip130
FBgn0023518	trr
FBgn0024184	unc-4
FBgn0024244	drm
FBgn0024249	cato
FBgn0024250	brk
FBgn0024251	bbx
FBgn0024288	Sox100B
FBgn0024291	Sirt1
FBgn0024321	NK7.1
FBgn0024330	MED6
FBgn0024371	E2f2
FBgn0024491	Bin1
FBgn0024887	kin17
FBgn0024909	Taf7
FBgn0024956	Mat1
FBgn0024975	CG2712
FBgn0025185	az2
FBgn0025334	PHDP
FBgn0025336	CG4882
FBgn0025360	Optix
FBgn0025382	Rab27
FBgn0025455	CycT
FBgn0025456	CREG
FBgn0025463	Bap60
FBgn0025525	bab2
FBgn0025635	CG17829
FBgn0025679	Klf15
FBgn0025716	Bap55
FBgn0025776	ind
FBgn0025800	Smox
FBgn0025832	Fen1
FBgn0025838	CG2652
FBgn0025874	Meics
FBgn0026058	OdsH
FBgn0026160	tna
FBgn0026257	cav
FBgn0026262	bip2
FBgn0026324	Taf10b
FBgn0026373	RpII33
FBgn0026411	Lim1
FBgn0026441	ear
FBgn0026573	ADD1
FBgn0026575	hang
FBgn0026582	Hmg-2
FBgn0026598	Apc2
FBgn0026869	Thd1
FBgn0026873	MED18
FBgn0027339	jim
FBgn0027364	Six4
FBgn0027378	MRG15
FBgn0027490	D12
FBgn0027494	RpS10a
FBgn0027503	CG11970
FBgn0027514	CG1024
FBgn0027524	CG3909
FBgn0027553	NELF-B
FBgn0027567	CG8108
FBgn0027592	MED15
FBgn0027599	CG2790
FBgn0027620	Acf
FBgn0027788	Hey
FBgn0027866	CG9776
FBgn0027930	MP1
FBgn0027945	ppl
FBgn0027950	MBD-like
FBgn0027951	MTA1-like
FBgn0028387	chm
FBgn0028398	Taf10
FBgn0028436	ECSIT
FBgn0028530	mTTF
FBgn0028531	CG15286
FBgn0028550	Atf3
FBgn0028579	phtf
FBgn0028647	CG11902
FBgn0028683	spt4
FBgn0028789	Doc1
FBgn0028852	CG15262
FBgn0028878	CG15269
FBgn0028879	CG15270
FBgn0028887	CG3491
FBgn0028895	CG17328
FBgn0028926	NC2beta
FBgn0028931	CG16863
FBgn0028979	tio
FBgn0028982	Spt6
FBgn0028991	seq
FBgn0028993	scro
FBgn0028996	onecut
FBgn0028999	nerfin-1
FBgn0029006	Smurf
FBgn0029123	SoxN
FBgn0029504	CHES-1-like
FBgn0029681	CG15239
FBgn0029711	Usf
FBgn0029783	Sirt4
FBgn0029800	lin-52
FBgn0029822	CG12236
FBgn0029824	CG3726
FBgn0029861	CG3815
FBgn0029867	CG3847
FBgn0029895	CG14441
FBgn0029899	CG14438
FBgn0029905	Nf-YC
FBgn0029912	CG4557
FBgn0029928	CG3032
FBgn0029936	CG4617
FBgn0029939	CG9650
FBgn0030003	CG2116
FBgn0030005	CG2120
FBgn0030008	CG2129
FBgn0030009	CG15336
FBgn0030010	CG10959
FBgn0030012	CG18262
FBgn0030058	CG11294
FBgn0030077	CG15365
FBgn0030082	HP1b
FBgn0030093	Bap111
FBgn0030096	Zpr1
FBgn0030200	RabX2
FBgn0030206	CG2889
FBgn0030221	Rab9Db
FBgn0030240	CG2202
FBgn0030266	CG11122
FBgn0030314	CG11696
FBgn0030316	CG11695
FBgn0030408	CG11085
FBgn0030432	CG4404
FBgn0030455	CG4318
FBgn0030477	dmrt11E
FBgn0030486	Set2
FBgn0030505	NFAT
FBgn0030551	CG11674
FBgn0030659	CG9215
FBgn0030663	CG8117
FBgn0030664	CG8119
FBgn0030680	CG8944
FBgn0030687	RpIIIC160
FBgn0030699	CG8578
FBgn0030706	Lrp4
FBgn0030710	CG8924
FBgn0030787	CG9609
FBgn0030788	Sap30
FBgn0030792	CG4789
FBgn0030878	CG6769
FBgn0030899	Hesr
FBgn0030933	CG6470
FBgn0030963	CG7101
FBgn0030990	CG7556
FBgn0031023	CG14200
FBgn0031074	SkpE
FBgn0031086	fd19B
FBgn0031090	Rab35
FBgn0031115	CG11710
FBgn0031144	CG1529
FBgn0031232	CG11617
FBgn0031257	CG4133
FBgn0031264	CG11835
FBgn0031309	Tfb4
FBgn0031375	erm
FBgn0031391	CG11723
FBgn0031444	CG9879
FBgn0031446	CG15398
FBgn0031456	Tnpo-SR
FBgn0031495	GABPI
FBgn0031573	CG3407
FBgn0031597	CG17612
FBgn0031604	Elp3
FBgn0031608	CG15435
FBgn0031610	CG15436
FBgn0031623	Taf12L
FBgn0031657	CG3756
FBgn0031660	mRpL28
FBgn0031711	CG6907
FBgn0031759	lid
FBgn0031820	Daxx
FBgn0031873	Gas41
FBgn0031874	CG13775
FBgn0031876	Atac1
FBgn0031894	CG4496
FBgn0031906	CG5160
FBgn0031939	CG13796
FBgn0032016	Mettl14
FBgn0032130	brwl
FBgn0032150	CG13123
FBgn0032175	CG13131
FBgn0032202	REPTOR-BP
FBgn0032209	Hand
FBgn0032210	CYLD
FBgn0032223	GATAd
FBgn0032248	Bug22
FBgn0032291	CG17118
FBgn0032295	CG12299
FBgn0032321	YL-1
FBgn0032388	CG6686
FBgn0032401	Plzf
FBgn0032404	RpL7-like
FBgn0032473	kmg
FBgn0032475	Sfmbt
FBgn0032512	Bdp1
FBgn0032517	CG7099
FBgn0032525	Hsp60D
FBgn0032587	CG5953
FBgn0032600	BuGZ
FBgn0032634	Rpb11
FBgn0032651	Oli
FBgn0032691	Atac2
FBgn0032707	CG10348
FBgn0032730	CG10431
FBgn0032741	Sidpn
FBgn0032763	CG17568
FBgn0032812	Hakai
FBgn0032814	CG10366
FBgn0032815	CG10462
FBgn0032816	Nf-YB
FBgn0032817	CG10631
FBgn0032847	Taf13
FBgn0032858	CG10949
FBgn0032940	Mondo
FBgn0032979	Clamp
FBgn0032988	Tif-IA
FBgn0033010	Atf6
FBgn0033015	d4
FBgn0033029	Not3
FBgn0033155	Br140
FBgn0033183	CG1620
FBgn0033185	CG1603
FBgn0033186	CG1602
FBgn0033233	Kdm4A
FBgn0033252	CG12769
FBgn0033358	spab
FBgn0033449	CG1663
FBgn0033458	CG18446
FBgn0033459	CG12744
FBgn0033491	CG18011
FBgn0033528	trsn
FBgn0033540	Elp2
FBgn0033569	CG12942
FBgn0033571	Rpb5
FBgn0033581	CG12391
FBgn0033627	CG13204
FBgn0033636	tou
FBgn0033667	reb
FBgn0033668	exp
FBgn0033692	wash
FBgn0033744	Dh44
FBgn0033748	vis
FBgn0033749	achi
FBgn0033782	sug
FBgn0033846	mip120
FBgn0033889	CG6701
FBgn0033929	Tfb1
FBgn0033934	CG17385
FBgn0033971	CG10209
FBgn0033993	CG8089
FBgn0033998	row
FBgn0034008	CG8152
FBgn0034012	Hr51
FBgn0034062	CG8388
FBgn0034096	CG7786
FBgn0034114	CG4282
FBgn0034120	CG15710
FBgn0034217	Lhr
FBgn0034240	MESR4
FBgn0034379	CG15073
FBgn0034425	CG11906
FBgn0034430	mip40
FBgn0034438	CG9416
FBgn0034503	MED8
FBgn0034511	GNBP-like3
FBgn0034520	lms
FBgn0034534	maf-S
FBgn0034570	CG10543
FBgn0034599	hng1
FBgn0034643	CG10321
FBgn0034650	NC2alpha
FBgn0034667	comr
FBgn0034670	CG13488
FBgn0034707	MED16
FBgn0034726	Mes4
FBgn0034795	MED23
FBgn0034814	CG9890
FBgn0034821	CG9876
FBgn0034878	pita
FBgn0034933	CG3735
FBgn0034946	CG3065
FBgn0034970	yki
FBgn0034985	CG3328
FBgn0035024	CG11414
FBgn0035036	CG4707
FBgn0035106	rno
FBgn0035121	Tudor-SN
FBgn0035137	CG1233
FBgn0035144	Kah
FBgn0035145	MED14
FBgn0035149	MED30
FBgn0035160	hng3
FBgn0035213	CG2199
FBgn0035238	CG12104
FBgn0035293	CG5687
FBgn0035295	Cnb
FBgn0035357	MEP-1
FBgn0035405	CG15812
FBgn0035407	Asciz
FBgn0035481	CG12605
FBgn0035518	CG15011
FBgn0035625	Blimp-1
FBgn0035626	lin-28
FBgn0035643	CG13287
FBgn0035687	Prdm13
FBgn0035688	fmt
FBgn0035690	CG10274
FBgn0035691	CG7386
FBgn0035702	CG10147
FBgn0035754	MED4
FBgn0035769	CTCF
FBgn0035849	ERR
FBgn0035851	MED24
FBgn0035903	CG6765
FBgn0035954	Doc3
FBgn0035956	Doc2
FBgn0035993	Nf-YA
FBgn0035997	phol
FBgn0036004	Jarid2
FBgn0036124	CG7839
FBgn0036126	Irbp18
FBgn0036134	FoxK
FBgn0036179	CG7368
FBgn0036188	CG7339
FBgn0036239	Pop2
FBgn0036274	CG4328
FBgn0036285	toe
FBgn0036294	CG10654
FBgn0036331	CG14117
FBgn0036349	SNCF
FBgn0036395	CG17361
FBgn0036396	CG17359
FBgn0036411	Sox21a
FBgn0036423	CG3919
FBgn0036436	CG4914
FBgn0036479	CG13458
FBgn0036486	Msh6
FBgn0036522	CG7372
FBgn0036538	CG15715
FBgn0036581	MED10
FBgn0036661	CG9705
FBgn0036725	CG18265
FBgn0036775	RpIIIC53
FBgn0036791	CG7271
FBgn0036810	CG6885
FBgn0036811	MED11
FBgn0036812	Nufip
FBgn0036843	Sfxn2
FBgn0036900	CG8765
FBgn0036931	CG14183
FBgn0037018	CG4042
FBgn0037027	HIPP1
FBgn0037031	CG11456
FBgn0037051	CG10565
FBgn0037085	Neu2
FBgn0037109	MED1
FBgn0037120	CG11247
FBgn0037121	Rpb8
FBgn0037183	CG14451
FBgn0037202	Ssl1
FBgn0037262	MED31
FBgn0037275	CG14655
FBgn0037317	CG14667
FBgn0037329	POLDIP2
FBgn0037359	MED27
FBgn0037379	CG10979
FBgn0037436	Hr83
FBgn0037445	CG9727
FBgn0037446	Zif
FBgn0037466	CG1965
FBgn0037475	Fer1
FBgn0037531	CG10445
FBgn0037540	Pbp95
FBgn0037555	Ada2b
FBgn0037580	DppIII
FBgn0037584	CG7963
FBgn0037617	nom
FBgn0037618	ouib
FBgn0037619	CG8159
FBgn0037620	ranshi
FBgn0037621	M1BP
FBgn0037634	hng2
FBgn0037659	Kdm2
FBgn0037672	sage
FBgn0037698	CG16779
FBgn0037717	CG8301
FBgn0037722	CG8319
FBgn0037746	CG8478
FBgn0037751	topi
FBgn0037778	mtTFB2
FBgn0037794	CG6254
FBgn0037802	Sirt6
FBgn0037844	CG4570
FBgn0037876	CG4820
FBgn0037877	CG6689
FBgn0037918	CG6791
FBgn0037920	CG14710
FBgn0037921	CG6808
FBgn0037922	CG14711
FBgn0037923	CG6813
FBgn0037926	Elp1
FBgn0037931	CG18476
FBgn0037937	Fer3
FBgn0037981	Spt3
FBgn0038016	MBD
FBgn0038046	CG5641
FBgn0038047	CG5245
FBgn0038057	CG12267
FBgn0038063	Octbeta2R
FBgn0038108	CG7518
FBgn0038128	Ravus
FBgn0038144	CG8870
FBgn0038197	foxo
FBgn0038244	CG7987
FBgn0038301	CG6654
FBgn0038316	CG6276
FBgn0038327	Trax
FBgn0038371	Pbp45
FBgn0038390	Rbf2
FBgn0038391	GATAe
FBgn0038402	Fer2
FBgn0038418	pad
FBgn0038427	ema
FBgn0038472	CG3995
FBgn0038499	Brf
FBgn0038547	CG17803
FBgn0038548	CG17806
FBgn0038549	CG17802
FBgn0038550	CG17801
FBgn0038551	Odj
FBgn0038564	CG7785
FBgn0038578	MED17
FBgn0038592	CG18599
FBgn0038626	CG7691
FBgn0038678	mRpL55
FBgn0038704	CG5316
FBgn0038741	CG17186
FBgn0038742	Arc42
FBgn0038760	MED25
FBgn0038765	CG4424
FBgn0038766	CG4854
FBgn0038767	trem
FBgn0038768	CG4936
FBgn0038787	CG4360
FBgn0038788	Sirt2
FBgn0038805	TFAM
FBgn0038833	CG15696
FBgn0038851	dmrt93B
FBgn0038852	HHEX
FBgn0038872	Nelf-A
FBgn0038903	RpI12
FBgn0038951	CG5380
FBgn0038978	tHMG1
FBgn0038979	tHMG2
FBgn0039019	HP1c
FBgn0039039	lmd
FBgn0039044	p53
FBgn0039066	EloA
FBgn0039078	CG4374
FBgn0039108	CG10232
FBgn0039152	Root
FBgn0039169	Spps
FBgn0039201	CG13617
FBgn0039209	REPTOR
FBgn0039218	Rpb10
FBgn0039225	Ets96B
FBgn0039227	polybromo
FBgn0039329	CG10669
FBgn0039336	CG4553
FBgn0039337	MED28
FBgn0039338	XNP
FBgn0039355	CG4730
FBgn0039411	dysf
FBgn0039504	CG14260
FBgn0039509	bigmax
FBgn0039530	Tusp
FBgn0039559	NSD
FBgn0039602	CG1647
FBgn0039631	Sirt7
FBgn0039635	Pdhb
FBgn0039654	Brd8
FBgn0039683	dmrt99B
FBgn0039712	CG15514
FBgn0039740	ZIPIC
FBgn0039777	Jon99Fii
FBgn0039808	CG12071
FBgn0039816	CG11317
FBgn0039831	CG12054
FBgn0039860	CG1792
FBgn0039904	Hcf
FBgn0039923	MED26
FBgn0039937	fd102C
FBgn0039938	Sox102F
FBgn0039946	ATbp
FBgn0040020	MED21
FBgn0040071	tara
FBgn0040075	rept
FBgn0040268	Top3alpha
FBgn0040273	Spt5
FBgn0040285	Scamp
FBgn0040318	HGTX
FBgn0040338	TfIIA-S-2
FBgn0040339	MED22
FBgn0040344	CG3711
FBgn0040355	CG3526
FBgn0040366	CG11398
FBgn0040394	CG16903
FBgn0040465	Dlip3
FBgn0040467	Dlip1
FBgn0040765	luna
FBgn0040777	CG14767
FBgn0040918	schlank
FBgn0041092	tai
FBgn0041103	nht
FBgn0041105	nerfin-2
FBgn0041111	lilli
FBgn0041156	exex
FBgn0041205	key
FBgn0041229	Gr93a
FBgn0041775	tral
FBgn0042085	Bap170
FBgn0042205	CG18764
FBgn0042630	Sox21b
FBgn0042696	NfI
FBgn0043001	Chrac-16
FBgn0043002	Chrac-14
FBgn0043364	cbt
FBgn0043796	CG12219
FBgn0043900	pygo
FBgn0044028	Notum
FBgn0044324	Chro
FBgn0045759	bin
FBgn0045852	ham
FBgn0046874	Pif1B
FBgn0050011	gem
FBgn0050020	CG30020
FBgn0050077	Blos1
FBgn0050080	CG30080
FBgn0050401	dany
FBgn0050403	CG30403
FBgn0050431	CG30431
FBgn0050443	Opbp
FBgn0051040	Cog7
FBgn0051155	Rpb7
FBgn0051211	CG31211
FBgn0051224	CG31224
FBgn0051365	CG31365
FBgn0051388	CG31388
FBgn0051390	MED7
FBgn0051441	CG31441
FBgn0051481	pb
FBgn0051611	His4:CG31611
FBgn0051612	CG31612
FBgn0051613	His3:CG31613
FBgn0051618	His2A:CG31618
FBgn0051632	sens-2
FBgn0051642	CG31642
FBgn0051716	Cnot4
FBgn0051875	CG31875
FBgn0052006	CG32006
FBgn0052105	Lmx1a
FBgn0052121	CG32121
FBgn0052296	Mrtf
FBgn0052343	Atac3
FBgn0052532	CG32532
FBgn0052601	betaNACtes3
FBgn0052671	Rab9Fa
FBgn0052673	Rab9E
FBgn0052767	CG32767
FBgn0052772	CG32772
FBgn0052831	CG33695
FBgn0052982	CG32982
FBgn0053178	CG33178
FBgn0053182	Kdm4B
FBgn0053213	CG33213
FBgn0053557	CG33557
FBgn0054031	CG34031
FBgn0061209	His2B:CG17949
FBgn0061361	CG33786
FBgn0061362	CG33785
FBgn0067052	Rab9D
FBgn0082831	pps
FBgn0083981	RunxA
FBgn0083985	CG34149
FBgn0085369	Drgx
FBgn0085396	CG34367
FBgn0085424	nub
FBgn0085432	pan
FBgn0085436	Not1
FBgn0085444	mute
FBgn0085451	htk
FBgn0086350	tef
FBgn0086358	Tab2
FBgn0086447	l(2)37Cg
FBgn0086655	jing
FBgn0086680	vvl
FBgn0086758	chinmo
FBgn0086908	egg
FBgn0086913	Rab26
FBgn0087008	e(y)3
FBgn0250754	CG42232
FBgn0250850	rig
FBgn0259162	RunxB
FBgn0259176	bun
FBgn0259211	grh
FBgn0259234	Camta
FBgn0259246	brp
FBgn0259785	pzg
FBgn0259789	zld
FBgn0259938	cwo
FBgn0259986	nab
FBgn0260243	E(var)3-9
FBgn0260386	mtg
FBgn0260390	CG42516
FBgn0260398	Pbp49
FBgn0260442	rhea
FBgn0260632	dl
FBgn0260642	Antp
FBgn0260741	CG3281
FBgn0260749	Utx
FBgn0260789	mxc
FBgn0261015	Pif1A
FBgn0261064	Rbsn-5
FBgn0261109	mrn
FBgn0261113	Xrp1
FBgn0261238	Alh
FBgn0261239	Hr39
FBgn0261278	grp
FBgn0261283	SREBP
FBgn0261434	hkb
FBgn0261456	hpo
FBgn0261565	Lmpt
FBgn0261573	CoRest
FBgn0261588	pdm3
FBgn0261617	nej
FBgn0261641	CG42724
FBgn0261648	salm
FBgn0261703	gce
FBgn0261705	CG42741
FBgn0261723	Dbx
FBgn0261793	Trf2
FBgn0261802	CG42748
FBgn0261823	Asx
FBgn0261850	Xpd
FBgn0261885	osa
FBgn0261930	vnd
FBgn0261953	TfAP-2
FBgn0261963	mid
FBgn0261976	Psf2
FBgn0261986	RASSF8
FBgn0262139	trh
FBgn0262160	CG9932
FBgn0262477	FoxP
FBgn0262518	Rab8
FBgn0262519	Mi-2
FBgn0262582	cic
FBgn0262636	dati
FBgn0262656	Myc
FBgn0262719	CG43163
FBgn0262732	mbf1
FBgn0262739	AGO1
FBgn0262937	Rabex-5
FBgn0262955	RpII140
FBgn0262975	cnc
FBgn0263072	CG43347
FBgn0263079	CG43338
FBgn0263102	psq
FBgn0263108	BtbVII
FBgn0263112	Mitf
FBgn0263118	tx
FBgn0263237	Cdk7
FBgn0263239	dar1
FBgn0263240	Coop
FBgn0263352	Unr
FBgn0263490	mld
FBgn0263510	nclb
FBgn0263511	Vsx1
FBgn0263512	Vsx2
FBgn0263601	mib1
FBgn0263667	Lpt
FBgn0263772	CG43689
FBgn0263979	Caf1-55
FBgn0264005	Hmx
FBgn0264075	tgo
FBgn0264442	ab
FBgn0264489	CG43897
FBgn0264490	Eip93F
FBgn0264562	Hr4
FBgn0264954	fd3F
FBgn0264962	Pcf11
FBgn0265182	CG44247
FBgn0265193	Atf-2
FBgn0265276	l(3)neo38
FBgn0265523	Smr
FBgn0265574	Cdc5
FBgn0265623	Su(z)2
FBgn0265784	CrebB
FBgn0266129	lov
FBgn0266369	Mtp
FBgn0266377	Pde8
FBgn0266411	sima
FBgn0266450	Kr-h1
FBgn0266670	Sec5
FBgn0266711	EloC
FBgn0266916	Cenp-C
FBgn0267033	mamo
FBgn0267253	CG32700
FBgn0267336	Glut4EF
FBgn0267337	rn
FBgn0267792	rgr
FBgn0267821	da
FBgn0267861	Maf1
FBgn0267978	ap
FBgn0270924	zf30C
FBgn0278608	Dsp1
FBgn0283451	br
FBgn0283521	lola
FBgn0283712	LIMK1
FBgn0284084	wg
FBgn0284220	Top2
FBgn0284249	Adf1
FBgn0284250	Oaz
FBgn0285879	disco-r
FBgn0285917	sbb
FBgn0285937	Rab1
FBgn0285947	RpS10b
FBgn0285954	caz
FBgn0285971	prg
FBgn0286204	ich

## Sheet: 150bp_oligos
oligoName	geneId	geneName	nt.sequence	AA.sequence
FBtr0070028_FBgn0031090_1	FBgn0031090	Rab35	ATGGCACGCGGCTTCGATCATCTATTCAAGTTGCTAATAATCGGCGATAGCGGCGTGGGCAAGTCGTCGCTGCTCATCCGGTTCTCGGACGACACATTCTCAGGCAGTTACATCACCACCATCGGCGTGGACTTTAAGATCCGCACCGTG	MARGFDHLFKLLIIGDSGVGKSSLLIRFSDDTFSGSYITTIGVDFKIRTV
FBtr0070028_FBgn0031090_10	FBgn0031090	Rab35	AAGATCCGCACCGTGGACATCGAGGGCATGCGCGTAAAGCTGCAGATCTGGGACACGGCCGGGCAGGAGCGCTTCCGGACAATCACCAGCACCTACTACCGCGGCACCCACGGCGTCATTGTCGTCTACGACGTCACGAACGGCGAATCC	KIRTVDIEGMRVKLQIWDTAGQERFRTITSTYYRGTHGVIVVYDVTNGES
FBtr0070028_FBgn0031090_11	FBgn0031090	Rab35	GACATCGAGGGCATGCGCGTAAAGCTGCAGATCTGGGACACGGCCGGGCAGGAGCGCTTCCGGACAATCACCAGCACCTACTACCGCGGCACCCACGGCGTCATTGTCGTCTACGACGTCACGAACGGCGAATCCTTTGCGAACGTCCGC	DIEGMRVKLQIWDTAGQERFRTITSTYYRGTHGVIVVYDVTNGESFANVR
FBtr0070028_FBgn0031090_12	FBgn0031090	Rab35	CGCGTAAAGCTGCAGATCTGGGACACGGCCGGGCAGGAGCGCTTCCGGACAATCACCAGCACCTACTACCGCGGCACCCACGGCGTCATTGTCGTCTACGACGTCACGAACGGCGAATCCTTTGCGAACGTCCGCCGCTGGCTGGAGGAG	RVKLQIWDTAGQERFRTITSTYYRGTHGVIVVYDVTNGESFANVRRWLEE
FBtr0070028_FBgn0031090_13	FBgn0031090	Rab35	ATCTGGGACACGGCCGGGCAGGAGCGCTTCCGGACAATCACCAGCACCTACTACCGCGGCACCCACGGCGTCATTGTCGTCTACGACGTCACGAACGGCGAATCCTTTGCGAACGTCCGCCGCTGGCTGGAGGAGATCCAGAATAACTGC	IWDTAGQERFRTITSTYYRGTHGVIVVYDVTNGESFANVRRWLEEIQNNC
FBtr0070028_FBgn0031090_14	FBgn0031090	Rab35	GGGCAGGAGCGCTTCCGGACAATCACCAGCACCTACTACCGCGGCACCCACGGCGTCATTGTCGTCTACGACGTCACGAACGGCGAATCCTTTGCGAACGTCCGCCGCTGGCTGGAGGAGATCCAGAATAACTGCGATGTGGTTAAAAAA	GQERFRTITSTYYRGTHGVIVVYDVTNGESFANVRRWLEEIQNNCDVVKK
FBtr0070028_FBgn0031090_15	FBgn0031090	Rab35	CGGACAATCACCAGCACCTACTACCGCGGCACCCACGGCGTCATTGTCGTCTACGACGTCACGAACGGCGAATCCTTTGCGAACGTCCGCCGCTGGCTGGAGGAGATCCAGAATAACTGCGATGTGGTTAAAAAAGTATTAGTGGGCAAC	RTITSTYYRGTHGVIVVYDVTNGESFANVRRWLEEIQNNCDVVKKVLVGN
FBtr0070028_FBgn0031090_16	FBgn0031090	Rab35	ACCTACTACCGCGGCACCCACGGCGTCATTGTCGTCTACGACGTCACGAACGGCGAATCCTTTGCGAACGTCCGCCGCTGGCTGGAGGAGATCCAGAATAACTGCGATGTGGTTAAAAAAGTATTAGTGGGCAACAAGAACGACGATCCG	TYYRGTHGVIVVYDVTNGESFANVRRWLEEIQNNCDVVKKVLVGNKNDDP
FBtr0070028_FBgn0031090_17	FBgn0031090	Rab35	ACCCACGGCGTCATTGTCGTCTACGACGTCACGAACGGCGAATCCTTTGCGAACGTCCGCCGCTGGCTGGAGGAGATCCAGAATAACTGCGATGTGGTTAAAAAAGTATTAGTGGGCAACAAGAACGACGATCCGGACAGGAAGGTGGTC	THGVIVVYDVTNGESFANVRRWLEEIQNNCDVVKKVLVGNKNDDPDRKVV
FBtr0070028_FBgn0031090_18	FBgn0031090	Rab35	GTCGTCTACGACGTCACGAACGGCGAATCCTTTGCGAACGTCCGCCGCTGGCTGGAGGAGATCCAGAATAACTGCGATGTGGTTAAAAAAGTATTAGTGGGCAACAAGAACGACGATCCGGACAGGAAGGTGGTCATTACCGAAGACGCG	VVYDVTNGESFANVRRWLEEIQNNCDVVKKVLVGNKNDDPDRKVVITEDA
FBtr0070028_FBgn0031090_19	FBgn0031090	Rab35	ACGAACGGCGAATCCTTTGCGAACGTCCGCCGCTGGCTGGAGGAGATCCAGAATAACTGCGATGTGGTTAAAAAAGTATTAGTGGGCAACAAGAACGACGATCCGGACAGGAAGGTGGTCATTACCGAAGACGCGCAGCGGTTTGCGAAA	TNGESFANVRRWLEEIQNNCDVVKKVLVGNKNDDPDRKVVITEDAQRFAK
FBtr0070028_FBgn0031090_2	FBgn0031090	Rab35	GATCATCTATTCAAGTTGCTAATAATCGGCGATAGCGGCGTGGGCAAGTCGTCGCTGCTCATCCGGTTCTCGGACGACACATTCTCAGGCAGTTACATCACCACCATCGGCGTGGACTTTAAGATCCGCACCGTGGACATCGAGGGCATG	DHLFKLLIIGDSGVGKSSLLIRFSDDTFSGSYITTIGVDFKIRTVDIEGM
FBtr0070028_FBgn0031090_20	FBgn0031090	Rab35	TTTGCGAACGTCCGCCGCTGGCTGGAGGAGATCCAGAATAACTGCGATGTGGTTAAAAAAGTATTAGTGGGCAACAAGAACGACGATCCGGACAGGAAGGTGGTCATTACCGAAGACGCGCAGCGGTTTGCGAAACAAATGGACATCGAG	FANVRRWLEEIQNNCDVVKKVLVGNKNDDPDRKVVITEDAQRFAKQMDIE
FBtr0070028_FBgn0031090_21	FBgn0031090	Rab35	CGCTGGCTGGAGGAGATCCAGAATAACTGCGATGTGGTTAAAAAAGTATTAGTGGGCAACAAGAACGACGATCCGGACAGGAAGGTGGTCATTACCGAAGACGCGCAGCGGTTTGCGAAACAAATGGACATCGAGCTATTCGAGACATCT	RWLEEIQNNCDVVKKVLVGNKNDDPDRKVVITEDAQRFAKQMDIELFETS
FBtr0070028_FBgn0031090_22	FBgn0031090	Rab35	ATCCAGAATAACTGCGATGTGGTTAAAAAAGTATTAGTGGGCAACAAGAACGACGATCCGGACAGGAAGGTGGTCATTACCGAAGACGCGCAGCGGTTTGCGAAACAAATGGACATCGAGCTATTCGAGACATCTGCCAAAGACAACATA	IQNNCDVVKKVLVGNKNDDPDRKVVITEDAQRFAKQMDIELFETSAKDNI
FBtr0070028_FBgn0031090_23	FBgn0031090	Rab35	GATGTGGTTAAAAAAGTATTAGTGGGCAACAAGAACGACGATCCGGACAGGAAGGTGGTCATTACCGAAGACGCGCAGCGGTTTGCGAAACAAATGGACATCGAGCTATTCGAGACATCTGCCAAAGACAACATAAACGTGGAGAACATG	DVVKKVLVGNKNDDPDRKVVITEDAQRFAKQMDIELFETSAKDNINVENM
FBtr0070028_FBgn0031090_24	FBgn0031090	Rab35	GTATTAGTGGGCAACAAGAACGACGATCCGGACAGGAAGGTGGTCATTACCGAAGACGCGCAGCGGTTTGCGAAACAAATGGACATCGAGCTATTCGAGACATCTGCCAAAGACAACATAAACGTGGAGAACATGTTCTTGTCGATTACG	VLVGNKNDDPDRKVVITEDAQRFAKQMDIELFETSAKDNINVENMFLSIT
FBtr0070028_FBgn0031090_25	FBgn0031090	Rab35	AAGAACGACGATCCGGACAGGAAGGTGGTCATTACCGAAGACGCGCAGCGGTTTGCGAAACAAATGGACATCGAGCTATTCGAGACATCTGCCAAAGACAACATAAACGTGGAGAACATGTTCTTGTCGATTACGCGACAGGTGCTCGAT	KNDDPDRKVVITEDAQRFAKQMDIELFETSAKDNINVENMFLSITRQVLD
FBtr0070028_FBgn0031090_26	FBgn0031090	Rab35	GACAGGAAGGTGGTCATTACCGAAGACGCGCAGCGGTTTGCGAAACAAATGGACATCGAGCTATTCGAGACATCTGCCAAAGACAACATAAACGTGGAGAACATGTTCTTGTCGATTACGCGACAGGTGCTCGATCACAAGCTGCGCACC	DRKVVITEDAQRFAKQMDIELFETSAKDNINVENMFLSITRQVLDHKLRT
FBtr0070028_FBgn0031090_27	FBgn0031090	Rab35	ATTACCGAAGACGCGCAGCGGTTTGCGAAACAAATGGACATCGAGCTATTCGAGACATCTGCCAAAGACAACATAAACGTGGAGAACATGTTCTTGTCGATTACGCGACAGGTGCTCGATCACAAGCTGCGCACCTCCCCCAACGAGCAG	ITEDAQRFAKQMDIELFETSAKDNINVENMFLSITRQVLDHKLRTSPNEQ
FBtr0070028_FBgn0031090_28	FBgn0031090	Rab35	CAGCGGTTTGCGAAACAAATGGACATCGAGCTATTCGAGACATCTGCCAAAGACAACATAAACGTGGAGAACATGTTCTTGTCGATTACGCGACAGGTGCTCGATCACAAGCTGCGCACCTCCCCCAACGAGCAGCAGAAGGACACGCTC	QRFAKQMDIELFETSAKDNINVENMFLSITRQVLDHKLRTSPNEQQKDTL
FBtr0070028_FBgn0031090_29	FBgn0031090	Rab35	CAAATGGACATCGAGCTATTCGAGACATCTGCCAAAGACAACATAAACGTGGAGAACATGTTCTTGTCGATTACGCGACAGGTGCTCGATCACAAGCTGCGCACCTCCCCCAACGAGCAGCAGAAGGACACGCTCCATCTGAAGCCCAAT	QMDIELFETSAKDNINVENMFLSITRQVLDHKLRTSPNEQQKDTLHLKPN
FBtr0070028_FBgn0031090_3	FBgn0031090	Rab35	TTGCTAATAATCGGCGATAGCGGCGTGGGCAAGTCGTCGCTGCTCATCCGGTTCTCGGACGACACATTCTCAGGCAGTTACATCACCACCATCGGCGTGGACTTTAAGATCCGCACCGTGGACATCGAGGGCATGCGCGTAAAGCTGCAG	MLIIGDSGVGKSSLLIRFSDDTFSGSYITTIGVDFKIRTVDIEGMRVKLQ
FBtr0070028_FBgn0031090_30	FBgn0031090	Rab35	CTATTCGAGACATCTGCCAAAGACAACATAAACGTGGAGAACATGTTCTTGTCGATTACGCGACAGGTGCTCGATCACAAGCTGCGCACCTCCCCCAACGAGCAGCAGAAGGACACGCTCCATCTGAAGCCCAATCCCAAGGGCAGCAAG	LFETSAKDNINVENMFLSITRQVLDHKLRTSPNEQQKDTLHLKPNPKGSK
FBtr0070028_FBgn0031090_31	FBgn0031090	Rab35	GCCAAAGACAACATAAACGTGGAGAACATGTTCTTGTCGATTACGCGACAGGTGCTCGATCACAAGCTGCGCACCTCCCCCAACGAGCAGCAGAAGGACACGCTCCATCTGAAGCCCAATCCCAAGGGCAGCAAGGGTGGGAAGTGCTGC	AKDNINVENMFLSITRQVLDHKLRTSPNEQQKDTLHLKPNPKGSKGGKCC
FBtr0070028_FBgn0031090_4	FBgn0031090	Rab35	GATAGCGGCGTGGGCAAGTCGTCGCTGCTCATCCGGTTCTCGGACGACACATTCTCAGGCAGTTACATCACCACCATCGGCGTGGACTTTAAGATCCGCACCGTGGACATCGAGGGCATGCGCGTAAAGCTGCAGATCTGGGACACGGCC	DSGVGKSSLLIRFSDDTFSGSYITTIGVDFKIRTVDIEGMRVKLQIWDTA
FBtr0070028_FBgn0031090_5	FBgn0031090	Rab35	AAGTCGTCGCTGCTCATCCGGTTCTCGGACGACACATTCTCAGGCAGTTACATCACCACCATCGGCGTGGACTTTAAGATCCGCACCGTGGACATCGAGGGCATGCGCGTAAAGCTGCAGATCTGGGACACGGCCGGGCAGGAGCGCTTC	KSSLLIRFSDDTFSGSYITTIGVDFKIRTVDIEGMRVKLQIWDTAGQERF
FBtr0070028_FBgn0031090_6	FBgn0031090	Rab35	ATCCGGTTCTCGGACGACACATTCTCAGGCAGTTACATCACCACCATCGGCGTGGACTTTAAGATCCGCACCGTGGACATCGAGGGCATGCGCGTAAAGCTGCAGATCTGGGACACGGCCGGGCAGGAGCGCTTCCGGACAATCACCAGC	IRFSDDTFSGSYITTIGVDFKIRTVDIEGMRVKLQIWDTAGQERFRTITS
FBtr0070028_FBgn0031090_7	FBgn0031090	Rab35	GACACATTCTCAGGCAGTTACATCACCACCATCGGCGTGGACTTTAAGATCCGCACCGTGGACATCGAGGGCATGCGCGTAAAGCTGCAGATCTGGGACACGGCCGGGCAGGAGCGCTTCCGGACAATCACCAGCACCTACTACCGCGGC	DTFSGSYITTIGVDFKIRTVDIEGMRVKLQIWDTAGQERFRTITSTYYRG
FBtr0070028_FBgn0031090_8	FBgn0031090	Rab35	AGTTACATCACCACCATCGGCGTGGACTTTAAGATCCGCACCGTGGACATCGAGGGCATGCGCGTAAAGCTGCAGATCTGGGACACGGCCGGGCAGGAGCGCTTCCGGACAATCACCAGCACCTACTACCGCGGCACCCACGGCGTCATT	SYITTIGVDFKIRTVDIEGMRVKLQIWDTAGQERFRTITSTYYRGTHGVI
FBtr0070028_FBgn0031090_9	FBgn0031090	Rab35	ATCGGCGTGGACTTTAAGATCCGCACCGTGGACATCGAGGGCATGCGCGTAAAGCTGCAGATCTGGGACACGGCCGGGCAGGAGCGCTTCCGGACAATCACCAGCACCTACTACCGCGGCACCCACGGCGTCATTGTCGTCTACGACGTC	IGVDFKIRTVDIEGMRVKLQIWDTAGQERFRTITSTYYRGTHGVIVVYDV
FBtr0070032_FBgn0031086_1	FBgn0031086	fd19B	ATGGATACGACACCAATCTTCCAGTCCAGCTTCTCCATCCGATCGCTGCTCTCCGTGGACAAAAAGGAGGAGTCCCCCATTTCGAAGCACAACTCAGGAAGCAGCTTCAGCTCATGCTCGAGCTCCAGTTCCAACTCCAGCTCGGATTCG	MDTTPIFQSSFSIRSLLSVDKKEESPISKHNSGSSFSSCSSSSSNSSSDS
FBtr0070032_FBgn0031086_10	FBgn0031086	fd19B	TCCAGCTCGGATTCGATGGCTGCAAAGAGCAATGCAAAGCCGGCTTTCACCTACAGCGCCCTCATAGTGATGGCCATCTGGAGCAGCTCCGAGAAGCGTTTGACCCTAAGCGGGATCTGCAAGTGGATCGCGGACAACTTCCCGTACTAT	SSSDSMAAKSNAKPAFTYSALIVMAIWSSSEKRLTLSGICKWIADNFPYY
FBtr0070032_FBgn0031086_11	FBgn0031086	fd19B	ATGGCTGCAAAGAGCAATGCAAAGCCGGCTTTCACCTACAGCGCCCTCATAGTGATGGCCATCTGGAGCAGCTCCGAGAAGCGTTTGACCCTAAGCGGGATCTGCAAGTGGATCGCGGACAACTTCCCGTACTATCGCACCCGCAAGAGC	MAAKSNAKPAFTYSALIVMAIWSSSEKRLTLSGICKWIADNFPYYRTRKS
FBtr0070032_FBgn0031086_12	FBgn0031086	fd19B	AATGCAAAGCCGGCTTTCACCTACAGCGCCCTCATAGTGATGGCCATCTGGAGCAGCTCCGAGAAGCGTTTGACCCTAAGCGGGATCTGCAAGTGGATCGCGGACAACTTCCCGTACTATCGCACCCGCAAGAGCGTCTGGCAGAACTCG	NAKPAFTYSALIVMAIWSSSEKRLTLSGICKWIADNFPYYRTRKSVWQNS
FBtr0070032_FBgn0031086_13	FBgn0031086	fd19B	TTCACCTACAGCGCCCTCATAGTGATGGCCATCTGGAGCAGCTCCGAGAAGCGTTTGACCCTAAGCGGGATCTGCAAGTGGATCGCGGACAACTTCCCGTACTATCGCACCCGCAAGAGCGTCTGGCAGAACTCGATCCGGCACAACCTG	FTYSALIVMAIWSSSEKRLTLSGICKWIADNFPYYRTRKSVWQNSIRHNL
FBtr0070032_FBgn0031086_14	FBgn0031086	fd19B	CTCATAGTGATGGCCATCTGGAGCAGCTCCGAGAAGCGTTTGACCCTAAGCGGGATCTGCAAGTGGATCGCGGACAACTTCCCGTACTATCGCACCCGCAAGAGCGTCTGGCAGAACTCGATCCGGCACAACCTGAGTCTCAATCCGTTC	LIVMAIWSSSEKRLTLSGICKWIADNFPYYRTRKSVWQNSIRHNLSLNPF
FBtr0070032_FBgn0031086_15	FBgn0031086	fd19B	ATCTGGAGCAGCTCCGAGAAGCGTTTGACCCTAAGCGGGATCTGCAAGTGGATCGCGGACAACTTCCCGTACTATCGCACCCGCAAGAGCGTCTGGCAGAACTCGATCCGGCACAACCTGAGTCTCAATCCGTTCTTCGTTCGGGTGCCG	IWSSSEKRLTLSGICKWIADNFPYYRTRKSVWQNSIRHNLSLNPFFVRVP
FBtr0070032_FBgn0031086_16	FBgn0031086	fd19B	GAGAAGCGTTTGACCCTAAGCGGGATCTGCAAGTGGATCGCGGACAACTTCCCGTACTATCGCACCCGCAAGAGCGTCTGGCAGAACTCGATCCGGCACAACCTGAGTCTCAATCCGTTCTTCGTTCGGGTGCCGCGAGCTCTCGATGAT	EKRLTLSGICKWIADNFPYYRTRKSVWQNSIRHNLSLNPFFVRVPRALDD
FBtr0070032_FBgn0031086_17	FBgn0031086	fd19B	CTAAGCGGGATCTGCAAGTGGATCGCGGACAACTTCCCGTACTATCGCACCCGCAAGAGCGTCTGGCAGAACTCGATCCGGCACAACCTGAGTCTCAATCCGTTCTTCGTTCGGGTGCCGCGAGCTCTCGATGATCCTGGACGTGGCCAC	LSGICKWIADNFPYYRTRKSVWQNSIRHNLSLNPFFVRVPRALDDPGRGH
FBtr0070032_FBgn0031086_18	FBgn0031086	fd19B	AAGTGGATCGCGGACAACTTCCCGTACTATCGCACCCGCAAGAGCGTCTGGCAGAACTCGATCCGGCACAACCTGAGTCTCAATCCGTTCTTCGTTCGGGTGCCGCGAGCTCTCGATGATCCTGGACGTGGCCACTACTGGGCACTCGAT	KWIADNFPYYRTRKSVWQNSIRHNLSLNPFFVRVPRALDDPGRGHYWALD
FBtr0070032_FBgn0031086_19	FBgn0031086	fd19B	AACTTCCCGTACTATCGCACCCGCAAGAGCGTCTGGCAGAACTCGATCCGGCACAACCTGAGTCTCAATCCGTTCTTCGTTCGGGTGCCGCGAGCTCTCGATGATCCTGGACGTGGCCACTACTGGGCACTCGATCCGTATGCCGAGGAT	NFPYYRTRKSVWQNSIRHNLSLNPFFVRVPRALDDPGRGHYWALDPYAED
FBtr0070032_FBgn0031086_2	FBgn0031086	fd19B	ATCTTCCAGTCCAGCTTCTCCATCCGATCGCTGCTCTCCGTGGACAAAAAGGAGGAGTCCCCCATTTCGAAGCACAACTCAGGAAGCAGCTTCAGCTCATGCTCGAGCTCCAGTTCCAACTCCAGCTCGGATTCGATGGCTGCAAAGAGC	IFQSSFSIRSLLSVDKKEESPISKHNSGSSFSSCSSSSSNSSSDSMAAKS
FBtr0070032_FBgn0031086_20	FBgn0031086	fd19B	CGCACCCGCAAGAGCGTCTGGCAGAACTCGATCCGGCACAACCTGAGTCTCAATCCGTTCTTCGTTCGGGTGCCGCGAGCTCTCGATGATCCTGGACGTGGCCACTACTGGGCACTCGATCCGTATGCCGAGGATCTGTCCATTGGCGAG	RTRKSVWQNSIRHNLSLNPFFVRVPRALDDPGRGHYWALDPYAEDLSIGE
FBtr0070032_FBgn0031086_21	FBgn0031086	fd19B	GTCTGGCAGAACTCGATCCGGCACAACCTGAGTCTCAATCCGTTCTTCGTTCGGGTGCCGCGAGCTCTCGATGATCCTGGACGTGGCCACTACTGGGCACTCGATCCGTATGCCGAGGATCTGTCCATTGGCGAGACGACGGGACGCCTG	VWQNSIRHNLSLNPFFVRVPRALDDPGRGHYWALDPYAEDLSIGETTGRL
FBtr0070032_FBgn0031086_22	FBgn0031086	fd19B	ATCCGGCACAACCTGAGTCTCAATCCGTTCTTCGTTCGGGTGCCGCGAGCTCTCGATGATCCTGGACGTGGCCACTACTGGGCACTCGATCCGTATGCCGAGGATCTGTCCATTGGCGAGACGACGGGACGCCTGCGCCGCAGCAATTGG	IRHNLSLNPFFVRVPRALDDPGRGHYWALDPYAEDLSIGETTGRLRRSNW
FBtr0070032_FBgn0031086_23	FBgn0031086	fd19B	AGTCTCAATCCGTTCTTCGTTCGGGTGCCGCGAGCTCTCGATGATCCTGGACGTGGCCACTACTGGGCACTCGATCCGTATGCCGAGGATCTGTCCATTGGCGAGACGACGGGACGCCTGCGCCGCAGCAATTGGCAGCAGAATACGGGG	SLNPFFVRVPRALDDPGRGHYWALDPYAEDLSIGETTGRLRRSNWQQNTG
FBtr0070032_FBgn0031086_24	FBgn0031086	fd19B	TTCGTTCGGGTGCCGCGAGCTCTCGATGATCCTGGACGTGGCCACTACTGGGCACTCGATCCGTATGCCGAGGATCTGTCCATTGGCGAGACGACGGGACGCCTGCGCCGCAGCAATTGGCAGCAGAATACGGGGGCGAGACCCAAGGTC	FVRVPRALDDPGRGHYWALDPYAEDLSIGETTGRLRRSNWQQNTGARPKV
FBtr0070032_FBgn0031086_25	FBgn0031086	fd19B	CGAGCTCTCGATGATCCTGGACGTGGCCACTACTGGGCACTCGATCCGTATGCCGAGGATCTGTCCATTGGCGAGACGACGGGACGCCTGCGCCGCAGCAATTGGCAGCAGAATACGGGGGCGAGACCCAAGGTCACAGGTCATCCCTAT	RALDDPGRGHYWALDPYAEDLSIGETTGRLRRSNWQQNTGARPKVTGHPY
FBtr0070032_FBgn0031086_26	FBgn0031086	fd19B	CCTGGACGTGGCCACTACTGGGCACTCGATCCGTATGCCGAGGATCTGTCCATTGGCGAGACGACGGGACGCCTGCGCCGCAGCAATTGGCAGCAGAATACGGGGGCGAGACCCAAGGTCACAGGTCATCCCTATCAGCGAATGCCATAT	PGRGHYWALDPYAEDLSIGETTGRLRRSNWQQNTGARPKVTGHPYQRMPY
FBtr0070032_FBgn0031086_27	FBgn0031086	fd19B	TACTGGGCACTCGATCCGTATGCCGAGGATCTGTCCATTGGCGAGACGACGGGACGCCTGCGCCGCAGCAATTGGCAGCAGAATACGGGGGCGAGACCCAAGGTCACAGGTCATCCCTATCAGCGAATGCCATATTATGGGCACGGGCAC	YWALDPYAEDLSIGETTGRLRRSNWQQNTGARPKVTGHPYQRMPYYGHGH
FBtr0070032_FBgn0031086_28	FBgn0031086	fd19B	CCGTATGCCGAGGATCTGTCCATTGGCGAGACGACGGGACGCCTGCGCCGCAGCAATTGGCAGCAGAATACGGGGGCGAGACCCAAGGTCACAGGTCATCCCTATCAGCGAATGCCATATTATGGGCACGGGCACGGTAACGGCCCATAT	PYAEDLSIGETTGRLRRSNWQQNTGARPKVTGHPYQRMPYYGHGHGNGPY
FBtr0070032_FBgn0031086_29	FBgn0031086	fd19B	CTGTCCATTGGCGAGACGACGGGACGCCTGCGCCGCAGCAATTGGCAGCAGAATACGGGGGCGAGACCCAAGGTCACAGGTCATCCCTATCAGCGAATGCCATATTATGGGCACGGGCACGGTAACGGCCCATATATCAAGGCACACAGC	MSIGETTGRLRRSNWQQNTGARPKVTGHPYQRMPYYGHGHGNGPYIKAHS
FBtr0070032_FBgn0031086_3	FBgn0031086	fd19B	TTCTCCATCCGATCGCTGCTCTCCGTGGACAAAAAGGAGGAGTCCCCCATTTCGAAGCACAACTCAGGAAGCAGCTTCAGCTCATGCTCGAGCTCCAGTTCCAACTCCAGCTCGGATTCGATGGCTGCAAAGAGCAATGCAAAGCCGGCT	FSIRSLLSVDKKEESPISKHNSGSSFSSCSSSSSNSSSDSMAAKSNAKPA
FBtr0070032_FBgn0031086_30	FBgn0031086	fd19B	ACGACGGGACGCCTGCGCCGCAGCAATTGGCAGCAGAATACGGGGGCGAGACCCAAGGTCACAGGTCATCCCTATCAGCGAATGCCATATTATGGGCACGGGCACGGTAACGGCCCATATATCAAGGCACACAGCGCCTACTTCCCCATA	TTGRLRRSNWQQNTGARPKVTGHPYQRMPYYGHGHGNGPYIKAHSAYFPI
FBtr0070032_FBgn0031086_31	FBgn0031086	fd19B	CGCCGCAGCAATTGGCAGCAGAATACGGGGGCGAGACCCAAGGTCACAGGTCATCCCTATCAGCGAATGCCATATTATGGGCACGGGCACGGTAACGGCCCATATATCAAGGCACACAGCGCCTACTTCCCCATAATGGACCATCAACAC	RRSNWQQNTGARPKVTGHPYQRMPYYGHGHGNGPYIKAHSAYFPIMDHQH
FBtr0070032_FBgn0031086_32	FBgn0031086	fd19B	CAGCAGAATACGGGGGCGAGACCCAAGGTCACAGGTCATCCCTATCAGCGAATGCCATATTATGGGCACGGGCACGGTAACGGCCCATATATCAAGGCACACAGCGCCTACTTCCCCATAATGGACCATCAACACCATGCCGCCATGGTG	QQNTGARPKVTGHPYQRMPYYGHGHGNGPYIKAHSAYFPIMDHQHHAAMV
FBtr0070032_FBgn0031086_33	FBgn0031086	fd19B	GCGAGACCCAAGGTCACAGGTCATCCCTATCAGCGAATGCCATATTATGGGCACGGGCACGGTAACGGCCCATATATCAAGGCACACAGCGCCTACTTCCCCATAATGGACCATCAACACCATGCCGCCATGGTGCAGCACTACCAGGCC	ARPKVTGHPYQRMPYYGHGHGNGPYIKAHSAYFPIMDHQHHAAMVQHYQA
FBtr0070032_FBgn0031086_34	FBgn0031086	fd19B	ACAGGTCATCCCTATCAGCGAATGCCATATTATGGGCACGGGCACGGTAACGGCCCATATATCAAGGCACACAGCGCCTACTTCCCCATAATGGACCATCAACACCATGCCGCCATGGTGCAGCACTACCAGGCCATGATGCACAGATAC	TGHPYQRMPYYGHGHGNGPYIKAHSAYFPIMDHQHHAAMVQHYQAMMHRY
FBtr0070032_FBgn0031086_35	FBgn0031086	fd19B	CAGCGAATGCCATATTATGGGCACGGGCACGGTAACGGCCCATATATCAAGGCACACAGCGCCTACTTCCCCATAATGGACCATCAACACCATGCCGCCATGGTGCAGCACTACCAGGCCATGATGCACAGATACCAGATGATGCCACAT	QRMPYYGHGHGNGPYIKAHSAYFPIMDHQHHAAMVQHYQAMMHRYQMMPH
FBtr0070032_FBgn0031086_36	FBgn0031086	fd19B	TATGGGCACGGGCACGGTAACGGCCCATATATCAAGGCACACAGCGCCTACTTCCCCATAATGGACCATCAACACCATGCCGCCATGGTGCAGCACTACCAGGCCATGATGCACAGATACCAGATGATGCCACATCCTCACCATCACCAG	YGHGHGNGPYIKAHSAYFPIMDHQHHAAMVQHYQAMMHRYQMMPHPHHHQ
FBtr0070032_FBgn0031086_37	FBgn0031086	fd19B	GGTAACGGCCCATATATCAAGGCACACAGCGCCTACTTCCCCATAATGGACCATCAACACCATGCCGCCATGGTGCAGCACTACCAGGCCATGATGCACAGATACCAGATGATGCCACATCCTCACCATCACCAGCATCAGCATCAGCAT	GNGPYIKAHSAYFPIMDHQHHAAMVQHYQAMMHRYQMMPHPHHHQHQHQH
FBtr0070032_FBgn0031086_38	FBgn0031086	fd19B	ATCAAGGCACACAGCGCCTACTTCCCCATAATGGACCATCAACACCATGCCGCCATGGTGCAGCACTACCAGGCCATGATGCACAGATACCAGATGATGCCACATCCTCACCATCACCAGCATCAGCATCAGCATCAGCATCCTCATTCT	IKAHSAYFPIMDHQHHAAMVQHYQAMMHRYQMMPHPHHHQHQHQHQHPHS
FBtr0070032_FBgn0031086_39	FBgn0031086	fd19B	GCCTACTTCCCCATAATGGACCATCAACACCATGCCGCCATGGTGCAGCACTACCAGGCCATGATGCACAGATACCAGATGATGCCACATCCTCACCATCACCAGCATCAGCATCAGCATCAGCATCCTCATTCTCATTTCATTCAGCAA	AYFPIMDHQHHAAMVQHYQAMMHRYQMMPHPHHHQHQHQHQHPHSHFIQQ
FBtr0070032_FBgn0031086_4	FBgn0031086	fd19B	CTGCTCTCCGTGGACAAAAAGGAGGAGTCCCCCATTTCGAAGCACAACTCAGGAAGCAGCTTCAGCTCATGCTCGAGCTCCAGTTCCAACTCCAGCTCGGATTCGATGGCTGCAAAGAGCAATGCAAAGCCGGCTTTCACCTACAGCGCC	MLSVDKKEESPISKHNSGSSFSSCSSSSSNSSSDSMAAKSNAKPAFTYSA
FBtr0070032_FBgn0031086_40	FBgn0031086	fd19B	ATGGACCATCAACACCATGCCGCCATGGTGCAGCACTACCAGGCCATGATGCACAGATACCAGATGATGCCACATCCTCACCATCACCAGCATCAGCATCAGCATCAGCATCCTCATTCTCATTTCATTCAGCAATCAAAGCCCCTTCAT	MDHQHHAAMVQHYQAMMHRYQMMPHPHHHQHQHQHQHPHSHFIQQSKPLH
FBtr0070032_FBgn0031086_41	FBgn0031086	fd19B	CATGCCGCCATGGTGCAGCACTACCAGGCCATGATGCACAGATACCAGATGATGCCACATCCTCACCATCACCAGCATCAGCATCAGCATCAGCATCCTCATTCTCATTTCATTCAGCAATCAAAGCCCCTTCATATCCAGGAGCCATAT	HAAMVQHYQAMMHRYQMMPHPHHHQHQHQHQHPHSHFIQQSKPLHIQEPY
FBtr0070032_FBgn0031086_42	FBgn0031086	fd19B	CAGCACTACCAGGCCATGATGCACAGATACCAGATGATGCCACATCCTCACCATCACCAGCATCAGCATCAGCATCAGCATCCTCATTCTCATTTCATTCAGCAATCAAAGCCCCTTCATATCCAGGAGCCATATCATCATACCCGCTAC	QHYQAMMHRYQMMPHPHHHQHQHQHQHPHSHFIQQSKPLHIQEPYHHTRY
FBtr0070032_FBgn0031086_43	FBgn0031086	fd19B	ATGATGCACAGATACCAGATGATGCCACATCCTCACCATCACCAGCATCAGCATCAGCATCAGCATCCTCATTCTCATTTCATTCAGCAATCAAAGCCCCTTCATATCCAGGAGCCATATCATCATACCCGCTACCATCTTCACCAAGAG	MMHRYQMMPHPHHHQHQHQHQHPHSHFIQQSKPLHIQEPYHHTRYHLHQE
FBtr0070032_FBgn0031086_5	FBgn0031086	fd19B	AAAAAGGAGGAGTCCCCCATTTCGAAGCACAACTCAGGAAGCAGCTTCAGCTCATGCTCGAGCTCCAGTTCCAACTCCAGCTCGGATTCGATGGCTGCAAAGAGCAATGCAAAGCCGGCTTTCACCTACAGCGCCCTCATAGTGATGGCC	KKEESPISKHNSGSSFSSCSSSSSNSSSDSMAAKSNAKPAFTYSALIVMA
FBtr0070032_FBgn0031086_6	FBgn0031086	fd19B	CCCATTTCGAAGCACAACTCAGGAAGCAGCTTCAGCTCATGCTCGAGCTCCAGTTCCAACTCCAGCTCGGATTCGATGGCTGCAAAGAGCAATGCAAAGCCGGCTTTCACCTACAGCGCCCTCATAGTGATGGCCATCTGGAGCAGCTCC	PISKHNSGSSFSSCSSSSSNSSSDSMAAKSNAKPAFTYSALIVMAIWSSS
FBtr0070032_FBgn0031086_7	FBgn0031086	fd19B	AACTCAGGAAGCAGCTTCAGCTCATGCTCGAGCTCCAGTTCCAACTCCAGCTCGGATTCGATGGCTGCAAAGAGCAATGCAAAGCCGGCTTTCACCTACAGCGCCCTCATAGTGATGGCCATCTGGAGCAGCTCCGAGAAGCGTTTGACC	NSGSSFSSCSSSSSNSSSDSMAAKSNAKPAFTYSALIVMAIWSSSEKRLT
FBtr0070032_FBgn0031086_8	FBgn0031086	fd19B	TTCAGCTCATGCTCGAGCTCCAGTTCCAACTCCAGCTCGGATTCGATGGCTGCAAAGAGCAATGCAAAGCCGGCTTTCACCTACAGCGCCCTCATAGTGATGGCCATCTGGAGCAGCTCCGAGAAGCGTTTGACCCTAAGCGGGATCTGC	FSSCSSSSSNSSSDSMAAKSNAKPAFTYSALIVMAIWSSSEKRLTLSGIC
FBtr0070032_FBgn0031086_9	FBgn0031086	fd19B	AGCTCCAGTTCCAACTCCAGCTCGGATTCGATGGCTGCAAAGAGCAATGCAAAGCCGGCTTTCACCTACAGCGCCCTCATAGTGATGGCCATCTGGAGCAGCTCCGAGAAGCGTTTGACCCTAAGCGGGATCTGCAAGTGGATCGCGGAC	SSSSNSSSDSMAAKSNAKPAFTYSALIVMAIWSSSEKRLTLSGICKWIAD
FBtr0070072_FBgn0000022_1	FBgn0000022	ac	ATGGCTTTGGGCAGCGAAAATCACTCTGTTTTCAACGACGACGAGGAGTCATCTTCGGCCTTTAATGGACCCTCTGTTATCCGGAGAAATGCCCGGGAACGCAACCGCGTAAAGCAGGTCAACAATGGCTTCAGCCAACTACGACAACAT	MALGSENHSVFNDDEESSSAFNGPSVIRRNARERNRVKQVNNGFSQLRQH
FBtr0070072_FBgn0000022_10	FBgn0000022	ac	TCGGCCTTTAATGGACCCTCTGTTATCCGGAGAAATGCCCGGGAACGCAACCGCGTAAAGCAGGTCAACAATGGCTTCAGCCAACTACGACAACATATCCCTGCGGCCGTAATAGCCGATTTAAGCAATGGTCGCCGGGGAATTGGTCCC	SAFNGPSVIRRNARERNRVKQVNNGFSQLRQHIPAAVIADLSNGRRGIGP
FBtr0070072_FBgn0000022_11	FBgn0000022	ac	TTTAATGGACCCTCTGTTATCCGGAGAAATGCCCGGGAACGCAACCGCGTAAAGCAGGTCAACAATGGCTTCAGCCAACTACGACAACATATCCCTGCGGCCGTAATAGCCGATTTAAGCAATGGTCGCCGGGGAATTGGTCCCGGCGCC	FNGPSVIRRNARERNRVKQVNNGFSQLRQHIPAAVIADLSNGRRGIGPGA
FBtr0070072_FBgn0000022_12	FBgn0000022	ac	GGACCCTCTGTTATCCGGAGAAATGCCCGGGAACGCAACCGCGTAAAGCAGGTCAACAATGGCTTCAGCCAACTACGACAACATATCCCTGCGGCCGTAATAGCCGATTTAAGCAATGGTCGCCGGGGAATTGGTCCCGGCGCCAATAAA	GPSVIRRNARERNRVKQVNNGFSQLRQHIPAAVIADLSNGRRGIGPGANK
FBtr0070072_FBgn0000022_13	FBgn0000022	ac	TCTGTTATCCGGAGAAATGCCCGGGAACGCAACCGCGTAAAGCAGGTCAACAATGGCTTCAGCCAACTACGACAACATATCCCTGCGGCCGTAATAGCCGATTTAAGCAATGGTCGCCGGGGAATTGGTCCCGGCGCCAATAAAAAACTG	SVIRRNARERNRVKQVNNGFSQLRQHIPAAVIADLSNGRRGIGPGANKKL
FBtr0070072_FBgn0000022_14	FBgn0000022	ac	ATCCGGAGAAATGCCCGGGAACGCAACCGCGTAAAGCAGGTCAACAATGGCTTCAGCCAACTACGACAACATATCCCTGCGGCCGTAATAGCCGATTTAAGCAATGGTCGCCGGGGAATTGGTCCCGGCGCCAATAAAAAACTGAGCAAA	IRRNARERNRVKQVNNGFSQLRQHIPAAVIADLSNGRRGIGPGANKKLSK
FBtr0070072_FBgn0000022_15	FBgn0000022	ac	AGAAATGCCCGGGAACGCAACCGCGTAAAGCAGGTCAACAATGGCTTCAGCCAACTACGACAACATATCCCTGCGGCCGTAATAGCCGATTTAAGCAATGGTCGCCGGGGAATTGGTCCCGGCGCCAATAAAAAACTGAGCAAAGTTAGC	RNARERNRVKQVNNGFSQLRQHIPAAVIADLSNGRRGIGPGANKKLSKVS
FBtr0070072_FBgn0000022_16	FBgn0000022	ac	GCCCGGGAACGCAACCGCGTAAAGCAGGTCAACAATGGCTTCAGCCAACTACGACAACATATCCCTGCGGCCGTAATAGCCGATTTAAGCAATGGTCGCCGGGGAATTGGTCCCGGCGCCAATAAAAAACTGAGCAAAGTTAGCACACTG	ARERNRVKQVNNGFSQLRQHIPAAVIADLSNGRRGIGPGANKKLSKVSTL
FBtr0070072_FBgn0000022_17	FBgn0000022	ac	GAACGCAACCGCGTAAAGCAGGTCAACAATGGCTTCAGCCAACTACGACAACATATCCCTGCGGCCGTAATAGCCGATTTAAGCAATGGTCGCCGGGGAATTGGTCCCGGCGCCAATAAAAAACTGAGCAAAGTTAGCACACTGAAAATG	ERNRVKQVNNGFSQLRQHIPAAVIADLSNGRRGIGPGANKKLSKVSTLKM
FBtr0070072_FBgn0000022_18	FBgn0000022	ac	AACCGCGTAAAGCAGGTCAACAATGGCTTCAGCCAACTACGACAACATATCCCTGCGGCCGTAATAGCCGATTTAAGCAATGGTCGCCGGGGAATTGGTCCCGGCGCCAATAAAAAACTGAGCAAAGTTAGCACACTGAAAATGGCAGTA	NRVKQVNNGFSQLRQHIPAAVIADLSNGRRGIGPGANKKLSKVSTLKMAV
FBtr0070072_FBgn0000022_19	FBgn0000022	ac	GTAAAGCAGGTCAACAATGGCTTCAGCCAACTACGACAACATATCCCTGCGGCCGTAATAGCCGATTTAAGCAATGGTCGCCGGGGAATTGGTCCCGGCGCCAATAAAAAACTGAGCAAAGTTAGCACACTGAAAATGGCAGTAGAGTAC	VKQVNNGFSQLRQHIPAAVIADLSNGRRGIGPGANKKLSKVSTLKMAVEY
FBtr0070072_FBgn0000022_2	FBgn0000022	ac	TTGGGCAGCGAAAATCACTCTGTTTTCAACGACGACGAGGAGTCATCTTCGGCCTTTAATGGACCCTCTGTTATCCGGAGAAATGCCCGGGAACGCAACCGCGTAAAGCAGGTCAACAATGGCTTCAGCCAACTACGACAACATATCCCT	MGSENHSVFNDDEESSSAFNGPSVIRRNARERNRVKQVNNGFSQLRQHIP
FBtr0070072_FBgn0000022_20	FBgn0000022	ac	CAGGTCAACAATGGCTTCAGCCAACTACGACAACATATCCCTGCGGCCGTAATAGCCGATTTAAGCAATGGTCGCCGGGGAATTGGTCCCGGCGCCAATAAAAAACTGAGCAAAGTTAGCACACTGAAAATGGCAGTAGAGTACATACGG	QVNNGFSQLRQHIPAAVIADLSNGRRGIGPGANKKLSKVSTLKMAVEYIR
FBtr0070072_FBgn0000022_21	FBgn0000022	ac	AACAATGGCTTCAGCCAACTACGACAACATATCCCTGCGGCCGTAATAGCCGATTTAAGCAATGGTCGCCGGGGAATTGGTCCCGGCGCCAATAAAAAACTGAGCAAAGTTAGCACACTGAAAATGGCAGTAGAGTACATACGGCGCTTG	NNGFSQLRQHIPAAVIADLSNGRRGIGPGANKKLSKVSTLKMAVEYIRRL
FBtr0070072_FBgn0000022_22	FBgn0000022	ac	GGCTTCAGCCAACTACGACAACATATCCCTGCGGCCGTAATAGCCGATTTAAGCAATGGTCGCCGGGGAATTGGTCCCGGCGCCAATAAAAAACTGAGCAAAGTTAGCACACTGAAAATGGCAGTAGAGTACATACGGCGCTTGCAGAAA	GFSQLRQHIPAAVIADLSNGRRGIGPGANKKLSKVSTLKMAVEYIRRLQK
FBtr0070072_FBgn0000022_23	FBgn0000022	ac	AGCCAACTACGACAACATATCCCTGCGGCCGTAATAGCCGATTTAAGCAATGGTCGCCGGGGAATTGGTCCCGGCGCCAATAAAAAACTGAGCAAAGTTAGCACACTGAAAATGGCAGTAGAGTACATACGGCGCTTGCAGAAAGTTCTT	SQLRQHIPAAVIADLSNGRRGIGPGANKKLSKVSTLKMAVEYIRRLQKVL
FBtr0070072_FBgn0000022_24	FBgn0000022	ac	CTACGACAACATATCCCTGCGGCCGTAATAGCCGATTTAAGCAATGGTCGCCGGGGAATTGGTCCCGGCGCCAATAAAAAACTGAGCAAAGTTAGCACACTGAAAATGGCAGTAGAGTACATACGGCGCTTGCAGAAAGTTCTTCATGAA	LRQHIPAAVIADLSNGRRGIGPGANKKLSKVSTLKMAVEYIRRLQKVLHE
FBtr0070072_FBgn0000022_25	FBgn0000022	ac	CAACATATCCCTGCGGCCGTAATAGCCGATTTAAGCAATGGTCGCCGGGGAATTGGTCCCGGCGCCAATAAAAAACTGAGCAAAGTTAGCACACTGAAAATGGCAGTAGAGTACATACGGCGCTTGCAGAAAGTTCTTCATGAAAACGAC	QHIPAAVIADLSNGRRGIGPGANKKLSKVSTLKMAVEYIRRLQKVLHEND
FBtr0070072_FBgn0000022_26	FBgn0000022	ac	ATCCCTGCGGCCGTAATAGCCGATTTAAGCAATGGTCGCCGGGGAATTGGTCCCGGCGCCAATAAAAAACTGAGCAAAGTTAGCACACTGAAAATGGCAGTAGAGTACATACGGCGCTTGCAGAAAGTTCTTCATGAAAACGACCAGCAG	IPAAVIADLSNGRRGIGPGANKKLSKVSTLKMAVEYIRRLQKVLHENDQQ
FBtr0070072_FBgn0000022_27	FBgn0000022	ac	GCGGCCGTAATAGCCGATTTAAGCAATGGTCGCCGGGGAATTGGTCCCGGCGCCAATAAAAAACTGAGCAAAGTTAGCACACTGAAAATGGCAGTAGAGTACATACGGCGCTTGCAGAAAGTTCTTCATGAAAACGACCAGCAGAAACAG	AAVIADLSNGRRGIGPGANKKLSKVSTLKMAVEYIRRLQKVLHENDQQKQ
FBtr0070072_FBgn0000022_28	FBgn0000022	ac	GTAATAGCCGATTTAAGCAATGGTCGCCGGGGAATTGGTCCCGGCGCCAATAAAAAACTGAGCAAAGTTAGCACACTGAAAATGGCAGTAGAGTACATACGGCGCTTGCAGAAAGTTCTTCATGAAAACGACCAGCAGAAACAGAAACAG	VIADLSNGRRGIGPGANKKLSKVSTLKMAVEYIRRLQKVLHENDQQKQKQ
FBtr0070072_FBgn0000022_29	FBgn0000022	ac	GCCGATTTAAGCAATGGTCGCCGGGGAATTGGTCCCGGCGCCAATAAAAAACTGAGCAAAGTTAGCACACTGAAAATGGCAGTAGAGTACATACGGCGCTTGCAGAAAGTTCTTCATGAAAACGACCAGCAGAAACAGAAACAGTTGCAT	ADLSNGRRGIGPGANKKLSKVSTLKMAVEYIRRLQKVLHENDQQKQKQLH
FBtr0070072_FBgn0000022_3	FBgn0000022	ac	AGCGAAAATCACTCTGTTTTCAACGACGACGAGGAGTCATCTTCGGCCTTTAATGGACCCTCTGTTATCCGGAGAAATGCCCGGGAACGCAACCGCGTAAAGCAGGTCAACAATGGCTTCAGCCAACTACGACAACATATCCCTGCGGCC	SENHSVFNDDEESSSAFNGPSVIRRNARERNRVKQVNNGFSQLRQHIPAA
FBtr0070072_FBgn0000022_30	FBgn0000022	ac	TTAAGCAATGGTCGCCGGGGAATTGGTCCCGGCGCCAATAAAAAACTGAGCAAAGTTAGCACACTGAAAATGGCAGTAGAGTACATACGGCGCTTGCAGAAAGTTCTTCATGAAAACGACCAGCAGAAACAGAAACAGTTGCATTTGCAG	LSNGRRGIGPGANKKLSKVSTLKMAVEYIRRLQKVLHENDQQKQKQLHLQ
FBtr0070072_FBgn0000022_31	FBgn0000022	ac	AATGGTCGCCGGGGAATTGGTCCCGGCGCCAATAAAAAACTGAGCAAAGTTAGCACACTGAAAATGGCAGTAGAGTACATACGGCGCTTGCAGAAAGTTCTTCATGAAAACGACCAGCAGAAACAGAAACAGTTGCATTTGCAGCAGCAA	NGRRGIGPGANKKLSKVSTLKMAVEYIRRLQKVLHENDQQKQKQLHLQQQ
FBtr0070072_FBgn0000022_32	FBgn0000022	ac	CGCCGGGGAATTGGTCCCGGCGCCAATAAAAAACTGAGCAAAGTTAGCACACTGAAAATGGCAGTAGAGTACATACGGCGCTTGCAGAAAGTTCTTCATGAAAACGACCAGCAGAAACAGAAACAGTTGCATTTGCAGCAGCAACATTTG	RRGIGPGANKKLSKVSTLKMAVEYIRRLQKVLHENDQQKQKQLHLQQQHL
FBtr0070072_FBgn0000022_33	FBgn0000022	ac	GGAATTGGTCCCGGCGCCAATAAAAAACTGAGCAAAGTTAGCACACTGAAAATGGCAGTAGAGTACATACGGCGCTTGCAGAAAGTTCTTCATGAAAACGACCAGCAGAAACAGAAACAGTTGCATTTGCAGCAGCAACATTTGCACTTT	GIGPGANKKLSKVSTLKMAVEYIRRLQKVLHENDQQKQKQLHLQQQHLHF
FBtr0070072_FBgn0000022_34	FBgn0000022	ac	GGTCCCGGCGCCAATAAAAAACTGAGCAAAGTTAGCACACTGAAAATGGCAGTAGAGTACATACGGCGCTTGCAGAAAGTTCTTCATGAAAACGACCAGCAGAAACAGAAACAGTTGCATTTGCAGCAGCAACATTTGCACTTTCAGCAG	GPGANKKLSKVSTLKMAVEYIRRLQKVLHENDQQKQKQLHLQQQHLHFQQ
FBtr0070072_FBgn0000022_35	FBgn0000022	ac	GGCGCCAATAAAAAACTGAGCAAAGTTAGCACACTGAAAATGGCAGTAGAGTACATACGGCGCTTGCAGAAAGTTCTTCATGAAAACGACCAGCAGAAACAGAAACAGTTGCATTTGCAGCAGCAACATTTGCACTTTCAGCAGCAGCAA	GANKKLSKVSTLKMAVEYIRRLQKVLHENDQQKQKQLHLQQQHLHFQQQQ
FBtr0070072_FBgn0000022_36	FBgn0000022	ac	AATAAAAAACTGAGCAAAGTTAGCACACTGAAAATGGCAGTAGAGTACATACGGCGCTTGCAGAAAGTTCTTCATGAAAACGACCAGCAGAAACAGAAACAGTTGCATTTGCAGCAGCAACATTTGCACTTTCAGCAGCAGCAACAGCAT	NKKLSKVSTLKMAVEYIRRLQKVLHENDQQKQKQLHLQQQHLHFQQQQQH
FBtr0070072_FBgn0000022_37	FBgn0000022	ac	AAACTGAGCAAAGTTAGCACACTGAAAATGGCAGTAGAGTACATACGGCGCTTGCAGAAAGTTCTTCATGAAAACGACCAGCAGAAACAGAAACAGTTGCATTTGCAGCAGCAACATTTGCACTTTCAGCAGCAGCAACAGCATCAACAC	KLSKVSTLKMAVEYIRRLQKVLHENDQQKQKQLHLQQQHLHFQQQQQHQH
FBtr0070072_FBgn0000022_38	FBgn0000022	ac	AGCAAAGTTAGCACACTGAAAATGGCAGTAGAGTACATACGGCGCTTGCAGAAAGTTCTTCATGAAAACGACCAGCAGAAACAGAAACAGTTGCATTTGCAGCAGCAACATTTGCACTTTCAGCAGCAGCAACAGCATCAACACTTATAC	SKVSTLKMAVEYIRRLQKVLHENDQQKQKQLHLQQQHLHFQQQQQHQHLY
FBtr0070072_FBgn0000022_39	FBgn0000022	ac	GTTAGCACACTGAAAATGGCAGTAGAGTACATACGGCGCTTGCAGAAAGTTCTTCATGAAAACGACCAGCAGAAACAGAAACAGTTGCATTTGCAGCAGCAACATTTGCACTTTCAGCAGCAGCAACAGCATCAACACTTATACGCCTGG	VSTLKMAVEYIRRLQKVLHENDQQKQKQLHLQQQHLHFQQQQQHQHLYAW
FBtr0070072_FBgn0000022_4	FBgn0000022	ac	AATCACTCTGTTTTCAACGACGACGAGGAGTCATCTTCGGCCTTTAATGGACCCTCTGTTATCCGGAGAAATGCCCGGGAACGCAACCGCGTAAAGCAGGTCAACAATGGCTTCAGCCAACTACGACAACATATCCCTGCGGCCGTAATA	NHSVFNDDEESSSAFNGPSVIRRNARERNRVKQVNNGFSQLRQHIPAAVI
FBtr0070072_FBgn0000022_40	FBgn0000022	ac	ACACTGAAAATGGCAGTAGAGTACATACGGCGCTTGCAGAAAGTTCTTCATGAAAACGACCAGCAGAAACAGAAACAGTTGCATTTGCAGCAGCAACATTTGCACTTTCAGCAGCAGCAACAGCATCAACACTTATACGCCTGGCACCAA	TLKMAVEYIRRLQKVLHENDQQKQKQLHLQQQHLHFQQQQQHQHLYAWHQ
FBtr0070072_FBgn0000022_41	FBgn0000022	ac	AAAATGGCAGTAGAGTACATACGGCGCTTGCAGAAAGTTCTTCATGAAAACGACCAGCAGAAACAGAAACAGTTGCATTTGCAGCAGCAACATTTGCACTTTCAGCAGCAGCAACAGCATCAACACTTATACGCCTGGCACCAAGAGTTG	KMAVEYIRRLQKVLHENDQQKQKQLHLQQQHLHFQQQQQHQHLYAWHQEL
FBtr0070072_FBgn0000022_42	FBgn0000022	ac	GCAGTAGAGTACATACGGCGCTTGCAGAAAGTTCTTCATGAAAACGACCAGCAGAAACAGAAACAGTTGCATTTGCAGCAGCAACATTTGCACTTTCAGCAGCAGCAACAGCATCAACACTTATACGCCTGGCACCAAGAGTTGCAGTTG	AVEYIRRLQKVLHENDQQKQKQLHLQQQHLHFQQQQQHQHLYAWHQELQL
FBtr0070072_FBgn0000022_43	FBgn0000022	ac	GAGTACATACGGCGCTTGCAGAAAGTTCTTCATGAAAACGACCAGCAGAAACAGAAACAGTTGCATTTGCAGCAGCAACATTTGCACTTTCAGCAGCAGCAACAGCATCAACACTTATACGCCTGGCACCAAGAGTTGCAGTTGCAATCT	EYIRRLQKVLHENDQQKQKQLHLQQQHLHFQQQQQHQHLYAWHQELQLQS
FBtr0070072_FBgn0000022_44	FBgn0000022	ac	ATACGGCGCTTGCAGAAAGTTCTTCATGAAAACGACCAGCAGAAACAGAAACAGTTGCATTTGCAGCAGCAACATTTGCACTTTCAGCAGCAGCAACAGCATCAACACTTATACGCCTGGCACCAAGAGTTGCAGTTGCAATCTCCAACT	IRRLQKVLHENDQQKQKQLHLQQQHLHFQQQQQHQHLYAWHQELQLQSPT
FBtr0070072_FBgn0000022_45	FBgn0000022	ac	CGCTTGCAGAAAGTTCTTCATGAAAACGACCAGCAGAAACAGAAACAGTTGCATTTGCAGCAGCAACATTTGCACTTTCAGCAGCAGCAACAGCATCAACACTTATACGCCTGGCACCAAGAGTTGCAGTTGCAATCTCCAACTGGCAGC	RLQKVLHENDQQKQKQLHLQQQHLHFQQQQQHQHLYAWHQELQLQSPTGS
FBtr0070072_FBgn0000022_46	FBgn0000022	ac	CAGAAAGTTCTTCATGAAAACGACCAGCAGAAACAGAAACAGTTGCATTTGCAGCAGCAACATTTGCACTTTCAGCAGCAGCAACAGCATCAACACTTATACGCCTGGCACCAAGAGTTGCAGTTGCAATCTCCAACTGGCAGCACAAGT	QKVLHENDQQKQKQLHLQQQHLHFQQQQQHQHLYAWHQELQLQSPTGSTS
FBtr0070072_FBgn0000022_47	FBgn0000022	ac	GTTCTTCATGAAAACGACCAGCAGAAACAGAAACAGTTGCATTTGCAGCAGCAACATTTGCACTTTCAGCAGCAGCAACAGCATCAACACTTATACGCCTGGCACCAAGAGTTGCAGTTGCAATCTCCAACTGGCAGCACAAGTTCCTGC	VLHENDQQKQKQLHLQQQHLHFQQQQQHQHLYAWHQELQLQSPTGSTSSC
FBtr0070072_FBgn0000022_48	FBgn0000022	ac	CATGAAAACGACCAGCAGAAACAGAAACAGTTGCATTTGCAGCAGCAACATTTGCACTTTCAGCAGCAGCAACAGCATCAACACTTATACGCCTGGCACCAAGAGTTGCAGTTGCAATCTCCAACTGGCAGCACAAGTTCCTGCAACAGC	HENDQQKQKQLHLQQQHLHFQQQQQHQHLYAWHQELQLQSPTGSTSSCNS
FBtr0070072_FBgn0000022_49	FBgn0000022	ac	AACGACCAGCAGAAACAGAAACAGTTGCATTTGCAGCAGCAACATTTGCACTTTCAGCAGCAGCAACAGCATCAACACTTATACGCCTGGCACCAAGAGTTGCAGTTGCAATCTCCAACTGGCAGCACAAGTTCCTGCAACAGCATTAGC	NDQQKQKQLHLQQQHLHFQQQQQHQHLYAWHQELQLQSPTGSTSSCNSIS
FBtr0070072_FBgn0000022_5	FBgn0000022	ac	TCTGTTTTCAACGACGACGAGGAGTCATCTTCGGCCTTTAATGGACCCTCTGTTATCCGGAGAAATGCCCGGGAACGCAACCGCGTAAAGCAGGTCAACAATGGCTTCAGCCAACTACGACAACATATCCCTGCGGCCGTAATAGCCGAT	SVFNDDEESSSAFNGPSVIRRNARERNRVKQVNNGFSQLRQHIPAAVIAD
FBtr0070072_FBgn0000022_50	FBgn0000022	ac	CAGCAGAAACAGAAACAGTTGCATTTGCAGCAGCAACATTTGCACTTTCAGCAGCAGCAACAGCATCAACACTTATACGCCTGGCACCAAGAGTTGCAGTTGCAATCTCCAACTGGCAGCACAAGTTCCTGCAACAGCATTAGCTCTTAT	QQKQKQLHLQQQHLHFQQQQQHQHLYAWHQELQLQSPTGSTSSCNSISSY
FBtr0070072_FBgn0000022_51	FBgn0000022	ac	AAACAGAAACAGTTGCATTTGCAGCAGCAACATTTGCACTTTCAGCAGCAGCAACAGCATCAACACTTATACGCCTGGCACCAAGAGTTGCAGTTGCAATCTCCAACTGGCAGCACAAGTTCCTGCAACAGCATTAGCTCTTATTGCAAG	KQKQLHLQQQHLHFQQQQQHQHLYAWHQELQLQSPTGSTSSCNSISSYCK
FBtr0070072_FBgn0000022_52	FBgn0000022	ac	AAACAGTTGCATTTGCAGCAGCAACATTTGCACTTTCAGCAGCAGCAACAGCATCAACACTTATACGCCTGGCACCAAGAGTTGCAGTTGCAATCTCCAACTGGCAGCACAAGTTCCTGCAACAGCATTAGCTCTTATTGCAAGCCAGCA	KQLHLQQQHLHFQQQQQHQHLYAWHQELQLQSPTGSTSSCNSISSYCKPA
FBtr0070072_FBgn0000022_53	FBgn0000022	ac	TTGCATTTGCAGCAGCAACATTTGCACTTTCAGCAGCAGCAACAGCATCAACACTTATACGCCTGGCACCAAGAGTTGCAGTTGCAATCTCCAACTGGCAGCACAAGTTCCTGCAACAGCATTAGCTCTTATTGCAAGCCAGCAACATCG	MHLQQQHLHFQQQQQHQHLYAWHQELQLQSPTGSTSSCNSISSYCKPATS
FBtr0070072_FBgn0000022_54	FBgn0000022	ac	TTGCAGCAGCAACATTTGCACTTTCAGCAGCAGCAACAGCATCAACACTTATACGCCTGGCACCAAGAGTTGCAGTTGCAATCTCCAACTGGCAGCACAAGTTCCTGCAACAGCATTAGCTCTTATTGCAAGCCAGCAACATCGACGATT	MQQQHLHFQQQQQHQHLYAWHQELQLQSPTGSTSSCNSISSYCKPATSTI
FBtr0070072_FBgn0000022_55	FBgn0000022	ac	CAGCAACATTTGCACTTTCAGCAGCAGCAACAGCATCAACACTTATACGCCTGGCACCAAGAGTTGCAGTTGCAATCTCCAACTGGCAGCACAAGTTCCTGCAACAGCATTAGCTCTTATTGCAAGCCAGCAACATCGACGATTCCGGGA	QQHLHFQQQQQHQHLYAWHQELQLQSPTGSTSSCNSISSYCKPATSTIPG
FBtr0070072_FBgn0000022_56	FBgn0000022	ac	CATTTGCACTTTCAGCAGCAGCAACAGCATCAACACTTATACGCCTGGCACCAAGAGTTGCAGTTGCAATCTCCAACTGGCAGCACAAGTTCCTGCAACAGCATTAGCTCTTATTGCAAGCCAGCAACATCGACGATTCCGGGAGCAACA	HLHFQQQQQHQHLYAWHQELQLQSPTGSTSSCNSISSYCKPATSTIPGAT
FBtr0070072_FBgn0000022_57	FBgn0000022	ac	CACTTTCAGCAGCAGCAACAGCATCAACACTTATACGCCTGGCACCAAGAGTTGCAGTTGCAATCTCCAACTGGCAGCACAAGTTCCTGCAACAGCATTAGCTCTTATTGCAAGCCAGCAACATCGACGATTCCGGGAGCAACACCTCCT	HFQQQQQHQHLYAWHQELQLQSPTGSTSSCNSISSYCKPATSTIPGATPP
FBtr0070072_FBgn0000022_58	FBgn0000022	ac	CAGCAGCAGCAACAGCATCAACACTTATACGCCTGGCACCAAGAGTTGCAGTTGCAATCTCCAACTGGCAGCACAAGTTCCTGCAACAGCATTAGCTCTTATTGCAAGCCAGCAACATCGACGATTCCGGGAGCAACACCTCCTAACAAT	QQQQQHQHLYAWHQELQLQSPTGSTSSCNSISSYCKPATSTIPGATPPNN
FBtr0070072_FBgn0000022_59	FBgn0000022	ac	CAGCAACAGCATCAACACTTATACGCCTGGCACCAAGAGTTGCAGTTGCAATCTCCAACTGGCAGCACAAGTTCCTGCAACAGCATTAGCTCTTATTGCAAGCCAGCAACATCGACGATTCCGGGAGCAACACCTCCTAACAATTTTCAT	QQQHQHLYAWHQELQLQSPTGSTSSCNSISSYCKPATSTIPGATPPNNFH
FBtr0070072_FBgn0000022_6	FBgn0000022	ac	TTCAACGACGACGAGGAGTCATCTTCGGCCTTTAATGGACCCTCTGTTATCCGGAGAAATGCCCGGGAACGCAACCGCGTAAAGCAGGTCAACAATGGCTTCAGCCAACTACGACAACATATCCCTGCGGCCGTAATAGCCGATTTAAGC	FNDDEESSSAFNGPSVIRRNARERNRVKQVNNGFSQLRQHIPAAVIADLS
FBtr0070072_FBgn0000022_60	FBgn0000022	ac	CAGCATCAACACTTATACGCCTGGCACCAAGAGTTGCAGTTGCAATCTCCAACTGGCAGCACAAGTTCCTGCAACAGCATTAGCTCTTATTGCAAGCCAGCAACATCGACGATTCCGGGAGCAACACCTCCTAACAATTTTCATACCAAG	QHQHLYAWHQELQLQSPTGSTSSCNSISSYCKPATSTIPGATPPNNFHTK
FBtr0070072_FBgn0000022_61	FBgn0000022	ac	CAACACTTATACGCCTGGCACCAAGAGTTGCAGTTGCAATCTCCAACTGGCAGCACAAGTTCCTGCAACAGCATTAGCTCTTATTGCAAGCCAGCAACATCGACGATTCCGGGAGCAACACCTCCTAACAATTTTCATACCAAGTTGGAA	QHLYAWHQELQLQSPTGSTSSCNSISSYCKPATSTIPGATPPNNFHTKLE
FBtr0070072_FBgn0000022_62	FBgn0000022	ac	TTATACGCCTGGCACCAAGAGTTGCAGTTGCAATCTCCAACTGGCAGCACAAGTTCCTGCAACAGCATTAGCTCTTATTGCAAGCCAGCAACATCGACGATTCCGGGAGCAACACCTCCTAACAATTTTCATACCAAGTTGGAAGCCAGT	LYAWHQELQLQSPTGSTSSCNSISSYCKPATSTIPGATPPNNFHTKLEAS
FBtr0070072_FBgn0000022_63	FBgn0000022	ac	GCCTGGCACCAAGAGTTGCAGTTGCAATCTCCAACTGGCAGCACAAGTTCCTGCAACAGCATTAGCTCTTATTGCAAGCCAGCAACATCGACGATTCCGGGAGCAACACCTCCTAACAATTTTCATACCAAGTTGGAAGCCAGTTTTGAA	AWHQELQLQSPTGSTSSCNSISSYCKPATSTIPGATPPNNFHTKLEASFE
FBtr0070072_FBgn0000022_64	FBgn0000022	ac	CACCAAGAGTTGCAGTTGCAATCTCCAACTGGCAGCACAAGTTCCTGCAACAGCATTAGCTCTTATTGCAAGCCAGCAACATCGACGATTCCGGGAGCAACACCTCCTAACAATTTTCATACCAAGTTGGAAGCCAGTTTTGAAGACTAC	HQELQLQSPTGSTSSCNSISSYCKPATSTIPGATPPNNFHTKLEASFEDY
FBtr0070072_FBgn0000022_65	FBgn0000022	ac	GAGTTGCAGTTGCAATCTCCAACTGGCAGCACAAGTTCCTGCAACAGCATTAGCTCTTATTGCAAGCCAGCAACATCGACGATTCCGGGAGCAACACCTCCTAACAATTTTCATACCAAGTTGGAAGCCAGTTTTGAAGACTACCGTAAC	ELQLQSPTGSTSSCNSISSYCKPATSTIPGATPPNNFHTKLEASFEDYRN
FBtr0070072_FBgn0000022_66	FBgn0000022	ac	CAGTTGCAATCTCCAACTGGCAGCACAAGTTCCTGCAACAGCATTAGCTCTTATTGCAAGCCAGCAACATCGACGATTCCGGGAGCAACACCTCCTAACAATTTTCATACCAAGTTGGAAGCCAGTTTTGAAGACTACCGTAACAATTCC	QLQSPTGSTSSCNSISSYCKPATSTIPGATPPNNFHTKLEASFEDYRNNS
FBtr0070072_FBgn0000022_67	FBgn0000022	ac	CAATCTCCAACTGGCAGCACAAGTTCCTGCAACAGCATTAGCTCTTATTGCAAGCCAGCAACATCGACGATTCCGGGAGCAACACCTCCTAACAATTTTCATACCAAGTTGGAAGCCAGTTTTGAAGACTACCGTAACAATTCCTGCAGT	QSPTGSTSSCNSISSYCKPATSTIPGATPPNNFHTKLEASFEDYRNNSCS
FBtr0070072_FBgn0000022_68	FBgn0000022	ac	CCAACTGGCAGCACAAGTTCCTGCAACAGCATTAGCTCTTATTGCAAGCCAGCAACATCGACGATTCCGGGAGCAACACCTCCTAACAATTTTCATACCAAGTTGGAAGCCAGTTTTGAAGACTACCGTAACAATTCCTGCAGTTCTGGT	PTGSTSSCNSISSYCKPATSTIPGATPPNNFHTKLEASFEDYRNNSCSSG
FBtr0070072_FBgn0000022_69	FBgn0000022	ac	GGCAGCACAAGTTCCTGCAACAGCATTAGCTCTTATTGCAAGCCAGCAACATCGACGATTCCGGGAGCAACACCTCCTAACAATTTTCATACCAAGTTGGAAGCCAGTTTTGAAGACTACCGTAACAATTCCTGCAGTTCTGGTACTGAA	GSTSSCNSISSYCKPATSTIPGATPPNNFHTKLEASFEDYRNNSCSSGTE
FBtr0070072_FBgn0000022_7	FBgn0000022	ac	GACGACGAGGAGTCATCTTCGGCCTTTAATGGACCCTCTGTTATCCGGAGAAATGCCCGGGAACGCAACCGCGTAAAGCAGGTCAACAATGGCTTCAGCCAACTACGACAACATATCCCTGCGGCCGTAATAGCCGATTTAAGCAATGGT	DDEESSSAFNGPSVIRRNARERNRVKQVNNGFSQLRQHIPAAVIADLSNG
FBtr0070072_FBgn0000022_70	FBgn0000022	ac	ACAAGTTCCTGCAACAGCATTAGCTCTTATTGCAAGCCAGCAACATCGACGATTCCGGGAGCAACACCTCCTAACAATTTTCATACCAAGTTGGAAGCCAGTTTTGAAGACTACCGTAACAATTCCTGCAGTTCTGGTACTGAAGATGAG	TSSCNSISSYCKPATSTIPGATPPNNFHTKLEASFEDYRNNSCSSGTEDE
FBtr0070072_FBgn0000022_71	FBgn0000022	ac	TCCTGCAACAGCATTAGCTCTTATTGCAAGCCAGCAACATCGACGATTCCGGGAGCAACACCTCCTAACAATTTTCATACCAAGTTGGAAGCCAGTTTTGAAGACTACCGTAACAATTCCTGCAGTTCTGGTACTGAAGATGAGGACATC	SCNSISSYCKPATSTIPGATPPNNFHTKLEASFEDYRNNSCSSGTEDEDI
FBtr0070072_FBgn0000022_72	FBgn0000022	ac	AACAGCATTAGCTCTTATTGCAAGCCAGCAACATCGACGATTCCGGGAGCAACACCTCCTAACAATTTTCATACCAAGTTGGAAGCCAGTTTTGAAGACTACCGTAACAATTCCTGCAGTTCTGGTACTGAAGATGAGGACATCCTCGAC	NSISSYCKPATSTIPGATPPNNFHTKLEASFEDYRNNSCSSGTEDEDILD
FBtr0070072_FBgn0000022_73	FBgn0000022	ac	ATTAGCTCTTATTGCAAGCCAGCAACATCGACGATTCCGGGAGCAACACCTCCTAACAATTTTCATACCAAGTTGGAAGCCAGTTTTGAAGACTACCGTAACAATTCCTGCAGTTCTGGTACTGAAGATGAGGACATCCTCGACTATATA	ISSYCKPATSTIPGATPPNNFHTKLEASFEDYRNNSCSSGTEDEDILDYI
FBtr0070072_FBgn0000022_74	FBgn0000022	ac	TCTTATTGCAAGCCAGCAACATCGACGATTCCGGGAGCAACACCTCCTAACAATTTTCATACCAAGTTGGAAGCCAGTTTTGAAGACTACCGTAACAATTCCTGCAGTTCTGGTACTGAAGATGAGGACATCCTCGACTATATATCACTC	SYCKPATSTIPGATPPNNFHTKLEASFEDYRNNSCSSGTEDEDILDYISL
FBtr0070072_FBgn0000022_75	FBgn0000022	ac	TGCAAGCCAGCAACATCGACGATTCCGGGAGCAACACCTCCTAACAATTTTCATACCAAGTTGGAAGCCAGTTTTGAAGACTACCGTAACAATTCCTGCAGTTCTGGTACTGAAGATGAGGACATCCTCGACTATATATCACTCTGGCAG	CKPATSTIPGATPPNNFHTKLEASFEDYRNNSCSSGTEDEDILDYISLWQ
FBtr0070072_FBgn0000022_76	FBgn0000022	ac	CCAGCAACATCGACGATTCCGGGAGCAACACCTCCTAACAATTTTCATACCAAGTTGGAAGCCAGTTTTGAAGACTACCGTAACAATTCCTGCAGTTCTGGTACTGAAGATGAGGACATCCTCGACTATATATCACTCTGGCAGGACGAC	PATSTIPGATPPNNFHTKLEASFEDYRNNSCSSGTEDEDILDYISLWQDD
FBtr0070072_FBgn0000022_8	FBgn0000022	ac	GAGGAGTCATCTTCGGCCTTTAATGGACCCTCTGTTATCCGGAGAAATGCCCGGGAACGCAACCGCGTAAAGCAGGTCAACAATGGCTTCAGCCAACTACGACAACATATCCCTGCGGCCGTAATAGCCGATTTAAGCAATGGTCGCCGG	EESSSAFNGPSVIRRNARERNRVKQVNNGFSQLRQHIPAAVIADLSNGRR
FBtr0070072_FBgn0000022_9	FBgn0000022	ac	TCATCTTCGGCCTTTAATGGACCCTCTGTTATCCGGAGAAATGCCCGGGAACGCAACCGCGTAAAGCAGGTCAACAATGGCTTCAGCCAACTACGACAACATATCCCTGCGGCCGTAATAGCCGATTTAAGCAATGGTCGCCGGGGAATT	SSSAFNGPSVIRRNARERNRVKQVNNGFSQLRQHIPAAVIADLSNGRRGI
FBtr0070073_FBgn0004170_1	FBgn0004170	sc	ATGAAAAATAATAATAATACAACGAAAAGCACTACCATGTCATCGAGTGTGCTGTCCACCAACGAAACGTTTCCAACGACCATCAATTCGGCAACGAAGATCTTTCGTTATCAGCACATAATGCCAGCCCCTAGTCCATTAATTCCCGGT	MKNNNNTTKSTTMSSSVLSTNETFPTTINSATKIFRYQHIMPAPSPLIPG
FBtr0070073_FBgn0004170_10	FBgn0004170	sc	TCCACCAACGAAACGTTTCCAACGACCATCAATTCGGCAACGAAGATCTTTCGTTATCAGCACATAATGCCAGCCCCTAGTCCATTAATTCCCGGTGGCAATCAAAATCAACCCGCTGGCACAATGCCAATTAAGACTCGCAAGTATACA	STNETFPTTINSATKIFRYQHIMPAPSPLIPGGNQNQPAGTMPIKTRKYT
FBtr0070073_FBgn0004170_100	FBgn0004170	sc	AGTACTTGCAGTTCCTCAGGGCATAATACCTACTATCAAAACACGATCTCTGTCAGTCCTCTGCAACAACAGCAGCAGCTACAGAGGCAGCAGTTCAATCACCAACCGCTGACAGCGCTCTCATTAAATACCAACTTGGTGGGCACATCC	STCSSSGHNTYYQNTISVSPLQQQQQLQRQQFNHQPLTALSLNTNLVGTS
FBtr0070073_FBgn0004170_101	FBgn0004170	sc	TGCAGTTCCTCAGGGCATAATACCTACTATCAAAACACGATCTCTGTCAGTCCTCTGCAACAACAGCAGCAGCTACAGAGGCAGCAGTTCAATCACCAACCGCTGACAGCGCTCTCATTAAATACCAACTTGGTGGGCACATCCGTACCA	CSSSGHNTYYQNTISVSPLQQQQQLQRQQFNHQPLTALSLNTNLVGTSVP
FBtr0070073_FBgn0004170_102	FBgn0004170	sc	TCCTCAGGGCATAATACCTACTATCAAAACACGATCTCTGTCAGTCCTCTGCAACAACAGCAGCAGCTACAGAGGCAGCAGTTCAATCACCAACCGCTGACAGCGCTCTCATTAAATACCAACTTGGTGGGCACATCCGTACCAGGTGGA	SSGHNTYYQNTISVSPLQQQQQLQRQQFNHQPLTALSLNTNLVGTSVPGG
FBtr0070073_FBgn0004170_103	FBgn0004170	sc	GGGCATAATACCTACTATCAAAACACGATCTCTGTCAGTCCTCTGCAACAACAGCAGCAGCTACAGAGGCAGCAGTTCAATCACCAACCGCTGACAGCGCTCTCATTAAATACCAACTTGGTGGGCACATCCGTACCAGGTGGAGATGCA	GHNTYYQNTISVSPLQQQQQLQRQQFNHQPLTALSLNTNLVGTSVPGGDA
FBtr0070073_FBgn0004170_104	FBgn0004170	sc	AATACCTACTATCAAAACACGATCTCTGTCAGTCCTCTGCAACAACAGCAGCAGCTACAGAGGCAGCAGTTCAATCACCAACCGCTGACAGCGCTCTCATTAAATACCAACTTGGTGGGCACATCCGTACCAGGTGGAGATGCAGGATGC	NTYYQNTISVSPLQQQQQLQRQQFNHQPLTALSLNTNLVGTSVPGGDAGC
FBtr0070073_FBgn0004170_105	FBgn0004170	sc	TACTATCAAAACACGATCTCTGTCAGTCCTCTGCAACAACAGCAGCAGCTACAGAGGCAGCAGTTCAATCACCAACCGCTGACAGCGCTCTCATTAAATACCAACTTGGTGGGCACATCCGTACCAGGTGGAGATGCAGGATGCGTATCC	YYQNTISVSPLQQQQQLQRQQFNHQPLTALSLNTNLVGTSVPGGDAGCVS
FBtr0070073_FBgn0004170_106	FBgn0004170	sc	CAAAACACGATCTCTGTCAGTCCTCTGCAACAACAGCAGCAGCTACAGAGGCAGCAGTTCAATCACCAACCGCTGACAGCGCTCTCATTAAATACCAACTTGGTGGGCACATCCGTACCAGGTGGAGATGCAGGATGCGTATCCACCAGC	QNTISVSPLQQQQQLQRQQFNHQPLTALSLNTNLVGTSVPGGDAGCVSTS
FBtr0070073_FBgn0004170_107	FBgn0004170	sc	ACGATCTCTGTCAGTCCTCTGCAACAACAGCAGCAGCTACAGAGGCAGCAGTTCAATCACCAACCGCTGACAGCGCTCTCATTAAATACCAACTTGGTGGGCACATCCGTACCAGGTGGAGATGCAGGATGCGTATCCACCAGCAAAAAC	TISVSPLQQQQQLQRQQFNHQPLTALSLNTNLVGTSVPGGDAGCVSTSKN
FBtr0070073_FBgn0004170_108	FBgn0004170	sc	TCTGTCAGTCCTCTGCAACAACAGCAGCAGCTACAGAGGCAGCAGTTCAATCACCAACCGCTGACAGCGCTCTCATTAAATACCAACTTGGTGGGCACATCCGTACCAGGTGGAGATGCAGGATGCGTATCCACCAGCAAAAACCAGCAA	SVSPLQQQQQLQRQQFNHQPLTALSLNTNLVGTSVPGGDAGCVSTSKNQQ
FBtr0070073_FBgn0004170_109	FBgn0004170	sc	AGTCCTCTGCAACAACAGCAGCAGCTACAGAGGCAGCAGTTCAATCACCAACCGCTGACAGCGCTCTCATTAAATACCAACTTGGTGGGCACATCCGTACCAGGTGGAGATGCAGGATGCGTATCCACCAGCAAAAACCAGCAAACCTGC	SPLQQQQQLQRQQFNHQPLTALSLNTNLVGTSVPGGDAGCVSTSKNQQTC
FBtr0070073_FBgn0004170_11	FBgn0004170	sc	AACGAAACGTTTCCAACGACCATCAATTCGGCAACGAAGATCTTTCGTTATCAGCACATAATGCCAGCCCCTAGTCCATTAATTCCCGGTGGCAATCAAAATCAACCCGCTGGCACAATGCCAATTAAGACTCGCAAGTATACACCAAGG	NETFPTTINSATKIFRYQHIMPAPSPLIPGGNQNQPAGTMPIKTRKYTPR
FBtr0070073_FBgn0004170_110	FBgn0004170	sc	CTGCAACAACAGCAGCAGCTACAGAGGCAGCAGTTCAATCACCAACCGCTGACAGCGCTCTCATTAAATACCAACTTGGTGGGCACATCCGTACCAGGTGGAGATGCAGGATGCGTATCCACCAGCAAAAACCAGCAAACCTGCCACTCG	MQQQQQLQRQQFNHQPLTALSLNTNLVGTSVPGGDAGCVSTSKNQQTCHS
FBtr0070073_FBgn0004170_111	FBgn0004170	sc	CAACAGCAGCAGCTACAGAGGCAGCAGTTCAATCACCAACCGCTGACAGCGCTCTCATTAAATACCAACTTGGTGGGCACATCCGTACCAGGTGGAGATGCAGGATGCGTATCCACCAGCAAAAACCAGCAAACCTGCCACTCGCCAACA	QQQQLQRQQFNHQPLTALSLNTNLVGTSVPGGDAGCVSTSKNQQTCHSPT
FBtr0070073_FBgn0004170_112	FBgn0004170	sc	CAGCAGCTACAGAGGCAGCAGTTCAATCACCAACCGCTGACAGCGCTCTCATTAAATACCAACTTGGTGGGCACATCCGTACCAGGTGGAGATGCAGGATGCGTATCCACCAGCAAAAACCAGCAAACCTGCCACTCGCCAACATCATCA	QQLQRQQFNHQPLTALSLNTNLVGTSVPGGDAGCVSTSKNQQTCHSPTSS
FBtr0070073_FBgn0004170_113	FBgn0004170	sc	CTACAGAGGCAGCAGTTCAATCACCAACCGCTGACAGCGCTCTCATTAAATACCAACTTGGTGGGCACATCCGTACCAGGTGGAGATGCAGGATGCGTATCCACCAGCAAAAACCAGCAAACCTGCCACTCGCCAACATCATCATTCAAC	LQRQQFNHQPLTALSLNTNLVGTSVPGGDAGCVSTSKNQQTCHSPTSSFN
FBtr0070073_FBgn0004170_114	FBgn0004170	sc	AGGCAGCAGTTCAATCACCAACCGCTGACAGCGCTCTCATTAAATACCAACTTGGTGGGCACATCCGTACCAGGTGGAGATGCAGGATGCGTATCCACCAGCAAAAACCAGCAAACCTGCCACTCGCCAACATCATCATTCAACTCCAGC	RQQFNHQPLTALSLNTNLVGTSVPGGDAGCVSTSKNQQTCHSPTSSFNSS
FBtr0070073_FBgn0004170_115	FBgn0004170	sc	CAGTTCAATCACCAACCGCTGACAGCGCTCTCATTAAATACCAACTTGGTGGGCACATCCGTACCAGGTGGAGATGCAGGATGCGTATCCACCAGCAAAAACCAGCAAACCTGCCACTCGCCAACATCATCATTCAACTCCAGCATGTCC	QFNHQPLTALSLNTNLVGTSVPGGDAGCVSTSKNQQTCHSPTSSFNSSMS
FBtr0070073_FBgn0004170_116	FBgn0004170	sc	AATCACCAACCGCTGACAGCGCTCTCATTAAATACCAACTTGGTGGGCACATCCGTACCAGGTGGAGATGCAGGATGCGTATCCACCAGCAAAAACCAGCAAACCTGCCACTCGCCAACATCATCATTCAACTCCAGCATGTCCTTTGAT	NHQPLTALSLNTNLVGTSVPGGDAGCVSTSKNQQTCHSPTSSFNSSMSFD
FBtr0070073_FBgn0004170_117	FBgn0004170	sc	CAACCGCTGACAGCGCTCTCATTAAATACCAACTTGGTGGGCACATCCGTACCAGGTGGAGATGCAGGATGCGTATCCACCAGCAAAAACCAGCAAACCTGCCACTCGCCAACATCATCATTCAACTCCAGCATGTCCTTTGATTCAGGC	QPLTALSLNTNLVGTSVPGGDAGCVSTSKNQQTCHSPTSSFNSSMSFDSG
FBtr0070073_FBgn0004170_118	FBgn0004170	sc	CTGACAGCGCTCTCATTAAATACCAACTTGGTGGGCACATCCGTACCAGGTGGAGATGCAGGATGCGTATCCACCAGCAAAAACCAGCAAACCTGCCACTCGCCAACATCATCATTCAACTCCAGCATGTCCTTTGATTCAGGCACCTAC	MTALSLNTNLVGTSVPGGDAGCVSTSKNQQTCHSPTSSFNSSMSFDSGTY
FBtr0070073_FBgn0004170_119	FBgn0004170	sc	GCGCTCTCATTAAATACCAACTTGGTGGGCACATCCGTACCAGGTGGAGATGCAGGATGCGTATCCACCAGCAAAAACCAGCAAACCTGCCACTCGCCAACATCATCATTCAACTCCAGCATGTCCTTTGATTCAGGCACCTACGAAGGA	ALSLNTNLVGTSVPGGDAGCVSTSKNQQTCHSPTSSFNSSMSFDSGTYEG
FBtr0070073_FBgn0004170_12	FBgn0004170	sc	ACGTTTCCAACGACCATCAATTCGGCAACGAAGATCTTTCGTTATCAGCACATAATGCCAGCCCCTAGTCCATTAATTCCCGGTGGCAATCAAAATCAACCCGCTGGCACAATGCCAATTAAGACTCGCAAGTATACACCAAGGGGTATG	TFPTTINSATKIFRYQHIMPAPSPLIPGGNQNQPAGTMPIKTRKYTPRGM
FBtr0070073_FBgn0004170_120	FBgn0004170	sc	TCATTAAATACCAACTTGGTGGGCACATCCGTACCAGGTGGAGATGCAGGATGCGTATCCACCAGCAAAAACCAGCAAACCTGCCACTCGCCAACATCATCATTCAACTCCAGCATGTCCTTTGATTCAGGCACCTACGAAGGAGTTCCC	SLNTNLVGTSVPGGDAGCVSTSKNQQTCHSPTSSFNSSMSFDSGTYEGVP
FBtr0070073_FBgn0004170_121	FBgn0004170	sc	AATACCAACTTGGTGGGCACATCCGTACCAGGTGGAGATGCAGGATGCGTATCCACCAGCAAAAACCAGCAAACCTGCCACTCGCCAACATCATCATTCAACTCCAGCATGTCCTTTGATTCAGGCACCTACGAAGGAGTTCCCCAACAA	NTNLVGTSVPGGDAGCVSTSKNQQTCHSPTSSFNSSMSFDSGTYEGVPQQ
FBtr0070073_FBgn0004170_122	FBgn0004170	sc	AACTTGGTGGGCACATCCGTACCAGGTGGAGATGCAGGATGCGTATCCACCAGCAAAAACCAGCAAACCTGCCACTCGCCAACATCATCATTCAACTCCAGCATGTCCTTTGATTCAGGCACCTACGAAGGAGTTCCCCAACAAATATCC	NLVGTSVPGGDAGCVSTSKNQQTCHSPTSSFNSSMSFDSGTYEGVPQQIS
FBtr0070073_FBgn0004170_123	FBgn0004170	sc	GTGGGCACATCCGTACCAGGTGGAGATGCAGGATGCGTATCCACCAGCAAAAACCAGCAAACCTGCCACTCGCCAACATCATCATTCAACTCCAGCATGTCCTTTGATTCAGGCACCTACGAAGGAGTTCCCCAACAAATATCCACCCAC	VGTSVPGGDAGCVSTSKNQQTCHSPTSSFNSSMSFDSGTYEGVPQQISTH
FBtr0070073_FBgn0004170_124	FBgn0004170	sc	ACATCCGTACCAGGTGGAGATGCAGGATGCGTATCCACCAGCAAAAACCAGCAAACCTGCCACTCGCCAACATCATCATTCAACTCCAGCATGTCCTTTGATTCAGGCACCTACGAAGGAGTTCCCCAACAAATATCCACCCACCTGGAT	TSVPGGDAGCVSTSKNQQTCHSPTSSFNSSMSFDSGTYEGVPQQISTHLD
FBtr0070073_FBgn0004170_125	FBgn0004170	sc	GTACCAGGTGGAGATGCAGGATGCGTATCCACCAGCAAAAACCAGCAAACCTGCCACTCGCCAACATCATCATTCAACTCCAGCATGTCCTTTGATTCAGGCACCTACGAAGGAGTTCCCCAACAAATATCCACCCACCTGGATCGTCTG	VPGGDAGCVSTSKNQQTCHSPTSSFNSSMSFDSGTYEGVPQQISTHLDRL
FBtr0070073_FBgn0004170_126	FBgn0004170	sc	GGTGGAGATGCAGGATGCGTATCCACCAGCAAAAACCAGCAAACCTGCCACTCGCCAACATCATCATTCAACTCCAGCATGTCCTTTGATTCAGGCACCTACGAAGGAGTTCCCCAACAAATATCCACCCACCTGGATCGTCTGGATCAT	GGDAGCVSTSKNQQTCHSPTSSFNSSMSFDSGTYEGVPQQISTHLDRLDH
FBtr0070073_FBgn0004170_127	FBgn0004170	sc	GATGCAGGATGCGTATCCACCAGCAAAAACCAGCAAACCTGCCACTCGCCAACATCATCATTCAACTCCAGCATGTCCTTTGATTCAGGCACCTACGAAGGAGTTCCCCAACAAATATCCACCCACCTGGATCGTCTGGATCATCTGGAC	DAGCVSTSKNQQTCHSPTSSFNSSMSFDSGTYEGVPQQISTHLDRLDHLD
FBtr0070073_FBgn0004170_128	FBgn0004170	sc	GGATGCGTATCCACCAGCAAAAACCAGCAAACCTGCCACTCGCCAACATCATCATTCAACTCCAGCATGTCCTTTGATTCAGGCACCTACGAAGGAGTTCCCCAACAAATATCCACCCACCTGGATCGTCTGGATCATCTGGACAACGAA	GCVSTSKNQQTCHSPTSSFNSSMSFDSGTYEGVPQQISTHLDRLDHLDNE
FBtr0070073_FBgn0004170_129	FBgn0004170	sc	GTATCCACCAGCAAAAACCAGCAAACCTGCCACTCGCCAACATCATCATTCAACTCCAGCATGTCCTTTGATTCAGGCACCTACGAAGGAGTTCCCCAACAAATATCCACCCACCTGGATCGTCTGGATCATCTGGACAACGAATTACAC	VSTSKNQQTCHSPTSSFNSSMSFDSGTYEGVPQQISTHLDRLDHLDNELH
FBtr0070073_FBgn0004170_13	FBgn0004170	sc	CCAACGACCATCAATTCGGCAACGAAGATCTTTCGTTATCAGCACATAATGCCAGCCCCTAGTCCATTAATTCCCGGTGGCAATCAAAATCAACCCGCTGGCACAATGCCAATTAAGACTCGCAAGTATACACCAAGGGGTATGGCACTG	PTTINSATKIFRYQHIMPAPSPLIPGGNQNQPAGTMPIKTRKYTPRGMAL
FBtr0070073_FBgn0004170_130	FBgn0004170	sc	ACCAGCAAAAACCAGCAAACCTGCCACTCGCCAACATCATCATTCAACTCCAGCATGTCCTTTGATTCAGGCACCTACGAAGGAGTTCCCCAACAAATATCCACCCACCTGGATCGTCTGGATCATCTGGACAACGAATTACACACGCAC	TSKNQQTCHSPTSSFNSSMSFDSGTYEGVPQQISTHLDRLDHLDNELHTH
FBtr0070073_FBgn0004170_131	FBgn0004170	sc	AAAAACCAGCAAACCTGCCACTCGCCAACATCATCATTCAACTCCAGCATGTCCTTTGATTCAGGCACCTACGAAGGAGTTCCCCAACAAATATCCACCCACCTGGATCGTCTGGATCATCTGGACAACGAATTACACACGCACTCCCAA	KNQQTCHSPTSSFNSSMSFDSGTYEGVPQQISTHLDRLDHLDNELHTHSQ
FBtr0070073_FBgn0004170_132	FBgn0004170	sc	CAGCAAACCTGCCACTCGCCAACATCATCATTCAACTCCAGCATGTCCTTTGATTCAGGCACCTACGAAGGAGTTCCCCAACAAATATCCACCCACCTGGATCGTCTGGATCATCTGGACAACGAATTACACACGCACTCCCAACTTCAG	QQTCHSPTSSFNSSMSFDSGTYEGVPQQISTHLDRLDHLDNELHTHSQLQ
FBtr0070073_FBgn0004170_133	FBgn0004170	sc	ACCTGCCACTCGCCAACATCATCATTCAACTCCAGCATGTCCTTTGATTCAGGCACCTACGAAGGAGTTCCCCAACAAATATCCACCCACCTGGATCGTCTGGATCATCTGGACAACGAATTACACACGCACTCCCAACTTCAGCTAAAA	TCHSPTSSFNSSMSFDSGTYEGVPQQISTHLDRLDHLDNELHTHSQLQLK
FBtr0070073_FBgn0004170_134	FBgn0004170	sc	CACTCGCCAACATCATCATTCAACTCCAGCATGTCCTTTGATTCAGGCACCTACGAAGGAGTTCCCCAACAAATATCCACCCACCTGGATCGTCTGGATCATCTGGACAACGAATTACACACGCACTCCCAACTTCAGCTAAAATTTGAA	HSPTSSFNSSMSFDSGTYEGVPQQISTHLDRLDHLDNELHTHSQLQLKFE
FBtr0070073_FBgn0004170_135	FBgn0004170	sc	CCAACATCATCATTCAACTCCAGCATGTCCTTTGATTCAGGCACCTACGAAGGAGTTCCCCAACAAATATCCACCCACCTGGATCGTCTGGATCATCTGGACAACGAATTACACACGCACTCCCAACTTCAGCTAAAATTTGAACCGTAC	PTSSFNSSMSFDSGTYEGVPQQISTHLDRLDHLDNELHTHSQLQLKFEPY
FBtr0070073_FBgn0004170_136	FBgn0004170	sc	TCATCATTCAACTCCAGCATGTCCTTTGATTCAGGCACCTACGAAGGAGTTCCCCAACAAATATCCACCCACCTGGATCGTCTGGATCATCTGGACAACGAATTACACACGCACTCCCAACTTCAGCTAAAATTTGAACCGTACGAACAT	SSFNSSMSFDSGTYEGVPQQISTHLDRLDHLDNELHTHSQLQLKFEPYEH
FBtr0070073_FBgn0004170_137	FBgn0004170	sc	TTCAACTCCAGCATGTCCTTTGATTCAGGCACCTACGAAGGAGTTCCCCAACAAATATCCACCCACCTGGATCGTCTGGATCATCTGGACAACGAATTACACACGCACTCCCAACTTCAGCTAAAATTTGAACCGTACGAACATTTTCAA	FNSSMSFDSGTYEGVPQQISTHLDRLDHLDNELHTHSQLQLKFEPYEHFQ
FBtr0070073_FBgn0004170_138	FBgn0004170	sc	TCCAGCATGTCCTTTGATTCAGGCACCTACGAAGGAGTTCCCCAACAAATATCCACCCACCTGGATCGTCTGGATCATCTGGACAACGAATTACACACGCACTCCCAACTTCAGCTAAAATTTGAACCGTACGAACATTTTCAATTAGAC	SSMSFDSGTYEGVPQQISTHLDRLDHLDNELHTHSQLQLKFEPYEHFQLD
FBtr0070073_FBgn0004170_139	FBgn0004170	sc	ATGTCCTTTGATTCAGGCACCTACGAAGGAGTTCCCCAACAAATATCCACCCACCTGGATCGTCTGGATCATCTGGACAACGAATTACACACGCACTCCCAACTTCAGCTAAAATTTGAACCGTACGAACATTTTCAATTAGACGAGGAG	MSFDSGTYEGVPQQISTHLDRLDHLDNELHTHSQLQLKFEPYEHFQLDEE
FBtr0070073_FBgn0004170_14	FBgn0004170	sc	ACCATCAATTCGGCAACGAAGATCTTTCGTTATCAGCACATAATGCCAGCCCCTAGTCCATTAATTCCCGGTGGCAATCAAAATCAACCCGCTGGCACAATGCCAATTAAGACTCGCAAGTATACACCAAGGGGTATGGCACTGACCAGA	TINSATKIFRYQHIMPAPSPLIPGGNQNQPAGTMPIKTRKYTPRGMALTR
FBtr0070073_FBgn0004170_140	FBgn0004170	sc	TTTGATTCAGGCACCTACGAAGGAGTTCCCCAACAAATATCCACCCACCTGGATCGTCTGGATCATCTGGACAACGAATTACACACGCACTCCCAACTTCAGCTAAAATTTGAACCGTACGAACATTTTCAATTAGACGAGGAGGACTGC	FDSGTYEGVPQQISTHLDRLDHLDNELHTHSQLQLKFEPYEHFQLDEEDC
FBtr0070073_FBgn0004170_141	FBgn0004170	sc	TCAGGCACCTACGAAGGAGTTCCCCAACAAATATCCACCCACCTGGATCGTCTGGATCATCTGGACAACGAATTACACACGCACTCCCAACTTCAGCTAAAATTTGAACCGTACGAACATTTTCAATTAGACGAGGAGGACTGCACCCCC	SGTYEGVPQQISTHLDRLDHLDNELHTHSQLQLKFEPYEHFQLDEEDCTP
FBtr0070073_FBgn0004170_142	FBgn0004170	sc	ACCTACGAAGGAGTTCCCCAACAAATATCCACCCACCTGGATCGTCTGGATCATCTGGACAACGAATTACACACGCACTCCCAACTTCAGCTAAAATTTGAACCGTACGAACATTTTCAATTAGACGAGGAGGACTGCACCCCCGACGAC	TYEGVPQQISTHLDRLDHLDNELHTHSQLQLKFEPYEHFQLDEEDCTPDD
FBtr0070073_FBgn0004170_143	FBgn0004170	sc	GAAGGAGTTCCCCAACAAATATCCACCCACCTGGATCGTCTGGATCATCTGGACAACGAATTACACACGCACTCCCAACTTCAGCTAAAATTTGAACCGTACGAACATTTTCAATTAGACGAGGAGGACTGCACCCCCGACGACGAGGAG	EGVPQQISTHLDRLDHLDNELHTHSQLQLKFEPYEHFQLDEEDCTPDDEE
FBtr0070073_FBgn0004170_144	FBgn0004170	sc	GTTCCCCAACAAATATCCACCCACCTGGATCGTCTGGATCATCTGGACAACGAATTACACACGCACTCCCAACTTCAGCTAAAATTTGAACCGTACGAACATTTTCAATTAGACGAGGAGGACTGCACCCCCGACGACGAGGAGATTTTG	VPQQISTHLDRLDHLDNELHTHSQLQLKFEPYEHFQLDEEDCTPDDEEIL
FBtr0070073_FBgn0004170_145	FBgn0004170	sc	CAACAAATATCCACCCACCTGGATCGTCTGGATCATCTGGACAACGAATTACACACGCACTCCCAACTTCAGCTAAAATTTGAACCGTACGAACATTTTCAATTAGACGAGGAGGACTGCACCCCCGACGACGAGGAGATTTTGGACTAC	QQISTHLDRLDHLDNELHTHSQLQLKFEPYEHFQLDEEDCTPDDEEILDY
FBtr0070073_FBgn0004170_146	FBgn0004170	sc	ATATCCACCCACCTGGATCGTCTGGATCATCTGGACAACGAATTACACACGCACTCCCAACTTCAGCTAAAATTTGAACCGTACGAACATTTTCAATTAGACGAGGAGGACTGCACCCCCGACGACGAGGAGATTTTGGACTACATCTCT	ISTHLDRLDHLDNELHTHSQLQLKFEPYEHFQLDEEDCTPDDEEILDYIS
FBtr0070073_FBgn0004170_147	FBgn0004170	sc	ACCCACCTGGATCGTCTGGATCATCTGGACAACGAATTACACACGCACTCCCAACTTCAGCTAAAATTTGAACCGTACGAACATTTTCAATTAGACGAGGAGGACTGCACCCCCGACGACGAGGAGATTTTGGACTACATCTCTCTATGG	THLDRLDHLDNELHTHSQLQLKFEPYEHFQLDEEDCTPDDEEILDYISLW
FBtr0070073_FBgn0004170_148	FBgn0004170	sc	CTGGATCGTCTGGATCATCTGGACAACGAATTACACACGCACTCCCAACTTCAGCTAAAATTTGAACCGTACGAACATTTTCAATTAGACGAGGAGGACTGCACCCCCGACGACGAGGAGATTTTGGACTACATCTCTCTATGGCAGGAG	MDRLDHLDNELHTHSQLQLKFEPYEHFQLDEEDCTPDDEEILDYISLWQE
FBtr0070073_FBgn0004170_15	FBgn0004170	sc	AATTCGGCAACGAAGATCTTTCGTTATCAGCACATAATGCCAGCCCCTAGTCCATTAATTCCCGGTGGCAATCAAAATCAACCCGCTGGCACAATGCCAATTAAGACTCGCAAGTATACACCAAGGGGTATGGCACTGACCAGATGCTCT	NSATKIFRYQHIMPAPSPLIPGGNQNQPAGTMPIKTRKYTPRGMALTRCS
FBtr0070073_FBgn0004170_16	FBgn0004170	sc	GCAACGAAGATCTTTCGTTATCAGCACATAATGCCAGCCCCTAGTCCATTAATTCCCGGTGGCAATCAAAATCAACCCGCTGGCACAATGCCAATTAAGACTCGCAAGTATACACCAAGGGGTATGGCACTGACCAGATGCTCTGAATCA	ATKIFRYQHIMPAPSPLIPGGNQNQPAGTMPIKTRKYTPRGMALTRCSES
FBtr0070073_FBgn0004170_17	FBgn0004170	sc	AAGATCTTTCGTTATCAGCACATAATGCCAGCCCCTAGTCCATTAATTCCCGGTGGCAATCAAAATCAACCCGCTGGCACAATGCCAATTAAGACTCGCAAGTATACACCAAGGGGTATGGCACTGACCAGATGCTCTGAATCAGTATCA	KIFRYQHIMPAPSPLIPGGNQNQPAGTMPIKTRKYTPRGMALTRCSESVS
FBtr0070073_FBgn0004170_18	FBgn0004170	sc	TTTCGTTATCAGCACATAATGCCAGCCCCTAGTCCATTAATTCCCGGTGGCAATCAAAATCAACCCGCTGGCACAATGCCAATTAAGACTCGCAAGTATACACCAAGGGGTATGGCACTGACCAGATGCTCTGAATCAGTATCATCTCTA	FRYQHIMPAPSPLIPGGNQNQPAGTMPIKTRKYTPRGMALTRCSESVSSL
FBtr0070073_FBgn0004170_19	FBgn0004170	sc	TATCAGCACATAATGCCAGCCCCTAGTCCATTAATTCCCGGTGGCAATCAAAATCAACCCGCTGGCACAATGCCAATTAAGACTCGCAAGTATACACCAAGGGGTATGGCACTGACCAGATGCTCTGAATCAGTATCATCTCTATCGCCT	YQHIMPAPSPLIPGGNQNQPAGTMPIKTRKYTPRGMALTRCSESVSSLSP
FBtr0070073_FBgn0004170_2	FBgn0004170	sc	AATAATAATAATACAACGAAAAGCACTACCATGTCATCGAGTGTGCTGTCCACCAACGAAACGTTTCCAACGACCATCAATTCGGCAACGAAGATCTTTCGTTATCAGCACATAATGCCAGCCCCTAGTCCATTAATTCCCGGTGGCAAT	NNNNTTKSTTMSSSVLSTNETFPTTINSATKIFRYQHIMPAPSPLIPGGN
FBtr0070073_FBgn0004170_20	FBgn0004170	sc	CACATAATGCCAGCCCCTAGTCCATTAATTCCCGGTGGCAATCAAAATCAACCCGCTGGCACAATGCCAATTAAGACTCGCAAGTATACACCAAGGGGTATGGCACTGACCAGATGCTCTGAATCAGTATCATCTCTATCGCCTGGTTCC	HIMPAPSPLIPGGNQNQPAGTMPIKTRKYTPRGMALTRCSESVSSLSPGS
FBtr0070073_FBgn0004170_21	FBgn0004170	sc	ATGCCAGCCCCTAGTCCATTAATTCCCGGTGGCAATCAAAATCAACCCGCTGGCACAATGCCAATTAAGACTCGCAAGTATACACCAAGGGGTATGGCACTGACCAGATGCTCTGAATCAGTATCATCTCTATCGCCTGGTTCCTCGCCG	MPAPSPLIPGGNQNQPAGTMPIKTRKYTPRGMALTRCSESVSSLSPGSSP
FBtr0070073_FBgn0004170_22	FBgn0004170	sc	GCCCCTAGTCCATTAATTCCCGGTGGCAATCAAAATCAACCCGCTGGCACAATGCCAATTAAGACTCGCAAGTATACACCAAGGGGTATGGCACTGACCAGATGCTCTGAATCAGTATCATCTCTATCGCCTGGTTCCTCGCCGGCTCCA	APSPLIPGGNQNQPAGTMPIKTRKYTPRGMALTRCSESVSSLSPGSSPAP
FBtr0070073_FBgn0004170_23	FBgn0004170	sc	AGTCCATTAATTCCCGGTGGCAATCAAAATCAACCCGCTGGCACAATGCCAATTAAGACTCGCAAGTATACACCAAGGGGTATGGCACTGACCAGATGCTCTGAATCAGTATCATCTCTATCGCCTGGTTCCTCGCCGGCTCCATATAAT	SPLIPGGNQNQPAGTMPIKTRKYTPRGMALTRCSESVSSLSPGSSPAPYN
FBtr0070073_FBgn0004170_24	FBgn0004170	sc	TTAATTCCCGGTGGCAATCAAAATCAACCCGCTGGCACAATGCCAATTAAGACTCGCAAGTATACACCAAGGGGTATGGCACTGACCAGATGCTCTGAATCAGTATCATCTCTATCGCCTGGTTCCTCGCCGGCTCCATATAATGTAGAC	LIPGGNQNQPAGTMPIKTRKYTPRGMALTRCSESVSSLSPGSSPAPYNVD
FBtr0070073_FBgn0004170_25	FBgn0004170	sc	CCCGGTGGCAATCAAAATCAACCCGCTGGCACAATGCCAATTAAGACTCGCAAGTATACACCAAGGGGTATGGCACTGACCAGATGCTCTGAATCAGTATCATCTCTATCGCCTGGTTCCTCGCCGGCTCCATATAATGTAGACCAATCC	PGGNQNQPAGTMPIKTRKYTPRGMALTRCSESVSSLSPGSSPAPYNVDQS
FBtr0070073_FBgn0004170_26	FBgn0004170	sc	GGCAATCAAAATCAACCCGCTGGCACAATGCCAATTAAGACTCGCAAGTATACACCAAGGGGTATGGCACTGACCAGATGCTCTGAATCAGTATCATCTCTATCGCCTGGTTCCTCGCCGGCTCCATATAATGTAGACCAATCCCAGTCG	GNQNQPAGTMPIKTRKYTPRGMALTRCSESVSSLSPGSSPAPYNVDQSQS
FBtr0070073_FBgn0004170_27	FBgn0004170	sc	CAAAATCAACCCGCTGGCACAATGCCAATTAAGACTCGCAAGTATACACCAAGGGGTATGGCACTGACCAGATGCTCTGAATCAGTATCATCTCTATCGCCTGGTTCCTCGCCGGCTCCATATAATGTAGACCAATCCCAGTCGGTCCAA	QNQPAGTMPIKTRKYTPRGMALTRCSESVSSLSPGSSPAPYNVDQSQSVQ
FBtr0070073_FBgn0004170_28	FBgn0004170	sc	CAACCCGCTGGCACAATGCCAATTAAGACTCGCAAGTATACACCAAGGGGTATGGCACTGACCAGATGCTCTGAATCAGTATCATCTCTATCGCCTGGTTCCTCGCCGGCTCCATATAATGTAGACCAATCCCAGTCGGTCCAAAGGCGC	QPAGTMPIKTRKYTPRGMALTRCSESVSSLSPGSSPAPYNVDQSQSVQRR
FBtr0070073_FBgn0004170_29	FBgn0004170	sc	GCTGGCACAATGCCAATTAAGACTCGCAAGTATACACCAAGGGGTATGGCACTGACCAGATGCTCTGAATCAGTATCATCTCTATCGCCTGGTTCCTCGCCGGCTCCATATAATGTAGACCAATCCCAGTCGGTCCAAAGGCGCAATGCT	AGTMPIKTRKYTPRGMALTRCSESVSSLSPGSSPAPYNVDQSQSVQRRNA
FBtr0070073_FBgn0004170_3	FBgn0004170	sc	AATAATACAACGAAAAGCACTACCATGTCATCGAGTGTGCTGTCCACCAACGAAACGTTTCCAACGACCATCAATTCGGCAACGAAGATCTTTCGTTATCAGCACATAATGCCAGCCCCTAGTCCATTAATTCCCGGTGGCAATCAAAAT	NNTTKSTTMSSSVLSTNETFPTTINSATKIFRYQHIMPAPSPLIPGGNQN
FBtr0070073_FBgn0004170_30	FBgn0004170	sc	ACAATGCCAATTAAGACTCGCAAGTATACACCAAGGGGTATGGCACTGACCAGATGCTCTGAATCAGTATCATCTCTATCGCCTGGTTCCTCGCCGGCTCCATATAATGTAGACCAATCCCAGTCGGTCCAAAGGCGCAATGCTAGAGAA	TMPIKTRKYTPRGMALTRCSESVSSLSPGSSPAPYNVDQSQSVQRRNARE
FBtr0070073_FBgn0004170_31	FBgn0004170	sc	CCAATTAAGACTCGCAAGTATACACCAAGGGGTATGGCACTGACCAGATGCTCTGAATCAGTATCATCTCTATCGCCTGGTTCCTCGCCGGCTCCATATAATGTAGACCAATCCCAGTCGGTCCAAAGGCGCAATGCTAGAGAACGAAAT	PIKTRKYTPRGMALTRCSESVSSLSPGSSPAPYNVDQSQSVQRRNARERN
FBtr0070073_FBgn0004170_32	FBgn0004170	sc	AAGACTCGCAAGTATACACCAAGGGGTATGGCACTGACCAGATGCTCTGAATCAGTATCATCTCTATCGCCTGGTTCCTCGCCGGCTCCATATAATGTAGACCAATCCCAGTCGGTCCAAAGGCGCAATGCTAGAGAACGAAATCGTGTA	KTRKYTPRGMALTRCSESVSSLSPGSSPAPYNVDQSQSVQRRNARERNRV
FBtr0070073_FBgn0004170_33	FBgn0004170	sc	CGCAAGTATACACCAAGGGGTATGGCACTGACCAGATGCTCTGAATCAGTATCATCTCTATCGCCTGGTTCCTCGCCGGCTCCATATAATGTAGACCAATCCCAGTCGGTCCAAAGGCGCAATGCTAGAGAACGAAATCGTGTAAAGCAG	RKYTPRGMALTRCSESVSSLSPGSSPAPYNVDQSQSVQRRNARERNRVKQ
FBtr0070073_FBgn0004170_34	FBgn0004170	sc	TATACACCAAGGGGTATGGCACTGACCAGATGCTCTGAATCAGTATCATCTCTATCGCCTGGTTCCTCGCCGGCTCCATATAATGTAGACCAATCCCAGTCGGTCCAAAGGCGCAATGCTAGAGAACGAAATCGTGTAAAGCAGGTGAAC	YTPRGMALTRCSESVSSLSPGSSPAPYNVDQSQSVQRRNARERNRVKQVN
FBtr0070073_FBgn0004170_35	FBgn0004170	sc	CCAAGGGGTATGGCACTGACCAGATGCTCTGAATCAGTATCATCTCTATCGCCTGGTTCCTCGCCGGCTCCATATAATGTAGACCAATCCCAGTCGGTCCAAAGGCGCAATGCTAGAGAACGAAATCGTGTAAAGCAGGTGAACAACAGC	PRGMALTRCSESVSSLSPGSSPAPYNVDQSQSVQRRNARERNRVKQVNNS
FBtr0070073_FBgn0004170_36	FBgn0004170	sc	GGTATGGCACTGACCAGATGCTCTGAATCAGTATCATCTCTATCGCCTGGTTCCTCGCCGGCTCCATATAATGTAGACCAATCCCAGTCGGTCCAAAGGCGCAATGCTAGAGAACGAAATCGTGTAAAGCAGGTGAACAACAGCTTCGCC	GMALTRCSESVSSLSPGSSPAPYNVDQSQSVQRRNARERNRVKQVNNSFA
FBtr0070073_FBgn0004170_37	FBgn0004170	sc	GCACTGACCAGATGCTCTGAATCAGTATCATCTCTATCGCCTGGTTCCTCGCCGGCTCCATATAATGTAGACCAATCCCAGTCGGTCCAAAGGCGCAATGCTAGAGAACGAAATCGTGTAAAGCAGGTGAACAACAGCTTCGCCAGGTTG	ALTRCSESVSSLSPGSSPAPYNVDQSQSVQRRNARERNRVKQVNNSFARL
FBtr0070073_FBgn0004170_38	FBgn0004170	sc	ACCAGATGCTCTGAATCAGTATCATCTCTATCGCCTGGTTCCTCGCCGGCTCCATATAATGTAGACCAATCCCAGTCGGTCCAAAGGCGCAATGCTAGAGAACGAAATCGTGTAAAGCAGGTGAACAACAGCTTCGCCAGGTTGCGGCAA	TRCSESVSSLSPGSSPAPYNVDQSQSVQRRNARERNRVKQVNNSFARLRQ
FBtr0070073_FBgn0004170_39	FBgn0004170	sc	TGCTCTGAATCAGTATCATCTCTATCGCCTGGTTCCTCGCCGGCTCCATATAATGTAGACCAATCCCAGTCGGTCCAAAGGCGCAATGCTAGAGAACGAAATCGTGTAAAGCAGGTGAACAACAGCTTCGCCAGGTTGCGGCAACATATA	CSESVSSLSPGSSPAPYNVDQSQSVQRRNARERNRVKQVNNSFARLRQHI
FBtr0070073_FBgn0004170_4	FBgn0004170	sc	ACAACGAAAAGCACTACCATGTCATCGAGTGTGCTGTCCACCAACGAAACGTTTCCAACGACCATCAATTCGGCAACGAAGATCTTTCGTTATCAGCACATAATGCCAGCCCCTAGTCCATTAATTCCCGGTGGCAATCAAAATCAACCC	TTKSTTMSSSVLSTNETFPTTINSATKIFRYQHIMPAPSPLIPGGNQNQP
FBtr0070073_FBgn0004170_40	FBgn0004170	sc	GAATCAGTATCATCTCTATCGCCTGGTTCCTCGCCGGCTCCATATAATGTAGACCAATCCCAGTCGGTCCAAAGGCGCAATGCTAGAGAACGAAATCGTGTAAAGCAGGTGAACAACAGCTTCGCCAGGTTGCGGCAACATATACCACAA	ESVSSLSPGSSPAPYNVDQSQSVQRRNARERNRVKQVNNSFARLRQHIPQ
FBtr0070073_FBgn0004170_41	FBgn0004170	sc	GTATCATCTCTATCGCCTGGTTCCTCGCCGGCTCCATATAATGTAGACCAATCCCAGTCGGTCCAAAGGCGCAATGCTAGAGAACGAAATCGTGTAAAGCAGGTGAACAACAGCTTCGCCAGGTTGCGGCAACATATACCACAATCCATA	VSSLSPGSSPAPYNVDQSQSVQRRNARERNRVKQVNNSFARLRQHIPQSI
FBtr0070073_FBgn0004170_42	FBgn0004170	sc	TCTCTATCGCCTGGTTCCTCGCCGGCTCCATATAATGTAGACCAATCCCAGTCGGTCCAAAGGCGCAATGCTAGAGAACGAAATCGTGTAAAGCAGGTGAACAACAGCTTCGCCAGGTTGCGGCAACATATACCACAATCCATAATCACG	SLSPGSSPAPYNVDQSQSVQRRNARERNRVKQVNNSFARLRQHIPQSIIT
FBtr0070073_FBgn0004170_43	FBgn0004170	sc	TCGCCTGGTTCCTCGCCGGCTCCATATAATGTAGACCAATCCCAGTCGGTCCAAAGGCGCAATGCTAGAGAACGAAATCGTGTAAAGCAGGTGAACAACAGCTTCGCCAGGTTGCGGCAACATATACCACAATCCATAATCACGGATTTG	SPGSSPAPYNVDQSQSVQRRNARERNRVKQVNNSFARLRQHIPQSIITDL
FBtr0070073_FBgn0004170_44	FBgn0004170	sc	GGTTCCTCGCCGGCTCCATATAATGTAGACCAATCCCAGTCGGTCCAAAGGCGCAATGCTAGAGAACGAAATCGTGTAAAGCAGGTGAACAACAGCTTCGCCAGGTTGCGGCAACATATACCACAATCCATAATCACGGATTTGACAAAG	GSSPAPYNVDQSQSVQRRNARERNRVKQVNNSFARLRQHIPQSIITDLTK
FBtr0070073_FBgn0004170_45	FBgn0004170	sc	TCGCCGGCTCCATATAATGTAGACCAATCCCAGTCGGTCCAAAGGCGCAATGCTAGAGAACGAAATCGTGTAAAGCAGGTGAACAACAGCTTCGCCAGGTTGCGGCAACATATACCACAATCCATAATCACGGATTTGACAAAGGGTGGT	SPAPYNVDQSQSVQRRNARERNRVKQVNNSFARLRQHIPQSIITDLTKGG
FBtr0070073_FBgn0004170_46	FBgn0004170	sc	GCTCCATATAATGTAGACCAATCCCAGTCGGTCCAAAGGCGCAATGCTAGAGAACGAAATCGTGTAAAGCAGGTGAACAACAGCTTCGCCAGGTTGCGGCAACATATACCACAATCCATAATCACGGATTTGACAAAGGGTGGTGGTCGA	APYNVDQSQSVQRRNARERNRVKQVNNSFARLRQHIPQSIITDLTKGGGR
FBtr0070073_FBgn0004170_47	FBgn0004170	sc	TATAATGTAGACCAATCCCAGTCGGTCCAAAGGCGCAATGCTAGAGAACGAAATCGTGTAAAGCAGGTGAACAACAGCTTCGCCAGGTTGCGGCAACATATACCACAATCCATAATCACGGATTTGACAAAGGGTGGTGGTCGAGGACCT	YNVDQSQSVQRRNARERNRVKQVNNSFARLRQHIPQSIITDLTKGGGRGP
FBtr0070073_FBgn0004170_48	FBgn0004170	sc	GTAGACCAATCCCAGTCGGTCCAAAGGCGCAATGCTAGAGAACGAAATCGTGTAAAGCAGGTGAACAACAGCTTCGCCAGGTTGCGGCAACATATACCACAATCCATAATCACGGATTTGACAAAGGGTGGTGGTCGAGGACCTCACAAA	VDQSQSVQRRNARERNRVKQVNNSFARLRQHIPQSIITDLTKGGGRGPHK
FBtr0070073_FBgn0004170_49	FBgn0004170	sc	CAATCCCAGTCGGTCCAAAGGCGCAATGCTAGAGAACGAAATCGTGTAAAGCAGGTGAACAACAGCTTCGCCAGGTTGCGGCAACATATACCACAATCCATAATCACGGATTTGACAAAGGGTGGTGGTCGAGGACCTCACAAAAAGATC	QSQSVQRRNARERNRVKQVNNSFARLRQHIPQSIITDLTKGGGRGPHKKI
FBtr0070073_FBgn0004170_5	FBgn0004170	sc	AAAAGCACTACCATGTCATCGAGTGTGCTGTCCACCAACGAAACGTTTCCAACGACCATCAATTCGGCAACGAAGATCTTTCGTTATCAGCACATAATGCCAGCCCCTAGTCCATTAATTCCCGGTGGCAATCAAAATCAACCCGCTGGC	KSTTMSSSVLSTNETFPTTINSATKIFRYQHIMPAPSPLIPGGNQNQPAG
FBtr0070073_FBgn0004170_50	FBgn0004170	sc	CAGTCGGTCCAAAGGCGCAATGCTAGAGAACGAAATCGTGTAAAGCAGGTGAACAACAGCTTCGCCAGGTTGCGGCAACATATACCACAATCCATAATCACGGATTTGACAAAGGGTGGTGGTCGAGGACCTCACAAAAAGATCTCCAAA	QSVQRRNARERNRVKQVNNSFARLRQHIPQSIITDLTKGGGRGPHKKISK
FBtr0070073_FBgn0004170_51	FBgn0004170	sc	GTCCAAAGGCGCAATGCTAGAGAACGAAATCGTGTAAAGCAGGTGAACAACAGCTTCGCCAGGTTGCGGCAACATATACCACAATCCATAATCACGGATTTGACAAAGGGTGGTGGTCGAGGACCTCACAAAAAGATCTCCAAAGTAGAC	VQRRNARERNRVKQVNNSFARLRQHIPQSIITDLTKGGGRGPHKKISKVD
FBtr0070073_FBgn0004170_52	FBgn0004170	sc	AGGCGCAATGCTAGAGAACGAAATCGTGTAAAGCAGGTGAACAACAGCTTCGCCAGGTTGCGGCAACATATACCACAATCCATAATCACGGATTTGACAAAGGGTGGTGGTCGAGGACCTCACAAAAAGATCTCCAAAGTAGACACACTG	RRNARERNRVKQVNNSFARLRQHIPQSIITDLTKGGGRGPHKKISKVDTL
FBtr0070073_FBgn0004170_53	FBgn0004170	sc	AATGCTAGAGAACGAAATCGTGTAAAGCAGGTGAACAACAGCTTCGCCAGGTTGCGGCAACATATACCACAATCCATAATCACGGATTTGACAAAGGGTGGTGGTCGAGGACCTCACAAAAAGATCTCCAAAGTAGACACACTGCGCATT	NARERNRVKQVNNSFARLRQHIPQSIITDLTKGGGRGPHKKISKVDTLRI
FBtr0070073_FBgn0004170_54	FBgn0004170	sc	AGAGAACGAAATCGTGTAAAGCAGGTGAACAACAGCTTCGCCAGGTTGCGGCAACATATACCACAATCCATAATCACGGATTTGACAAAGGGTGGTGGTCGAGGACCTCACAAAAAGATCTCCAAAGTAGACACACTGCGCATTGCCGTC	RERNRVKQVNNSFARLRQHIPQSIITDLTKGGGRGPHKKISKVDTLRIAV
FBtr0070073_FBgn0004170_55	FBgn0004170	sc	CGAAATCGTGTAAAGCAGGTGAACAACAGCTTCGCCAGGTTGCGGCAACATATACCACAATCCATAATCACGGATTTGACAAAGGGTGGTGGTCGAGGACCTCACAAAAAGATCTCCAAAGTAGACACACTGCGCATTGCCGTCGAGTAC	RNRVKQVNNSFARLRQHIPQSIITDLTKGGGRGPHKKISKVDTLRIAVEY
FBtr0070073_FBgn0004170_56	FBgn0004170	sc	CGTGTAAAGCAGGTGAACAACAGCTTCGCCAGGTTGCGGCAACATATACCACAATCCATAATCACGGATTTGACAAAGGGTGGTGGTCGAGGACCTCACAAAAAGATCTCCAAAGTAGACACACTGCGCATTGCCGTCGAGTACATCCGG	RVKQVNNSFARLRQHIPQSIITDLTKGGGRGPHKKISKVDTLRIAVEYIR
FBtr0070073_FBgn0004170_57	FBgn0004170	sc	AAGCAGGTGAACAACAGCTTCGCCAGGTTGCGGCAACATATACCACAATCCATAATCACGGATTTGACAAAGGGTGGTGGTCGAGGACCTCACAAAAAGATCTCCAAAGTAGACACACTGCGCATTGCCGTCGAGTACATCCGGAGGCTT	KQVNNSFARLRQHIPQSIITDLTKGGGRGPHKKISKVDTLRIAVEYIRRL
FBtr0070073_FBgn0004170_58	FBgn0004170	sc	GTGAACAACAGCTTCGCCAGGTTGCGGCAACATATACCACAATCCATAATCACGGATTTGACAAAGGGTGGTGGTCGAGGACCTCACAAAAAGATCTCCAAAGTAGACACACTGCGCATTGCCGTCGAGTACATCCGGAGGCTTCAGGAT	VNNSFARLRQHIPQSIITDLTKGGGRGPHKKISKVDTLRIAVEYIRRLQD
FBtr0070073_FBgn0004170_59	FBgn0004170	sc	AACAGCTTCGCCAGGTTGCGGCAACATATACCACAATCCATAATCACGGATTTGACAAAGGGTGGTGGTCGAGGACCTCACAAAAAGATCTCCAAAGTAGACACACTGCGCATTGCCGTCGAGTACATCCGGAGGCTTCAGGATCTGGTG	NSFARLRQHIPQSIITDLTKGGGRGPHKKISKVDTLRIAVEYIRRLQDLV
FBtr0070073_FBgn0004170_6	FBgn0004170	sc	ACTACCATGTCATCGAGTGTGCTGTCCACCAACGAAACGTTTCCAACGACCATCAATTCGGCAACGAAGATCTTTCGTTATCAGCACATAATGCCAGCCCCTAGTCCATTAATTCCCGGTGGCAATCAAAATCAACCCGCTGGCACAATG	TTMSSSVLSTNETFPTTINSATKIFRYQHIMPAPSPLIPGGNQNQPAGTM
FBtr0070073_FBgn0004170_60	FBgn0004170	sc	TTCGCCAGGTTGCGGCAACATATACCACAATCCATAATCACGGATTTGACAAAGGGTGGTGGTCGAGGACCTCACAAAAAGATCTCCAAAGTAGACACACTGCGCATTGCCGTCGAGTACATCCGGAGGCTTCAGGATCTGGTGGATGAC	FARLRQHIPQSIITDLTKGGGRGPHKKISKVDTLRIAVEYIRRLQDLVDD
FBtr0070073_FBgn0004170_61	FBgn0004170	sc	AGGTTGCGGCAACATATACCACAATCCATAATCACGGATTTGACAAAGGGTGGTGGTCGAGGACCTCACAAAAAGATCTCCAAAGTAGACACACTGCGCATTGCCGTCGAGTACATCCGGAGGCTTCAGGATCTGGTGGATGACCTAAAT	RLRQHIPQSIITDLTKGGGRGPHKKISKVDTLRIAVEYIRRLQDLVDDLN
FBtr0070073_FBgn0004170_62	FBgn0004170	sc	CGGCAACATATACCACAATCCATAATCACGGATTTGACAAAGGGTGGTGGTCGAGGACCTCACAAAAAGATCTCCAAAGTAGACACACTGCGCATTGCCGTCGAGTACATCCGGAGGCTTCAGGATCTGGTGGATGACCTAAATGGGGGC	RQHIPQSIITDLTKGGGRGPHKKISKVDTLRIAVEYIRRLQDLVDDLNGG
FBtr0070073_FBgn0004170_63	FBgn0004170	sc	CATATACCACAATCCATAATCACGGATTTGACAAAGGGTGGTGGTCGAGGACCTCACAAAAAGATCTCCAAAGTAGACACACTGCGCATTGCCGTCGAGTACATCCGGAGGCTTCAGGATCTGGTGGATGACCTAAATGGGGGCAGCAAT	HIPQSIITDLTKGGGRGPHKKISKVDTLRIAVEYIRRLQDLVDDLNGGSN
FBtr0070073_FBgn0004170_64	FBgn0004170	sc	CCACAATCCATAATCACGGATTTGACAAAGGGTGGTGGTCGAGGACCTCACAAAAAGATCTCCAAAGTAGACACACTGCGCATTGCCGTCGAGTACATCCGGAGGCTTCAGGATCTGGTGGATGACCTAAATGGGGGCAGCAATATTGGT	PQSIITDLTKGGGRGPHKKISKVDTLRIAVEYIRRLQDLVDDLNGGSNIG
FBtr0070073_FBgn0004170_65	FBgn0004170	sc	TCCATAATCACGGATTTGACAAAGGGTGGTGGTCGAGGACCTCACAAAAAGATCTCCAAAGTAGACACACTGCGCATTGCCGTCGAGTACATCCGGAGGCTTCAGGATCTGGTGGATGACCTAAATGGGGGCAGCAATATTGGTGCCAAC	SIITDLTKGGGRGPHKKISKVDTLRIAVEYIRRLQDLVDDLNGGSNIGAN
FBtr0070073_FBgn0004170_66	FBgn0004170	sc	ATCACGGATTTGACAAAGGGTGGTGGTCGAGGACCTCACAAAAAGATCTCCAAAGTAGACACACTGCGCATTGCCGTCGAGTACATCCGGAGGCTTCAGGATCTGGTGGATGACCTAAATGGGGGCAGCAATATTGGTGCCAACAATGCA	ITDLTKGGGRGPHKKISKVDTLRIAVEYIRRLQDLVDDLNGGSNIGANNA
FBtr0070073_FBgn0004170_67	FBgn0004170	sc	GATTTGACAAAGGGTGGTGGTCGAGGACCTCACAAAAAGATCTCCAAAGTAGACACACTGCGCATTGCCGTCGAGTACATCCGGAGGCTTCAGGATCTGGTGGATGACCTAAATGGGGGCAGCAATATTGGTGCCAACAATGCAGTCACC	DLTKGGGRGPHKKISKVDTLRIAVEYIRRLQDLVDDLNGGSNIGANNAVT
FBtr0070073_FBgn0004170_68	FBgn0004170	sc	ACAAAGGGTGGTGGTCGAGGACCTCACAAAAAGATCTCCAAAGTAGACACACTGCGCATTGCCGTCGAGTACATCCGGAGGCTTCAGGATCTGGTGGATGACCTAAATGGGGGCAGCAATATTGGTGCCAACAATGCAGTCACCCAGCTT	TKGGGRGPHKKISKVDTLRIAVEYIRRLQDLVDDLNGGSNIGANNAVTQL
FBtr0070073_FBgn0004170_69	FBgn0004170	sc	GGTGGTGGTCGAGGACCTCACAAAAAGATCTCCAAAGTAGACACACTGCGCATTGCCGTCGAGTACATCCGGAGGCTTCAGGATCTGGTGGATGACCTAAATGGGGGCAGCAATATTGGTGCCAACAATGCAGTCACCCAGCTTCAACTT	GGGRGPHKKISKVDTLRIAVEYIRRLQDLVDDLNGGSNIGANNAVTQLQL
FBtr0070073_FBgn0004170_7	FBgn0004170	sc	ATGTCATCGAGTGTGCTGTCCACCAACGAAACGTTTCCAACGACCATCAATTCGGCAACGAAGATCTTTCGTTATCAGCACATAATGCCAGCCCCTAGTCCATTAATTCCCGGTGGCAATCAAAATCAACCCGCTGGCACAATGCCAATT	MSSSVLSTNETFPTTINSATKIFRYQHIMPAPSPLIPGGNQNQPAGTMPI
FBtr0070073_FBgn0004170_70	FBgn0004170	sc	GGTCGAGGACCTCACAAAAAGATCTCCAAAGTAGACACACTGCGCATTGCCGTCGAGTACATCCGGAGGCTTCAGGATCTGGTGGATGACCTAAATGGGGGCAGCAATATTGGTGCCAACAATGCAGTCACCCAGCTTCAACTTTGTTTG	GRGPHKKISKVDTLRIAVEYIRRLQDLVDDLNGGSNIGANNAVTQLQLCL
FBtr0070073_FBgn0004170_71	FBgn0004170	sc	GGACCTCACAAAAAGATCTCCAAAGTAGACACACTGCGCATTGCCGTCGAGTACATCCGGAGGCTTCAGGATCTGGTGGATGACCTAAATGGGGGCAGCAATATTGGTGCCAACAATGCAGTCACCCAGCTTCAACTTTGTTTGGATGAG	GPHKKISKVDTLRIAVEYIRRLQDLVDDLNGGSNIGANNAVTQLQLCLDE
FBtr0070073_FBgn0004170_72	FBgn0004170	sc	CACAAAAAGATCTCCAAAGTAGACACACTGCGCATTGCCGTCGAGTACATCCGGAGGCTTCAGGATCTGGTGGATGACCTAAATGGGGGCAGCAATATTGGTGCCAACAATGCAGTCACCCAGCTTCAACTTTGTTTGGATGAGTCCAGC	HKKISKVDTLRIAVEYIRRLQDLVDDLNGGSNIGANNAVTQLQLCLDESS
FBtr0070073_FBgn0004170_73	FBgn0004170	sc	AAGATCTCCAAAGTAGACACACTGCGCATTGCCGTCGAGTACATCCGGAGGCTTCAGGATCTGGTGGATGACCTAAATGGGGGCAGCAATATTGGTGCCAACAATGCAGTCACCCAGCTTCAACTTTGTTTGGATGAGTCCAGCAGTCAC	KISKVDTLRIAVEYIRRLQDLVDDLNGGSNIGANNAVTQLQLCLDESSSH
FBtr0070073_FBgn0004170_74	FBgn0004170	sc	TCCAAAGTAGACACACTGCGCATTGCCGTCGAGTACATCCGGAGGCTTCAGGATCTGGTGGATGACCTAAATGGGGGCAGCAATATTGGTGCCAACAATGCAGTCACCCAGCTTCAACTTTGTTTGGATGAGTCCAGCAGTCACAGTTCG	SKVDTLRIAVEYIRRLQDLVDDLNGGSNIGANNAVTQLQLCLDESSSHSS
FBtr0070073_FBgn0004170_75	FBgn0004170	sc	GTAGACACACTGCGCATTGCCGTCGAGTACATCCGGAGGCTTCAGGATCTGGTGGATGACCTAAATGGGGGCAGCAATATTGGTGCCAACAATGCAGTCACCCAGCTTCAACTTTGTTTGGATGAGTCCAGCAGTCACAGTTCGAGCAGC	VDTLRIAVEYIRRLQDLVDDLNGGSNIGANNAVTQLQLCLDESSSHSSSS
FBtr0070073_FBgn0004170_76	FBgn0004170	sc	ACACTGCGCATTGCCGTCGAGTACATCCGGAGGCTTCAGGATCTGGTGGATGACCTAAATGGGGGCAGCAATATTGGTGCCAACAATGCAGTCACCCAGCTTCAACTTTGTTTGGATGAGTCCAGCAGTCACAGTTCGAGCAGCAGTACT	TLRIAVEYIRRLQDLVDDLNGGSNIGANNAVTQLQLCLDESSSHSSSSST
FBtr0070073_FBgn0004170_77	FBgn0004170	sc	CGCATTGCCGTCGAGTACATCCGGAGGCTTCAGGATCTGGTGGATGACCTAAATGGGGGCAGCAATATTGGTGCCAACAATGCAGTCACCCAGCTTCAACTTTGTTTGGATGAGTCCAGCAGTCACAGTTCGAGCAGCAGTACTTGCAGT	RIAVEYIRRLQDLVDDLNGGSNIGANNAVTQLQLCLDESSSHSSSSSTCS
FBtr0070073_FBgn0004170_78	FBgn0004170	sc	GCCGTCGAGTACATCCGGAGGCTTCAGGATCTGGTGGATGACCTAAATGGGGGCAGCAATATTGGTGCCAACAATGCAGTCACCCAGCTTCAACTTTGTTTGGATGAGTCCAGCAGTCACAGTTCGAGCAGCAGTACTTGCAGTTCCTCA	AVEYIRRLQDLVDDLNGGSNIGANNAVTQLQLCLDESSSHSSSSSTCSSS
FBtr0070073_FBgn0004170_79	FBgn0004170	sc	GAGTACATCCGGAGGCTTCAGGATCTGGTGGATGACCTAAATGGGGGCAGCAATATTGGTGCCAACAATGCAGTCACCCAGCTTCAACTTTGTTTGGATGAGTCCAGCAGTCACAGTTCGAGCAGCAGTACTTGCAGTTCCTCAGGGCAT	EYIRRLQDLVDDLNGGSNIGANNAVTQLQLCLDESSSHSSSSSTCSSSGH
FBtr0070073_FBgn0004170_8	FBgn0004170	sc	TCGAGTGTGCTGTCCACCAACGAAACGTTTCCAACGACCATCAATTCGGCAACGAAGATCTTTCGTTATCAGCACATAATGCCAGCCCCTAGTCCATTAATTCCCGGTGGCAATCAAAATCAACCCGCTGGCACAATGCCAATTAAGACT	SSVLSTNETFPTTINSATKIFRYQHIMPAPSPLIPGGNQNQPAGTMPIKT
FBtr0070073_FBgn0004170_80	FBgn0004170	sc	ATCCGGAGGCTTCAGGATCTGGTGGATGACCTAAATGGGGGCAGCAATATTGGTGCCAACAATGCAGTCACCCAGCTTCAACTTTGTTTGGATGAGTCCAGCAGTCACAGTTCGAGCAGCAGTACTTGCAGTTCCTCAGGGCATAATACC	IRRLQDLVDDLNGGSNIGANNAVTQLQLCLDESSSHSSSSSTCSSSGHNT
FBtr0070073_FBgn0004170_81	FBgn0004170	sc	AGGCTTCAGGATCTGGTGGATGACCTAAATGGGGGCAGCAATATTGGTGCCAACAATGCAGTCACCCAGCTTCAACTTTGTTTGGATGAGTCCAGCAGTCACAGTTCGAGCAGCAGTACTTGCAGTTCCTCAGGGCATAATACCTACTAT	RLQDLVDDLNGGSNIGANNAVTQLQLCLDESSSHSSSSSTCSSSGHNTYY
FBtr0070073_FBgn0004170_82	FBgn0004170	sc	CAGGATCTGGTGGATGACCTAAATGGGGGCAGCAATATTGGTGCCAACAATGCAGTCACCCAGCTTCAACTTTGTTTGGATGAGTCCAGCAGTCACAGTTCGAGCAGCAGTACTTGCAGTTCCTCAGGGCATAATACCTACTATCAAAAC	QDLVDDLNGGSNIGANNAVTQLQLCLDESSSHSSSSSTCSSSGHNTYYQN
FBtr0070073_FBgn0004170_83	FBgn0004170	sc	CTGGTGGATGACCTAAATGGGGGCAGCAATATTGGTGCCAACAATGCAGTCACCCAGCTTCAACTTTGTTTGGATGAGTCCAGCAGTCACAGTTCGAGCAGCAGTACTTGCAGTTCCTCAGGGCATAATACCTACTATCAAAACACGATC	MVDDLNGGSNIGANNAVTQLQLCLDESSSHSSSSSTCSSSGHNTYYQNTI
FBtr0070073_FBgn0004170_84	FBgn0004170	sc	GATGACCTAAATGGGGGCAGCAATATTGGTGCCAACAATGCAGTCACCCAGCTTCAACTTTGTTTGGATGAGTCCAGCAGTCACAGTTCGAGCAGCAGTACTTGCAGTTCCTCAGGGCATAATACCTACTATCAAAACACGATCTCTGTC	DDLNGGSNIGANNAVTQLQLCLDESSSHSSSSSTCSSSGHNTYYQNTISV
FBtr0070073_FBgn0004170_85	FBgn0004170	sc	CTAAATGGGGGCAGCAATATTGGTGCCAACAATGCAGTCACCCAGCTTCAACTTTGTTTGGATGAGTCCAGCAGTCACAGTTCGAGCAGCAGTACTTGCAGTTCCTCAGGGCATAATACCTACTATCAAAACACGATCTCTGTCAGTCCT	LNGGSNIGANNAVTQLQLCLDESSSHSSSSSTCSSSGHNTYYQNTISVSP
FBtr0070073_FBgn0004170_86	FBgn0004170	sc	GGGGGCAGCAATATTGGTGCCAACAATGCAGTCACCCAGCTTCAACTTTGTTTGGATGAGTCCAGCAGTCACAGTTCGAGCAGCAGTACTTGCAGTTCCTCAGGGCATAATACCTACTATCAAAACACGATCTCTGTCAGTCCTCTGCAA	GGSNIGANNAVTQLQLCLDESSSHSSSSSTCSSSGHNTYYQNTISVSPLQ
FBtr0070073_FBgn0004170_87	FBgn0004170	sc	AGCAATATTGGTGCCAACAATGCAGTCACCCAGCTTCAACTTTGTTTGGATGAGTCCAGCAGTCACAGTTCGAGCAGCAGTACTTGCAGTTCCTCAGGGCATAATACCTACTATCAAAACACGATCTCTGTCAGTCCTCTGCAACAACAG	SNIGANNAVTQLQLCLDESSSHSSSSSTCSSSGHNTYYQNTISVSPLQQQ
FBtr0070073_FBgn0004170_88	FBgn0004170	sc	ATTGGTGCCAACAATGCAGTCACCCAGCTTCAACTTTGTTTGGATGAGTCCAGCAGTCACAGTTCGAGCAGCAGTACTTGCAGTTCCTCAGGGCATAATACCTACTATCAAAACACGATCTCTGTCAGTCCTCTGCAACAACAGCAGCAG	IGANNAVTQLQLCLDESSSHSSSSSTCSSSGHNTYYQNTISVSPLQQQQQ
FBtr0070073_FBgn0004170_89	FBgn0004170	sc	GCCAACAATGCAGTCACCCAGCTTCAACTTTGTTTGGATGAGTCCAGCAGTCACAGTTCGAGCAGCAGTACTTGCAGTTCCTCAGGGCATAATACCTACTATCAAAACACGATCTCTGTCAGTCCTCTGCAACAACAGCAGCAGCTACAG	ANNAVTQLQLCLDESSSHSSSSSTCSSSGHNTYYQNTISVSPLQQQQQLQ
FBtr0070073_FBgn0004170_9	FBgn0004170	sc	GTGCTGTCCACCAACGAAACGTTTCCAACGACCATCAATTCGGCAACGAAGATCTTTCGTTATCAGCACATAATGCCAGCCCCTAGTCCATTAATTCCCGGTGGCAATCAAAATCAACCCGCTGGCACAATGCCAATTAAGACTCGCAAG	VLSTNETFPTTINSATKIFRYQHIMPAPSPLIPGGNQNQPAGTMPIKTRK
FBtr0070073_FBgn0004170_90	FBgn0004170	sc	AATGCAGTCACCCAGCTTCAACTTTGTTTGGATGAGTCCAGCAGTCACAGTTCGAGCAGCAGTACTTGCAGTTCCTCAGGGCATAATACCTACTATCAAAACACGATCTCTGTCAGTCCTCTGCAACAACAGCAGCAGCTACAGAGGCAG	NAVTQLQLCLDESSSHSSSSSTCSSSGHNTYYQNTISVSPLQQQQQLQRQ
FBtr0070073_FBgn0004170_91	FBgn0004170	sc	GTCACCCAGCTTCAACTTTGTTTGGATGAGTCCAGCAGTCACAGTTCGAGCAGCAGTACTTGCAGTTCCTCAGGGCATAATACCTACTATCAAAACACGATCTCTGTCAGTCCTCTGCAACAACAGCAGCAGCTACAGAGGCAGCAGTTC	VTQLQLCLDESSSHSSSSSTCSSSGHNTYYQNTISVSPLQQQQQLQRQQF
FBtr0070073_FBgn0004170_92	FBgn0004170	sc	CAGCTTCAACTTTGTTTGGATGAGTCCAGCAGTCACAGTTCGAGCAGCAGTACTTGCAGTTCCTCAGGGCATAATACCTACTATCAAAACACGATCTCTGTCAGTCCTCTGCAACAACAGCAGCAGCTACAGAGGCAGCAGTTCAATCAC	QLQLCLDESSSHSSSSSTCSSSGHNTYYQNTISVSPLQQQQQLQRQQFNH
FBtr0070073_FBgn0004170_93	FBgn0004170	sc	CAACTTTGTTTGGATGAGTCCAGCAGTCACAGTTCGAGCAGCAGTACTTGCAGTTCCTCAGGGCATAATACCTACTATCAAAACACGATCTCTGTCAGTCCTCTGCAACAACAGCAGCAGCTACAGAGGCAGCAGTTCAATCACCAACCG	QLCLDESSSHSSSSSTCSSSGHNTYYQNTISVSPLQQQQQLQRQQFNHQP
FBtr0070073_FBgn0004170_94	FBgn0004170	sc	TGTTTGGATGAGTCCAGCAGTCACAGTTCGAGCAGCAGTACTTGCAGTTCCTCAGGGCATAATACCTACTATCAAAACACGATCTCTGTCAGTCCTCTGCAACAACAGCAGCAGCTACAGAGGCAGCAGTTCAATCACCAACCGCTGACA	CLDESSSHSSSSSTCSSSGHNTYYQNTISVSPLQQQQQLQRQQFNHQPLT
FBtr0070073_FBgn0004170_95	FBgn0004170	sc	GATGAGTCCAGCAGTCACAGTTCGAGCAGCAGTACTTGCAGTTCCTCAGGGCATAATACCTACTATCAAAACACGATCTCTGTCAGTCCTCTGCAACAACAGCAGCAGCTACAGAGGCAGCAGTTCAATCACCAACCGCTGACAGCGCTC	DESSSHSSSSSTCSSSGHNTYYQNTISVSPLQQQQQLQRQQFNHQPLTAL
FBtr0070073_FBgn0004170_96	FBgn0004170	sc	TCCAGCAGTCACAGTTCGAGCAGCAGTACTTGCAGTTCCTCAGGGCATAATACCTACTATCAAAACACGATCTCTGTCAGTCCTCTGCAACAACAGCAGCAGCTACAGAGGCAGCAGTTCAATCACCAACCGCTGACAGCGCTCTCATTA	SSSHSSSSSTCSSSGHNTYYQNTISVSPLQQQQQLQRQQFNHQPLTALSL
FBtr0070073_FBgn0004170_97	FBgn0004170	sc	AGTCACAGTTCGAGCAGCAGTACTTGCAGTTCCTCAGGGCATAATACCTACTATCAAAACACGATCTCTGTCAGTCCTCTGCAACAACAGCAGCAGCTACAGAGGCAGCAGTTCAATCACCAACCGCTGACAGCGCTCTCATTAAATACC	SHSSSSSTCSSSGHNTYYQNTISVSPLQQQQQLQRQQFNHQPLTALSLNT
FBtr0070073_FBgn0004170_98	FBgn0004170	sc	AGTTCGAGCAGCAGTACTTGCAGTTCCTCAGGGCATAATACCTACTATCAAAACACGATCTCTGTCAGTCCTCTGCAACAACAGCAGCAGCTACAGAGGCAGCAGTTCAATCACCAACCGCTGACAGCGCTCTCATTAAATACCAACTTG	SSSSSTCSSSGHNTYYQNTISVSPLQQQQQLQRQQFNHQPLTALSLNTNL
FBtr0070073_FBgn0004170_99	FBgn0004170	sc	AGCAGCAGTACTTGCAGTTCCTCAGGGCATAATACCTACTATCAAAACACGATCTCTGTCAGTCCTCTGCAACAACAGCAGCAGCTACAGAGGCAGCAGTTCAATCACCAACCGCTGACAGCGCTCTCATTAAATACCAACTTGGTGGGC	SSSTCSSSGHNTYYQNTISVSPLQQQQQLQRQQFNHQPLTALSLNTNLVG
FBtr0070074_FBgn0002561_1	FBgn0002561	l(1)sc	ATGACGAGCATTTGCAGCAGCAAATTCCAGCAGCAGCATTACCAGCTGACCAACAGTAACATTTTCTTGCTGCAACATCAGCATCACCATCAAACGCAGCAGCACCAGTTGATTGCTCCGAAAATACCTTTGGGTACCAGCCAACTGCAG	MTSICSSKFQQQHYQLTNSNIFLLQHQHHHQTQQHQLIAPKIPLGTSQLQ
FBtr0070074_FBgn0002561_10	FBgn0002561	l(1)sc	ACCAGCCAACTGCAGAATATGCAGCAGAGTCAACAGTCCAATGTTGGACCCATGTTGTCCTCCCAGAAGAAGAAGTTCAACTACAATAACATGCCCTATGGCGAGCAATTGCCATCGGTAGCCAGACGAAATGCCCGTGAACGCAATCGC	TSQLQNMQQSQQSNVGPMLSSQKKKFNYNNMPYGEQLPSVARRNARERNR
FBtr0070074_FBgn0002561_11	FBgn0002561	l(1)sc	AATATGCAGCAGAGTCAACAGTCCAATGTTGGACCCATGTTGTCCTCCCAGAAGAAGAAGTTCAACTACAATAACATGCCCTATGGCGAGCAATTGCCATCGGTAGCCAGACGAAATGCCCGTGAACGCAATCGCGTGAAGCAGGTGAAC	NMQQSQQSNVGPMLSSQKKKFNYNNMPYGEQLPSVARRNARERNRVKQVN
FBtr0070074_FBgn0002561_12	FBgn0002561	l(1)sc	CAACAGTCCAATGTTGGACCCATGTTGTCCTCCCAGAAGAAGAAGTTCAACTACAATAACATGCCCTATGGCGAGCAATTGCCATCGGTAGCCAGACGAAATGCCCGTGAACGCAATCGCGTGAAGCAGGTGAACAATGGATTCGTCAAT	QQSNVGPMLSSQKKKFNYNNMPYGEQLPSVARRNARERNRVKQVNNGFVN
FBtr0070074_FBgn0002561_13	FBgn0002561	l(1)sc	GGACCCATGTTGTCCTCCCAGAAGAAGAAGTTCAACTACAATAACATGCCCTATGGCGAGCAATTGCCATCGGTAGCCAGACGAAATGCCCGTGAACGCAATCGCGTGAAGCAGGTGAACAATGGATTCGTCAATCTCCGCCAGCATTTG	GPMLSSQKKKFNYNNMPYGEQLPSVARRNARERNRVKQVNNGFVNLRQHL
FBtr0070074_FBgn0002561_14	FBgn0002561	l(1)sc	TCCCAGAAGAAGAAGTTCAACTACAATAACATGCCCTATGGCGAGCAATTGCCATCGGTAGCCAGACGAAATGCCCGTGAACGCAATCGCGTGAAGCAGGTGAACAATGGATTCGTCAATCTCCGCCAGCATTTGCCTCAAACTGTGGTA	SQKKKFNYNNMPYGEQLPSVARRNARERNRVKQVNNGFVNLRQHLPQTVV
FBtr0070074_FBgn0002561_15	FBgn0002561	l(1)sc	TTCAACTACAATAACATGCCCTATGGCGAGCAATTGCCATCGGTAGCCAGACGAAATGCCCGTGAACGCAATCGCGTGAAGCAGGTGAACAATGGATTCGTCAATCTCCGCCAGCATTTGCCTCAAACTGTGGTAAACTCGCTGTCCAAT	FNYNNMPYGEQLPSVARRNARERNRVKQVNNGFVNLRQHLPQTVVNSLSN
FBtr0070074_FBgn0002561_16	FBgn0002561	l(1)sc	ATGCCCTATGGCGAGCAATTGCCATCGGTAGCCAGACGAAATGCCCGTGAACGCAATCGCGTGAAGCAGGTGAACAATGGATTCGTCAATCTCCGCCAGCATTTGCCTCAAACTGTGGTAAACTCGCTGTCCAATGGAGGACGTGGTAGC	MPYGEQLPSVARRNARERNRVKQVNNGFVNLRQHLPQTVVNSLSNGGRGS
FBtr0070074_FBgn0002561_17	FBgn0002561	l(1)sc	CAATTGCCATCGGTAGCCAGACGAAATGCCCGTGAACGCAATCGCGTGAAGCAGGTGAACAATGGATTCGTCAATCTCCGCCAGCATTTGCCTCAAACTGTGGTAAACTCGCTGTCCAATGGAGGACGTGGTAGCAGCAAGAAGTTATCC	QLPSVARRNARERNRVKQVNNGFVNLRQHLPQTVVNSLSNGGRGSSKKLS
FBtr0070074_FBgn0002561_18	FBgn0002561	l(1)sc	GCCAGACGAAATGCCCGTGAACGCAATCGCGTGAAGCAGGTGAACAATGGATTCGTCAATCTCCGCCAGCATTTGCCTCAAACTGTGGTAAACTCGCTGTCCAATGGAGGACGTGGTAGCAGCAAGAAGTTATCCAAGGTGGACACACTG	ARRNARERNRVKQVNNGFVNLRQHLPQTVVNSLSNGGRGSSKKLSKVDTL
FBtr0070074_FBgn0002561_19	FBgn0002561	l(1)sc	CGTGAACGCAATCGCGTGAAGCAGGTGAACAATGGATTCGTCAATCTCCGCCAGCATTTGCCTCAAACTGTGGTAAACTCGCTGTCCAATGGAGGACGTGGTAGCAGCAAGAAGTTATCCAAGGTGGACACACTGCGAATCGCCGTTGAA	RERNRVKQVNNGFVNLRQHLPQTVVNSLSNGGRGSSKKLSKVDTLRIAVE
FBtr0070074_FBgn0002561_2	FBgn0002561	l(1)sc	AGCAGCAAATTCCAGCAGCAGCATTACCAGCTGACCAACAGTAACATTTTCTTGCTGCAACATCAGCATCACCATCAAACGCAGCAGCACCAGTTGATTGCTCCGAAAATACCTTTGGGTACCAGCCAACTGCAGAATATGCAGCAGAGT	SSKFQQQHYQLTNSNIFLLQHQHHHQTQQHQLIAPKIPLGTSQLQNMQQS
FBtr0070074_FBgn0002561_20	FBgn0002561	l(1)sc	GTGAAGCAGGTGAACAATGGATTCGTCAATCTCCGCCAGCATTTGCCTCAAACTGTGGTAAACTCGCTGTCCAATGGAGGACGTGGTAGCAGCAAGAAGTTATCCAAGGTGGACACACTGCGAATCGCCGTTGAATATATTCGAGGACTA	VKQVNNGFVNLRQHLPQTVVNSLSNGGRGSSKKLSKVDTLRIAVEYIRGL
FBtr0070074_FBgn0002561_21	FBgn0002561	l(1)sc	AATGGATTCGTCAATCTCCGCCAGCATTTGCCTCAAACTGTGGTAAACTCGCTGTCCAATGGAGGACGTGGTAGCAGCAAGAAGTTATCCAAGGTGGACACACTGCGAATCGCCGTTGAATATATTCGAGGACTACAGGACATGCTTGAT	NGFVNLRQHLPQTVVNSLSNGGRGSSKKLSKVDTLRIAVEYIRGLQDMLD
FBtr0070074_FBgn0002561_22	FBgn0002561	l(1)sc	CTCCGCCAGCATTTGCCTCAAACTGTGGTAAACTCGCTGTCCAATGGAGGACGTGGTAGCAGCAAGAAGTTATCCAAGGTGGACACACTGCGAATCGCCGTTGAATATATTCGAGGACTACAGGACATGCTTGATGATGGCACTGCTTCA	LRQHLPQTVVNSLSNGGRGSSKKLSKVDTLRIAVEYIRGLQDMLDDGTAS
FBtr0070074_FBgn0002561_23	FBgn0002561	l(1)sc	CCTCAAACTGTGGTAAACTCGCTGTCCAATGGAGGACGTGGTAGCAGCAAGAAGTTATCCAAGGTGGACACACTGCGAATCGCCGTTGAATATATTCGAGGACTACAGGACATGCTTGATGATGGCACTGCTTCATCAACTCGTCACATC	PQTVVNSLSNGGRGSSKKLSKVDTLRIAVEYIRGLQDMLDDGTASSTRHI
FBtr0070074_FBgn0002561_24	FBgn0002561	l(1)sc	AACTCGCTGTCCAATGGAGGACGTGGTAGCAGCAAGAAGTTATCCAAGGTGGACACACTGCGAATCGCCGTTGAATATATTCGAGGACTACAGGACATGCTTGATGATGGCACTGCTTCATCAACTCGTCACATCTACAATTCCGCCGAT	NSLSNGGRGSSKKLSKVDTLRIAVEYIRGLQDMLDDGTASSTRHIYNSAD
FBtr0070074_FBgn0002561_25	FBgn0002561	l(1)sc	GGAGGACGTGGTAGCAGCAAGAAGTTATCCAAGGTGGACACACTGCGAATCGCCGTTGAATATATTCGAGGACTACAGGACATGCTTGATGATGGCACTGCTTCATCAACTCGTCACATCTACAATTCCGCCGATGAAAGTAGCAACGAT	GGRGSSKKLSKVDTLRIAVEYIRGLQDMLDDGTASSTRHIYNSADESSND
FBtr0070074_FBgn0002561_26	FBgn0002561	l(1)sc	AGCAAGAAGTTATCCAAGGTGGACACACTGCGAATCGCCGTTGAATATATTCGAGGACTACAGGACATGCTTGATGATGGCACTGCTTCATCAACTCGTCACATCTACAATTCCGCCGATGAAAGTAGCAACGATGGCAGCAGCTATAAC	SKKLSKVDTLRIAVEYIRGLQDMLDDGTASSTRHIYNSADESSNDGSSYN
FBtr0070074_FBgn0002561_27	FBgn0002561	l(1)sc	AAGGTGGACACACTGCGAATCGCCGTTGAATATATTCGAGGACTACAGGACATGCTTGATGATGGCACTGCTTCATCAACTCGTCACATCTACAATTCCGCCGATGAAAGTAGCAACGATGGCAGCAGCTATAACGATTACAACGATAGT	KVDTLRIAVEYIRGLQDMLDDGTASSTRHIYNSADESSNDGSSYNDYNDS
FBtr0070074_FBgn0002561_28	FBgn0002561	l(1)sc	CGAATCGCCGTTGAATATATTCGAGGACTACAGGACATGCTTGATGATGGCACTGCTTCATCAACTCGTCACATCTACAATTCCGCCGATGAAAGTAGCAACGATGGCAGCAGCTATAACGATTACAACGATAGTTTGGACAGTTCGCAA	RIAVEYIRGLQDMLDDGTASSTRHIYNSADESSNDGSSYNDYNDSLDSSQ
FBtr0070074_FBgn0002561_29	FBgn0002561	l(1)sc	TATATTCGAGGACTACAGGACATGCTTGATGATGGCACTGCTTCATCAACTCGTCACATCTACAATTCCGCCGATGAAAGTAGCAACGATGGCAGCAGCTATAACGATTACAACGATAGTTTGGACAGTTCGCAACAGTTCTTGACGGGA	YIRGLQDMLDDGTASSTRHIYNSADESSNDGSSYNDYNDSLDSSQQFLTG
FBtr0070074_FBgn0002561_3	FBgn0002561	l(1)sc	CAGCAGCATTACCAGCTGACCAACAGTAACATTTTCTTGCTGCAACATCAGCATCACCATCAAACGCAGCAGCACCAGTTGATTGCTCCGAAAATACCTTTGGGTACCAGCCAACTGCAGAATATGCAGCAGAGTCAACAGTCCAATGTT	QQHYQLTNSNIFLLQHQHHHQTQQHQLIAPKIPLGTSQLQNMQQSQQSNV
FBtr0070074_FBgn0002561_30	FBgn0002561	l(1)sc	CAGGACATGCTTGATGATGGCACTGCTTCATCAACTCGTCACATCTACAATTCCGCCGATGAAAGTAGCAACGATGGCAGCAGCTATAACGATTACAACGATAGTTTGGACAGTTCGCAACAGTTCTTGACGGGAGCCACCCAGTCTGCC	QDMLDDGTASSTRHIYNSADESSNDGSSYNDYNDSLDSSQQFLTGATQSA
FBtr0070074_FBgn0002561_31	FBgn0002561	l(1)sc	GATGGCACTGCTTCATCAACTCGTCACATCTACAATTCCGCCGATGAAAGTAGCAACGATGGCAGCAGCTATAACGATTACAACGATAGTTTGGACAGTTCGCAACAGTTCTTGACGGGAGCCACCCAGTCTGCCCAATCCCACTCGTAC	DGTASSTRHIYNSADESSNDGSSYNDYNDSLDSSQQFLTGATQSAQSHSY
FBtr0070074_FBgn0002561_32	FBgn0002561	l(1)sc	TCAACTCGTCACATCTACAATTCCGCCGATGAAAGTAGCAACGATGGCAGCAGCTATAACGATTACAACGATAGTTTGGACAGTTCGCAACAGTTCTTGACGGGAGCCACCCAGTCTGCCCAATCCCACTCGTACCACTCCGCCTCGCCC	STRHIYNSADESSNDGSSYNDYNDSLDSSQQFLTGATQSAQSHSYHSASP
FBtr0070074_FBgn0002561_33	FBgn0002561	l(1)sc	TACAATTCCGCCGATGAAAGTAGCAACGATGGCAGCAGCTATAACGATTACAACGATAGTTTGGACAGTTCGCAACAGTTCTTGACGGGAGCCACCCAGTCTGCCCAATCCCACTCGTACCACTCCGCCTCGCCCACGCCGTCGTACTCC	YNSADESSNDGSSYNDYNDSLDSSQQFLTGATQSAQSHSYHSASPTPSYS
FBtr0070074_FBgn0002561_34	FBgn0002561	l(1)sc	GAAAGTAGCAACGATGGCAGCAGCTATAACGATTACAACGATAGTTTGGACAGTTCGCAACAGTTCTTGACGGGAGCCACCCAGTCTGCCCAATCCCACTCGTACCACTCCGCCTCGCCCACGCCGTCGTACTCCGGATCCGAGATTTCC	ESSNDGSSYNDYNDSLDSSQQFLTGATQSAQSHSYHSASPTPSYSGSEIS
FBtr0070074_FBgn0002561_35	FBgn0002561	l(1)sc	GGCAGCAGCTATAACGATTACAACGATAGTTTGGACAGTTCGCAACAGTTCTTGACGGGAGCCACCCAGTCTGCCCAATCCCACTCGTACCACTCCGCCTCGCCCACGCCGTCGTACTCCGGATCCGAGATTTCCGGAGGTGGCTATATC	GSSYNDYNDSLDSSQQFLTGATQSAQSHSYHSASPTPSYSGSEISGGGYI
FBtr0070074_FBgn0002561_36	FBgn0002561	l(1)sc	GATTACAACGATAGTTTGGACAGTTCGCAACAGTTCTTGACGGGAGCCACCCAGTCTGCCCAATCCCACTCGTACCACTCCGCCTCGCCCACGCCGTCGTACTCCGGATCCGAGATTTCCGGAGGTGGCTATATCAAACAGGAACTACAA	DYNDSLDSSQQFLTGATQSAQSHSYHSASPTPSYSGSEISGGGYIKQELQ
FBtr0070074_FBgn0002561_37	FBgn0002561	l(1)sc	TTGGACAGTTCGCAACAGTTCTTGACGGGAGCCACCCAGTCTGCCCAATCCCACTCGTACCACTCCGCCTCGCCCACGCCGTCGTACTCCGGATCCGAGATTTCCGGAGGTGGCTATATCAAACAGGAACTACAAGAGCAGGACCTCAAA	MDSSQQFLTGATQSAQSHSYHSASPTPSYSGSEISGGGYIKQELQEQDLK
FBtr0070074_FBgn0002561_38	FBgn0002561	l(1)sc	CAGTTCTTGACGGGAGCCACCCAGTCTGCCCAATCCCACTCGTACCACTCCGCCTCGCCCACGCCGTCGTACTCCGGATCCGAGATTTCCGGAGGTGGCTATATCAAACAGGAACTACAAGAGCAGGACCTCAAATTCGACTCCTTTGAT	QFLTGATQSAQSHSYHSASPTPSYSGSEISGGGYIKQELQEQDLKFDSFD
FBtr0070074_FBgn0002561_39	FBgn0002561	l(1)sc	GCCACCCAGTCTGCCCAATCCCACTCGTACCACTCCGCCTCGCCCACGCCGTCGTACTCCGGATCCGAGATTTCCGGAGGTGGCTATATCAAACAGGAACTACAAGAGCAGGACCTCAAATTCGACTCCTTTGATAGCTTCAGTGACGAG	ATQSAQSHSYHSASPTPSYSGSEISGGGYIKQELQEQDLKFDSFDSFSDE
FBtr0070074_FBgn0002561_4	FBgn0002561	l(1)sc	CTGACCAACAGTAACATTTTCTTGCTGCAACATCAGCATCACCATCAAACGCAGCAGCACCAGTTGATTGCTCCGAAAATACCTTTGGGTACCAGCCAACTGCAGAATATGCAGCAGAGTCAACAGTCCAATGTTGGACCCATGTTGTCC	MTNSNIFLLQHQHHHQTQQHQLIAPKIPLGTSQLQNMQQSQQSNVGPMLS
FBtr0070074_FBgn0002561_40	FBgn0002561	l(1)sc	CAATCCCACTCGTACCACTCCGCCTCGCCCACGCCGTCGTACTCCGGATCCGAGATTTCCGGAGGTGGCTATATCAAACAGGAACTACAAGAGCAGGACCTCAAATTCGACTCCTTTGATAGCTTCAGTGACGAGCAGCCAGATGACGAG	QSHSYHSASPTPSYSGSEISGGGYIKQELQEQDLKFDSFDSFSDEQPDDE
FBtr0070074_FBgn0002561_41	FBgn0002561	l(1)sc	CACTCCGCCTCGCCCACGCCGTCGTACTCCGGATCCGAGATTTCCGGAGGTGGCTATATCAAACAGGAACTACAAGAGCAGGACCTCAAATTCGACTCCTTTGATAGCTTCAGTGACGAGCAGCCAGATGACGAGGAGCTACTCGATTAT	HSASPTPSYSGSEISGGGYIKQELQEQDLKFDSFDSFSDEQPDDEELLDY
FBtr0070074_FBgn0002561_42	FBgn0002561	l(1)sc	ACGCCGTCGTACTCCGGATCCGAGATTTCCGGAGGTGGCTATATCAAACAGGAACTACAAGAGCAGGACCTCAAATTCGACTCCTTTGATAGCTTCAGTGACGAGCAGCCAGATGACGAGGAGCTACTCGATTATATTTCATCTTGGCAA	TPSYSGSEISGGGYIKQELQEQDLKFDSFDSFSDEQPDDEELLDYISSWQ
FBtr0070074_FBgn0002561_5	FBgn0002561	l(1)sc	ATTTTCTTGCTGCAACATCAGCATCACCATCAAACGCAGCAGCACCAGTTGATTGCTCCGAAAATACCTTTGGGTACCAGCCAACTGCAGAATATGCAGCAGAGTCAACAGTCCAATGTTGGACCCATGTTGTCCTCCCAGAAGAAGAAG	IFLLQHQHHHQTQQHQLIAPKIPLGTSQLQNMQQSQQSNVGPMLSSQKKK
FBtr0070074_FBgn0002561_6	FBgn0002561	l(1)sc	CATCAGCATCACCATCAAACGCAGCAGCACCAGTTGATTGCTCCGAAAATACCTTTGGGTACCAGCCAACTGCAGAATATGCAGCAGAGTCAACAGTCCAATGTTGGACCCATGTTGTCCTCCCAGAAGAAGAAGTTCAACTACAATAAC	HQHHHQTQQHQLIAPKIPLGTSQLQNMQQSQQSNVGPMLSSQKKKFNYNN
FBtr0070074_FBgn0002561_7	FBgn0002561	l(1)sc	CAAACGCAGCAGCACCAGTTGATTGCTCCGAAAATACCTTTGGGTACCAGCCAACTGCAGAATATGCAGCAGAGTCAACAGTCCAATGTTGGACCCATGTTGTCCTCCCAGAAGAAGAAGTTCAACTACAATAACATGCCCTATGGCGAG	QTQQHQLIAPKIPLGTSQLQNMQQSQQSNVGPMLSSQKKKFNYNNMPYGE
FBtr0070074_FBgn0002561_8	FBgn0002561	l(1)sc	CAGTTGATTGCTCCGAAAATACCTTTGGGTACCAGCCAACTGCAGAATATGCAGCAGAGTCAACAGTCCAATGTTGGACCCATGTTGTCCTCCCAGAAGAAGAAGTTCAACTACAATAACATGCCCTATGGCGAGCAATTGCCATCGGTA	QLIAPKIPLGTSQLQNMQQSQQSNVGPMLSSQKKKFNYNNMPYGEQLPSV
FBtr0070074_FBgn0002561_9	FBgn0002561	l(1)sc	AAAATACCTTTGGGTACCAGCCAACTGCAGAATATGCAGCAGAGTCAACAGTCCAATGTTGGACCCATGTTGTCCTCCCAGAAGAAGAAGTTCAACTACAATAACATGCCCTATGGCGAGCAATTGCCATCGGTAGCCAGACGAAATGCC	KIPLGTSQLQNMQQSQQSNVGPMLSSQKKKFNYNNMPYGEQLPSVARRNA
FBtr0070075_FBgn0000137_1	FBgn0000137	ase	ATGGCCGCCTTAAGCTTCAGCCCATCACCTCCTCCAAAAGAAAACCCCAAGGAAAACCCCAATCCAGGAATAAAAACCACGTTGAAACCTTTTGGAAAGATTACCGTTCACAATGTTTTAAGTGAGAGTGGCGCCAACGCCTTGCAACAG	MAALSFSPSPPPKENPKENPNPGIKTTLKPFGKITVHNVLSESGANALQQ
FBtr0070075_FBgn0000137_10	FBgn0000137	ase	AACCCCAATCCAGGAATAAAAACCACGTTGAAACCTTTTGGAAAGATTACCGTTCACAATGTTTTAAGTGAGAGTGGCGCCAACGCCTTGCAACAGCATATAGCCAATCAGAACACCATTATTCGAAAGATCCGGGACTTTGGCATGCTG	NPNPGIKTTLKPFGKITVHNVLSESGANALQQHIANQNTIIRKIRDFGML
FBtr0070075_FBgn0000137_100	FBgn0000137	ase	GCGGGTAGAGGAGCAAGCAAGAAGCTATCCAAAGTGGAGACCCTCCGCATGGCCGTAGAGTACATAAGAAGTTTGGAAAAACTGCTGGGATTTGATTTTCCACCTCTCAACAGTCAGGGGAATAGTTCTGGTTCCGGCGATGATAGCTTT	AGRGASKKLSKVETLRMAVEYIRSLEKLLGFDFPPLNSQGNSSGSGDDSF
FBtr0070075_FBgn0000137_101	FBgn0000137	ase	AGAGGAGCAAGCAAGAAGCTATCCAAAGTGGAGACCCTCCGCATGGCCGTAGAGTACATAAGAAGTTTGGAAAAACTGCTGGGATTTGATTTTCCACCTCTCAACAGTCAGGGGAATAGTTCTGGTTCCGGCGATGATAGCTTTATGTTT	RGASKKLSKVETLRMAVEYIRSLEKLLGFDFPPLNSQGNSSGSGDDSFMF
FBtr0070075_FBgn0000137_102	FBgn0000137	ase	GCAAGCAAGAAGCTATCCAAAGTGGAGACCCTCCGCATGGCCGTAGAGTACATAAGAAGTTTGGAAAAACTGCTGGGATTTGATTTTCCACCTCTCAACAGTCAGGGGAATAGTTCTGGTTCCGGCGATGATAGCTTTATGTTTATTAAG	ASKKLSKVETLRMAVEYIRSLEKLLGFDFPPLNSQGNSSGSGDDSFMFIK
FBtr0070075_FBgn0000137_103	FBgn0000137	ase	AAGAAGCTATCCAAAGTGGAGACCCTCCGCATGGCCGTAGAGTACATAAGAAGTTTGGAAAAACTGCTGGGATTTGATTTTCCACCTCTCAACAGTCAGGGGAATAGTTCTGGTTCCGGCGATGATAGCTTTATGTTTATTAAGGACGAA	KKLSKVETLRMAVEYIRSLEKLLGFDFPPLNSQGNSSGSGDDSFMFIKDE
FBtr0070075_FBgn0000137_104	FBgn0000137	ase	CTATCCAAAGTGGAGACCCTCCGCATGGCCGTAGAGTACATAAGAAGTTTGGAAAAACTGCTGGGATTTGATTTTCCACCTCTCAACAGTCAGGGGAATAGTTCTGGTTCCGGCGATGATAGCTTTATGTTTATTAAGGACGAATTCGAT	LSKVETLRMAVEYIRSLEKLLGFDFPPLNSQGNSSGSGDDSFMFIKDEFD
FBtr0070075_FBgn0000137_105	FBgn0000137	ase	AAAGTGGAGACCCTCCGCATGGCCGTAGAGTACATAAGAAGTTTGGAAAAACTGCTGGGATTTGATTTTCCACCTCTCAACAGTCAGGGGAATAGTTCTGGTTCCGGCGATGATAGCTTTATGTTTATTAAGGACGAATTCGATTGTCTG	KVETLRMAVEYIRSLEKLLGFDFPPLNSQGNSSGSGDDSFMFIKDEFDCL
FBtr0070075_FBgn0000137_106	FBgn0000137	ase	GAGACCCTCCGCATGGCCGTAGAGTACATAAGAAGTTTGGAAAAACTGCTGGGATTTGATTTTCCACCTCTCAACAGTCAGGGGAATAGTTCTGGTTCCGGCGATGATAGCTTTATGTTTATTAAGGACGAATTCGATTGTCTGGATGAA	ETLRMAVEYIRSLEKLLGFDFPPLNSQGNSSGSGDDSFMFIKDEFDCLDE
FBtr0070075_FBgn0000137_107	FBgn0000137	ase	CTCCGCATGGCCGTAGAGTACATAAGAAGTTTGGAAAAACTGCTGGGATTTGATTTTCCACCTCTCAACAGTCAGGGGAATAGTTCTGGTTCCGGCGATGATAGCTTTATGTTTATTAAGGACGAATTCGATTGTCTGGATGAACATTTC	LRMAVEYIRSLEKLLGFDFPPLNSQGNSSGSGDDSFMFIKDEFDCLDEHF
FBtr0070075_FBgn0000137_108	FBgn0000137	ase	ATGGCCGTAGAGTACATAAGAAGTTTGGAAAAACTGCTGGGATTTGATTTTCCACCTCTCAACAGTCAGGGGAATAGTTCTGGTTCCGGCGATGATAGCTTTATGTTTATTAAGGACGAATTCGATTGTCTGGATGAACATTTCGACGAC	MAVEYIRSLEKLLGFDFPPLNSQGNSSGSGDDSFMFIKDEFDCLDEHFDD
FBtr0070075_FBgn0000137_109	FBgn0000137	ase	GTAGAGTACATAAGAAGTTTGGAAAAACTGCTGGGATTTGATTTTCCACCTCTCAACAGTCAGGGGAATAGTTCTGGTTCCGGCGATGATAGCTTTATGTTTATTAAGGACGAATTCGATTGTCTGGATGAACATTTCGACGACTCGCTG	VEYIRSLEKLLGFDFPPLNSQGNSSGSGDDSFMFIKDEFDCLDEHFDDSL
FBtr0070075_FBgn0000137_11	FBgn0000137	ase	AATCCAGGAATAAAAACCACGTTGAAACCTTTTGGAAAGATTACCGTTCACAATGTTTTAAGTGAGAGTGGCGCCAACGCCTTGCAACAGCATATAGCCAATCAGAACACCATTATTCGAAAGATCCGGGACTTTGGCATGCTGGGCGCT	NPGIKTTLKPFGKITVHNVLSESGANALQQHIANQNTIIRKIRDFGMLGA
FBtr0070075_FBgn0000137_110	FBgn0000137	ase	TACATAAGAAGTTTGGAAAAACTGCTGGGATTTGATTTTCCACCTCTCAACAGTCAGGGGAATAGTTCTGGTTCCGGCGATGATAGCTTTATGTTTATTAAGGACGAATTCGATTGTCTGGATGAACATTTCGACGACTCGCTGAGCAAC	YIRSLEKLLGFDFPPLNSQGNSSGSGDDSFMFIKDEFDCLDEHFDDSLSN
FBtr0070075_FBgn0000137_111	FBgn0000137	ase	AGAAGTTTGGAAAAACTGCTGGGATTTGATTTTCCACCTCTCAACAGTCAGGGGAATAGTTCTGGTTCCGGCGATGATAGCTTTATGTTTATTAAGGACGAATTCGATTGTCTGGATGAACATTTCGACGACTCGCTGAGCAACTACGAA	RSLEKLLGFDFPPLNSQGNSSGSGDDSFMFIKDEFDCLDEHFDDSLSNYE
FBtr0070075_FBgn0000137_112	FBgn0000137	ase	TTGGAAAAACTGCTGGGATTTGATTTTCCACCTCTCAACAGTCAGGGGAATAGTTCTGGTTCCGGCGATGATAGCTTTATGTTTATTAAGGACGAATTCGATTGTCTGGATGAACATTTCGACGACTCGCTGAGCAACTACGAAATGGAT	MEKLLGFDFPPLNSQGNSSGSGDDSFMFIKDEFDCLDEHFDDSLSNYEMD
FBtr0070075_FBgn0000137_113	FBgn0000137	ase	AAACTGCTGGGATTTGATTTTCCACCTCTCAACAGTCAGGGGAATAGTTCTGGTTCCGGCGATGATAGCTTTATGTTTATTAAGGACGAATTCGATTGTCTGGATGAACATTTCGACGACTCGCTGAGCAACTACGAAATGGATGAGCAA	KLLGFDFPPLNSQGNSSGSGDDSFMFIKDEFDCLDEHFDDSLSNYEMDEQ
FBtr0070075_FBgn0000137_114	FBgn0000137	ase	CTGGGATTTGATTTTCCACCTCTCAACAGTCAGGGGAATAGTTCTGGTTCCGGCGATGATAGCTTTATGTTTATTAAGGACGAATTCGATTGTCTGGATGAACATTTCGACGACTCGCTGAGCAACTACGAAATGGATGAGCAACAGACT	MGFDFPPLNSQGNSSGSGDDSFMFIKDEFDCLDEHFDDSLSNYEMDEQQT
FBtr0070075_FBgn0000137_115	FBgn0000137	ase	TTTGATTTTCCACCTCTCAACAGTCAGGGGAATAGTTCTGGTTCCGGCGATGATAGCTTTATGTTTATTAAGGACGAATTCGATTGTCTGGATGAACATTTCGACGACTCGCTGAGCAACTACGAAATGGATGAGCAACAGACTGTCCAA	FDFPPLNSQGNSSGSGDDSFMFIKDEFDCLDEHFDDSLSNYEMDEQQTVQ
FBtr0070075_FBgn0000137_116	FBgn0000137	ase	TTTCCACCTCTCAACAGTCAGGGGAATAGTTCTGGTTCCGGCGATGATAGCTTTATGTTTATTAAGGACGAATTCGATTGTCTGGATGAACATTTCGACGACTCGCTGAGCAACTACGAAATGGATGAGCAACAGACTGTCCAACAAACT	FPPLNSQGNSSGSGDDSFMFIKDEFDCLDEHFDDSLSNYEMDEQQTVQQT
FBtr0070075_FBgn0000137_117	FBgn0000137	ase	CCTCTCAACAGTCAGGGGAATAGTTCTGGTTCCGGCGATGATAGCTTTATGTTTATTAAGGACGAATTCGATTGTCTGGATGAACATTTCGACGACTCGCTGAGCAACTACGAAATGGATGAGCAACAGACTGTCCAACAAACTTTATCC	PLNSQGNSSGSGDDSFMFIKDEFDCLDEHFDDSLSNYEMDEQQTVQQTLS
FBtr0070075_FBgn0000137_118	FBgn0000137	ase	AACAGTCAGGGGAATAGTTCTGGTTCCGGCGATGATAGCTTTATGTTTATTAAGGACGAATTCGATTGTCTGGATGAACATTTCGACGACTCGCTGAGCAACTACGAAATGGATGAGCAACAGACTGTCCAACAAACTTTATCCGAGGAT	NSQGNSSGSGDDSFMFIKDEFDCLDEHFDDSLSNYEMDEQQTVQQTLSED
FBtr0070075_FBgn0000137_119	FBgn0000137	ase	CAGGGGAATAGTTCTGGTTCCGGCGATGATAGCTTTATGTTTATTAAGGACGAATTCGATTGTCTGGATGAACATTTCGACGACTCGCTGAGCAACTACGAAATGGATGAGCAACAGACTGTCCAACAAACTTTATCCGAGGATATGCTA	QGNSSGSGDDSFMFIKDEFDCLDEHFDDSLSNYEMDEQQTVQQTLSEDML
FBtr0070075_FBgn0000137_12	FBgn0000137	ase	GGAATAAAAACCACGTTGAAACCTTTTGGAAAGATTACCGTTCACAATGTTTTAAGTGAGAGTGGCGCCAACGCCTTGCAACAGCATATAGCCAATCAGAACACCATTATTCGAAAGATCCGGGACTTTGGCATGCTGGGCGCTGTTCAA	GIKTTLKPFGKITVHNVLSESGANALQQHIANQNTIIRKIRDFGMLGAVQ
FBtr0070075_FBgn0000137_120	FBgn0000137	ase	AATAGTTCTGGTTCCGGCGATGATAGCTTTATGTTTATTAAGGACGAATTCGATTGTCTGGATGAACATTTCGACGACTCGCTGAGCAACTACGAAATGGATGAGCAACAGACTGTCCAACAAACTTTATCCGAGGATATGCTAAACCCT	NSSGSGDDSFMFIKDEFDCLDEHFDDSLSNYEMDEQQTVQQTLSEDMLNP
FBtr0070075_FBgn0000137_121	FBgn0000137	ase	TCTGGTTCCGGCGATGATAGCTTTATGTTTATTAAGGACGAATTCGATTGTCTGGATGAACATTTCGACGACTCGCTGAGCAACTACGAAATGGATGAGCAACAGACTGTCCAACAAACTTTATCCGAGGATATGCTAAACCCTCCGCAA	SGSGDDSFMFIKDEFDCLDEHFDDSLSNYEMDEQQTVQQTLSEDMLNPPQ
FBtr0070075_FBgn0000137_122	FBgn0000137	ase	TCCGGCGATGATAGCTTTATGTTTATTAAGGACGAATTCGATTGTCTGGATGAACATTTCGACGACTCGCTGAGCAACTACGAAATGGATGAGCAACAGACTGTCCAACAAACTTTATCCGAGGATATGCTAAACCCTCCGCAAGCCAGT	SGDDSFMFIKDEFDCLDEHFDDSLSNYEMDEQQTVQQTLSEDMLNPPQAS
FBtr0070075_FBgn0000137_123	FBgn0000137	ase	GATGATAGCTTTATGTTTATTAAGGACGAATTCGATTGTCTGGATGAACATTTCGACGACTCGCTGAGCAACTACGAAATGGATGAGCAACAGACTGTCCAACAAACTTTATCCGAGGATATGCTAAACCCTCCGCAAGCCAGTGATCTC	DDSFMFIKDEFDCLDEHFDDSLSNYEMDEQQTVQQTLSEDMLNPPQASDL
FBtr0070075_FBgn0000137_124	FBgn0000137	ase	AGCTTTATGTTTATTAAGGACGAATTCGATTGTCTGGATGAACATTTCGACGACTCGCTGAGCAACTACGAAATGGATGAGCAACAGACTGTCCAACAAACTTTATCCGAGGATATGCTAAACCCTCCGCAAGCCAGTGATCTCCTGCCT	SFMFIKDEFDCLDEHFDDSLSNYEMDEQQTVQQTLSEDMLNPPQASDLLP
FBtr0070075_FBgn0000137_125	FBgn0000137	ase	ATGTTTATTAAGGACGAATTCGATTGTCTGGATGAACATTTCGACGACTCGCTGAGCAACTACGAAATGGATGAGCAACAGACTGTCCAACAAACTTTATCCGAGGATATGCTAAACCCTCCGCAAGCCAGTGATCTCCTGCCTAGTTTG	MFIKDEFDCLDEHFDDSLSNYEMDEQQTVQQTLSEDMLNPPQASDLLPSL
FBtr0070075_FBgn0000137_126	FBgn0000137	ase	ATTAAGGACGAATTCGATTGTCTGGATGAACATTTCGACGACTCGCTGAGCAACTACGAAATGGATGAGCAACAGACTGTCCAACAAACTTTATCCGAGGATATGCTAAACCCTCCGCAAGCCAGTGATCTCCTGCCTAGTTTGACTACA	IKDEFDCLDEHFDDSLSNYEMDEQQTVQQTLSEDMLNPPQASDLLPSLTT
FBtr0070075_FBgn0000137_127	FBgn0000137	ase	GACGAATTCGATTGTCTGGATGAACATTTCGACGACTCGCTGAGCAACTACGAAATGGATGAGCAACAGACTGTCCAACAAACTTTATCCGAGGATATGCTAAACCCTCCGCAAGCCAGTGATCTCCTGCCTAGTTTGACTACATTAAAT	DEFDCLDEHFDDSLSNYEMDEQQTVQQTLSEDMLNPPQASDLLPSLTTLN
FBtr0070075_FBgn0000137_128	FBgn0000137	ase	TTCGATTGTCTGGATGAACATTTCGACGACTCGCTGAGCAACTACGAAATGGATGAGCAACAGACTGTCCAACAAACTTTATCCGAGGATATGCTAAACCCTCCGCAAGCCAGTGATCTCCTGCCTAGTTTGACTACATTAAATGGGTTG	FDCLDEHFDDSLSNYEMDEQQTVQQTLSEDMLNPPQASDLLPSLTTLNGL
FBtr0070075_FBgn0000137_129	FBgn0000137	ase	TGTCTGGATGAACATTTCGACGACTCGCTGAGCAACTACGAAATGGATGAGCAACAGACTGTCCAACAAACTTTATCCGAGGATATGCTAAACCCTCCGCAAGCCAGTGATCTCCTGCCTAGTTTGACTACATTAAATGGGTTGCAATAC	CLDEHFDDSLSNYEMDEQQTVQQTLSEDMLNPPQASDLLPSLTTLNGLQY
FBtr0070075_FBgn0000137_13	FBgn0000137	ase	AAAACCACGTTGAAACCTTTTGGAAAGATTACCGTTCACAATGTTTTAAGTGAGAGTGGCGCCAACGCCTTGCAACAGCATATAGCCAATCAGAACACCATTATTCGAAAGATCCGGGACTTTGGCATGCTGGGCGCTGTTCAAAGTGCC	KTTLKPFGKITVHNVLSESGANALQQHIANQNTIIRKIRDFGMLGAVQSA
FBtr0070075_FBgn0000137_130	FBgn0000137	ase	GATGAACATTTCGACGACTCGCTGAGCAACTACGAAATGGATGAGCAACAGACTGTCCAACAAACTTTATCCGAGGATATGCTAAACCCTCCGCAAGCCAGTGATCTCCTGCCTAGTTTGACTACATTAAATGGGTTGCAATACATCAGA	DEHFDDSLSNYEMDEQQTVQQTLSEDMLNPPQASDLLPSLTTLNGLQYIR
FBtr0070075_FBgn0000137_131	FBgn0000137	ase	CATTTCGACGACTCGCTGAGCAACTACGAAATGGATGAGCAACAGACTGTCCAACAAACTTTATCCGAGGATATGCTAAACCCTCCGCAAGCCAGTGATCTCCTGCCTAGTTTGACTACATTAAATGGGTTGCAATACATCAGAATACCA	HFDDSLSNYEMDEQQTVQQTLSEDMLNPPQASDLLPSLTTLNGLQYIRIP
FBtr0070075_FBgn0000137_132	FBgn0000137	ase	GACGACTCGCTGAGCAACTACGAAATGGATGAGCAACAGACTGTCCAACAAACTTTATCCGAGGATATGCTAAACCCTCCGCAAGCCAGTGATCTCCTGCCTAGTTTGACTACATTAAATGGGTTGCAATACATCAGAATACCAGGAACC	DDSLSNYEMDEQQTVQQTLSEDMLNPPQASDLLPSLTTLNGLQYIRIPGT
FBtr0070075_FBgn0000137_133	FBgn0000137	ase	TCGCTGAGCAACTACGAAATGGATGAGCAACAGACTGTCCAACAAACTTTATCCGAGGATATGCTAAACCCTCCGCAAGCCAGTGATCTCCTGCCTAGTTTGACTACATTAAATGGGTTGCAATACATCAGAATACCAGGAACCAACACC	SLSNYEMDEQQTVQQTLSEDMLNPPQASDLLPSLTTLNGLQYIRIPGTNT
FBtr0070075_FBgn0000137_134	FBgn0000137	ase	AGCAACTACGAAATGGATGAGCAACAGACTGTCCAACAAACTTTATCCGAGGATATGCTAAACCCTCCGCAAGCCAGTGATCTCCTGCCTAGTTTGACTACATTAAATGGGTTGCAATACATCAGAATACCAGGAACCAACACCTACCAA	SNYEMDEQQTVQQTLSEDMLNPPQASDLLPSLTTLNGLQYIRIPGTNTYQ
FBtr0070075_FBgn0000137_135	FBgn0000137	ase	TACGAAATGGATGAGCAACAGACTGTCCAACAAACTTTATCCGAGGATATGCTAAACCCTCCGCAAGCCAGTGATCTCCTGCCTAGTTTGACTACATTAAATGGGTTGCAATACATCAGAATACCAGGAACCAACACCTACCAACTGCTG	YEMDEQQTVQQTLSEDMLNPPQASDLLPSLTTLNGLQYIRIPGTNTYQLL
FBtr0070075_FBgn0000137_136	FBgn0000137	ase	ATGGATGAGCAACAGACTGTCCAACAAACTTTATCCGAGGATATGCTAAACCCTCCGCAAGCCAGTGATCTCCTGCCTAGTTTGACTACATTAAATGGGTTGCAATACATCAGAATACCAGGAACCAACACCTACCAACTGCTGACGACT	MDEQQTVQQTLSEDMLNPPQASDLLPSLTTLNGLQYIRIPGTNTYQLLTT
FBtr0070075_FBgn0000137_137	FBgn0000137	ase	GAGCAACAGACTGTCCAACAAACTTTATCCGAGGATATGCTAAACCCTCCGCAAGCCAGTGATCTCCTGCCTAGTTTGACTACATTAAATGGGTTGCAATACATCAGAATACCAGGAACCAACACCTACCAACTGCTGACGACTGACTTA	EQQTVQQTLSEDMLNPPQASDLLPSLTTLNGLQYIRIPGTNTYQLLTTDL
FBtr0070075_FBgn0000137_138	FBgn0000137	ase	CAGACTGTCCAACAAACTTTATCCGAGGATATGCTAAACCCTCCGCAAGCCAGTGATCTCCTGCCTAGTTTGACTACATTAAATGGGTTGCAATACATCAGAATACCAGGAACCAACACCTACCAACTGCTGACGACTGACTTATTGGGC	QTVQQTLSEDMLNPPQASDLLPSLTTLNGLQYIRIPGTNTYQLLTTDLLG
FBtr0070075_FBgn0000137_139	FBgn0000137	ase	GTCCAACAAACTTTATCCGAGGATATGCTAAACCCTCCGCAAGCCAGTGATCTCCTGCCTAGTTTGACTACATTAAATGGGTTGCAATACATCAGAATACCAGGAACCAACACCTACCAACTGCTGACGACTGACTTATTGGGCGATTTG	VQQTLSEDMLNPPQASDLLPSLTTLNGLQYIRIPGTNTYQLLTTDLLGDL
FBtr0070075_FBgn0000137_14	FBgn0000137	ase	ACGTTGAAACCTTTTGGAAAGATTACCGTTCACAATGTTTTAAGTGAGAGTGGCGCCAACGCCTTGCAACAGCATATAGCCAATCAGAACACCATTATTCGAAAGATCCGGGACTTTGGCATGCTGGGCGCTGTTCAAAGTGCCGCAGCC	TLKPFGKITVHNVLSESGANALQQHIANQNTIIRKIRDFGMLGAVQSAAA
FBtr0070075_FBgn0000137_140	FBgn0000137	ase	CAAACTTTATCCGAGGATATGCTAAACCCTCCGCAAGCCAGTGATCTCCTGCCTAGTTTGACTACATTAAATGGGTTGCAATACATCAGAATACCAGGAACCAACACCTACCAACTGCTGACGACTGACTTATTGGGCGATTTGAGTCAC	QTLSEDMLNPPQASDLLPSLTTLNGLQYIRIPGTNTYQLLTTDLLGDLSH
FBtr0070075_FBgn0000137_141	FBgn0000137	ase	TTATCCGAGGATATGCTAAACCCTCCGCAAGCCAGTGATCTCCTGCCTAGTTTGACTACATTAAATGGGTTGCAATACATCAGAATACCAGGAACCAACACCTACCAACTGCTGACGACTGACTTATTGGGCGATTTGAGTCACGAGCAA	LSEDMLNPPQASDLLPSLTTLNGLQYIRIPGTNTYQLLTTDLLGDLSHEQ
FBtr0070075_FBgn0000137_142	FBgn0000137	ase	GAGGATATGCTAAACCCTCCGCAAGCCAGTGATCTCCTGCCTAGTTTGACTACATTAAATGGGTTGCAATACATCAGAATACCAGGAACCAACACCTACCAACTGCTGACGACTGACTTATTGGGCGATTTGAGTCACGAGCAAAAACTT	EDMLNPPQASDLLPSLTTLNGLQYIRIPGTNTYQLLTTDLLGDLSHEQKL
FBtr0070075_FBgn0000137_143	FBgn0000137	ase	ATGCTAAACCCTCCGCAAGCCAGTGATCTCCTGCCTAGTTTGACTACATTAAATGGGTTGCAATACATCAGAATACCAGGAACCAACACCTACCAACTGCTGACGACTGACTTATTGGGCGATTTGAGTCACGAGCAAAAACTTGAAGAA	MLNPPQASDLLPSLTTLNGLQYIRIPGTNTYQLLTTDLLGDLSHEQKLEE
FBtr0070075_FBgn0000137_144	FBgn0000137	ase	AACCCTCCGCAAGCCAGTGATCTCCTGCCTAGTTTGACTACATTAAATGGGTTGCAATACATCAGAATACCAGGAACCAACACCTACCAACTGCTGACGACTGACTTATTGGGCGATTTGAGTCACGAGCAAAAACTTGAAGAAACAGCT	NPPQASDLLPSLTTLNGLQYIRIPGTNTYQLLTTDLLGDLSHEQKLEETA
FBtr0070075_FBgn0000137_145	FBgn0000137	ase	CCGCAAGCCAGTGATCTCCTGCCTAGTTTGACTACATTAAATGGGTTGCAATACATCAGAATACCAGGAACCAACACCTACCAACTGCTGACGACTGACTTATTGGGCGATTTGAGTCACGAGCAAAAACTTGAAGAAACAGCTGCTTCG	PQASDLLPSLTTLNGLQYIRIPGTNTYQLLTTDLLGDLSHEQKLEETAAS
FBtr0070075_FBgn0000137_146	FBgn0000137	ase	GCCAGTGATCTCCTGCCTAGTTTGACTACATTAAATGGGTTGCAATACATCAGAATACCAGGAACCAACACCTACCAACTGCTGACGACTGACTTATTGGGCGATTTGAGTCACGAGCAAAAACTTGAAGAAACAGCTGCTTCGGGCCAG	ASDLLPSLTTLNGLQYIRIPGTNTYQLLTTDLLGDLSHEQKLEETAASGQ
FBtr0070075_FBgn0000137_147	FBgn0000137	ase	GATCTCCTGCCTAGTTTGACTACATTAAATGGGTTGCAATACATCAGAATACCAGGAACCAACACCTACCAACTGCTGACGACTGACTTATTGGGCGATTTGAGTCACGAGCAAAAACTTGAAGAAACAGCTGCTTCGGGCCAGTTATCG	DLLPSLTTLNGLQYIRIPGTNTYQLLTTDLLGDLSHEQKLEETAASGQLS
FBtr0070075_FBgn0000137_148	FBgn0000137	ase	CTGCCTAGTTTGACTACATTAAATGGGTTGCAATACATCAGAATACCAGGAACCAACACCTACCAACTGCTGACGACTGACTTATTGGGCGATTTGAGTCACGAGCAAAAACTTGAAGAAACAGCTGCTTCGGGCCAGTTATCGCGATCG	MPSLTTLNGLQYIRIPGTNTYQLLTTDLLGDLSHEQKLEETAASGQLSRS
FBtr0070075_FBgn0000137_149	FBgn0000137	ase	AGTTTGACTACATTAAATGGGTTGCAATACATCAGAATACCAGGAACCAACACCTACCAACTGCTGACGACTGACTTATTGGGCGATTTGAGTCACGAGCAAAAACTTGAAGAAACAGCTGCTTCGGGCCAGTTATCGCGATCGCCCGTG	SLTTLNGLQYIRIPGTNTYQLLTTDLLGDLSHEQKLEETAASGQLSRSPV
FBtr0070075_FBgn0000137_15	FBgn0000137	ase	AAACCTTTTGGAAAGATTACCGTTCACAATGTTTTAAGTGAGAGTGGCGCCAACGCCTTGCAACAGCATATAGCCAATCAGAACACCATTATTCGAAAGATCCGGGACTTTGGCATGCTGGGCGCTGTTCAAAGTGCCGCAGCCAGCACA	KPFGKITVHNVLSESGANALQQHIANQNTIIRKIRDFGMLGAVQSAAAST
FBtr0070075_FBgn0000137_150	FBgn0000137	ase	ACTACATTAAATGGGTTGCAATACATCAGAATACCAGGAACCAACACCTACCAACTGCTGACGACTGACTTATTGGGCGATTTGAGTCACGAGCAAAAACTTGAAGAAACAGCTGCTTCGGGCCAGTTATCGCGATCGCCCGTGCCACAA	TTLNGLQYIRIPGTNTYQLLTTDLLGDLSHEQKLEETAASGQLSRSPVPQ
FBtr0070075_FBgn0000137_151	FBgn0000137	ase	TTAAATGGGTTGCAATACATCAGAATACCAGGAACCAACACCTACCAACTGCTGACGACTGACTTATTGGGCGATTTGAGTCACGAGCAAAAACTTGAAGAAACAGCTGCTTCGGGCCAGTTATCGCGATCGCCCGTGCCACAAAAGGTG	LNGLQYIRIPGTNTYQLLTTDLLGDLSHEQKLEETAASGQLSRSPVPQKV
FBtr0070075_FBgn0000137_152	FBgn0000137	ase	GGGTTGCAATACATCAGAATACCAGGAACCAACACCTACCAACTGCTGACGACTGACTTATTGGGCGATTTGAGTCACGAGCAAAAACTTGAAGAAACAGCTGCTTCGGGCCAGTTATCGCGATCGCCCGTGCCACAAAAGGTGGTAAGA	GLQYIRIPGTNTYQLLTTDLLGDLSHEQKLEETAASGQLSRSPVPQKVVR
FBtr0070075_FBgn0000137_153	FBgn0000137	ase	CAATACATCAGAATACCAGGAACCAACACCTACCAACTGCTGACGACTGACTTATTGGGCGATTTGAGTCACGAGCAAAAACTTGAAGAAACAGCTGCTTCGGGCCAGTTATCGCGATCGCCCGTGCCACAAAAGGTGGTAAGAAGTCCC	QYIRIPGTNTYQLLTTDLLGDLSHEQKLEETAASGQLSRSPVPQKVVRSP
FBtr0070075_FBgn0000137_154	FBgn0000137	ase	ATCAGAATACCAGGAACCAACACCTACCAACTGCTGACGACTGACTTATTGGGCGATTTGAGTCACGAGCAAAAACTTGAAGAAACAGCTGCTTCGGGCCAGTTATCGCGATCGCCCGTGCCACAAAAGGTGGTAAGAAGTCCCTGCTCT	IRIPGTNTYQLLTTDLLGDLSHEQKLEETAASGQLSRSPVPQKVVRSPCS
FBtr0070075_FBgn0000137_155	FBgn0000137	ase	ATACCAGGAACCAACACCTACCAACTGCTGACGACTGACTTATTGGGCGATTTGAGTCACGAGCAAAAACTTGAAGAAACAGCTGCTTCGGGCCAGTTATCGCGATCGCCCGTGCCACAAAAGGTGGTAAGAAGTCCCTGCTCTTCTCCA	IPGTNTYQLLTTDLLGDLSHEQKLEETAASGQLSRSPVPQKVVRSPCSSP
FBtr0070075_FBgn0000137_156	FBgn0000137	ase	GGAACCAACACCTACCAACTGCTGACGACTGACTTATTGGGCGATTTGAGTCACGAGCAAAAACTTGAAGAAACAGCTGCTTCGGGCCAGTTATCGCGATCGCCCGTGCCACAAAAGGTGGTAAGAAGTCCCTGCTCTTCTCCAGTTTCA	GTNTYQLLTTDLLGDLSHEQKLEETAASGQLSRSPVPQKVVRSPCSSPVS
FBtr0070075_FBgn0000137_157	FBgn0000137	ase	AACACCTACCAACTGCTGACGACTGACTTATTGGGCGATTTGAGTCACGAGCAAAAACTTGAAGAAACAGCTGCTTCGGGCCAGTTATCGCGATCGCCCGTGCCACAAAAGGTGGTAAGAAGTCCCTGCTCTTCTCCAGTTTCACCTGTC	NTYQLLTTDLLGDLSHEQKLEETAASGQLSRSPVPQKVVRSPCSSPVSPV
FBtr0070075_FBgn0000137_158	FBgn0000137	ase	TACCAACTGCTGACGACTGACTTATTGGGCGATTTGAGTCACGAGCAAAAACTTGAAGAAACAGCTGCTTCGGGCCAGTTATCGCGATCGCCCGTGCCACAAAAGGTGGTAAGAAGTCCCTGCTCTTCTCCAGTTTCACCTGTCGCCTCG	YQLLTTDLLGDLSHEQKLEETAASGQLSRSPVPQKVVRSPCSSPVSPVAS
FBtr0070075_FBgn0000137_159	FBgn0000137	ase	CTGCTGACGACTGACTTATTGGGCGATTTGAGTCACGAGCAAAAACTTGAAGAAACAGCTGCTTCGGGCCAGTTATCGCGATCGCCCGTGCCACAAAAGGTGGTAAGAAGTCCCTGCTCTTCTCCAGTTTCACCTGTCGCCTCGACTGAA	MLTTDLLGDLSHEQKLEETAASGQLSRSPVPQKVVRSPCSSPVSPVASTE
FBtr0070075_FBgn0000137_16	FBgn0000137	ase	TTTGGAAAGATTACCGTTCACAATGTTTTAAGTGAGAGTGGCGCCAACGCCTTGCAACAGCATATAGCCAATCAGAACACCATTATTCGAAAGATCCGGGACTTTGGCATGCTGGGCGCTGTTCAAAGTGCCGCAGCCAGCACAACTAAC	FGKITVHNVLSESGANALQQHIANQNTIIRKIRDFGMLGAVQSAAASTTN
FBtr0070075_FBgn0000137_160	FBgn0000137	ase	ACGACTGACTTATTGGGCGATTTGAGTCACGAGCAAAAACTTGAAGAAACAGCTGCTTCGGGCCAGTTATCGCGATCGCCCGTGCCACAAAAGGTGGTAAGAAGTCCCTGCTCTTCTCCAGTTTCACCTGTCGCCTCGACTGAATTGCTG	TTDLLGDLSHEQKLEETAASGQLSRSPVPQKVVRSPCSSPVSPVASTELL
FBtr0070075_FBgn0000137_161	FBgn0000137	ase	GACTTATTGGGCGATTTGAGTCACGAGCAAAAACTTGAAGAAACAGCTGCTTCGGGCCAGTTATCGCGATCGCCCGTGCCACAAAAGGTGGTAAGAAGTCCCTGCTCTTCTCCAGTTTCACCTGTCGCCTCGACTGAATTGCTGTTACAG	DLLGDLSHEQKLEETAASGQLSRSPVPQKVVRSPCSSPVSPVASTELLLQ
FBtr0070075_FBgn0000137_162	FBgn0000137	ase	TTGGGCGATTTGAGTCACGAGCAAAAACTTGAAGAAACAGCTGCTTCGGGCCAGTTATCGCGATCGCCCGTGCCACAAAAGGTGGTAAGAAGTCCCTGCTCTTCTCCAGTTTCACCTGTCGCCTCGACTGAATTGCTGTTACAGACACAG	MGDLSHEQKLEETAASGQLSRSPVPQKVVRSPCSSPVSPVASTELLLQTQ
FBtr0070075_FBgn0000137_163	FBgn0000137	ase	GATTTGAGTCACGAGCAAAAACTTGAAGAAACAGCTGCTTCGGGCCAGTTATCGCGATCGCCCGTGCCACAAAAGGTGGTAAGAAGTCCCTGCTCTTCTCCAGTTTCACCTGTCGCCTCGACTGAATTGCTGTTACAGACACAGACGTGT	DLSHEQKLEETAASGQLSRSPVPQKVVRSPCSSPVSPVASTELLLQTQTC
FBtr0070075_FBgn0000137_164	FBgn0000137	ase	AGTCACGAGCAAAAACTTGAAGAAACAGCTGCTTCGGGCCAGTTATCGCGATCGCCCGTGCCACAAAAGGTGGTAAGAAGTCCCTGCTCTTCTCCAGTTTCACCTGTCGCCTCGACTGAATTGCTGTTACAGACACAGACGTGTGCCACA	SHEQKLEETAASGQLSRSPVPQKVVRSPCSSPVSPVASTELLLQTQTCAT
FBtr0070075_FBgn0000137_165	FBgn0000137	ase	GAGCAAAAACTTGAAGAAACAGCTGCTTCGGGCCAGTTATCGCGATCGCCCGTGCCACAAAAGGTGGTAAGAAGTCCCTGCTCTTCTCCAGTTTCACCTGTCGCCTCGACTGAATTGCTGTTACAGACACAGACGTGTGCCACACCGCTG	EQKLEETAASGQLSRSPVPQKVVRSPCSSPVSPVASTELLLQTQTCATPL
FBtr0070075_FBgn0000137_166	FBgn0000137	ase	AAACTTGAAGAAACAGCTGCTTCGGGCCAGTTATCGCGATCGCCCGTGCCACAAAAGGTGGTAAGAAGTCCCTGCTCTTCTCCAGTTTCACCTGTCGCCTCGACTGAATTGCTGTTACAGACACAGACGTGTGCCACACCGCTGCAACAG	KLEETAASGQLSRSPVPQKVVRSPCSSPVSPVASTELLLQTQTCATPLQQ
FBtr0070075_FBgn0000137_167	FBgn0000137	ase	GAAGAAACAGCTGCTTCGGGCCAGTTATCGCGATCGCCCGTGCCACAAAAGGTGGTAAGAAGTCCCTGCTCTTCTCCAGTTTCACCTGTCGCCTCGACTGAATTGCTGTTACAGACACAGACGTGTGCCACACCGCTGCAACAGCAAGTA	EETAASGQLSRSPVPQKVVRSPCSSPVSPVASTELLLQTQTCATPLQQQV
FBtr0070075_FBgn0000137_168	FBgn0000137	ase	ACAGCTGCTTCGGGCCAGTTATCGCGATCGCCCGTGCCACAAAAGGTGGTAAGAAGTCCCTGCTCTTCTCCAGTTTCACCTGTCGCCTCGACTGAATTGCTGTTACAGACACAGACGTGTGCCACACCGCTGCAACAGCAAGTAATCAAA	TAASGQLSRSPVPQKVVRSPCSSPVSPVASTELLLQTQTCATPLQQQVIK
FBtr0070075_FBgn0000137_169	FBgn0000137	ase	GCTTCGGGCCAGTTATCGCGATCGCCCGTGCCACAAAAGGTGGTAAGAAGTCCCTGCTCTTCTCCAGTTTCACCTGTCGCCTCGACTGAATTGCTGTTACAGACACAGACGTGTGCCACACCGCTGCAACAGCAAGTAATCAAACAGGAA	ASGQLSRSPVPQKVVRSPCSSPVSPVASTELLLQTQTCATPLQQQVIKQE
FBtr0070075_FBgn0000137_17	FBgn0000137	ase	AAGATTACCGTTCACAATGTTTTAAGTGAGAGTGGCGCCAACGCCTTGCAACAGCATATAGCCAATCAGAACACCATTATTCGAAAGATCCGGGACTTTGGCATGCTGGGCGCTGTTCAAAGTGCCGCAGCCAGCACAACTAACACCACA	KITVHNVLSESGANALQQHIANQNTIIRKIRDFGMLGAVQSAAASTTNTT
FBtr0070075_FBgn0000137_170	FBgn0000137	ase	GGCCAGTTATCGCGATCGCCCGTGCCACAAAAGGTGGTAAGAAGTCCCTGCTCTTCTCCAGTTTCACCTGTCGCCTCGACTGAATTGCTGTTACAGACACAGACGTGTGCCACACCGCTGCAACAGCAAGTAATCAAACAGGAATACGTC	GQLSRSPVPQKVVRSPCSSPVSPVASTELLLQTQTCATPLQQQVIKQEYV
FBtr0070075_FBgn0000137_171	FBgn0000137	ase	TTATCGCGATCGCCCGTGCCACAAAAGGTGGTAAGAAGTCCCTGCTCTTCTCCAGTTTCACCTGTCGCCTCGACTGAATTGCTGTTACAGACACAGACGTGTGCCACACCGCTGCAACAGCAAGTAATCAAACAGGAATACGTCAGTACC	LSRSPVPQKVVRSPCSSPVSPVASTELLLQTQTCATPLQQQVIKQEYVST
FBtr0070075_FBgn0000137_172	FBgn0000137	ase	CGATCGCCCGTGCCACAAAAGGTGGTAAGAAGTCCCTGCTCTTCTCCAGTTTCACCTGTCGCCTCGACTGAATTGCTGTTACAGACACAGACGTGTGCCACACCGCTGCAACAGCAAGTAATCAAACAGGAATACGTCAGTACCAACATT	RSPVPQKVVRSPCSSPVSPVASTELLLQTQTCATPLQQQVIKQEYVSTNI
FBtr0070075_FBgn0000137_173	FBgn0000137	ase	CCCGTGCCACAAAAGGTGGTAAGAAGTCCCTGCTCTTCTCCAGTTTCACCTGTCGCCTCGACTGAATTGCTGTTACAGACACAGACGTGTGCCACACCGCTGCAACAGCAAGTAATCAAACAGGAATACGTCAGTACCAACATTAGCAGC	PVPQKVVRSPCSSPVSPVASTELLLQTQTCATPLQQQVIKQEYVSTNISS
FBtr0070075_FBgn0000137_174	FBgn0000137	ase	CCACAAAAGGTGGTAAGAAGTCCCTGCTCTTCTCCAGTTTCACCTGTCGCCTCGACTGAATTGCTGTTACAGACACAGACGTGTGCCACACCGCTGCAACAGCAAGTAATCAAACAGGAATACGTCAGTACCAACATTAGCAGCAGCAGC	PQKVVRSPCSSPVSPVASTELLLQTQTCATPLQQQVIKQEYVSTNISSSS
FBtr0070075_FBgn0000137_175	FBgn0000137	ase	AAGGTGGTAAGAAGTCCCTGCTCTTCTCCAGTTTCACCTGTCGCCTCGACTGAATTGCTGTTACAGACACAGACGTGTGCCACACCGCTGCAACAGCAAGTAATCAAACAGGAATACGTCAGTACCAACATTAGCAGCAGCAGCAACGCA	KVVRSPCSSPVSPVASTELLLQTQTCATPLQQQVIKQEYVSTNISSSSNA
FBtr0070075_FBgn0000137_176	FBgn0000137	ase	GTAAGAAGTCCCTGCTCTTCTCCAGTTTCACCTGTCGCCTCGACTGAATTGCTGTTACAGACACAGACGTGTGCCACACCGCTGCAACAGCAAGTAATCAAACAGGAATACGTCAGTACCAACATTAGCAGCAGCAGCAACGCACAGACT	VRSPCSSPVSPVASTELLLQTQTCATPLQQQVIKQEYVSTNISSSSNAQT
FBtr0070075_FBgn0000137_177	FBgn0000137	ase	AGTCCCTGCTCTTCTCCAGTTTCACCTGTCGCCTCGACTGAATTGCTGTTACAGACACAGACGTGTGCCACACCGCTGCAACAGCAAGTAATCAAACAGGAATACGTCAGTACCAACATTAGCAGCAGCAGCAACGCACAGACTTCCCCG	SPCSSPVSPVASTELLLQTQTCATPLQQQVIKQEYVSTNISSSSNAQTSP
FBtr0070075_FBgn0000137_178	FBgn0000137	ase	TGCTCTTCTCCAGTTTCACCTGTCGCCTCGACTGAATTGCTGTTACAGACACAGACGTGTGCCACACCGCTGCAACAGCAAGTAATCAAACAGGAATACGTCAGTACCAACATTAGCAGCAGCAGCAACGCACAGACTTCCCCGCAGCAG	CSSPVSPVASTELLLQTQTCATPLQQQVIKQEYVSTNISSSSNAQTSPQQ
FBtr0070075_FBgn0000137_179	FBgn0000137	ase	TCTCCAGTTTCACCTGTCGCCTCGACTGAATTGCTGTTACAGACACAGACGTGTGCCACACCGCTGCAACAGCAAGTAATCAAACAGGAATACGTCAGTACCAACATTAGCAGCAGCAGCAACGCACAGACTTCCCCGCAGCAGCAGCAG	SPVSPVASTELLLQTQTCATPLQQQVIKQEYVSTNISSSSNAQTSPQQQQ
FBtr0070075_FBgn0000137_18	FBgn0000137	ase	ACCGTTCACAATGTTTTAAGTGAGAGTGGCGCCAACGCCTTGCAACAGCATATAGCCAATCAGAACACCATTATTCGAAAGATCCGGGACTTTGGCATGCTGGGCGCTGTTCAAAGTGCCGCAGCCAGCACAACTAACACCACACCCATA	TVHNVLSESGANALQQHIANQNTIIRKIRDFGMLGAVQSAAASTTNTTPI
FBtr0070075_FBgn0000137_180	FBgn0000137	ase	GTTTCACCTGTCGCCTCGACTGAATTGCTGTTACAGACACAGACGTGTGCCACACCGCTGCAACAGCAAGTAATCAAACAGGAATACGTCAGTACCAACATTAGCAGCAGCAGCAACGCACAGACTTCCCCGCAGCAGCAGCAGCAAGTT	VSPVASTELLLQTQTCATPLQQQVIKQEYVSTNISSSSNAQTSPQQQQQV
FBtr0070075_FBgn0000137_181	FBgn0000137	ase	CCTGTCGCCTCGACTGAATTGCTGTTACAGACACAGACGTGTGCCACACCGCTGCAACAGCAAGTAATCAAACAGGAATACGTCAGTACCAACATTAGCAGCAGCAGCAACGCACAGACTTCCCCGCAGCAGCAGCAGCAAGTTCAGAAC	PVASTELLLQTQTCATPLQQQVIKQEYVSTNISSSSNAQTSPQQQQQVQN
FBtr0070075_FBgn0000137_182	FBgn0000137	ase	GCCTCGACTGAATTGCTGTTACAGACACAGACGTGTGCCACACCGCTGCAACAGCAAGTAATCAAACAGGAATACGTCAGTACCAACATTAGCAGCAGCAGCAACGCACAGACTTCCCCGCAGCAGCAGCAGCAAGTTCAGAACCTGGGA	ASTELLLQTQTCATPLQQQVIKQEYVSTNISSSSNAQTSPQQQQQVQNLG
FBtr0070075_FBgn0000137_183	FBgn0000137	ase	ACTGAATTGCTGTTACAGACACAGACGTGTGCCACACCGCTGCAACAGCAAGTAATCAAACAGGAATACGTCAGTACCAACATTAGCAGCAGCAGCAACGCACAGACTTCCCCGCAGCAGCAGCAGCAAGTTCAGAACCTGGGATCGTCG	TELLLQTQTCATPLQQQVIKQEYVSTNISSSSNAQTSPQQQQQVQNLGSS
FBtr0070075_FBgn0000137_184	FBgn0000137	ase	TTGCTGTTACAGACACAGACGTGTGCCACACCGCTGCAACAGCAAGTAATCAAACAGGAATACGTCAGTACCAACATTAGCAGCAGCAGCAACGCACAGACTTCCCCGCAGCAGCAGCAGCAAGTTCAGAACCTGGGATCGTCGCCTATT	MLLQTQTCATPLQQQVIKQEYVSTNISSSSNAQTSPQQQQQVQNLGSSPI
FBtr0070075_FBgn0000137_185	FBgn0000137	ase	TTACAGACACAGACGTGTGCCACACCGCTGCAACAGCAAGTAATCAAACAGGAATACGTCAGTACCAACATTAGCAGCAGCAGCAACGCACAGACTTCCCCGCAGCAGCAGCAGCAAGTTCAGAACCTGGGATCGTCGCCTATTTTACCC	LQTQTCATPLQQQVIKQEYVSTNISSSSNAQTSPQQQQQVQNLGSSPILP
FBtr0070075_FBgn0000137_186	FBgn0000137	ase	ACACAGACGTGTGCCACACCGCTGCAACAGCAAGTAATCAAACAGGAATACGTCAGTACCAACATTAGCAGCAGCAGCAACGCACAGACTTCCCCGCAGCAGCAGCAGCAAGTTCAGAACCTGGGATCGTCGCCTATTTTACCCGCGTTC	TQTCATPLQQQVIKQEYVSTNISSSSNAQTSPQQQQQVQNLGSSPILPAF
FBtr0070075_FBgn0000137_187	FBgn0000137	ase	ACGTGTGCCACACCGCTGCAACAGCAAGTAATCAAACAGGAATACGTCAGTACCAACATTAGCAGCAGCAGCAACGCACAGACTTCCCCGCAGCAGCAGCAGCAAGTTCAGAACCTGGGATCGTCGCCTATTTTACCCGCGTTCTACGAC	TCATPLQQQVIKQEYVSTNISSSSNAQTSPQQQQQVQNLGSSPILPAFYD
FBtr0070075_FBgn0000137_188	FBgn0000137	ase	GCCACACCGCTGCAACAGCAAGTAATCAAACAGGAATACGTCAGTACCAACATTAGCAGCAGCAGCAACGCACAGACTTCCCCGCAGCAGCAGCAGCAAGTTCAGAACCTGGGATCGTCGCCTATTTTACCCGCGTTCTACGACCAGGAG	ATPLQQQVIKQEYVSTNISSSSNAQTSPQQQQQVQNLGSSPILPAFYDQE
FBtr0070075_FBgn0000137_189	FBgn0000137	ase	CCGCTGCAACAGCAAGTAATCAAACAGGAATACGTCAGTACCAACATTAGCAGCAGCAGCAACGCACAGACTTCCCCGCAGCAGCAGCAGCAAGTTCAGAACCTGGGATCGTCGCCTATTTTACCCGCGTTCTACGACCAGGAGCCCGTG	PLQQQVIKQEYVSTNISSSSNAQTSPQQQQQVQNLGSSPILPAFYDQEPV
FBtr0070075_FBgn0000137_19	FBgn0000137	ase	CACAATGTTTTAAGTGAGAGTGGCGCCAACGCCTTGCAACAGCATATAGCCAATCAGAACACCATTATTCGAAAGATCCGGGACTTTGGCATGCTGGGCGCTGTTCAAAGTGCCGCAGCCAGCACAACTAACACCACACCCATATCCAGT	HNVLSESGANALQQHIANQNTIIRKIRDFGMLGAVQSAAASTTNTTPISS
FBtr0070075_FBgn0000137_190	FBgn0000137	ase	CAACAGCAAGTAATCAAACAGGAATACGTCAGTACCAACATTAGCAGCAGCAGCAACGCACAGACTTCCCCGCAGCAGCAGCAGCAAGTTCAGAACCTGGGATCGTCGCCTATTTTACCCGCGTTCTACGACCAGGAGCCCGTGAGCTTC	QQQVIKQEYVSTNISSSSNAQTSPQQQQQVQNLGSSPILPAFYDQEPVSF
FBtr0070075_FBgn0000137_191	FBgn0000137	ase	CAAGTAATCAAACAGGAATACGTCAGTACCAACATTAGCAGCAGCAGCAACGCACAGACTTCCCCGCAGCAGCAGCAGCAAGTTCAGAACCTGGGATCGTCGCCTATTTTACCCGCGTTCTACGACCAGGAGCCCGTGAGCTTCTACGAC	QVIKQEYVSTNISSSSNAQTSPQQQQQVQNLGSSPILPAFYDQEPVSFYD
FBtr0070075_FBgn0000137_192	FBgn0000137	ase	ATCAAACAGGAATACGTCAGTACCAACATTAGCAGCAGCAGCAACGCACAGACTTCCCCGCAGCAGCAGCAGCAAGTTCAGAACCTGGGATCGTCGCCTATTTTACCCGCGTTCTACGACCAGGAGCCCGTGAGCTTCTACGACAACGTA	IKQEYVSTNISSSSNAQTSPQQQQQVQNLGSSPILPAFYDQEPVSFYDNV
FBtr0070075_FBgn0000137_193	FBgn0000137	ase	CAGGAATACGTCAGTACCAACATTAGCAGCAGCAGCAACGCACAGACTTCCCCGCAGCAGCAGCAGCAAGTTCAGAACCTGGGATCGTCGCCTATTTTACCCGCGTTCTACGACCAGGAGCCCGTGAGCTTCTACGACAACGTAGTCCTT	QEYVSTNISSSSNAQTSPQQQQQVQNLGSSPILPAFYDQEPVSFYDNVVL
FBtr0070075_FBgn0000137_194	FBgn0000137	ase	TACGTCAGTACCAACATTAGCAGCAGCAGCAACGCACAGACTTCCCCGCAGCAGCAGCAGCAAGTTCAGAACCTGGGATCGTCGCCTATTTTACCCGCGTTCTACGACCAGGAGCCCGTGAGCTTCTACGACAACGTAGTCCTTCCCGGA	YVSTNISSSSNAQTSPQQQQQVQNLGSSPILPAFYDQEPVSFYDNVVLPG
FBtr0070075_FBgn0000137_195	FBgn0000137	ase	AGTACCAACATTAGCAGCAGCAGCAACGCACAGACTTCCCCGCAGCAGCAGCAGCAAGTTCAGAACCTGGGATCGTCGCCTATTTTACCCGCGTTCTACGACCAGGAGCCCGTGAGCTTCTACGACAACGTAGTCCTTCCCGGATTCAAG	STNISSSSNAQTSPQQQQQVQNLGSSPILPAFYDQEPVSFYDNVVLPGFK
FBtr0070075_FBgn0000137_196	FBgn0000137	ase	AACATTAGCAGCAGCAGCAACGCACAGACTTCCCCGCAGCAGCAGCAGCAAGTTCAGAACCTGGGATCGTCGCCTATTTTACCCGCGTTCTACGACCAGGAGCCCGTGAGCTTCTACGACAACGTAGTCCTTCCCGGATTCAAGAAGGAA	NISSSSNAQTSPQQQQQVQNLGSSPILPAFYDQEPVSFYDNVVLPGFKKE
FBtr0070075_FBgn0000137_197	FBgn0000137	ase	AGCAGCAGCAGCAACGCACAGACTTCCCCGCAGCAGCAGCAGCAAGTTCAGAACCTGGGATCGTCGCCTATTTTACCCGCGTTCTACGACCAGGAGCCCGTGAGCTTCTACGACAACGTAGTCCTTCCCGGATTCAAGAAGGAATTCAGC	SSSSNAQTSPQQQQQVQNLGSSPILPAFYDQEPVSFYDNVVLPGFKKEFS
FBtr0070075_FBgn0000137_198	FBgn0000137	ase	AGCAGCAACGCACAGACTTCCCCGCAGCAGCAGCAGCAAGTTCAGAACCTGGGATCGTCGCCTATTTTACCCGCGTTCTACGACCAGGAGCCCGTGAGCTTCTACGACAACGTAGTCCTTCCCGGATTCAAGAAGGAATTCAGCGATATT	SSNAQTSPQQQQQVQNLGSSPILPAFYDQEPVSFYDNVVLPGFKKEFSDI
FBtr0070075_FBgn0000137_199	FBgn0000137	ase	AACGCACAGACTTCCCCGCAGCAGCAGCAGCAAGTTCAGAACCTGGGATCGTCGCCTATTTTACCCGCGTTCTACGACCAGGAGCCCGTGAGCTTCTACGACAACGTAGTCCTTCCCGGATTCAAGAAGGAATTCAGCGATATTTTGCAG	NAQTSPQQQQQVQNLGSSPILPAFYDQEPVSFYDNVVLPGFKKEFSDILQ
FBtr0070075_FBgn0000137_2	FBgn0000137	ase	GCCTTAAGCTTCAGCCCATCACCTCCTCCAAAAGAAAACCCCAAGGAAAACCCCAATCCAGGAATAAAAACCACGTTGAAACCTTTTGGAAAGATTACCGTTCACAATGTTTTAAGTGAGAGTGGCGCCAACGCCTTGCAACAGCATATA	ALSFSPSPPPKENPKENPNPGIKTTLKPFGKITVHNVLSESGANALQQHI
FBtr0070075_FBgn0000137_20	FBgn0000137	ase	GTTTTAAGTGAGAGTGGCGCCAACGCCTTGCAACAGCATATAGCCAATCAGAACACCATTATTCGAAAGATCCGGGACTTTGGCATGCTGGGCGCTGTTCAAAGTGCCGCAGCCAGCACAACTAACACCACACCCATATCCAGTCAACGG	VLSESGANALQQHIANQNTIIRKIRDFGMLGAVQSAAASTTNTTPISSQR
FBtr0070075_FBgn0000137_200	FBgn0000137	ase	CAGACTTCCCCGCAGCAGCAGCAGCAAGTTCAGAACCTGGGATCGTCGCCTATTTTACCCGCGTTCTACGACCAGGAGCCCGTGAGCTTCTACGACAACGTAGTCCTTCCCGGATTCAAGAAGGAATTCAGCGATATTTTGCAGCAAGAT	QTSPQQQQQVQNLGSSPILPAFYDQEPVSFYDNVVLPGFKKEFSDILQQD
FBtr0070075_FBgn0000137_201	FBgn0000137	ase	TCCCCGCAGCAGCAGCAGCAAGTTCAGAACCTGGGATCGTCGCCTATTTTACCCGCGTTCTACGACCAGGAGCCCGTGAGCTTCTACGACAACGTAGTCCTTCCCGGATTCAAGAAGGAATTCAGCGATATTTTGCAGCAAGATCAGCCC	SPQQQQQVQNLGSSPILPAFYDQEPVSFYDNVVLPGFKKEFSDILQQDQP
FBtr0070075_FBgn0000137_202	FBgn0000137	ase	CAGCAGCAGCAGCAAGTTCAGAACCTGGGATCGTCGCCTATTTTACCCGCGTTCTACGACCAGGAGCCCGTGAGCTTCTACGACAACGTAGTCCTTCCCGGATTCAAGAAGGAATTCAGCGATATTTTGCAGCAAGATCAGCCCAACAAT	QQQQQVQNLGSSPILPAFYDQEPVSFYDNVVLPGFKKEFSDILQQDQPNN
FBtr0070075_FBgn0000137_203	FBgn0000137	ase	CAGCAGCAAGTTCAGAACCTGGGATCGTCGCCTATTTTACCCGCGTTCTACGACCAGGAGCCCGTGAGCTTCTACGACAACGTAGTCCTTCCCGGATTCAAGAAGGAATTCAGCGATATTTTGCAGCAAGATCAGCCCAACAATACAACC	QQQVQNLGSSPILPAFYDQEPVSFYDNVVLPGFKKEFSDILQQDQPNNTT
FBtr0070075_FBgn0000137_204	FBgn0000137	ase	CAAGTTCAGAACCTGGGATCGTCGCCTATTTTACCCGCGTTCTACGACCAGGAGCCCGTGAGCTTCTACGACAACGTAGTCCTTCCCGGATTCAAGAAGGAATTCAGCGATATTTTGCAGCAAGATCAGCCCAACAATACAACCGCTGGC	QVQNLGSSPILPAFYDQEPVSFYDNVVLPGFKKEFSDILQQDQPNNTTAG
FBtr0070075_FBgn0000137_205	FBgn0000137	ase	CAGAACCTGGGATCGTCGCCTATTTTACCCGCGTTCTACGACCAGGAGCCCGTGAGCTTCTACGACAACGTAGTCCTTCCCGGATTCAAGAAGGAATTCAGCGATATTTTGCAGCAAGATCAGCCCAACAATACAACCGCTGGCTGCCTT	QNLGSSPILPAFYDQEPVSFYDNVVLPGFKKEFSDILQQDQPNNTTAGCL
FBtr0070075_FBgn0000137_206	FBgn0000137	ase	CTGGGATCGTCGCCTATTTTACCCGCGTTCTACGACCAGGAGCCCGTGAGCTTCTACGACAACGTAGTCCTTCCCGGATTCAAGAAGGAATTCAGCGATATTTTGCAGCAAGATCAGCCCAACAATACAACCGCTGGCTGCCTTTCGGAC	MGSSPILPAFYDQEPVSFYDNVVLPGFKKEFSDILQQDQPNNTTAGCLSD
FBtr0070075_FBgn0000137_207	FBgn0000137	ase	TCGTCGCCTATTTTACCCGCGTTCTACGACCAGGAGCCCGTGAGCTTCTACGACAACGTAGTCCTTCCCGGATTCAAGAAGGAATTCAGCGATATTTTGCAGCAAGATCAGCCCAACAATACAACCGCTGGCTGCCTTTCGGACGAGAGC	SSPILPAFYDQEPVSFYDNVVLPGFKKEFSDILQQDQPNNTTAGCLSDES
FBtr0070075_FBgn0000137_208	FBgn0000137	ase	CCTATTTTACCCGCGTTCTACGACCAGGAGCCCGTGAGCTTCTACGACAACGTAGTCCTTCCCGGATTCAAGAAGGAATTCAGCGATATTTTGCAGCAAGATCAGCCCAACAATACAACCGCTGGCTGCCTTTCGGACGAGAGCATGATC	PILPAFYDQEPVSFYDNVVLPGFKKEFSDILQQDQPNNTTAGCLSDESMI
FBtr0070075_FBgn0000137_209	FBgn0000137	ase	TTACCCGCGTTCTACGACCAGGAGCCCGTGAGCTTCTACGACAACGTAGTCCTTCCCGGATTCAAGAAGGAATTCAGCGATATTTTGCAGCAAGATCAGCCCAACAATACAACCGCTGGCTGCCTTTCGGACGAGAGCATGATCGATGCC	LPAFYDQEPVSFYDNVVLPGFKKEFSDILQQDQPNNTTAGCLSDESMIDA
FBtr0070075_FBgn0000137_21	FBgn0000137	ase	AGTGAGAGTGGCGCCAACGCCTTGCAACAGCATATAGCCAATCAGAACACCATTATTCGAAAGATCCGGGACTTTGGCATGCTGGGCGCTGTTCAAAGTGCCGCAGCCAGCACAACTAACACCACACCCATATCCAGTCAACGGAAGAGG	SESGANALQQHIANQNTIIRKIRDFGMLGAVQSAAASTTNTTPISSQRKR
FBtr0070075_FBgn0000137_210	FBgn0000137	ase	GCGTTCTACGACCAGGAGCCCGTGAGCTTCTACGACAACGTAGTCCTTCCCGGATTCAAGAAGGAATTCAGCGATATTTTGCAGCAAGATCAGCCCAACAATACAACCGCTGGCTGCCTTTCGGACGAGAGCATGATCGATGCCATTGAC	AFYDQEPVSFYDNVVLPGFKKEFSDILQQDQPNNTTAGCLSDESMIDAID
FBtr0070075_FBgn0000137_211	FBgn0000137	ase	TACGACCAGGAGCCCGTGAGCTTCTACGACAACGTAGTCCTTCCCGGATTCAAGAAGGAATTCAGCGATATTTTGCAGCAAGATCAGCCCAACAATACAACCGCTGGCTGCCTTTCGGACGAGAGCATGATCGATGCCATTGACTGGTGG	YDQEPVSFYDNVVLPGFKKEFSDILQQDQPNNTTAGCLSDESMIDAIDWW
FBtr0070075_FBgn0000137_212	FBgn0000137	ase	CAGGAGCCCGTGAGCTTCTACGACAACGTAGTCCTTCCCGGATTCAAGAAGGAATTCAGCGATATTTTGCAGCAAGATCAGCCCAACAATACAACCGCTGGCTGCCTTTCGGACGAGAGCATGATCGATGCCATTGACTGGTGGGAGGCA	QEPVSFYDNVVLPGFKKEFSDILQQDQPNNTTAGCLSDESMIDAIDWWEA
FBtr0070075_FBgn0000137_213	FBgn0000137	ase	CCCGTGAGCTTCTACGACAACGTAGTCCTTCCCGGATTCAAGAAGGAATTCAGCGATATTTTGCAGCAAGATCAGCCCAACAATACAACCGCTGGCTGCCTTTCGGACGAGAGCATGATCGATGCCATTGACTGGTGGGAGGCACATGCA	PVSFYDNVVLPGFKKEFSDILQQDQPNNTTAGCLSDESMIDAIDWWEAHA
FBtr0070075_FBgn0000137_214	FBgn0000137	ase	AGCTTCTACGACAACGTAGTCCTTCCCGGATTCAAGAAGGAATTCAGCGATATTTTGCAGCAAGATCAGCCCAACAATACAACCGCTGGCTGCCTTTCGGACGAGAGCATGATCGATGCCATTGACTGGTGGGAGGCACATGCACCTAAA	SFYDNVVLPGFKKEFSDILQQDQPNNTTAGCLSDESMIDAIDWWEAHAPK
FBtr0070075_FBgn0000137_215	FBgn0000137	ase	TACGACAACGTAGTCCTTCCCGGATTCAAGAAGGAATTCAGCGATATTTTGCAGCAAGATCAGCCCAACAATACAACCGCTGGCTGCCTTTCGGACGAGAGCATGATCGATGCCATTGACTGGTGGGAGGCACATGCACCTAAATCTAAT	YDNVVLPGFKKEFSDILQQDQPNNTTAGCLSDESMIDAIDWWEAHAPKSN
FBtr0070075_FBgn0000137_216	FBgn0000137	ase	AACGTAGTCCTTCCCGGATTCAAGAAGGAATTCAGCGATATTTTGCAGCAAGATCAGCCCAACAATACAACCGCTGGCTGCCTTTCGGACGAGAGCATGATCGATGCCATTGACTGGTGGGAGGCACATGCACCTAAATCTAATGGTGCA	NVVLPGFKKEFSDILQQDQPNNTTAGCLSDESMIDAIDWWEAHAPKSNGA
FBtr0070075_FBgn0000137_217	FBgn0000137	ase	GTCCTTCCCGGATTCAAGAAGGAATTCAGCGATATTTTGCAGCAAGATCAGCCCAACAATACAACCGCTGGCTGCCTTTCGGACGAGAGCATGATCGATGCCATTGACTGGTGGGAGGCACATGCACCTAAATCTAATGGTGCATGCACC	VLPGFKKEFSDILQQDQPNNTTAGCLSDESMIDAIDWWEAHAPKSNGACT
FBtr0070075_FBgn0000137_218	FBgn0000137	ase	CCCGGATTCAAGAAGGAATTCAGCGATATTTTGCAGCAAGATCAGCCCAACAATACAACCGCTGGCTGCCTTTCGGACGAGAGCATGATCGATGCCATTGACTGGTGGGAGGCACATGCACCTAAATCTAATGGTGCATGCACCAATCTG	PGFKKEFSDILQQDQPNNTTAGCLSDESMIDAIDWWEAHAPKSNGACTNL
FBtr0070075_FBgn0000137_219	FBgn0000137	ase	TTCAAGAAGGAATTCAGCGATATTTTGCAGCAAGATCAGCCCAACAATACAACCGCTGGCTGCCTTTCGGACGAGAGCATGATCGATGCCATTGACTGGTGGGAGGCACATGCACCTAAATCTAATGGTGCATGCACCAATCTGTCCGTT	FKKEFSDILQQDQPNNTTAGCLSDESMIDAIDWWEAHAPKSNGACTNLSV
FBtr0070075_FBgn0000137_22	FBgn0000137	ase	AGTGGCGCCAACGCCTTGCAACAGCATATAGCCAATCAGAACACCATTATTCGAAAGATCCGGGACTTTGGCATGCTGGGCGCTGTTCAAAGTGCCGCAGCCAGCACAACTAACACCACACCCATATCCAGTCAACGGAAGAGGCCCCTG	SGANALQQHIANQNTIIRKIRDFGMLGAVQSAAASTTNTTPISSQRKRPL
FBtr0070075_FBgn0000137_23	FBgn0000137	ase	GCCAACGCCTTGCAACAGCATATAGCCAATCAGAACACCATTATTCGAAAGATCCGGGACTTTGGCATGCTGGGCGCTGTTCAAAGTGCCGCAGCCAGCACAACTAACACCACACCCATATCCAGTCAACGGAAGAGGCCCCTGGGAGAA	ANALQQHIANQNTIIRKIRDFGMLGAVQSAAASTTNTTPISSQRKRPLGE
FBtr0070075_FBgn0000137_24	FBgn0000137	ase	GCCTTGCAACAGCATATAGCCAATCAGAACACCATTATTCGAAAGATCCGGGACTTTGGCATGCTGGGCGCTGTTCAAAGTGCCGCAGCCAGCACAACTAACACCACACCCATATCCAGTCAACGGAAGAGGCCCCTGGGAGAATCCCAA	ALQQHIANQNTIIRKIRDFGMLGAVQSAAASTTNTTPISSQRKRPLGESQ
FBtr0070075_FBgn0000137_25	FBgn0000137	ase	CAACAGCATATAGCCAATCAGAACACCATTATTCGAAAGATCCGGGACTTTGGCATGCTGGGCGCTGTTCAAAGTGCCGCAGCCAGCACAACTAACACCACACCCATATCCAGTCAACGGAAGAGGCCCCTGGGAGAATCCCAAAAGCAG	QQHIANQNTIIRKIRDFGMLGAVQSAAASTTNTTPISSQRKRPLGESQKQ
FBtr0070075_FBgn0000137_26	FBgn0000137	ase	CATATAGCCAATCAGAACACCATTATTCGAAAGATCCGGGACTTTGGCATGCTGGGCGCTGTTCAAAGTGCCGCAGCCAGCACAACTAACACCACACCCATATCCAGTCAACGGAAGAGGCCCCTGGGAGAATCCCAAAAGCAGAACCGG	HIANQNTIIRKIRDFGMLGAVQSAAASTTNTTPISSQRKRPLGESQKQNR
FBtr0070075_FBgn0000137_27	FBgn0000137	ase	GCCAATCAGAACACCATTATTCGAAAGATCCGGGACTTTGGCATGCTGGGCGCTGTTCAAAGTGCCGCAGCCAGCACAACTAACACCACACCCATATCCAGTCAACGGAAGAGGCCCCTGGGAGAATCCCAAAAGCAGAACCGGCACAAC	ANQNTIIRKIRDFGMLGAVQSAAASTTNTTPISSQRKRPLGESQKQNRHN
FBtr0070075_FBgn0000137_28	FBgn0000137	ase	CAGAACACCATTATTCGAAAGATCCGGGACTTTGGCATGCTGGGCGCTGTTCAAAGTGCCGCAGCCAGCACAACTAACACCACACCCATATCCAGTCAACGGAAGAGGCCCCTGGGAGAATCCCAAAAGCAGAACCGGCACAACCAGCAG	QNTIIRKIRDFGMLGAVQSAAASTTNTTPISSQRKRPLGESQKQNRHNQQ
FBtr0070075_FBgn0000137_29	FBgn0000137	ase	ACCATTATTCGAAAGATCCGGGACTTTGGCATGCTGGGCGCTGTTCAAAGTGCCGCAGCCAGCACAACTAACACCACACCCATATCCAGTCAACGGAAGAGGCCCCTGGGAGAATCCCAAAAGCAGAACCGGCACAACCAGCAGAATCAA	TIIRKIRDFGMLGAVQSAAASTTNTTPISSQRKRPLGESQKQNRHNQQNQ
FBtr0070075_FBgn0000137_3	FBgn0000137	ase	AGCTTCAGCCCATCACCTCCTCCAAAAGAAAACCCCAAGGAAAACCCCAATCCAGGAATAAAAACCACGTTGAAACCTTTTGGAAAGATTACCGTTCACAATGTTTTAAGTGAGAGTGGCGCCAACGCCTTGCAACAGCATATAGCCAAT	SFSPSPPPKENPKENPNPGIKTTLKPFGKITVHNVLSESGANALQQHIAN
FBtr0070075_FBgn0000137_30	FBgn0000137	ase	ATTCGAAAGATCCGGGACTTTGGCATGCTGGGCGCTGTTCAAAGTGCCGCAGCCAGCACAACTAACACCACACCCATATCCAGTCAACGGAAGAGGCCCCTGGGAGAATCCCAAAAGCAGAACCGGCACAACCAGCAGAATCAACAGCTT	IRKIRDFGMLGAVQSAAASTTNTTPISSQRKRPLGESQKQNRHNQQNQQL
FBtr0070075_FBgn0000137_31	FBgn0000137	ase	AAGATCCGGGACTTTGGCATGCTGGGCGCTGTTCAAAGTGCCGCAGCCAGCACAACTAACACCACACCCATATCCAGTCAACGGAAGAGGCCCCTGGGAGAATCCCAAAAGCAGAACCGGCACAACCAGCAGAATCAACAGCTTAGTAAA	KIRDFGMLGAVQSAAASTTNTTPISSQRKRPLGESQKQNRHNQQNQQLSK
FBtr0070075_FBgn0000137_32	FBgn0000137	ase	CGGGACTTTGGCATGCTGGGCGCTGTTCAAAGTGCCGCAGCCAGCACAACTAACACCACACCCATATCCAGTCAACGGAAGAGGCCCCTGGGAGAATCCCAAAAGCAGAACCGGCACAACCAGCAGAATCAACAGCTTAGTAAAACATCA	RDFGMLGAVQSAAASTTNTTPISSQRKRPLGESQKQNRHNQQNQQLSKTS
FBtr0070075_FBgn0000137_33	FBgn0000137	ase	TTTGGCATGCTGGGCGCTGTTCAAAGTGCCGCAGCCAGCACAACTAACACCACACCCATATCCAGTCAACGGAAGAGGCCCCTGGGAGAATCCCAAAAGCAGAACCGGCACAACCAGCAGAATCAACAGCTTAGTAAAACATCAGTGCCT	FGMLGAVQSAAASTTNTTPISSQRKRPLGESQKQNRHNQQNQQLSKTSVP
FBtr0070075_FBgn0000137_34	FBgn0000137	ase	ATGCTGGGCGCTGTTCAAAGTGCCGCAGCCAGCACAACTAACACCACACCCATATCCAGTCAACGGAAGAGGCCCCTGGGAGAATCCCAAAAGCAGAACCGGCACAACCAGCAGAATCAACAGCTTAGTAAAACATCAGTGCCTGCTAAA	MLGAVQSAAASTTNTTPISSQRKRPLGESQKQNRHNQQNQQLSKTSVPAK
FBtr0070075_FBgn0000137_35	FBgn0000137	ase	GGCGCTGTTCAAAGTGCCGCAGCCAGCACAACTAACACCACACCCATATCCAGTCAACGGAAGAGGCCCCTGGGAGAATCCCAAAAGCAGAACCGGCACAACCAGCAGAATCAACAGCTTAGTAAAACATCAGTGCCTGCTAAAAAATGC	GAVQSAAASTTNTTPISSQRKRPLGESQKQNRHNQQNQQLSKTSVPAKKC
FBtr0070075_FBgn0000137_36	FBgn0000137	ase	GTTCAAAGTGCCGCAGCCAGCACAACTAACACCACACCCATATCCAGTCAACGGAAGAGGCCCCTGGGAGAATCCCAAAAGCAGAACCGGCACAACCAGCAGAATCAACAGCTTAGTAAAACATCAGTGCCTGCTAAAAAATGCAAGACC	VQSAAASTTNTTPISSQRKRPLGESQKQNRHNQQNQQLSKTSVPAKKCKT
FBtr0070075_FBgn0000137_37	FBgn0000137	ase	AGTGCCGCAGCCAGCACAACTAACACCACACCCATATCCAGTCAACGGAAGAGGCCCCTGGGAGAATCCCAAAAGCAGAACCGGCACAACCAGCAGAATCAACAGCTTAGTAAAACATCAGTGCCTGCTAAAAAATGCAAGACCAACAAG	SAAASTTNTTPISSQRKRPLGESQKQNRHNQQNQQLSKTSVPAKKCKTNK
FBtr0070075_FBgn0000137_38	FBgn0000137	ase	GCAGCCAGCACAACTAACACCACACCCATATCCAGTCAACGGAAGAGGCCCCTGGGAGAATCCCAAAAGCAGAACCGGCACAACCAGCAGAATCAACAGCTTAGTAAAACATCAGTGCCTGCTAAAAAATGCAAGACCAACAAGAAGTTG	AASTTNTTPISSQRKRPLGESQKQNRHNQQNQQLSKTSVPAKKCKTNKKL
FBtr0070075_FBgn0000137_39	FBgn0000137	ase	AGCACAACTAACACCACACCCATATCCAGTCAACGGAAGAGGCCCCTGGGAGAATCCCAAAAGCAGAACCGGCACAACCAGCAGAATCAACAGCTTAGTAAAACATCAGTGCCTGCTAAAAAATGCAAGACCAACAAGAAGTTGGCGGTT	STTNTTPISSQRKRPLGESQKQNRHNQQNQQLSKTSVPAKKCKTNKKLAV
FBtr0070075_FBgn0000137_4	FBgn0000137	ase	AGCCCATCACCTCCTCCAAAAGAAAACCCCAAGGAAAACCCCAATCCAGGAATAAAAACCACGTTGAAACCTTTTGGAAAGATTACCGTTCACAATGTTTTAAGTGAGAGTGGCGCCAACGCCTTGCAACAGCATATAGCCAATCAGAAC	SPSPPPKENPKENPNPGIKTTLKPFGKITVHNVLSESGANALQQHIANQN
FBtr0070075_FBgn0000137_40	FBgn0000137	ase	ACTAACACCACACCCATATCCAGTCAACGGAAGAGGCCCCTGGGAGAATCCCAAAAGCAGAACCGGCACAACCAGCAGAATCAACAGCTTAGTAAAACATCAGTGCCTGCTAAAAAATGCAAGACCAACAAGAAGTTGGCGGTTGAAAGG	TNTTPISSQRKRPLGESQKQNRHNQQNQQLSKTSVPAKKCKTNKKLAVER
FBtr0070075_FBgn0000137_41	FBgn0000137	ase	ACCACACCCATATCCAGTCAACGGAAGAGGCCCCTGGGAGAATCCCAAAAGCAGAACCGGCACAACCAGCAGAATCAACAGCTTAGTAAAACATCAGTGCCTGCTAAAAAATGCAAGACCAACAAGAAGTTGGCGGTTGAAAGGCCCCCA	TTPISSQRKRPLGESQKQNRHNQQNQQLSKTSVPAKKCKTNKKLAVERPP
FBtr0070075_FBgn0000137_42	FBgn0000137	ase	CCCATATCCAGTCAACGGAAGAGGCCCCTGGGAGAATCCCAAAAGCAGAACCGGCACAACCAGCAGAATCAACAGCTTAGTAAAACATCAGTGCCTGCTAAAAAATGCAAGACCAACAAGAAGTTGGCGGTTGAAAGGCCCCCAAAAGCA	PISSQRKRPLGESQKQNRHNQQNQQLSKTSVPAKKCKTNKKLAVERPPKA
FBtr0070075_FBgn0000137_43	FBgn0000137	ase	TCCAGTCAACGGAAGAGGCCCCTGGGAGAATCCCAAAAGCAGAACCGGCACAACCAGCAGAATCAACAGCTTAGTAAAACATCAGTGCCTGCTAAAAAATGCAAGACCAACAAGAAGTTGGCGGTTGAAAGGCCCCCAAAAGCAGGAACT	SSQRKRPLGESQKQNRHNQQNQQLSKTSVPAKKCKTNKKLAVERPPKAGT
FBtr0070075_FBgn0000137_44	FBgn0000137	ase	CAACGGAAGAGGCCCCTGGGAGAATCCCAAAAGCAGAACCGGCACAACCAGCAGAATCAACAGCTTAGTAAAACATCAGTGCCTGCTAAAAAATGCAAGACCAACAAGAAGTTGGCGGTTGAAAGGCCCCCAAAAGCAGGAACTATAAGC	QRKRPLGESQKQNRHNQQNQQLSKTSVPAKKCKTNKKLAVERPPKAGTIS
FBtr0070075_FBgn0000137_45	FBgn0000137	ase	AAGAGGCCCCTGGGAGAATCCCAAAAGCAGAACCGGCACAACCAGCAGAATCAACAGCTTAGTAAAACATCAGTGCCTGCTAAAAAATGCAAGACCAACAAGAAGTTGGCGGTTGAAAGGCCCCCAAAAGCAGGAACTATAAGCCACCCT	KRPLGESQKQNRHNQQNQQLSKTSVPAKKCKTNKKLAVERPPKAGTISHP
FBtr0070075_FBgn0000137_46	FBgn0000137	ase	CCCCTGGGAGAATCCCAAAAGCAGAACCGGCACAACCAGCAGAATCAACAGCTTAGTAAAACATCAGTGCCTGCTAAAAAATGCAAGACCAACAAGAAGTTGGCGGTTGAAAGGCCCCCAAAAGCAGGAACTATAAGCCACCCTCATAAA	PLGESQKQNRHNQQNQQLSKTSVPAKKCKTNKKLAVERPPKAGTISHPHK
FBtr0070075_FBgn0000137_47	FBgn0000137	ase	GGAGAATCCCAAAAGCAGAACCGGCACAACCAGCAGAATCAACAGCTTAGTAAAACATCAGTGCCTGCTAAAAAATGCAAGACCAACAAGAAGTTGGCGGTTGAAAGGCCCCCAAAAGCAGGAACTATAAGCCACCCTCATAAAAGCCAA	GESQKQNRHNQQNQQLSKTSVPAKKCKTNKKLAVERPPKAGTISHPHKSQ
FBtr0070075_FBgn0000137_48	FBgn0000137	ase	TCCCAAAAGCAGAACCGGCACAACCAGCAGAATCAACAGCTTAGTAAAACATCAGTGCCTGCTAAAAAATGCAAGACCAACAAGAAGTTGGCGGTTGAAAGGCCCCCAAAAGCAGGAACTATAAGCCACCCTCATAAAAGCCAAAGCGAT	SQKQNRHNQQNQQLSKTSVPAKKCKTNKKLAVERPPKAGTISHPHKSQSD
FBtr0070075_FBgn0000137_49	FBgn0000137	ase	AAGCAGAACCGGCACAACCAGCAGAATCAACAGCTTAGTAAAACATCAGTGCCTGCTAAAAAATGCAAGACCAACAAGAAGTTGGCGGTTGAAAGGCCCCCAAAAGCAGGAACTATAAGCCACCCTCATAAAAGCCAAAGCGATCAGAGT	KQNRHNQQNQQLSKTSVPAKKCKTNKKLAVERPPKAGTISHPHKSQSDQS
FBtr0070075_FBgn0000137_5	FBgn0000137	ase	TCACCTCCTCCAAAAGAAAACCCCAAGGAAAACCCCAATCCAGGAATAAAAACCACGTTGAAACCTTTTGGAAAGATTACCGTTCACAATGTTTTAAGTGAGAGTGGCGCCAACGCCTTGCAACAGCATATAGCCAATCAGAACACCATT	SPPPKENPKENPNPGIKTTLKPFGKITVHNVLSESGANALQQHIANQNTI
FBtr0070075_FBgn0000137_50	FBgn0000137	ase	AACCGGCACAACCAGCAGAATCAACAGCTTAGTAAAACATCAGTGCCTGCTAAAAAATGCAAGACCAACAAGAAGTTGGCGGTTGAAAGGCCCCCAAAAGCAGGAACTATAAGCCACCCTCATAAAAGCCAAAGCGATCAGAGTTTTGGG	NRHNQQNQQLSKTSVPAKKCKTNKKLAVERPPKAGTISHPHKSQSDQSFG
FBtr0070075_FBgn0000137_51	FBgn0000137	ase	CACAACCAGCAGAATCAACAGCTTAGTAAAACATCAGTGCCTGCTAAAAAATGCAAGACCAACAAGAAGTTGGCGGTTGAAAGGCCCCCAAAAGCAGGAACTATAAGCCACCCTCATAAAAGCCAAAGCGATCAGAGTTTTGGGACTCCT	HNQQNQQLSKTSVPAKKCKTNKKLAVERPPKAGTISHPHKSQSDQSFGTP
FBtr0070075_FBgn0000137_52	FBgn0000137	ase	CAGCAGAATCAACAGCTTAGTAAAACATCAGTGCCTGCTAAAAAATGCAAGACCAACAAGAAGTTGGCGGTTGAAAGGCCCCCAAAAGCAGGAACTATAAGCCACCCTCATAAAAGCCAAAGCGATCAGAGTTTTGGGACTCCTGGAAGA	QQNQQLSKTSVPAKKCKTNKKLAVERPPKAGTISHPHKSQSDQSFGTPGR
FBtr0070075_FBgn0000137_53	FBgn0000137	ase	AATCAACAGCTTAGTAAAACATCAGTGCCTGCTAAAAAATGCAAGACCAACAAGAAGTTGGCGGTTGAAAGGCCCCCAAAAGCAGGAACTATAAGCCACCCTCATAAAAGCCAAAGCGATCAGAGTTTTGGGACTCCTGGAAGAAAGGGT	NQQLSKTSVPAKKCKTNKKLAVERPPKAGTISHPHKSQSDQSFGTPGRKG
FBtr0070075_FBgn0000137_54	FBgn0000137	ase	CAGCTTAGTAAAACATCAGTGCCTGCTAAAAAATGCAAGACCAACAAGAAGTTGGCGGTTGAAAGGCCCCCAAAAGCAGGAACTATAAGCCACCCTCATAAAAGCCAAAGCGATCAGAGTTTTGGGACTCCTGGAAGAAAGGGTTTGCCT	QLSKTSVPAKKCKTNKKLAVERPPKAGTISHPHKSQSDQSFGTPGRKGLP
FBtr0070075_FBgn0000137_55	FBgn0000137	ase	AGTAAAACATCAGTGCCTGCTAAAAAATGCAAGACCAACAAGAAGTTGGCGGTTGAAAGGCCCCCAAAAGCAGGAACTATAAGCCACCCTCATAAAAGCCAAAGCGATCAGAGTTTTGGGACTCCTGGAAGAAAGGGTTTGCCTTTGCCA	SKTSVPAKKCKTNKKLAVERPPKAGTISHPHKSQSDQSFGTPGRKGLPLP
FBtr0070075_FBgn0000137_56	FBgn0000137	ase	ACATCAGTGCCTGCTAAAAAATGCAAGACCAACAAGAAGTTGGCGGTTGAAAGGCCCCCAAAAGCAGGAACTATAAGCCACCCTCATAAAAGCCAAAGCGATCAGAGTTTTGGGACTCCTGGAAGAAAGGGTTTGCCTTTGCCACAAGCC	TSVPAKKCKTNKKLAVERPPKAGTISHPHKSQSDQSFGTPGRKGLPLPQA
FBtr0070075_FBgn0000137_57	FBgn0000137	ase	GTGCCTGCTAAAAAATGCAAGACCAACAAGAAGTTGGCGGTTGAAAGGCCCCCAAAAGCAGGAACTATAAGCCACCCTCATAAAAGCCAAAGCGATCAGAGTTTTGGGACTCCTGGAAGAAAGGGTTTGCCTTTGCCACAAGCCGTTGCC	VPAKKCKTNKKLAVERPPKAGTISHPHKSQSDQSFGTPGRKGLPLPQAVA
FBtr0070075_FBgn0000137_58	FBgn0000137	ase	GCTAAAAAATGCAAGACCAACAAGAAGTTGGCGGTTGAAAGGCCCCCAAAAGCAGGAACTATAAGCCACCCTCATAAAAGCCAAAGCGATCAGAGTTTTGGGACTCCTGGAAGAAAGGGTTTGCCTTTGCCACAAGCCGTTGCCCGTAGA	AKKCKTNKKLAVERPPKAGTISHPHKSQSDQSFGTPGRKGLPLPQAVARR
FBtr0070075_FBgn0000137_59	FBgn0000137	ase	AAATGCAAGACCAACAAGAAGTTGGCGGTTGAAAGGCCCCCAAAAGCAGGAACTATAAGCCACCCTCATAAAAGCCAAAGCGATCAGAGTTTTGGGACTCCTGGAAGAAAGGGTTTGCCTTTGCCACAAGCCGTTGCCCGTAGAAACGCT	KCKTNKKLAVERPPKAGTISHPHKSQSDQSFGTPGRKGLPLPQAVARRNA
FBtr0070075_FBgn0000137_6	FBgn0000137	ase	CCTCCAAAAGAAAACCCCAAGGAAAACCCCAATCCAGGAATAAAAACCACGTTGAAACCTTTTGGAAAGATTACCGTTCACAATGTTTTAAGTGAGAGTGGCGCCAACGCCTTGCAACAGCATATAGCCAATCAGAACACCATTATTCGA	PPKENPKENPNPGIKTTLKPFGKITVHNVLSESGANALQQHIANQNTIIR
FBtr0070075_FBgn0000137_60	FBgn0000137	ase	AAGACCAACAAGAAGTTGGCGGTTGAAAGGCCCCCAAAAGCAGGAACTATAAGCCACCCTCATAAAAGCCAAAGCGATCAGAGTTTTGGGACTCCTGGAAGAAAGGGTTTGCCTTTGCCACAAGCCGTTGCCCGTAGAAACGCTAGGGAA	KTNKKLAVERPPKAGTISHPHKSQSDQSFGTPGRKGLPLPQAVARRNARE
FBtr0070075_FBgn0000137_61	FBgn0000137	ase	AACAAGAAGTTGGCGGTTGAAAGGCCCCCAAAAGCAGGAACTATAAGCCACCCTCATAAAAGCCAAAGCGATCAGAGTTTTGGGACTCCTGGAAGAAAGGGTTTGCCTTTGCCACAAGCCGTTGCCCGTAGAAACGCTAGGGAAAGAAAT	NKKLAVERPPKAGTISHPHKSQSDQSFGTPGRKGLPLPQAVARRNARERN
FBtr0070075_FBgn0000137_62	FBgn0000137	ase	AAGTTGGCGGTTGAAAGGCCCCCAAAAGCAGGAACTATAAGCCACCCTCATAAAAGCCAAAGCGATCAGAGTTTTGGGACTCCTGGAAGAAAGGGTTTGCCTTTGCCACAAGCCGTTGCCCGTAGAAACGCTAGGGAAAGAAATCGCGTG	KLAVERPPKAGTISHPHKSQSDQSFGTPGRKGLPLPQAVARRNARERNRV
FBtr0070075_FBgn0000137_63	FBgn0000137	ase	GCGGTTGAAAGGCCCCCAAAAGCAGGAACTATAAGCCACCCTCATAAAAGCCAAAGCGATCAGAGTTTTGGGACTCCTGGAAGAAAGGGTTTGCCTTTGCCACAAGCCGTTGCCCGTAGAAACGCTAGGGAAAGAAATCGCGTGAAGCAG	AVERPPKAGTISHPHKSQSDQSFGTPGRKGLPLPQAVARRNARERNRVKQ
FBtr0070075_FBgn0000137_64	FBgn0000137	ase	GAAAGGCCCCCAAAAGCAGGAACTATAAGCCACCCTCATAAAAGCCAAAGCGATCAGAGTTTTGGGACTCCTGGAAGAAAGGGTTTGCCTTTGCCACAAGCCGTTGCCCGTAGAAACGCTAGGGAAAGAAATCGCGTGAAGCAGGTTAAC	ERPPKAGTISHPHKSQSDQSFGTPGRKGLPLPQAVARRNARERNRVKQVN
FBtr0070075_FBgn0000137_65	FBgn0000137	ase	CCCCCAAAAGCAGGAACTATAAGCCACCCTCATAAAAGCCAAAGCGATCAGAGTTTTGGGACTCCTGGAAGAAAGGGTTTGCCTTTGCCACAAGCCGTTGCCCGTAGAAACGCTAGGGAAAGAAATCGCGTGAAGCAGGTTAACAATGGA	PPKAGTISHPHKSQSDQSFGTPGRKGLPLPQAVARRNARERNRVKQVNNG
FBtr0070075_FBgn0000137_66	FBgn0000137	ase	AAAGCAGGAACTATAAGCCACCCTCATAAAAGCCAAAGCGATCAGAGTTTTGGGACTCCTGGAAGAAAGGGTTTGCCTTTGCCACAAGCCGTTGCCCGTAGAAACGCTAGGGAAAGAAATCGCGTGAAGCAGGTTAACAATGGATTTGCT	KAGTISHPHKSQSDQSFGTPGRKGLPLPQAVARRNARERNRVKQVNNGFA
FBtr0070075_FBgn0000137_67	FBgn0000137	ase	GGAACTATAAGCCACCCTCATAAAAGCCAAAGCGATCAGAGTTTTGGGACTCCTGGAAGAAAGGGTTTGCCTTTGCCACAAGCCGTTGCCCGTAGAAACGCTAGGGAAAGAAATCGCGTGAAGCAGGTTAACAATGGATTTGCTTTACTC	GTISHPHKSQSDQSFGTPGRKGLPLPQAVARRNARERNRVKQVNNGFALL
FBtr0070075_FBgn0000137_68	FBgn0000137	ase	ATAAGCCACCCTCATAAAAGCCAAAGCGATCAGAGTTTTGGGACTCCTGGAAGAAAGGGTTTGCCTTTGCCACAAGCCGTTGCCCGTAGAAACGCTAGGGAAAGAAATCGCGTGAAGCAGGTTAACAATGGATTTGCTTTACTCCGGGAG	ISHPHKSQSDQSFGTPGRKGLPLPQAVARRNARERNRVKQVNNGFALLRE
FBtr0070075_FBgn0000137_69	FBgn0000137	ase	CACCCTCATAAAAGCCAAAGCGATCAGAGTTTTGGGACTCCTGGAAGAAAGGGTTTGCCTTTGCCACAAGCCGTTGCCCGTAGAAACGCTAGGGAAAGAAATCGCGTGAAGCAGGTTAACAATGGATTTGCTTTACTCCGGGAGAAGATC	HPHKSQSDQSFGTPGRKGLPLPQAVARRNARERNRVKQVNNGFALLREKI
FBtr0070075_FBgn0000137_7	FBgn0000137	ase	AAAGAAAACCCCAAGGAAAACCCCAATCCAGGAATAAAAACCACGTTGAAACCTTTTGGAAAGATTACCGTTCACAATGTTTTAAGTGAGAGTGGCGCCAACGCCTTGCAACAGCATATAGCCAATCAGAACACCATTATTCGAAAGATC	KENPKENPNPGIKTTLKPFGKITVHNVLSESGANALQQHIANQNTIIRKI
FBtr0070075_FBgn0000137_70	FBgn0000137	ase	CATAAAAGCCAAAGCGATCAGAGTTTTGGGACTCCTGGAAGAAAGGGTTTGCCTTTGCCACAAGCCGTTGCCCGTAGAAACGCTAGGGAAAGAAATCGCGTGAAGCAGGTTAACAATGGATTTGCTTTACTCCGGGAGAAGATCCCAGAA	HKSQSDQSFGTPGRKGLPLPQAVARRNARERNRVKQVNNGFALLREKIPE
FBtr0070075_FBgn0000137_71	FBgn0000137	ase	AGCCAAAGCGATCAGAGTTTTGGGACTCCTGGAAGAAAGGGTTTGCCTTTGCCACAAGCCGTTGCCCGTAGAAACGCTAGGGAAAGAAATCGCGTGAAGCAGGTTAACAATGGATTTGCTTTACTCCGGGAGAAGATCCCAGAAGAAGTA	SQSDQSFGTPGRKGLPLPQAVARRNARERNRVKQVNNGFALLREKIPEEV
FBtr0070075_FBgn0000137_72	FBgn0000137	ase	AGCGATCAGAGTTTTGGGACTCCTGGAAGAAAGGGTTTGCCTTTGCCACAAGCCGTTGCCCGTAGAAACGCTAGGGAAAGAAATCGCGTGAAGCAGGTTAACAATGGATTTGCTTTACTCCGGGAGAAGATCCCAGAAGAAGTATCTGAG	SDQSFGTPGRKGLPLPQAVARRNARERNRVKQVNNGFALLREKIPEEVSE
FBtr0070075_FBgn0000137_73	FBgn0000137	ase	CAGAGTTTTGGGACTCCTGGAAGAAAGGGTTTGCCTTTGCCACAAGCCGTTGCCCGTAGAAACGCTAGGGAAAGAAATCGCGTGAAGCAGGTTAACAATGGATTTGCTTTACTCCGGGAGAAGATCCCAGAAGAAGTATCTGAGGCTTTT	QSFGTPGRKGLPLPQAVARRNARERNRVKQVNNGFALLREKIPEEVSEAF
FBtr0070075_FBgn0000137_74	FBgn0000137	ase	TTTGGGACTCCTGGAAGAAAGGGTTTGCCTTTGCCACAAGCCGTTGCCCGTAGAAACGCTAGGGAAAGAAATCGCGTGAAGCAGGTTAACAATGGATTTGCTTTACTCCGGGAGAAGATCCCAGAAGAAGTATCTGAGGCTTTTGAGGCC	FGTPGRKGLPLPQAVARRNARERNRVKQVNNGFALLREKIPEEVSEAFEA
FBtr0070075_FBgn0000137_75	FBgn0000137	ase	ACTCCTGGAAGAAAGGGTTTGCCTTTGCCACAAGCCGTTGCCCGTAGAAACGCTAGGGAAAGAAATCGCGTGAAGCAGGTTAACAATGGATTTGCTTTACTCCGGGAGAAGATCCCAGAAGAAGTATCTGAGGCTTTTGAGGCCCAGGGG	TPGRKGLPLPQAVARRNARERNRVKQVNNGFALLREKIPEEVSEAFEAQG
FBtr0070075_FBgn0000137_76	FBgn0000137	ase	GGAAGAAAGGGTTTGCCTTTGCCACAAGCCGTTGCCCGTAGAAACGCTAGGGAAAGAAATCGCGTGAAGCAGGTTAACAATGGATTTGCTTTACTCCGGGAGAAGATCCCAGAAGAAGTATCTGAGGCTTTTGAGGCCCAGGGGGCGGGT	GRKGLPLPQAVARRNARERNRVKQVNNGFALLREKIPEEVSEAFEAQGAG
FBtr0070075_FBgn0000137_77	FBgn0000137	ase	AAGGGTTTGCCTTTGCCACAAGCCGTTGCCCGTAGAAACGCTAGGGAAAGAAATCGCGTGAAGCAGGTTAACAATGGATTTGCTTTACTCCGGGAGAAGATCCCAGAAGAAGTATCTGAGGCTTTTGAGGCCCAGGGGGCGGGTAGAGGA	KGLPLPQAVARRNARERNRVKQVNNGFALLREKIPEEVSEAFEAQGAGRG
FBtr0070075_FBgn0000137_78	FBgn0000137	ase	TTGCCTTTGCCACAAGCCGTTGCCCGTAGAAACGCTAGGGAAAGAAATCGCGTGAAGCAGGTTAACAATGGATTTGCTTTACTCCGGGAGAAGATCCCAGAAGAAGTATCTGAGGCTTTTGAGGCCCAGGGGGCGGGTAGAGGAGCAAGC	MPLPQAVARRNARERNRVKQVNNGFALLREKIPEEVSEAFEAQGAGRGAS
FBtr0070075_FBgn0000137_79	FBgn0000137	ase	TTGCCACAAGCCGTTGCCCGTAGAAACGCTAGGGAAAGAAATCGCGTGAAGCAGGTTAACAATGGATTTGCTTTACTCCGGGAGAAGATCCCAGAAGAAGTATCTGAGGCTTTTGAGGCCCAGGGGGCGGGTAGAGGAGCAAGCAAGAAG	MPQAVARRNARERNRVKQVNNGFALLREKIPEEVSEAFEAQGAGRGASKK
FBtr0070075_FBgn0000137_8	FBgn0000137	ase	AACCCCAAGGAAAACCCCAATCCAGGAATAAAAACCACGTTGAAACCTTTTGGAAAGATTACCGTTCACAATGTTTTAAGTGAGAGTGGCGCCAACGCCTTGCAACAGCATATAGCCAATCAGAACACCATTATTCGAAAGATCCGGGAC	NPKENPNPGIKTTLKPFGKITVHNVLSESGANALQQHIANQNTIIRKIRD
FBtr0070075_FBgn0000137_80	FBgn0000137	ase	CAAGCCGTTGCCCGTAGAAACGCTAGGGAAAGAAATCGCGTGAAGCAGGTTAACAATGGATTTGCTTTACTCCGGGAGAAGATCCCAGAAGAAGTATCTGAGGCTTTTGAGGCCCAGGGGGCGGGTAGAGGAGCAAGCAAGAAGCTATCC	QAVARRNARERNRVKQVNNGFALLREKIPEEVSEAFEAQGAGRGASKKLS
FBtr0070075_FBgn0000137_81	FBgn0000137	ase	GTTGCCCGTAGAAACGCTAGGGAAAGAAATCGCGTGAAGCAGGTTAACAATGGATTTGCTTTACTCCGGGAGAAGATCCCAGAAGAAGTATCTGAGGCTTTTGAGGCCCAGGGGGCGGGTAGAGGAGCAAGCAAGAAGCTATCCAAAGTG	VARRNARERNRVKQVNNGFALLREKIPEEVSEAFEAQGAGRGASKKLSKV
FBtr0070075_FBgn0000137_82	FBgn0000137	ase	CGTAGAAACGCTAGGGAAAGAAATCGCGTGAAGCAGGTTAACAATGGATTTGCTTTACTCCGGGAGAAGATCCCAGAAGAAGTATCTGAGGCTTTTGAGGCCCAGGGGGCGGGTAGAGGAGCAAGCAAGAAGCTATCCAAAGTGGAGACC	RRNARERNRVKQVNNGFALLREKIPEEVSEAFEAQGAGRGASKKLSKVET
FBtr0070075_FBgn0000137_83	FBgn0000137	ase	AACGCTAGGGAAAGAAATCGCGTGAAGCAGGTTAACAATGGATTTGCTTTACTCCGGGAGAAGATCCCAGAAGAAGTATCTGAGGCTTTTGAGGCCCAGGGGGCGGGTAGAGGAGCAAGCAAGAAGCTATCCAAAGTGGAGACCCTCCGC	NARERNRVKQVNNGFALLREKIPEEVSEAFEAQGAGRGASKKLSKVETLR
FBtr0070075_FBgn0000137_84	FBgn0000137	ase	AGGGAAAGAAATCGCGTGAAGCAGGTTAACAATGGATTTGCTTTACTCCGGGAGAAGATCCCAGAAGAAGTATCTGAGGCTTTTGAGGCCCAGGGGGCGGGTAGAGGAGCAAGCAAGAAGCTATCCAAAGTGGAGACCCTCCGCATGGCC	RERNRVKQVNNGFALLREKIPEEVSEAFEAQGAGRGASKKLSKVETLRMA
FBtr0070075_FBgn0000137_85	FBgn0000137	ase	AGAAATCGCGTGAAGCAGGTTAACAATGGATTTGCTTTACTCCGGGAGAAGATCCCAGAAGAAGTATCTGAGGCTTTTGAGGCCCAGGGGGCGGGTAGAGGAGCAAGCAAGAAGCTATCCAAAGTGGAGACCCTCCGCATGGCCGTAGAG	RNRVKQVNNGFALLREKIPEEVSEAFEAQGAGRGASKKLSKVETLRMAVE
FBtr0070075_FBgn0000137_86	FBgn0000137	ase	CGCGTGAAGCAGGTTAACAATGGATTTGCTTTACTCCGGGAGAAGATCCCAGAAGAAGTATCTGAGGCTTTTGAGGCCCAGGGGGCGGGTAGAGGAGCAAGCAAGAAGCTATCCAAAGTGGAGACCCTCCGCATGGCCGTAGAGTACATA	RVKQVNNGFALLREKIPEEVSEAFEAQGAGRGASKKLSKVETLRMAVEYI
FBtr0070075_FBgn0000137_87	FBgn0000137	ase	AAGCAGGTTAACAATGGATTTGCTTTACTCCGGGAGAAGATCCCAGAAGAAGTATCTGAGGCTTTTGAGGCCCAGGGGGCGGGTAGAGGAGCAAGCAAGAAGCTATCCAAAGTGGAGACCCTCCGCATGGCCGTAGAGTACATAAGAAGT	KQVNNGFALLREKIPEEVSEAFEAQGAGRGASKKLSKVETLRMAVEYIRS
FBtr0070075_FBgn0000137_88	FBgn0000137	ase	GTTAACAATGGATTTGCTTTACTCCGGGAGAAGATCCCAGAAGAAGTATCTGAGGCTTTTGAGGCCCAGGGGGCGGGTAGAGGAGCAAGCAAGAAGCTATCCAAAGTGGAGACCCTCCGCATGGCCGTAGAGTACATAAGAAGTTTGGAA	VNNGFALLREKIPEEVSEAFEAQGAGRGASKKLSKVETLRMAVEYIRSLE
FBtr0070075_FBgn0000137_89	FBgn0000137	ase	AATGGATTTGCTTTACTCCGGGAGAAGATCCCAGAAGAAGTATCTGAGGCTTTTGAGGCCCAGGGGGCGGGTAGAGGAGCAAGCAAGAAGCTATCCAAAGTGGAGACCCTCCGCATGGCCGTAGAGTACATAAGAAGTTTGGAAAAACTG	NGFALLREKIPEEVSEAFEAQGAGRGASKKLSKVETLRMAVEYIRSLEKL
FBtr0070075_FBgn0000137_9	FBgn0000137	ase	AAGGAAAACCCCAATCCAGGAATAAAAACCACGTTGAAACCTTTTGGAAAGATTACCGTTCACAATGTTTTAAGTGAGAGTGGCGCCAACGCCTTGCAACAGCATATAGCCAATCAGAACACCATTATTCGAAAGATCCGGGACTTTGGC	KENPNPGIKTTLKPFGKITVHNVLSESGANALQQHIANQNTIIRKIRDFG
FBtr0070075_FBgn0000137_90	FBgn0000137	ase	TTTGCTTTACTCCGGGAGAAGATCCCAGAAGAAGTATCTGAGGCTTTTGAGGCCCAGGGGGCGGGTAGAGGAGCAAGCAAGAAGCTATCCAAAGTGGAGACCCTCCGCATGGCCGTAGAGTACATAAGAAGTTTGGAAAAACTGCTGGGA	FALLREKIPEEVSEAFEAQGAGRGASKKLSKVETLRMAVEYIRSLEKLLG
FBtr0070075_FBgn0000137_91	FBgn0000137	ase	TTACTCCGGGAGAAGATCCCAGAAGAAGTATCTGAGGCTTTTGAGGCCCAGGGGGCGGGTAGAGGAGCAAGCAAGAAGCTATCCAAAGTGGAGACCCTCCGCATGGCCGTAGAGTACATAAGAAGTTTGGAAAAACTGCTGGGATTTGAT	LLREKIPEEVSEAFEAQGAGRGASKKLSKVETLRMAVEYIRSLEKLLGFD
FBtr0070075_FBgn0000137_92	FBgn0000137	ase	CGGGAGAAGATCCCAGAAGAAGTATCTGAGGCTTTTGAGGCCCAGGGGGCGGGTAGAGGAGCAAGCAAGAAGCTATCCAAAGTGGAGACCCTCCGCATGGCCGTAGAGTACATAAGAAGTTTGGAAAAACTGCTGGGATTTGATTTTCCA	REKIPEEVSEAFEAQGAGRGASKKLSKVETLRMAVEYIRSLEKLLGFDFP
FBtr0070075_FBgn0000137_93	FBgn0000137	ase	AAGATCCCAGAAGAAGTATCTGAGGCTTTTGAGGCCCAGGGGGCGGGTAGAGGAGCAAGCAAGAAGCTATCCAAAGTGGAGACCCTCCGCATGGCCGTAGAGTACATAAGAAGTTTGGAAAAACTGCTGGGATTTGATTTTCCACCTCTC	KIPEEVSEAFEAQGAGRGASKKLSKVETLRMAVEYIRSLEKLLGFDFPPL
FBtr0070075_FBgn0000137_94	FBgn0000137	ase	CCAGAAGAAGTATCTGAGGCTTTTGAGGCCCAGGGGGCGGGTAGAGGAGCAAGCAAGAAGCTATCCAAAGTGGAGACCCTCCGCATGGCCGTAGAGTACATAAGAAGTTTGGAAAAACTGCTGGGATTTGATTTTCCACCTCTCAACAGT	PEEVSEAFEAQGAGRGASKKLSKVETLRMAVEYIRSLEKLLGFDFPPLNS
FBtr0070075_FBgn0000137_95	FBgn0000137	ase	GAAGTATCTGAGGCTTTTGAGGCCCAGGGGGCGGGTAGAGGAGCAAGCAAGAAGCTATCCAAAGTGGAGACCCTCCGCATGGCCGTAGAGTACATAAGAAGTTTGGAAAAACTGCTGGGATTTGATTTTCCACCTCTCAACAGTCAGGGG	EVSEAFEAQGAGRGASKKLSKVETLRMAVEYIRSLEKLLGFDFPPLNSQG
FBtr0070075_FBgn0000137_96	FBgn0000137	ase	TCTGAGGCTTTTGAGGCCCAGGGGGCGGGTAGAGGAGCAAGCAAGAAGCTATCCAAAGTGGAGACCCTCCGCATGGCCGTAGAGTACATAAGAAGTTTGGAAAAACTGCTGGGATTTGATTTTCCACCTCTCAACAGTCAGGGGAATAGT	SEAFEAQGAGRGASKKLSKVETLRMAVEYIRSLEKLLGFDFPPLNSQGNS
FBtr0070075_FBgn0000137_97	FBgn0000137	ase	GCTTTTGAGGCCCAGGGGGCGGGTAGAGGAGCAAGCAAGAAGCTATCCAAAGTGGAGACCCTCCGCATGGCCGTAGAGTACATAAGAAGTTTGGAAAAACTGCTGGGATTTGATTTTCCACCTCTCAACAGTCAGGGGAATAGTTCTGGT	AFEAQGAGRGASKKLSKVETLRMAVEYIRSLEKLLGFDFPPLNSQGNSSG
FBtr0070075_FBgn0000137_98	FBgn0000137	ase	GAGGCCCAGGGGGCGGGTAGAGGAGCAAGCAAGAAGCTATCCAAAGTGGAGACCCTCCGCATGGCCGTAGAGTACATAAGAAGTTTGGAAAAACTGCTGGGATTTGATTTTCCACCTCTCAACAGTCAGGGGAATAGTTCTGGTTCCGGC	EAQGAGRGASKKLSKVETLRMAVEYIRSLEKLLGFDFPPLNSQGNSSGSG
FBtr0070075_FBgn0000137_99	FBgn0000137	ase	CAGGGGGCGGGTAGAGGAGCAAGCAAGAAGCTATCCAAAGTGGAGACCCTCCGCATGGCCGTAGAGTACATAAGAAGTTTGGAAAAACTGCTGGGATTTGATTTTCCACCTCTCAACAGTCAGGGGAATAGTTCTGGTTCCGGCGATGAT	QGAGRGASKKLSKVETLRMAVEYIRSLEKLLGFDFPPLNSQGNSSGSGDD
FBtr0070110_FBgn0261930_1	FBgn0261930	vnd	ATGACCACGTCGGCGTCCTTGGAGAGGACCCCCTCAAAGCGGGATCGAGATCGCGAGCGGGACAACAGCAGCGGTCTGGGCAGCGCTGGCAGCTTGCCCGCATCGCCCCAAAGCGCTATCACGGTGAGTCCGTCCTCCCCAGCCACGCCG	MTTSASLERTPSKRDRDRERDNSSGLGSAGSLPASPQSAITVSPSSPATP
FBtr0070110_FBgn0261930_10	FBgn0261930	vnd	GAGCGGGACAACAGCAGCGGTCTGGGCAGCGCTGGCAGCTTGCCCGCATCGCCCCAAAGCGCTATCACGGTGAGTCCGTCCTCCCCAGCCACGCCGAAGCGCCCGCTGCGCACCTCAACGCCCTCGCTGGAGCGGAAGAGGGAGCGTGAG	ERDNSSGLGSAGSLPASPQSAITVSPSSPATPKRPLRTSTPSLERKRERE
FBtr0070110_FBgn0261930_11	FBgn0261930	vnd	GACAACAGCAGCGGTCTGGGCAGCGCTGGCAGCTTGCCCGCATCGCCCCAAAGCGCTATCACGGTGAGTCCGTCCTCCCCAGCCACGCCGAAGCGCCCGCTGCGCACCTCAACGCCCTCGCTGGAGCGGAAGAGGGAGCGTGAGGATCGA	DNSSGLGSAGSLPASPQSAITVSPSSPATPKRPLRTSTPSLERKREREDR
FBtr0070110_FBgn0261930_12	FBgn0261930	vnd	AGCAGCGGTCTGGGCAGCGCTGGCAGCTTGCCCGCATCGCCCCAAAGCGCTATCACGGTGAGTCCGTCCTCCCCAGCCACGCCGAAGCGCCCGCTGCGCACCTCAACGCCCTCGCTGGAGCGGAAGAGGGAGCGTGAGGATCGAGAGGAC	SSGLGSAGSLPASPQSAITVSPSSPATPKRPLRTSTPSLERKREREDRED
FBtr0070110_FBgn0261930_13	FBgn0261930	vnd	GGTCTGGGCAGCGCTGGCAGCTTGCCCGCATCGCCCCAAAGCGCTATCACGGTGAGTCCGTCCTCCCCAGCCACGCCGAAGCGCCCGCTGCGCACCTCAACGCCCTCGCTGGAGCGGAAGAGGGAGCGTGAGGATCGAGAGGACCGGGAG	GLGSAGSLPASPQSAITVSPSSPATPKRPLRTSTPSLERKREREDREDRE
FBtr0070110_FBgn0261930_14	FBgn0261930	vnd	GGCAGCGCTGGCAGCTTGCCCGCATCGCCCCAAAGCGCTATCACGGTGAGTCCGTCCTCCCCAGCCACGCCGAAGCGCCCGCTGCGCACCTCAACGCCCTCGCTGGAGCGGAAGAGGGAGCGTGAGGATCGAGAGGACCGGGAGGATCGC	GSAGSLPASPQSAITVSPSSPATPKRPLRTSTPSLERKREREDREDREDR
FBtr0070110_FBgn0261930_15	FBgn0261930	vnd	GCTGGCAGCTTGCCCGCATCGCCCCAAAGCGCTATCACGGTGAGTCCGTCCTCCCCAGCCACGCCGAAGCGCCCGCTGCGCACCTCAACGCCCTCGCTGGAGCGGAAGAGGGAGCGTGAGGATCGAGAGGACCGGGAGGATCGCAAGGAG	AGSLPASPQSAITVSPSSPATPKRPLRTSTPSLERKREREDREDREDRKE
FBtr0070110_FBgn0261930_16	FBgn0261930	vnd	AGCTTGCCCGCATCGCCCCAAAGCGCTATCACGGTGAGTCCGTCCTCCCCAGCCACGCCGAAGCGCCCGCTGCGCACCTCAACGCCCTCGCTGGAGCGGAAGAGGGAGCGTGAGGATCGAGAGGACCGGGAGGATCGCAAGGAGCGGCAG	SLPASPQSAITVSPSSPATPKRPLRTSTPSLERKREREDREDREDRKERQ
FBtr0070110_FBgn0261930_17	FBgn0261930	vnd	CCCGCATCGCCCCAAAGCGCTATCACGGTGAGTCCGTCCTCCCCAGCCACGCCGAAGCGCCCGCTGCGCACCTCAACGCCCTCGCTGGAGCGGAAGAGGGAGCGTGAGGATCGAGAGGACCGGGAGGATCGCAAGGAGCGGCAGGAACGG	PASPQSAITVSPSSPATPKRPLRTSTPSLERKREREDREDREDRKERQER
FBtr0070110_FBgn0261930_18	FBgn0261930	vnd	TCGCCCCAAAGCGCTATCACGGTGAGTCCGTCCTCCCCAGCCACGCCGAAGCGCCCGCTGCGCACCTCAACGCCCTCGCTGGAGCGGAAGAGGGAGCGTGAGGATCGAGAGGACCGGGAGGATCGCAAGGAGCGGCAGGAACGGCACGAG	SPQSAITVSPSSPATPKRPLRTSTPSLERKREREDREDREDRKERQERHE
FBtr0070110_FBgn0261930_19	FBgn0261930	vnd	CAAAGCGCTATCACGGTGAGTCCGTCCTCCCCAGCCACGCCGAAGCGCCCGCTGCGCACCTCAACGCCCTCGCTGGAGCGGAAGAGGGAGCGTGAGGATCGAGAGGACCGGGAGGATCGCAAGGAGCGGCAGGAACGGCACGAGCGAGAC	QSAITVSPSSPATPKRPLRTSTPSLERKREREDREDREDRKERQERHERD
FBtr0070110_FBgn0261930_2	FBgn0261930	vnd	ACGTCGGCGTCCTTGGAGAGGACCCCCTCAAAGCGGGATCGAGATCGCGAGCGGGACAACAGCAGCGGTCTGGGCAGCGCTGGCAGCTTGCCCGCATCGCCCCAAAGCGCTATCACGGTGAGTCCGTCCTCCCCAGCCACGCCGAAGCGC	TSASLERTPSKRDRDRERDNSSGLGSAGSLPASPQSAITVSPSSPATPKR
FBtr0070110_FBgn0261930_20	FBgn0261930	vnd	GCTATCACGGTGAGTCCGTCCTCCCCAGCCACGCCGAAGCGCCCGCTGCGCACCTCAACGCCCTCGCTGGAGCGGAAGAGGGAGCGTGAGGATCGAGAGGACCGGGAGGATCGCAAGGAGCGGCAGGAACGGCACGAGCGAGACAGAGAT	AITVSPSSPATPKRPLRTSTPSLERKREREDREDREDRKERQERHERDRD
FBtr0070110_FBgn0261930_21	FBgn0261930	vnd	ACGGTGAGTCCGTCCTCCCCAGCCACGCCGAAGCGCCCGCTGCGCACCTCAACGCCCTCGCTGGAGCGGAAGAGGGAGCGTGAGGATCGAGAGGACCGGGAGGATCGCAAGGAGCGGCAGGAACGGCACGAGCGAGACAGAGATCACGAG	TVSPSSPATPKRPLRTSTPSLERKREREDREDREDRKERQERHERDRDHE
FBtr0070110_FBgn0261930_22	FBgn0261930	vnd	AGTCCGTCCTCCCCAGCCACGCCGAAGCGCCCGCTGCGCACCTCAACGCCCTCGCTGGAGCGGAAGAGGGAGCGTGAGGATCGAGAGGACCGGGAGGATCGCAAGGAGCGGCAGGAACGGCACGAGCGAGACAGAGATCACGAGAGATTC	SPSSPATPKRPLRTSTPSLERKREREDREDREDRKERQERHERDRDHERF
FBtr0070110_FBgn0261930_23	FBgn0261930	vnd	TCCTCCCCAGCCACGCCGAAGCGCCCGCTGCGCACCTCAACGCCCTCGCTGGAGCGGAAGAGGGAGCGTGAGGATCGAGAGGACCGGGAGGATCGCAAGGAGCGGCAGGAACGGCACGAGCGAGACAGAGATCACGAGAGATTCGCCGCA	SSPATPKRPLRTSTPSLERKREREDREDREDRKERQERHERDRDHERFAA
FBtr0070110_FBgn0261930_24	FBgn0261930	vnd	CCAGCCACGCCGAAGCGCCCGCTGCGCACCTCAACGCCCTCGCTGGAGCGGAAGAGGGAGCGTGAGGATCGAGAGGACCGGGAGGATCGCAAGGAGCGGCAGGAACGGCACGAGCGAGACAGAGATCACGAGAGATTCGCCGCAGTCTTC	PATPKRPLRTSTPSLERKREREDREDREDRKERQERHERDRDHERFAAVF
FBtr0070110_FBgn0261930_25	FBgn0261930	vnd	ACGCCGAAGCGCCCGCTGCGCACCTCAACGCCCTCGCTGGAGCGGAAGAGGGAGCGTGAGGATCGAGAGGACCGGGAGGATCGCAAGGAGCGGCAGGAACGGCACGAGCGAGACAGAGATCACGAGAGATTCGCCGCAGTCTTCAGCACC	TPKRPLRTSTPSLERKREREDREDREDRKERQERHERDRDHERFAAVFST
FBtr0070110_FBgn0261930_26	FBgn0261930	vnd	AAGCGCCCGCTGCGCACCTCAACGCCCTCGCTGGAGCGGAAGAGGGAGCGTGAGGATCGAGAGGACCGGGAGGATCGCAAGGAGCGGCAGGAACGGCACGAGCGAGACAGAGATCACGAGAGATTCGCCGCAGTCTTCAGCACCGCCAGC	KRPLRTSTPSLERKREREDREDREDRKERQERHERDRDHERFAAVFSTAS
FBtr0070110_FBgn0261930_27	FBgn0261930	vnd	CCGCTGCGCACCTCAACGCCCTCGCTGGAGCGGAAGAGGGAGCGTGAGGATCGAGAGGACCGGGAGGATCGCAAGGAGCGGCAGGAACGGCACGAGCGAGACAGAGATCACGAGAGATTCGCCGCAGTCTTCAGCACCGCCAGCACCACC	PLRTSTPSLERKREREDREDREDRKERQERHERDRDHERFAAVFSTASTT
FBtr0070110_FBgn0261930_28	FBgn0261930	vnd	CGCACCTCAACGCCCTCGCTGGAGCGGAAGAGGGAGCGTGAGGATCGAGAGGACCGGGAGGATCGCAAGGAGCGGCAGGAACGGCACGAGCGAGACAGAGATCACGAGAGATTCGCCGCAGTCTTCAGCACCGCCAGCACCACCGTGCCC	RTSTPSLERKREREDREDREDRKERQERHERDRDHERFAAVFSTASTTVP
FBtr0070110_FBgn0261930_29	FBgn0261930	vnd	TCAACGCCCTCGCTGGAGCGGAAGAGGGAGCGTGAGGATCGAGAGGACCGGGAGGATCGCAAGGAGCGGCAGGAACGGCACGAGCGAGACAGAGATCACGAGAGATTCGCCGCAGTCTTCAGCACCGCCAGCACCACCGTGCCCACGAAC	STPSLERKREREDREDREDRKERQERHERDRDHERFAAVFSTASTTVPTN
FBtr0070110_FBgn0261930_3	FBgn0261930	vnd	GCGTCCTTGGAGAGGACCCCCTCAAAGCGGGATCGAGATCGCGAGCGGGACAACAGCAGCGGTCTGGGCAGCGCTGGCAGCTTGCCCGCATCGCCCCAAAGCGCTATCACGGTGAGTCCGTCCTCCCCAGCCACGCCGAAGCGCCCGCTG	ASLERTPSKRDRDRERDNSSGLGSAGSLPASPQSAITVSPSSPATPKRPL
FBtr0070110_FBgn0261930_30	FBgn0261930	vnd	CCCTCGCTGGAGCGGAAGAGGGAGCGTGAGGATCGAGAGGACCGGGAGGATCGCAAGGAGCGGCAGGAACGGCACGAGCGAGACAGAGATCACGAGAGATTCGCCGCAGTCTTCAGCACCGCCAGCACCACCGTGCCCACGAACACAAGT	PSLERKREREDREDREDRKERQERHERDRDHERFAAVFSTASTTVPTNTS
FBtr0070110_FBgn0261930_31	FBgn0261930	vnd	CTGGAGCGGAAGAGGGAGCGTGAGGATCGAGAGGACCGGGAGGATCGCAAGGAGCGGCAGGAACGGCACGAGCGAGACAGAGATCACGAGAGATTCGCCGCAGTCTTCAGCACCGCCAGCACCACCGTGCCCACGAACACAAGTTCCAGT	MERKREREDREDREDRKERQERHERDRDHERFAAVFSTASTTVPTNTSSS
FBtr0070110_FBgn0261930_32	FBgn0261930	vnd	CGGAAGAGGGAGCGTGAGGATCGAGAGGACCGGGAGGATCGCAAGGAGCGGCAGGAACGGCACGAGCGAGACAGAGATCACGAGAGATTCGCCGCAGTCTTCAGCACCGCCAGCACCACCGTGCCCACGAACACAAGTTCCAGTTCCGGA	RKREREDREDREDRKERQERHERDRDHERFAAVFSTASTTVPTNTSSSSG
FBtr0070110_FBgn0261930_33	FBgn0261930	vnd	AGGGAGCGTGAGGATCGAGAGGACCGGGAGGATCGCAAGGAGCGGCAGGAACGGCACGAGCGAGACAGAGATCACGAGAGATTCGCCGCAGTCTTCAGCACCGCCAGCACCACCGTGCCCACGAACACAAGTTCCAGTTCCGGATTGGCG	REREDREDREDRKERQERHERDRDHERFAAVFSTASTTVPTNTSSSSGLA
FBtr0070110_FBgn0261930_34	FBgn0261930	vnd	CGTGAGGATCGAGAGGACCGGGAGGATCGCAAGGAGCGGCAGGAACGGCACGAGCGAGACAGAGATCACGAGAGATTCGCCGCAGTCTTCAGCACCGCCAGCACCACCGTGCCCACGAACACAAGTTCCAGTTCCGGATTGGCGCCCGAA	REDREDREDRKERQERHERDRDHERFAAVFSTASTTVPTNTSSSSGLAPE
FBtr0070110_FBgn0261930_35	FBgn0261930	vnd	GATCGAGAGGACCGGGAGGATCGCAAGGAGCGGCAGGAACGGCACGAGCGAGACAGAGATCACGAGAGATTCGCCGCAGTCTTCAGCACCGCCAGCACCACCGTGCCCACGAACACAAGTTCCAGTTCCGGATTGGCGCCCGAACAGCTC	DREDREDRKERQERHERDRDHERFAAVFSTASTTVPTNTSSSSGLAPEQL
FBtr0070110_FBgn0261930_36	FBgn0261930	vnd	GAGGACCGGGAGGATCGCAAGGAGCGGCAGGAACGGCACGAGCGAGACAGAGATCACGAGAGATTCGCCGCAGTCTTCAGCACCGCCAGCACCACCGTGCCCACGAACACAAGTTCCAGTTCCGGATTGGCGCCCGAACAGCTCCGCATT	EDREDRKERQERHERDRDHERFAAVFSTASTTVPTNTSSSSGLAPEQLRI
FBtr0070110_FBgn0261930_37	FBgn0261930	vnd	CGGGAGGATCGCAAGGAGCGGCAGGAACGGCACGAGCGAGACAGAGATCACGAGAGATTCGCCGCAGTCTTCAGCACCGCCAGCACCACCGTGCCCACGAACACAAGTTCCAGTTCCGGATTGGCGCCCGAACAGCTCCGCATTCCGACG	REDRKERQERHERDRDHERFAAVFSTASTTVPTNTSSSSGLAPEQLRIPT
FBtr0070110_FBgn0261930_38	FBgn0261930	vnd	GATCGCAAGGAGCGGCAGGAACGGCACGAGCGAGACAGAGATCACGAGAGATTCGCCGCAGTCTTCAGCACCGCCAGCACCACCGTGCCCACGAACACAAGTTCCAGTTCCGGATTGGCGCCCGAACAGCTCCGCATTCCGACGGGTGCA	DRKERQERHERDRDHERFAAVFSTASTTVPTNTSSSSGLAPEQLRIPTGA
FBtr0070110_FBgn0261930_39	FBgn0261930	vnd	AAGGAGCGGCAGGAACGGCACGAGCGAGACAGAGATCACGAGAGATTCGCCGCAGTCTTCAGCACCGCCAGCACCACCGTGCCCACGAACACAAGTTCCAGTTCCGGATTGGCGCCCGAACAGCTCCGCATTCCGACGGGTGCAGCCGCC	KERQERHERDRDHERFAAVFSTASTTVPTNTSSSSGLAPEQLRIPTGAAA
FBtr0070110_FBgn0261930_4	FBgn0261930	vnd	TTGGAGAGGACCCCCTCAAAGCGGGATCGAGATCGCGAGCGGGACAACAGCAGCGGTCTGGGCAGCGCTGGCAGCTTGCCCGCATCGCCCCAAAGCGCTATCACGGTGAGTCCGTCCTCCCCAGCCACGCCGAAGCGCCCGCTGCGCACC	MERTPSKRDRDRERDNSSGLGSAGSLPASPQSAITVSPSSPATPKRPLRT
FBtr0070110_FBgn0261930_40	FBgn0261930	vnd	CGGCAGGAACGGCACGAGCGAGACAGAGATCACGAGAGATTCGCCGCAGTCTTCAGCACCGCCAGCACCACCGTGCCCACGAACACAAGTTCCAGTTCCGGATTGGCGCCCGAACAGCTCCGCATTCCGACGGGTGCAGCCGCCTTCAGC	RQERHERDRDHERFAAVFSTASTTVPTNTSSSSGLAPEQLRIPTGAAAFS
FBtr0070110_FBgn0261930_41	FBgn0261930	vnd	GAACGGCACGAGCGAGACAGAGATCACGAGAGATTCGCCGCAGTCTTCAGCACCGCCAGCACCACCGTGCCCACGAACACAAGTTCCAGTTCCGGATTGGCGCCCGAACAGCTCCGCATTCCGACGGGTGCAGCCGCCTTCAGCGGATTT	ERHERDRDHERFAAVFSTASTTVPTNTSSSSGLAPEQLRIPTGAAAFSGF
FBtr0070110_FBgn0261930_42	FBgn0261930	vnd	CACGAGCGAGACAGAGATCACGAGAGATTCGCCGCAGTCTTCAGCACCGCCAGCACCACCGTGCCCACGAACACAAGTTCCAGTTCCGGATTGGCGCCCGAACAGCTCCGCATTCCGACGGGTGCAGCCGCCTTCAGCGGATTTCCGGGG	HERDRDHERFAAVFSTASTTVPTNTSSSSGLAPEQLRIPTGAAAFSGFPG
FBtr0070110_FBgn0261930_43	FBgn0261930	vnd	CGAGACAGAGATCACGAGAGATTCGCCGCAGTCTTCAGCACCGCCAGCACCACCGTGCCCACGAACACAAGTTCCAGTTCCGGATTGGCGCCCGAACAGCTCCGCATTCCGACGGGTGCAGCCGCCTTCAGCGGATTTCCGGGGCTCCAC	RDRDHERFAAVFSTASTTVPTNTSSSSGLAPEQLRIPTGAAAFSGFPGLH
FBtr0070110_FBgn0261930_44	FBgn0261930	vnd	AGAGATCACGAGAGATTCGCCGCAGTCTTCAGCACCGCCAGCACCACCGTGCCCACGAACACAAGTTCCAGTTCCGGATTGGCGCCCGAACAGCTCCGCATTCCGACGGGTGCAGCCGCCTTCAGCGGATTTCCGGGGCTCCACAGCATG	RDHERFAAVFSTASTTVPTNTSSSSGLAPEQLRIPTGAAAFSGFPGLHSM
FBtr0070110_FBgn0261930_45	FBgn0261930	vnd	CACGAGAGATTCGCCGCAGTCTTCAGCACCGCCAGCACCACCGTGCCCACGAACACAAGTTCCAGTTCCGGATTGGCGCCCGAACAGCTCCGCATTCCGACGGGTGCAGCCGCCTTCAGCGGATTTCCGGGGCTCCACAGCATGAGTAGT	HERFAAVFSTASTTVPTNTSSSSGLAPEQLRIPTGAAAFSGFPGLHSMSS
FBtr0070110_FBgn0261930_46	FBgn0261930	vnd	AGATTCGCCGCAGTCTTCAGCACCGCCAGCACCACCGTGCCCACGAACACAAGTTCCAGTTCCGGATTGGCGCCCGAACAGCTCCGCATTCCGACGGGTGCAGCCGCCTTCAGCGGATTTCCGGGGCTCCACAGCATGAGTAGTCTTATG	RFAAVFSTASTTVPTNTSSSSGLAPEQLRIPTGAAAFSGFPGLHSMSSLM
FBtr0070110_FBgn0261930_47	FBgn0261930	vnd	GCCGCAGTCTTCAGCACCGCCAGCACCACCGTGCCCACGAACACAAGTTCCAGTTCCGGATTGGCGCCCGAACAGCTCCGCATTCCGACGGGTGCAGCCGCCTTCAGCGGATTTCCGGGGCTCCACAGCATGAGTAGTCTTATGCTTCCA	AAVFSTASTTVPTNTSSSSGLAPEQLRIPTGAAAFSGFPGLHSMSSLMLP
FBtr0070110_FBgn0261930_48	FBgn0261930	vnd	GTCTTCAGCACCGCCAGCACCACCGTGCCCACGAACACAAGTTCCAGTTCCGGATTGGCGCCCGAACAGCTCCGCATTCCGACGGGTGCAGCCGCCTTCAGCGGATTTCCGGGGCTCCACAGCATGAGTAGTCTTATGCTTCCATCGTCG	VFSTASTTVPTNTSSSSGLAPEQLRIPTGAAAFSGFPGLHSMSSLMLPSS
FBtr0070110_FBgn0261930_49	FBgn0261930	vnd	AGCACCGCCAGCACCACCGTGCCCACGAACACAAGTTCCAGTTCCGGATTGGCGCCCGAACAGCTCCGCATTCCGACGGGTGCAGCCGCCTTCAGCGGATTTCCGGGGCTCCACAGCATGAGTAGTCTTATGCTTCCATCGTCGGCGGCT	STASTTVPTNTSSSSGLAPEQLRIPTGAAAFSGFPGLHSMSSLMLPSSAA
FBtr0070110_FBgn0261930_5	FBgn0261930	vnd	AGGACCCCCTCAAAGCGGGATCGAGATCGCGAGCGGGACAACAGCAGCGGTCTGGGCAGCGCTGGCAGCTTGCCCGCATCGCCCCAAAGCGCTATCACGGTGAGTCCGTCCTCCCCAGCCACGCCGAAGCGCCCGCTGCGCACCTCAACG	RTPSKRDRDRERDNSSGLGSAGSLPASPQSAITVSPSSPATPKRPLRTST
FBtr0070110_FBgn0261930_50	FBgn0261930	vnd	GCCAGCACCACCGTGCCCACGAACACAAGTTCCAGTTCCGGATTGGCGCCCGAACAGCTCCGCATTCCGACGGGTGCAGCCGCCTTCAGCGGATTTCCGGGGCTCCACAGCATGAGTAGTCTTATGCTTCCATCGTCGGCGGCTGTGGCC	ASTTVPTNTSSSSGLAPEQLRIPTGAAAFSGFPGLHSMSSLMLPSSAAVA
FBtr0070110_FBgn0261930_51	FBgn0261930	vnd	ACCACCGTGCCCACGAACACAAGTTCCAGTTCCGGATTGGCGCCCGAACAGCTCCGCATTCCGACGGGTGCAGCCGCCTTCAGCGGATTTCCGGGGCTCCACAGCATGAGTAGTCTTATGCTTCCATCGTCGGCGGCTGTGGCCGCCGCA	TTVPTNTSSSSGLAPEQLRIPTGAAAFSGFPGLHSMSSLMLPSSAAVAAA
FBtr0070110_FBgn0261930_52	FBgn0261930	vnd	GTGCCCACGAACACAAGTTCCAGTTCCGGATTGGCGCCCGAACAGCTCCGCATTCCGACGGGTGCAGCCGCCTTCAGCGGATTTCCGGGGCTCCACAGCATGAGTAGTCTTATGCTTCCATCGTCGGCGGCTGTGGCCGCCGCAGCAGCG	VPTNTSSSSGLAPEQLRIPTGAAAFSGFPGLHSMSSLMLPSSAAVAAAAA
FBtr0070110_FBgn0261930_53	FBgn0261930	vnd	ACGAACACAAGTTCCAGTTCCGGATTGGCGCCCGAACAGCTCCGCATTCCGACGGGTGCAGCCGCCTTCAGCGGATTTCCGGGGCTCCACAGCATGAGTAGTCTTATGCTTCCATCGTCGGCGGCTGTGGCCGCCGCAGCAGCGGCCCCG	TNTSSSSGLAPEQLRIPTGAAAFSGFPGLHSMSSLMLPSSAAVAAAAAAP
FBtr0070110_FBgn0261930_54	FBgn0261930	vnd	ACAAGTTCCAGTTCCGGATTGGCGCCCGAACAGCTCCGCATTCCGACGGGTGCAGCCGCCTTCAGCGGATTTCCGGGGCTCCACAGCATGAGTAGTCTTATGCTTCCATCGTCGGCGGCTGTGGCCGCCGCAGCAGCGGCCCCGTTTCTG	TSSSSGLAPEQLRIPTGAAAFSGFPGLHSMSSLMLPSSAAVAAAAAAPFL
FBtr0070110_FBgn0261930_55	FBgn0261930	vnd	TCCAGTTCCGGATTGGCGCCCGAACAGCTCCGCATTCCGACGGGTGCAGCCGCCTTCAGCGGATTTCCGGGGCTCCACAGCATGAGTAGTCTTATGCTTCCATCGTCGGCGGCTGTGGCCGCCGCAGCAGCGGCCCCGTTTCTGCCCTGG	SSSGLAPEQLRIPTGAAAFSGFPGLHSMSSLMLPSSAAVAAAAAAPFLPW
FBtr0070110_FBgn0261930_56	FBgn0261930	vnd	TCCGGATTGGCGCCCGAACAGCTCCGCATTCCGACGGGTGCAGCCGCCTTCAGCGGATTTCCGGGGCTCCACAGCATGAGTAGTCTTATGCTTCCATCGTCGGCGGCTGTGGCCGCCGCAGCAGCGGCCCCGTTTCTGCCCTGGTCGCCC	SGLAPEQLRIPTGAAAFSGFPGLHSMSSLMLPSSAAVAAAAAAPFLPWSP
FBtr0070110_FBgn0261930_57	FBgn0261930	vnd	TTGGCGCCCGAACAGCTCCGCATTCCGACGGGTGCAGCCGCCTTCAGCGGATTTCCGGGGCTCCACAGCATGAGTAGTCTTATGCTTCCATCGTCGGCGGCTGTGGCCGCCGCAGCAGCGGCCCCGTTTCTGCCCTGGTCGCCCATCCTG	MAPEQLRIPTGAAAFSGFPGLHSMSSLMLPSSAAVAAAAAAPFLPWSPIL
FBtr0070110_FBgn0261930_58	FBgn0261930	vnd	CCCGAACAGCTCCGCATTCCGACGGGTGCAGCCGCCTTCAGCGGATTTCCGGGGCTCCACAGCATGAGTAGTCTTATGCTTCCATCGTCGGCGGCTGTGGCCGCCGCAGCAGCGGCCCCGTTTCTGCCCTGGTCGCCCATCCTGCTGCCG	PEQLRIPTGAAAFSGFPGLHSMSSLMLPSSAAVAAAAAAPFLPWSPILLP
FBtr0070110_FBgn0261930_59	FBgn0261930	vnd	CAGCTCCGCATTCCGACGGGTGCAGCCGCCTTCAGCGGATTTCCGGGGCTCCACAGCATGAGTAGTCTTATGCTTCCATCGTCGGCGGCTGTGGCCGCCGCAGCAGCGGCCCCGTTTCTGCCCTGGTCGCCCATCCTGCTGCCGCCGTGG	QLRIPTGAAAFSGFPGLHSMSSLMLPSSAAVAAAAAAPFLPWSPILLPPW
FBtr0070110_FBgn0261930_6	FBgn0261930	vnd	CCCTCAAAGCGGGATCGAGATCGCGAGCGGGACAACAGCAGCGGTCTGGGCAGCGCTGGCAGCTTGCCCGCATCGCCCCAAAGCGCTATCACGGTGAGTCCGTCCTCCCCAGCCACGCCGAAGCGCCCGCTGCGCACCTCAACGCCCTCG	PSKRDRDRERDNSSGLGSAGSLPASPQSAITVSPSSPATPKRPLRTSTPS
FBtr0070110_FBgn0261930_60	FBgn0261930	vnd	CGCATTCCGACGGGTGCAGCCGCCTTCAGCGGATTTCCGGGGCTCCACAGCATGAGTAGTCTTATGCTTCCATCGTCGGCGGCTGTGGCCGCCGCAGCAGCGGCCCCGTTTCTGCCCTGGTCGCCCATCCTGCTGCCGCCGTGGAACCAC	RIPTGAAAFSGFPGLHSMSSLMLPSSAAVAAAAAAPFLPWSPILLPPWNH
FBtr0070110_FBgn0261930_61	FBgn0261930	vnd	CCGACGGGTGCAGCCGCCTTCAGCGGATTTCCGGGGCTCCACAGCATGAGTAGTCTTATGCTTCCATCGTCGGCGGCTGTGGCCGCCGCAGCAGCGGCCCCGTTTCTGCCCTGGTCGCCCATCCTGCTGCCGCCGTGGAACCACGCCCTC	PTGAAAFSGFPGLHSMSSLMLPSSAAVAAAAAAPFLPWSPILLPPWNHAL
FBtr0070110_FBgn0261930_62	FBgn0261930	vnd	GGTGCAGCCGCCTTCAGCGGATTTCCGGGGCTCCACAGCATGAGTAGTCTTATGCTTCCATCGTCGGCGGCTGTGGCCGCCGCAGCAGCGGCCCCGTTTCTGCCCTGGTCGCCCATCCTGCTGCCGCCGTGGAACCACGCCCTCCTACCA	GAAAFSGFPGLHSMSSLMLPSSAAVAAAAAAPFLPWSPILLPPWNHALLP
FBtr0070110_FBgn0261930_63	FBgn0261930	vnd	GCCGCCTTCAGCGGATTTCCGGGGCTCCACAGCATGAGTAGTCTTATGCTTCCATCGTCGGCGGCTGTGGCCGCCGCAGCAGCGGCCCCGTTTCTGCCCTGGTCGCCCATCCTGCTGCCGCCGTGGAACCACGCCCTCCTACCAGCCGCC	AAFSGFPGLHSMSSLMLPSSAAVAAAAAAPFLPWSPILLPPWNHALLPAA
FBtr0070110_FBgn0261930_64	FBgn0261930	vnd	TTCAGCGGATTTCCGGGGCTCCACAGCATGAGTAGTCTTATGCTTCCATCGTCGGCGGCTGTGGCCGCCGCAGCAGCGGCCCCGTTTCTGCCCTGGTCGCCCATCCTGCTGCCGCCGTGGAACCACGCCCTCCTACCAGCCGCCTTTTAT	FSGFPGLHSMSSLMLPSSAAVAAAAAAPFLPWSPILLPPWNHALLPAAFY
FBtr0070110_FBgn0261930_65	FBgn0261930	vnd	GGATTTCCGGGGCTCCACAGCATGAGTAGTCTTATGCTTCCATCGTCGGCGGCTGTGGCCGCCGCAGCAGCGGCCCCGTTTCTGCCCTGGTCGCCCATCCTGCTGCCGCCGTGGAACCACGCCCTCCTACCAGCCGCCTTTTATCCGGCG	GFPGLHSMSSLMLPSSAAVAAAAAAPFLPWSPILLPPWNHALLPAAFYPA
FBtr0070110_FBgn0261930_66	FBgn0261930	vnd	CCGGGGCTCCACAGCATGAGTAGTCTTATGCTTCCATCGTCGGCGGCTGTGGCCGCCGCAGCAGCGGCCCCGTTTCTGCCCTGGTCGCCCATCCTGCTGCCGCCGTGGAACCACGCCCTCCTACCAGCCGCCTTTTATCCGGCGGCCCTG	PGLHSMSSLMLPSSAAVAAAAAAPFLPWSPILLPPWNHALLPAAFYPAAL
FBtr0070110_FBgn0261930_67	FBgn0261930	vnd	CTCCACAGCATGAGTAGTCTTATGCTTCCATCGTCGGCGGCTGTGGCCGCCGCAGCAGCGGCCCCGTTTCTGCCCTGGTCGCCCATCCTGCTGCCGCCGTGGAACCACGCCCTCCTACCAGCCGCCTTTTATCCGGCGGCCCTGCGAAAC	LHSMSSLMLPSSAAVAAAAAAPFLPWSPILLPPWNHALLPAAFYPAALRN
FBtr0070110_FBgn0261930_68	FBgn0261930	vnd	AGCATGAGTAGTCTTATGCTTCCATCGTCGGCGGCTGTGGCCGCCGCAGCAGCGGCCCCGTTTCTGCCCTGGTCGCCCATCCTGCTGCCGCCGTGGAACCACGCCCTCCTACCAGCCGCCTTTTATCCGGCGGCCCTGCGAAACGCTTTG	SMSSLMLPSSAAVAAAAAAPFLPWSPILLPPWNHALLPAAFYPAALRNAL
FBtr0070110_FBgn0261930_69	FBgn0261930	vnd	AGTAGTCTTATGCTTCCATCGTCGGCGGCTGTGGCCGCCGCAGCAGCGGCCCCGTTTCTGCCCTGGTCGCCCATCCTGCTGCCGCCGTGGAACCACGCCCTCCTACCAGCCGCCTTTTATCCGGCGGCCCTGCGAAACGCTTTGCCTGGC	SSLMLPSSAAVAAAAAAPFLPWSPILLPPWNHALLPAAFYPAALRNALPG
FBtr0070110_FBgn0261930_7	FBgn0261930	vnd	AAGCGGGATCGAGATCGCGAGCGGGACAACAGCAGCGGTCTGGGCAGCGCTGGCAGCTTGCCCGCATCGCCCCAAAGCGCTATCACGGTGAGTCCGTCCTCCCCAGCCACGCCGAAGCGCCCGCTGCGCACCTCAACGCCCTCGCTGGAG	KRDRDRERDNSSGLGSAGSLPASPQSAITVSPSSPATPKRPLRTSTPSLE
FBtr0070110_FBgn0261930_70	FBgn0261930	vnd	CTTATGCTTCCATCGTCGGCGGCTGTGGCCGCCGCAGCAGCGGCCCCGTTTCTGCCCTGGTCGCCCATCCTGCTGCCGCCGTGGAACCACGCCCTCCTACCAGCCGCCTTTTATCCGGCGGCCCTGCGAAACGCTTTGCCTGGCTTATTC	LMLPSSAAVAAAAAAPFLPWSPILLPPWNHALLPAAFYPAALRNALPGLF
FBtr0070110_FBgn0261930_71	FBgn0261930	vnd	CTTCCATCGTCGGCGGCTGTGGCCGCCGCAGCAGCGGCCCCGTTTCTGCCCTGGTCGCCCATCCTGCTGCCGCCGTGGAACCACGCCCTCCTACCAGCCGCCTTTTATCCGGCGGCCCTGCGAAACGCTTTGCCTGGCTTATTCGATGCA	LPSSAAVAAAAAAPFLPWSPILLPPWNHALLPAAFYPAALRNALPGLFDA
FBtr0070110_FBgn0261930_72	FBgn0261930	vnd	TCGTCGGCGGCTGTGGCCGCCGCAGCAGCGGCCCCGTTTCTGCCCTGGTCGCCCATCCTGCTGCCGCCGTGGAACCACGCCCTCCTACCAGCCGCCTTTTATCCGGCGGCCCTGCGAAACGCTTTGCCTGGCTTATTCGATGCAAAGGTG	SSAAVAAAAAAPFLPWSPILLPPWNHALLPAAFYPAALRNALPGLFDAKV
FBtr0070110_FBgn0261930_73	FBgn0261930	vnd	GCGGCTGTGGCCGCCGCAGCAGCGGCCCCGTTTCTGCCCTGGTCGCCCATCCTGCTGCCGCCGTGGAACCACGCCCTCCTACCAGCCGCCTTTTATCCGGCGGCCCTGCGAAACGCTTTGCCTGGCTTATTCGATGCAAAGGTGCCGTCG	AAVAAAAAAPFLPWSPILLPPWNHALLPAAFYPAALRNALPGLFDAKVPS
FBtr0070110_FBgn0261930_74	FBgn0261930	vnd	GTGGCCGCCGCAGCAGCGGCCCCGTTTCTGCCCTGGTCGCCCATCCTGCTGCCGCCGTGGAACCACGCCCTCCTACCAGCCGCCTTTTATCCGGCGGCCCTGCGAAACGCTTTGCCTGGCTTATTCGATGCAAAGGTGCCGTCGTCCCAA	VAAAAAAPFLPWSPILLPPWNHALLPAAFYPAALRNALPGLFDAKVPSSQ
FBtr0070110_FBgn0261930_75	FBgn0261930	vnd	GCCGCAGCAGCGGCCCCGTTTCTGCCCTGGTCGCCCATCCTGCTGCCGCCGTGGAACCACGCCCTCCTACCAGCCGCCTTTTATCCGGCGGCCCTGCGAAACGCTTTGCCTGGCTTATTCGATGCAAAGGTGCCGTCGTCCCAACGCTCT	AAAAAPFLPWSPILLPPWNHALLPAAFYPAALRNALPGLFDAKVPSSQRS
FBtr0070110_FBgn0261930_76	FBgn0261930	vnd	GCAGCGGCCCCGTTTCTGCCCTGGTCGCCCATCCTGCTGCCGCCGTGGAACCACGCCCTCCTACCAGCCGCCTTTTATCCGGCGGCCCTGCGAAACGCTTTGCCTGGCTTATTCGATGCAAAGGTGCCGTCGTCCCAACGCTCTGGCTTC	AAAPFLPWSPILLPPWNHALLPAAFYPAALRNALPGLFDAKVPSSQRSGF
FBtr0070110_FBgn0261930_77	FBgn0261930	vnd	GCCCCGTTTCTGCCCTGGTCGCCCATCCTGCTGCCGCCGTGGAACCACGCCCTCCTACCAGCCGCCTTTTATCCGGCGGCCCTGCGAAACGCTTTGCCTGGCTTATTCGATGCAAAGGTGCCGTCGTCCCAACGCTCTGGCTTCCATATA	APFLPWSPILLPPWNHALLPAAFYPAALRNALPGLFDAKVPSSQRSGFHI
FBtr0070110_FBgn0261930_78	FBgn0261930	vnd	TTTCTGCCCTGGTCGCCCATCCTGCTGCCGCCGTGGAACCACGCCCTCCTACCAGCCGCCTTTTATCCGGCGGCCCTGCGAAACGCTTTGCCTGGCTTATTCGATGCAAAGGTGCCGTCGTCCCAACGCTCTGGCTTCCATATATCGGAC	FLPWSPILLPPWNHALLPAAFYPAALRNALPGLFDAKVPSSQRSGFHISD
FBtr0070110_FBgn0261930_79	FBgn0261930	vnd	CCCTGGTCGCCCATCCTGCTGCCGCCGTGGAACCACGCCCTCCTACCAGCCGCCTTTTATCCGGCGGCCCTGCGAAACGCTTTGCCTGGCTTATTCGATGCAAAGGTGCCGTCGTCCCAACGCTCTGGCTTCCATATATCGGACATCTTG	PWSPILLPPWNHALLPAAFYPAALRNALPGLFDAKVPSSQRSGFHISDIL
FBtr0070110_FBgn0261930_8	FBgn0261930	vnd	GATCGAGATCGCGAGCGGGACAACAGCAGCGGTCTGGGCAGCGCTGGCAGCTTGCCCGCATCGCCCCAAAGCGCTATCACGGTGAGTCCGTCCTCCCCAGCCACGCCGAAGCGCCCGCTGCGCACCTCAACGCCCTCGCTGGAGCGGAAG	DRDRERDNSSGLGSAGSLPASPQSAITVSPSSPATPKRPLRTSTPSLERK
FBtr0070110_FBgn0261930_80	FBgn0261930	vnd	TCGCCCATCCTGCTGCCGCCGTGGAACCACGCCCTCCTACCAGCCGCCTTTTATCCGGCGGCCCTGCGAAACGCTTTGCCTGGCTTATTCGATGCAAAGGTGCCGTCGTCCCAACGCTCTGGCTTCCATATATCGGACATCTTGAATTTG	SPILLPPWNHALLPAAFYPAALRNALPGLFDAKVPSSQRSGFHISDILNL
FBtr0070110_FBgn0261930_81	FBgn0261930	vnd	ATCCTGCTGCCGCCGTGGAACCACGCCCTCCTACCAGCCGCCTTTTATCCGGCGGCCCTGCGAAACGCTTTGCCTGGCTTATTCGATGCAAAGGTGCCGTCGTCCCAACGCTCTGGCTTCCATATATCGGACATCTTGAATTTGGAGGGC	ILLPPWNHALLPAAFYPAALRNALPGLFDAKVPSSQRSGFHISDILNLEG
FBtr0070110_FBgn0261930_82	FBgn0261930	vnd	CTGCCGCCGTGGAACCACGCCCTCCTACCAGCCGCCTTTTATCCGGCGGCCCTGCGAAACGCTTTGCCTGGCTTATTCGATGCAAAGGTGCCGTCGTCCCAACGCTCTGGCTTCCATATATCGGACATCTTGAATTTGGAGGGCTCTGAG	MPPWNHALLPAAFYPAALRNALPGLFDAKVPSSQRSGFHISDILNLEGSE
FBtr0070110_FBgn0261930_83	FBgn0261930	vnd	CCGTGGAACCACGCCCTCCTACCAGCCGCCTTTTATCCGGCGGCCCTGCGAAACGCTTTGCCTGGCTTATTCGATGCAAAGGTGCCGTCGTCCCAACGCTCTGGCTTCCATATATCGGACATCTTGAATTTGGAGGGCTCTGAGCTGAAG	PWNHALLPAAFYPAALRNALPGLFDAKVPSSQRSGFHISDILNLEGSELK
FBtr0070110_FBgn0261930_84	FBgn0261930	vnd	AACCACGCCCTCCTACCAGCCGCCTTTTATCCGGCGGCCCTGCGAAACGCTTTGCCTGGCTTATTCGATGCAAAGGTGCCGTCGTCCCAACGCTCTGGCTTCCATATATCGGACATCTTGAATTTGGAGGGCTCTGAGCTGAAGAATGCA	NHALLPAAFYPAALRNALPGLFDAKVPSSQRSGFHISDILNLEGSELKNA
FBtr0070110_FBgn0261930_85	FBgn0261930	vnd	GCCCTCCTACCAGCCGCCTTTTATCCGGCGGCCCTGCGAAACGCTTTGCCTGGCTTATTCGATGCAAAGGTGCCGTCGTCCCAACGCTCTGGCTTCCATATATCGGACATCTTGAATTTGGAGGGCTCTGAGCTGAAGAATGCAGCAGCT	ALLPAAFYPAALRNALPGLFDAKVPSSQRSGFHISDILNLEGSELKNAAA
FBtr0070110_FBgn0261930_86	FBgn0261930	vnd	CTACCAGCCGCCTTTTATCCGGCGGCCCTGCGAAACGCTTTGCCTGGCTTATTCGATGCAAAGGTGCCGTCGTCCCAACGCTCTGGCTTCCATATATCGGACATCTTGAATTTGGAGGGCTCTGAGCTGAAGAATGCAGCAGCTGCCGCC	LPAAFYPAALRNALPGLFDAKVPSSQRSGFHISDILNLEGSELKNAAAAA
FBtr0070110_FBgn0261930_87	FBgn0261930	vnd	GCCGCCTTTTATCCGGCGGCCCTGCGAAACGCTTTGCCTGGCTTATTCGATGCAAAGGTGCCGTCGTCCCAACGCTCTGGCTTCCATATATCGGACATCTTGAATTTGGAGGGCTCTGAGCTGAAGAATGCAGCAGCTGCCGCCGCTGCT	AAFYPAALRNALPGLFDAKVPSSQRSGFHISDILNLEGSELKNAAAAAAA
FBtr0070110_FBgn0261930_88	FBgn0261930	vnd	TTTTATCCGGCGGCCCTGCGAAACGCTTTGCCTGGCTTATTCGATGCAAAGGTGCCGTCGTCCCAACGCTCTGGCTTCCATATATCGGACATCTTGAATTTGGAGGGCTCTGAGCTGAAGAATGCAGCAGCTGCCGCCGCTGCTGCCGCC	FYPAALRNALPGLFDAKVPSSQRSGFHISDILNLEGSELKNAAAAAAAAA
FBtr0070110_FBgn0261930_89	FBgn0261930	vnd	CCGGCGGCCCTGCGAAACGCTTTGCCTGGCTTATTCGATGCAAAGGTGCCGTCGTCCCAACGCTCTGGCTTCCATATATCGGACATCTTGAATTTGGAGGGCTCTGAGCTGAAGAATGCAGCAGCTGCCGCCGCTGCTGCCGCCCACCAT	PAALRNALPGLFDAKVPSSQRSGFHISDILNLEGSELKNAAAAAAAAAHH
FBtr0070110_FBgn0261930_9	FBgn0261930	vnd	GATCGCGAGCGGGACAACAGCAGCGGTCTGGGCAGCGCTGGCAGCTTGCCCGCATCGCCCCAAAGCGCTATCACGGTGAGTCCGTCCTCCCCAGCCACGCCGAAGCGCCCGCTGCGCACCTCAACGCCCTCGCTGGAGCGGAAGAGGGAG	DRERDNSSGLGSAGSLPASPQSAITVSPSSPATPKRPLRTSTPSLERKRE
FBtr0070110_FBgn0261930_90	FBgn0261930	vnd	GCCCTGCGAAACGCTTTGCCTGGCTTATTCGATGCAAAGGTGCCGTCGTCCCAACGCTCTGGCTTCCATATATCGGACATCTTGAATTTGGAGGGCTCTGAGCTGAAGAATGCAGCAGCTGCCGCCGCTGCTGCCGCCCACCATGGCAGC	ALRNALPGLFDAKVPSSQRSGFHISDILNLEGSELKNAAAAAAAAAHHGS
FBtr0070110_FBgn0261930_91	FBgn0261930	vnd	CGAAACGCTTTGCCTGGCTTATTCGATGCAAAGGTGCCGTCGTCCCAACGCTCTGGCTTCCATATATCGGACATCTTGAATTTGGAGGGCTCTGAGCTGAAGAATGCAGCAGCTGCCGCCGCTGCTGCCGCCCACCATGGCAGCGATTTG	RNALPGLFDAKVPSSQRSGFHISDILNLEGSELKNAAAAAAAAAHHGSDL
FBtr0070110_FBgn0261930_92	FBgn0261930	vnd	GCTTTGCCTGGCTTATTCGATGCAAAGGTGCCGTCGTCCCAACGCTCTGGCTTCCATATATCGGACATCTTGAATTTGGAGGGCTCTGAGCTGAAGAATGCAGCAGCTGCCGCCGCTGCTGCCGCCCACCATGGCAGCGATTTGAGTCAC	ALPGLFDAKVPSSQRSGFHISDILNLEGSELKNAAAAAAAAAHHGSDLSH
FBtr0070110_FBgn0261930_93	FBgn0261930	vnd	CCTGGCTTATTCGATGCAAAGGTGCCGTCGTCCCAACGCTCTGGCTTCCATATATCGGACATCTTGAATTTGGAGGGCTCTGAGCTGAAGAATGCAGCAGCTGCCGCCGCTGCTGCCGCCCACCATGGCAGCGATTTGAGTCACCACTCG	PGLFDAKVPSSQRSGFHISDILNLEGSELKNAAAAAAAAAHHGSDLSHHS
FBtr0070116_FBgn0025635_1	FBgn0025635	CG17829	ATGCTAAGGCCCCAGTCATCAGTGCCTGCGCCTCAGCCGCCTGGCAAGCGAAAGAAGCCCGCGGAACTGGAACTGACCTGCGGATGGCGCGACTGCCAGGAGATCTGCACTGGCGAGTGGAGCCTGAACGGGCATATTGGGGATCATCTG	MLRPQSSVPAPQPPGKRKKPAELELTCGWRDCQEICTGEWSLNGHIGDHL
FBtr0070116_FBgn0025635_10	FBgn0025635	CG17829	ATTGGGGATCATCTGGAGCACTATGCGAAGGCCCAGGACGATCGGGGGGCGCATGCGGAGCACACGGAGCATCAATGCACATGGAACTCCTGCGATTTCCGCACCGAAAACCAGGTGGAGTTTGAACGGCATTCGTACTACCACGGCTAC	IGDHLEHYAKAQDDRGAHAEHTEHQCTWNSCDFRTENQVEFERHSYYHGY
FBtr0070116_FBgn0025635_11	FBgn0025635	CG17829	GAGCACTATGCGAAGGCCCAGGACGATCGGGGGGCGCATGCGGAGCACACGGAGCATCAATGCACATGGAACTCCTGCGATTTCCGCACCGAAAACCAGGTGGAGTTTGAACGGCATTCGTACTACCACGGCTACTACTTGAACCTGCTC	EHYAKAQDDRGAHAEHTEHQCTWNSCDFRTENQVEFERHSYYHGYYLNLL
FBtr0070116_FBgn0025635_12	FBgn0025635	CG17829	GCCCAGGACGATCGGGGGGCGCATGCGGAGCACACGGAGCATCAATGCACATGGAACTCCTGCGATTTCCGCACCGAAAACCAGGTGGAGTTTGAACGGCATTCGTACTACCACGGCTACTACTTGAACCTGCTCCTGCAGGGGAAGCTG	AQDDRGAHAEHTEHQCTWNSCDFRTENQVEFERHSYYHGYYLNLLLQGKL
FBtr0070116_FBgn0025635_13	FBgn0025635	CG17829	GGGGCGCATGCGGAGCACACGGAGCATCAATGCACATGGAACTCCTGCGATTTCCGCACCGAAAACCAGGTGGAGTTTGAACGGCATTCGTACTACCACGGCTACTACTTGAACCTGCTCCTGCAGGGGAAGCTGGAGTGCGATCTGCAT	GAHAEHTEHQCTWNSCDFRTENQVEFERHSYYHGYYLNLLLQGKLECDLH
FBtr0070116_FBgn0025635_14	FBgn0025635	CG17829	CACACGGAGCATCAATGCACATGGAACTCCTGCGATTTCCGCACCGAAAACCAGGTGGAGTTTGAACGGCATTCGTACTACCACGGCTACTACTTGAACCTGCTCCTGCAGGGGAAGCTGGAGTGCGATCTGCATCCGGAAATCCCCGCC	HTEHQCTWNSCDFRTENQVEFERHSYYHGYYLNLLLQGKLECDLHPEIPA
FBtr0070116_FBgn0025635_15	FBgn0025635	CG17829	TGCACATGGAACTCCTGCGATTTCCGCACCGAAAACCAGGTGGAGTTTGAACGGCATTCGTACTACCACGGCTACTACTTGAACCTGCTCCTGCAGGGGAAGCTGGAGTGCGATCTGCATCCGGAAATCCCCGCCTGCACTGCTCCGGCC	CTWNSCDFRTENQVEFERHSYYHGYYLNLLLQGKLECDLHPEIPACTAPA
FBtr0070116_FBgn0025635_16	FBgn0025635	CG17829	TGCGATTTCCGCACCGAAAACCAGGTGGAGTTTGAACGGCATTCGTACTACCACGGCTACTACTTGAACCTGCTCCTGCAGGGGAAGCTGGAGTGCGATCTGCATCCGGAAATCCCCGCCTGCACTGCTCCGGCCCGCCTCATGGAGAAG	CDFRTENQVEFERHSYYHGYYLNLLLQGKLECDLHPEIPACTAPARLMEK
FBtr0070116_FBgn0025635_17	FBgn0025635	CG17829	GAAAACCAGGTGGAGTTTGAACGGCATTCGTACTACCACGGCTACTACTTGAACCTGCTCCTGCAGGGGAAGCTGGAGTGCGATCTGCATCCGGAAATCCCCGCCTGCACTGCTCCGGCCCGCCTCATGGAGAAGCTGCCCGCTCTGGGC	ENQVEFERHSYYHGYYLNLLLQGKLECDLHPEIPACTAPARLMEKLPALG
FBtr0070116_FBgn0025635_18	FBgn0025635	CG17829	TTTGAACGGCATTCGTACTACCACGGCTACTACTTGAACCTGCTCCTGCAGGGGAAGCTGGAGTGCGATCTGCATCCGGAAATCCCCGCCTGCACTGCTCCGGCCCGCCTCATGGAGAAGCTGCCCGCTCTGGGCCAGAACTTTCGATGT	FERHSYYHGYYLNLLLQGKLECDLHPEIPACTAPARLMEKLPALGQNFRC
FBtr0070116_FBgn0025635_19	FBgn0025635	CG17829	TACTACCACGGCTACTACTTGAACCTGCTCCTGCAGGGGAAGCTGGAGTGCGATCTGCATCCGGAAATCCCCGCCTGCACTGCTCCGGCCCGCCTCATGGAGAAGCTGCCCGCTCTGGGCCAGAACTTTCGATGTGGTTGGACCGACTGT	YYHGYYLNLLLQGKLECDLHPEIPACTAPARLMEKLPALGQNFRCGWTDC
FBtr0070116_FBgn0025635_2	FBgn0025635	CG17829	TCATCAGTGCCTGCGCCTCAGCCGCCTGGCAAGCGAAAGAAGCCCGCGGAACTGGAACTGACCTGCGGATGGCGCGACTGCCAGGAGATCTGCACTGGCGAGTGGAGCCTGAACGGGCATATTGGGGATCATCTGGAGCACTATGCGAAG	SSVPAPQPPGKRKKPAELELTCGWRDCQEICTGEWSLNGHIGDHLEHYAK
FBtr0070116_FBgn0025635_20	FBgn0025635	CG17829	TACTTGAACCTGCTCCTGCAGGGGAAGCTGGAGTGCGATCTGCATCCGGAAATCCCCGCCTGCACTGCTCCGGCCCGCCTCATGGAGAAGCTGCCCGCTCTGGGCCAGAACTTTCGATGTGGTTGGACCGACTGTGAGAGGGAGTTCGTT	YLNLLLQGKLECDLHPEIPACTAPARLMEKLPALGQNFRCGWTDCEREFV
FBtr0070116_FBgn0025635_21	FBgn0025635	CG17829	CTGCAGGGGAAGCTGGAGTGCGATCTGCATCCGGAAATCCCCGCCTGCACTGCTCCGGCCCGCCTCATGGAGAAGCTGCCCGCTCTGGGCCAGAACTTTCGATGTGGTTGGACCGACTGTGAGAGGGAGTTCGTTTCGATTGTGGAGTTC	MQGKLECDLHPEIPACTAPARLMEKLPALGQNFRCGWTDCEREFVSIVEF
FBtr0070116_FBgn0025635_22	FBgn0025635	CG17829	GAGTGCGATCTGCATCCGGAAATCCCCGCCTGCACTGCTCCGGCCCGCCTCATGGAGAAGCTGCCCGCTCTGGGCCAGAACTTTCGATGTGGTTGGACCGACTGTGAGAGGGAGTTCGTTTCGATTGTGGAGTTCCAGGACCACATCGTT	ECDLHPEIPACTAPARLMEKLPALGQNFRCGWTDCEREFVSIVEFQDHIV
FBtr0070116_FBgn0025635_23	FBgn0025635	CG17829	CCGGAAATCCCCGCCTGCACTGCTCCGGCCCGCCTCATGGAGAAGCTGCCCGCTCTGGGCCAGAACTTTCGATGTGGTTGGACCGACTGTGAGAGGGAGTTCGTTTCGATTGTGGAGTTCCAGGACCACATCGTTAAGCACGCCCTATTC	PEIPACTAPARLMEKLPALGQNFRCGWTDCEREFVSIVEFQDHIVKHALF
FBtr0070116_FBgn0025635_24	FBgn0025635	CG17829	TGCACTGCTCCGGCCCGCCTCATGGAGAAGCTGCCCGCTCTGGGCCAGAACTTTCGATGTGGTTGGACCGACTGTGAGAGGGAGTTCGTTTCGATTGTGGAGTTCCAGGACCACATCGTTAAGCACGCCCTATTCGAGTACGACATACAG	CTAPARLMEKLPALGQNFRCGWTDCEREFVSIVEFQDHIVKHALFEYDIQ
FBtr0070116_FBgn0025635_25	FBgn0025635	CG17829	CGCCTCATGGAGAAGCTGCCCGCTCTGGGCCAGAACTTTCGATGTGGTTGGACCGACTGTGAGAGGGAGTTCGTTTCGATTGTGGAGTTCCAGGACCACATCGTTAAGCACGCCCTATTCGAGTACGACATACAGAAGACGCCGGAAGAC	RLMEKLPALGQNFRCGWTDCEREFVSIVEFQDHIVKHALFEYDIQKTPED
FBtr0070116_FBgn0025635_26	FBgn0025635	CG17829	CTGCCCGCTCTGGGCCAGAACTTTCGATGTGGTTGGACCGACTGTGAGAGGGAGTTCGTTTCGATTGTGGAGTTCCAGGACCACATCGTTAAGCACGCCCTATTCGAGTACGACATACAGAAGACGCCGGAAGACGAGCGGCCCAAGACG	MPALGQNFRCGWTDCEREFVSIVEFQDHIVKHALFEYDIQKTPEDERPKT
FBtr0070116_FBgn0025635_27	FBgn0025635	CG17829	CAGAACTTTCGATGTGGTTGGACCGACTGTGAGAGGGAGTTCGTTTCGATTGTGGAGTTCCAGGACCACATCGTTAAGCACGCCCTATTCGAGTACGACATACAGAAGACGCCGGAAGACGAGCGGCCCAAGACGATGTGCAACTGGGCC	QNFRCGWTDCEREFVSIVEFQDHIVKHALFEYDIQKTPEDERPKTMCNWA
FBtr0070116_FBgn0025635_28	FBgn0025635	CG17829	GGTTGGACCGACTGTGAGAGGGAGTTCGTTTCGATTGTGGAGTTCCAGGACCACATCGTTAAGCACGCCCTATTCGAGTACGACATACAGAAGACGCCGGAAGACGAGCGGCCCAAGACGATGTGCAACTGGGCCATGTGCCACAAGCAC	GWTDCEREFVSIVEFQDHIVKHALFEYDIQKTPEDERPKTMCNWAMCHKH
FBtr0070116_FBgn0025635_29	FBgn0025635	CG17829	GAGAGGGAGTTCGTTTCGATTGTGGAGTTCCAGGACCACATCGTTAAGCACGCCCTATTCGAGTACGACATACAGAAGACGCCGGAAGACGAGCGGCCCAAGACGATGTGCAACTGGGCCATGTGCCACAAGCACATGGGCAACAAGTAC	EREFVSIVEFQDHIVKHALFEYDIQKTPEDERPKTMCNWAMCHKHMGNKY
FBtr0070116_FBgn0025635_3	FBgn0025635	CG17829	CCTCAGCCGCCTGGCAAGCGAAAGAAGCCCGCGGAACTGGAACTGACCTGCGGATGGCGCGACTGCCAGGAGATCTGCACTGGCGAGTGGAGCCTGAACGGGCATATTGGGGATCATCTGGAGCACTATGCGAAGGCCCAGGACGATCGG	PQPPGKRKKPAELELTCGWRDCQEICTGEWSLNGHIGDHLEHYAKAQDDR
FBtr0070116_FBgn0025635_30	FBgn0025635	CG17829	TCGATTGTGGAGTTCCAGGACCACATCGTTAAGCACGCCCTATTCGAGTACGACATACAGAAGACGCCGGAAGACGAGCGGCCCAAGACGATGTGCAACTGGGCCATGTGCCACAAGCACATGGGCAACAAGTACCGCCTCATCGAGCAC	SIVEFQDHIVKHALFEYDIQKTPEDERPKTMCNWAMCHKHMGNKYRLIEH
FBtr0070116_FBgn0025635_31	FBgn0025635	CG17829	CAGGACCACATCGTTAAGCACGCCCTATTCGAGTACGACATACAGAAGACGCCGGAAGACGAGCGGCCCAAGACGATGTGCAACTGGGCCATGTGCCACAAGCACATGGGCAACAAGTACCGCCTCATCGAGCACATCAGTACCCACTCC	QDHIVKHALFEYDIQKTPEDERPKTMCNWAMCHKHMGNKYRLIEHISTHS
FBtr0070116_FBgn0025635_32	FBgn0025635	CG17829	AAGCACGCCCTATTCGAGTACGACATACAGAAGACGCCGGAAGACGAGCGGCCCAAGACGATGTGCAACTGGGCCATGTGCCACAAGCACATGGGCAACAAGTACCGCCTCATCGAGCACATCAGTACCCACTCCAACAAGAAGCAGGTG	KHALFEYDIQKTPEDERPKTMCNWAMCHKHMGNKYRLIEHISTHSNKKQV
FBtr0070116_FBgn0025635_33	FBgn0025635	CG17829	GAGTACGACATACAGAAGACGCCGGAAGACGAGCGGCCCAAGACGATGTGCAACTGGGCCATGTGCCACAAGCACATGGGCAACAAGTACCGCCTCATCGAGCACATCAGTACCCACTCCAACAAGAAGCAGGTGGCTTGCTTCCACTGC	EYDIQKTPEDERPKTMCNWAMCHKHMGNKYRLIEHISTHSNKKQVACFHC
FBtr0070116_FBgn0025635_34	FBgn0025635	CG17829	AAGACGCCGGAAGACGAGCGGCCCAAGACGATGTGCAACTGGGCCATGTGCCACAAGCACATGGGCAACAAGTACCGCCTCATCGAGCACATCAGTACCCACTCCAACAAGAAGCAGGTGGCTTGCTTCCACTGCGGCGAACTGTTCCGC	KTPEDERPKTMCNWAMCHKHMGNKYRLIEHISTHSNKKQVACFHCGELFR
FBtr0070116_FBgn0025635_35	FBgn0025635	CG17829	GAGCGGCCCAAGACGATGTGCAACTGGGCCATGTGCCACAAGCACATGGGCAACAAGTACCGCCTCATCGAGCACATCAGTACCCACTCCAACAAGAAGCAGGTGGCTTGCTTCCACTGCGGCGAACTGTTCCGCACCAAGACTACGCTC	ERPKTMCNWAMCHKHMGNKYRLIEHISTHSNKKQVACFHCGELFRTKTTL
FBtr0070116_FBgn0025635_36	FBgn0025635	CG17829	ATGTGCAACTGGGCCATGTGCCACAAGCACATGGGCAACAAGTACCGCCTCATCGAGCACATCAGTACCCACTCCAACAAGAAGCAGGTGGCTTGCTTCCACTGCGGCGAACTGTTCCGCACCAAGACTACGCTCTTTGATCACCTTAGA	MCNWAMCHKHMGNKYRLIEHISTHSNKKQVACFHCGELFRTKTTLFDHLR
FBtr0070116_FBgn0025635_37	FBgn0025635	CG17829	ATGTGCCACAAGCACATGGGCAACAAGTACCGCCTCATCGAGCACATCAGTACCCACTCCAACAAGAAGCAGGTGGCTTGCTTCCACTGCGGCGAACTGTTCCGCACCAAGACTACGCTCTTTGATCACCTTAGACGCCAGCCGGAAAAC	MCHKHMGNKYRLIEHISTHSNKKQVACFHCGELFRTKTTLFDHLRRQPEN
FBtr0070116_FBgn0025635_38	FBgn0025635	CG17829	ATGGGCAACAAGTACCGCCTCATCGAGCACATCAGTACCCACTCCAACAAGAAGCAGGTGGCTTGCTTCCACTGCGGCGAACTGTTCCGCACCAAGACTACGCTCTTTGATCACCTTAGACGCCAGCCGGAAAACAACACAAACAGCTTC	MGNKYRLIEHISTHSNKKQVACFHCGELFRTKTTLFDHLRRQPENNTNSF
FBtr0070116_FBgn0025635_39	FBgn0025635	CG17829	CGCCTCATCGAGCACATCAGTACCCACTCCAACAAGAAGCAGGTGGCTTGCTTCCACTGCGGCGAACTGTTCCGCACCAAGACTACGCTCTTTGATCACCTTAGACGCCAGCCGGAAAACAACACAAACAGCTTCCAGTGCGCCCAATGC	RLIEHISTHSNKKQVACFHCGELFRTKTTLFDHLRRQPENNTNSFQCAQC
FBtr0070116_FBgn0025635_4	FBgn0025635	CG17829	AAGCGAAAGAAGCCCGCGGAACTGGAACTGACCTGCGGATGGCGCGACTGCCAGGAGATCTGCACTGGCGAGTGGAGCCTGAACGGGCATATTGGGGATCATCTGGAGCACTATGCGAAGGCCCAGGACGATCGGGGGGCGCATGCGGAG	KRKKPAELELTCGWRDCQEICTGEWSLNGHIGDHLEHYAKAQDDRGAHAE
FBtr0070116_FBgn0025635_40	FBgn0025635	CG17829	ATCAGTACCCACTCCAACAAGAAGCAGGTGGCTTGCTTCCACTGCGGCGAACTGTTCCGCACCAAGACTACGCTCTTTGATCACCTTAGACGCCAGCCGGAAAACAACACAAACAGCTTCCAGTGCGCCCAATGCTTCAAGTTCTTTGCC	ISTHSNKKQVACFHCGELFRTKTTLFDHLRRQPENNTNSFQCAQCFKFFA
FBtr0070116_FBgn0025635_41	FBgn0025635	CG17829	AACAAGAAGCAGGTGGCTTGCTTCCACTGCGGCGAACTGTTCCGCACCAAGACTACGCTCTTTGATCACCTTAGACGCCAGCCGGAAAACAACACAAACAGCTTCCAGTGCGCCCAATGCTTCAAGTTCTTTGCCACCAAGAAGCTGCTG	NKKQVACFHCGELFRTKTTLFDHLRRQPENNTNSFQCAQCFKFFATKKLL
FBtr0070116_FBgn0025635_42	FBgn0025635	CG17829	GCTTGCTTCCACTGCGGCGAACTGTTCCGCACCAAGACTACGCTCTTTGATCACCTTAGACGCCAGCCGGAAAACAACACAAACAGCTTCCAGTGCGCCCAATGCTTCAAGTTCTTTGCCACCAAGAAGCTGCTGAAGAGCCACGTGGTG	ACFHCGELFRTKTTLFDHLRRQPENNTNSFQCAQCFKFFATKKLLKSHVV
FBtr0070116_FBgn0025635_43	FBgn0025635	CG17829	GGCGAACTGTTCCGCACCAAGACTACGCTCTTTGATCACCTTAGACGCCAGCCGGAAAACAACACAAACAGCTTCCAGTGCGCCCAATGCTTCAAGTTCTTTGCCACCAAGAAGCTGCTGAAGAGCCACGTGGTGCGACACGTTAACTGC	GELFRTKTTLFDHLRRQPENNTNSFQCAQCFKFFATKKLLKSHVVRHVNC
FBtr0070116_FBgn0025635_44	FBgn0025635	CG17829	ACCAAGACTACGCTCTTTGATCACCTTAGACGCCAGCCGGAAAACAACACAAACAGCTTCCAGTGCGCCCAATGCTTCAAGTTCTTTGCCACCAAGAAGCTGCTGAAGAGCCACGTGGTGCGACACGTTAACTGCTACAAGTGCACCATG	TKTTLFDHLRRQPENNTNSFQCAQCFKFFATKKLLKSHVVRHVNCYKCTM
FBtr0070116_FBgn0025635_45	FBgn0025635	CG17829	TTTGATCACCTTAGACGCCAGCCGGAAAACAACACAAACAGCTTCCAGTGCGCCCAATGCTTCAAGTTCTTTGCCACCAAGAAGCTGCTGAAGAGCCACGTGGTGCGACACGTTAACTGCTACAAGTGCACCATGTGCGACATGACCTGC	FDHLRRQPENNTNSFQCAQCFKFFATKKLLKSHVVRHVNCYKCTMCDMTC
FBtr0070116_FBgn0025635_46	FBgn0025635	CG17829	CGCCAGCCGGAAAACAACACAAACAGCTTCCAGTGCGCCCAATGCTTCAAGTTCTTTGCCACCAAGAAGCTGCTGAAGAGCCACGTGGTGCGACACGTTAACTGCTACAAGTGCACCATGTGCGACATGACCTGCAGCTCGGCCAGCTCG	RQPENNTNSFQCAQCFKFFATKKLLKSHVVRHVNCYKCTMCDMTCSSASS
FBtr0070116_FBgn0025635_47	FBgn0025635	CG17829	AACACAAACAGCTTCCAGTGCGCCCAATGCTTCAAGTTCTTTGCCACCAAGAAGCTGCTGAAGAGCCACGTGGTGCGACACGTTAACTGCTACAAGTGCACCATGTGCGACATGACCTGCAGCTCGGCCAGCTCGCTGACCACCCACATT	NTNSFQCAQCFKFFATKKLLKSHVVRHVNCYKCTMCDMTCSSASSLTTHI
FBtr0070116_FBgn0025635_48	FBgn0025635	CG17829	CAGTGCGCCCAATGCTTCAAGTTCTTTGCCACCAAGAAGCTGCTGAAGAGCCACGTGGTGCGACACGTTAACTGCTACAAGTGCACCATGTGCGACATGACCTGCAGCTCGGCCAGCTCGCTGACCACCCACATTCGGTACCGCCACCTC	QCAQCFKFFATKKLLKSHVVRHVNCYKCTMCDMTCSSASSLTTHIRYRHL
FBtr0070116_FBgn0025635_49	FBgn0025635	CG17829	TTCAAGTTCTTTGCCACCAAGAAGCTGCTGAAGAGCCACGTGGTGCGACACGTTAACTGCTACAAGTGCACCATGTGCGACATGACCTGCAGCTCGGCCAGCTCGCTGACCACCCACATTCGGTACCGCCACCTCAAGGACAAACCGCTC	FKFFATKKLLKSHVVRHVNCYKCTMCDMTCSSASSLTTHIRYRHLKDKPL
FBtr0070116_FBgn0025635_5	FBgn0025635	CG17829	GCGGAACTGGAACTGACCTGCGGATGGCGCGACTGCCAGGAGATCTGCACTGGCGAGTGGAGCCTGAACGGGCATATTGGGGATCATCTGGAGCACTATGCGAAGGCCCAGGACGATCGGGGGGCGCATGCGGAGCACACGGAGCATCAA	AELELTCGWRDCQEICTGEWSLNGHIGDHLEHYAKAQDDRGAHAEHTEHQ
FBtr0070116_FBgn0025635_50	FBgn0025635	CG17829	ACCAAGAAGCTGCTGAAGAGCCACGTGGTGCGACACGTTAACTGCTACAAGTGCACCATGTGCGACATGACCTGCAGCTCGGCCAGCTCGCTGACCACCCACATTCGGTACCGCCACCTCAAGGACAAACCGCTCAAGTGTAGTGAGTGT	TKKLLKSHVVRHVNCYKCTMCDMTCSSASSLTTHIRYRHLKDKPLKCSEC
FBtr0070116_FBgn0025635_51	FBgn0025635	CG17829	AAGAGCCACGTGGTGCGACACGTTAACTGCTACAAGTGCACCATGTGCGACATGACCTGCAGCTCGGCCAGCTCGCTGACCACCCACATTCGGTACCGCCACCTCAAGGACAAACCGCTCAAGTGTAGTGAGTGTGACACGCGCTGCGTT	KSHVVRHVNCYKCTMCDMTCSSASSLTTHIRYRHLKDKPLKCSECDTRCV
FBtr0070116_FBgn0025635_52	FBgn0025635	CG17829	CGACACGTTAACTGCTACAAGTGCACCATGTGCGACATGACCTGCAGCTCGGCCAGCTCGCTGACCACCCACATTCGGTACCGCCACCTCAAGGACAAACCGCTCAAGTGTAGTGAGTGTGACACGCGCTGCGTTCGGGAGTCGGATCTG	RHVNCYKCTMCDMTCSSASSLTTHIRYRHLKDKPLKCSECDTRCVRESDL
FBtr0070116_FBgn0025635_53	FBgn0025635	CG17829	TACAAGTGCACCATGTGCGACATGACCTGCAGCTCGGCCAGCTCGCTGACCACCCACATTCGGTACCGCCACCTCAAGGACAAACCGCTCAAGTGTAGTGAGTGTGACACGCGCTGCGTTCGGGAGTCGGATCTGGCCAAGCACGTTCAG	YKCTMCDMTCSSASSLTTHIRYRHLKDKPLKCSECDTRCVRESDLAKHVQ
FBtr0070116_FBgn0025635_54	FBgn0025635	CG17829	TGCGACATGACCTGCAGCTCGGCCAGCTCGCTGACCACCCACATTCGGTACCGCCACCTCAAGGACAAACCGCTCAAGTGTAGTGAGTGTGACACGCGCTGCGTTCGGGAGTCGGATCTGGCCAAGCACGTTCAGATTGTCCACTCGAAG	CDMTCSSASSLTTHIRYRHLKDKPLKCSECDTRCVRESDLAKHVQIVHSK
FBtr0070116_FBgn0025635_55	FBgn0025635	CG17829	AGCTCGGCCAGCTCGCTGACCACCCACATTCGGTACCGCCACCTCAAGGACAAACCGCTCAAGTGTAGTGAGTGTGACACGCGCTGCGTTCGGGAGTCGGATCTGGCCAAGCACGTTCAGATTGTCCACTCGAAGACGGTGCACCAGTGC	SSASSLTTHIRYRHLKDKPLKCSECDTRCVRESDLAKHVQIVHSKTVHQC
FBtr0070116_FBgn0025635_56	FBgn0025635	CG17829	CTGACCACCCACATTCGGTACCGCCACCTCAAGGACAAACCGCTCAAGTGTAGTGAGTGTGACACGCGCTGCGTTCGGGAGTCGGATCTGGCCAAGCACGTTCAGATTGTCCACTCGAAGACGGTGCACCAGTGCGAGCATCCCGACTGT	MTTHIRYRHLKDKPLKCSECDTRCVRESDLAKHVQIVHSKTVHQCEHPDC
FBtr0070116_FBgn0025635_57	FBgn0025635	CG17829	CGGTACCGCCACCTCAAGGACAAACCGCTCAAGTGTAGTGAGTGTGACACGCGCTGCGTTCGGGAGTCGGATCTGGCCAAGCACGTTCAGATTGTCCACTCGAAGACGGTGCACCAGTGCGAGCATCCCGACTGTCATTATTCTGTACGC	RYRHLKDKPLKCSECDTRCVRESDLAKHVQIVHSKTVHQCEHPDCHYSVR
FBtr0070116_FBgn0025635_58	FBgn0025635	CG17829	AAGGACAAACCGCTCAAGTGTAGTGAGTGTGACACGCGCTGCGTTCGGGAGTCGGATCTGGCCAAGCACGTTCAGATTGTCCACTCGAAGACGGTGCACCAGTGCGAGCATCCCGACTGTCATTATTCTGTACGCACCTACACGCAGATG	KDKPLKCSECDTRCVRESDLAKHVQIVHSKTVHQCEHPDCHYSVRTYTQM
FBtr0070116_FBgn0025635_59	FBgn0025635	CG17829	AAGTGTAGTGAGTGTGACACGCGCTGCGTTCGGGAGTCGGATCTGGCCAAGCACGTTCAGATTGTCCACTCGAAGACGGTGCACCAGTGCGAGCATCCCGACTGTCATTATTCTGTACGCACCTACACGCAGATGCGACGGCACTTCCTC	KCSECDTRCVRESDLAKHVQIVHSKTVHQCEHPDCHYSVRTYTQMRRHFL
FBtr0070116_FBgn0025635_6	FBgn0025635	CG17829	ACCTGCGGATGGCGCGACTGCCAGGAGATCTGCACTGGCGAGTGGAGCCTGAACGGGCATATTGGGGATCATCTGGAGCACTATGCGAAGGCCCAGGACGATCGGGGGGCGCATGCGGAGCACACGGAGCATCAATGCACATGGAACTCC	TCGWRDCQEICTGEWSLNGHIGDHLEHYAKAQDDRGAHAEHTEHQCTWNS
FBtr0070116_FBgn0025635_60	FBgn0025635	CG17829	GACACGCGCTGCGTTCGGGAGTCGGATCTGGCCAAGCACGTTCAGATTGTCCACTCGAAGACGGTGCACCAGTGCGAGCATCCCGACTGTCATTATTCTGTACGCACCTACACGCAGATGCGACGGCACTTCCTCGAGGTGCACGGCAAC	DTRCVRESDLAKHVQIVHSKTVHQCEHPDCHYSVRTYTQMRRHFLEVHGN
FBtr0070116_FBgn0025635_61	FBgn0025635	CG17829	CGGGAGTCGGATCTGGCCAAGCACGTTCAGATTGTCCACTCGAAGACGGTGCACCAGTGCGAGCATCCCGACTGTCATTATTCTGTACGCACCTACACGCAGATGCGACGGCACTTCCTCGAGGTGCACGGCAACAATCCCATTCTGTAC	RESDLAKHVQIVHSKTVHQCEHPDCHYSVRTYTQMRRHFLEVHGNNPILY
FBtr0070116_FBgn0025635_62	FBgn0025635	CG17829	GCCAAGCACGTTCAGATTGTCCACTCGAAGACGGTGCACCAGTGCGAGCATCCCGACTGTCATTATTCTGTACGCACCTACACGCAGATGCGACGGCACTTCCTCGAGGTGCACGGCAACAATCCCATTCTGTACGCCTGCCACTGCTGC	AKHVQIVHSKTVHQCEHPDCHYSVRTYTQMRRHFLEVHGNNPILYACHCC
FBtr0070116_FBgn0025635_63	FBgn0025635	CG17829	ATTGTCCACTCGAAGACGGTGCACCAGTGCGAGCATCCCGACTGTCATTATTCTGTACGCACCTACACGCAGATGCGACGGCACTTCCTCGAGGTGCACGGCAACAATCCCATTCTGTACGCCTGCCACTGCTGCGAGCGCTTCTTCAAG	IVHSKTVHQCEHPDCHYSVRTYTQMRRHFLEVHGNNPILYACHCCERFFK
FBtr0070116_FBgn0025635_64	FBgn0025635	CG17829	ACGGTGCACCAGTGCGAGCATCCCGACTGTCATTATTCTGTACGCACCTACACGCAGATGCGACGGCACTTCCTCGAGGTGCACGGCAACAATCCCATTCTGTACGCCTGCCACTGCTGCGAGCGCTTCTTCAAGAGCGGCAAGTCGCTC	TVHQCEHPDCHYSVRTYTQMRRHFLEVHGNNPILYACHCCERFFKSGKSL
FBtr0070116_FBgn0025635_65	FBgn0025635	CG17829	GAGCATCCCGACTGTCATTATTCTGTACGCACCTACACGCAGATGCGACGGCACTTCCTCGAGGTGCACGGCAACAATCCCATTCTGTACGCCTGCCACTGCTGCGAGCGCTTCTTCAAGAGCGGCAAGTCGCTCTCCGCTCACCTTATG	EHPDCHYSVRTYTQMRRHFLEVHGNNPILYACHCCERFFKSGKSLSAHLM
FBtr0070116_FBgn0025635_66	FBgn0025635	CG17829	CATTATTCTGTACGCACCTACACGCAGATGCGACGGCACTTCCTCGAGGTGCACGGCAACAATCCCATTCTGTACGCCTGCCACTGCTGCGAGCGCTTCTTCAAGAGCGGCAAGTCGCTCTCCGCTCACCTTATGAAGAAGCACGGCTTC	HYSVRTYTQMRRHFLEVHGNNPILYACHCCERFFKSGKSLSAHLMKKHGF
FBtr0070116_FBgn0025635_67	FBgn0025635	CG17829	ACCTACACGCAGATGCGACGGCACTTCCTCGAGGTGCACGGCAACAATCCCATTCTGTACGCCTGCCACTGCTGCGAGCGCTTCTTCAAGAGCGGCAAGTCGCTCTCCGCTCACCTTATGAAGAAGCACGGCTTCCGCCTGCCTTCGGGC	TYTQMRRHFLEVHGNNPILYACHCCERFFKSGKSLSAHLMKKHGFRLPSG
FBtr0070116_FBgn0025635_68	FBgn0025635	CG17829	CGACGGCACTTCCTCGAGGTGCACGGCAACAATCCCATTCTGTACGCCTGCCACTGCTGCGAGCGCTTCTTCAAGAGCGGCAAGTCGCTCTCCGCTCACCTTATGAAGAAGCACGGCTTCCGCCTGCCTTCGGGCCACAAAAGATTCACC	RRHFLEVHGNNPILYACHCCERFFKSGKSLSAHLMKKHGFRLPSGHKRFT
FBtr0070116_FBgn0025635_69	FBgn0025635	CG17829	GAGGTGCACGGCAACAATCCCATTCTGTACGCCTGCCACTGCTGCGAGCGCTTCTTCAAGAGCGGCAAGTCGCTCTCCGCTCACCTTATGAAGAAGCACGGCTTCCGCCTGCCTTCGGGCCACAAAAGATTCACCTACCGGGTGGACGAG	EVHGNNPILYACHCCERFFKSGKSLSAHLMKKHGFRLPSGHKRFTYRVDE
FBtr0070116_FBgn0025635_7	FBgn0025635	CG17829	GACTGCCAGGAGATCTGCACTGGCGAGTGGAGCCTGAACGGGCATATTGGGGATCATCTGGAGCACTATGCGAAGGCCCAGGACGATCGGGGGGCGCATGCGGAGCACACGGAGCATCAATGCACATGGAACTCCTGCGATTTCCGCACC	DCQEICTGEWSLNGHIGDHLEHYAKAQDDRGAHAEHTEHQCTWNSCDFRT
FBtr0070116_FBgn0025635_70	FBgn0025635	CG17829	AATCCCATTCTGTACGCCTGCCACTGCTGCGAGCGCTTCTTCAAGAGCGGCAAGTCGCTCTCCGCTCACCTTATGAAGAAGCACGGCTTCCGCCTGCCTTCGGGCCACAAAAGATTCACCTACCGGGTGGACGAGAACGGGTTCTACCGC	NPILYACHCCERFFKSGKSLSAHLMKKHGFRLPSGHKRFTYRVDENGFYR
FBtr0070116_FBgn0025635_71	FBgn0025635	CG17829	GCCTGCCACTGCTGCGAGCGCTTCTTCAAGAGCGGCAAGTCGCTCTCCGCTCACCTTATGAAGAAGCACGGCTTCCGCCTGCCTTCGGGCCACAAAAGATTCACCTACCGGGTGGACGAGAACGGGTTCTACCGCCTCGAGACGACGCGC	ACHCCERFFKSGKSLSAHLMKKHGFRLPSGHKRFTYRVDENGFYRLETTR
FBtr0070116_FBgn0025635_72	FBgn0025635	CG17829	GAGCGCTTCTTCAAGAGCGGCAAGTCGCTCTCCGCTCACCTTATGAAGAAGCACGGCTTCCGCCTGCCTTCGGGCCACAAAAGATTCACCTACCGGGTGGACGAGAACGGGTTCTACCGCCTCGAGACGACGCGCCTCGAGAGCTTGGAG	ERFFKSGKSLSAHLMKKHGFRLPSGHKRFTYRVDENGFYRLETTRLESLE
FBtr0070116_FBgn0025635_73	FBgn0025635	CG17829	AGCGGCAAGTCGCTCTCCGCTCACCTTATGAAGAAGCACGGCTTCCGCCTGCCTTCGGGCCACAAAAGATTCACCTACCGGGTGGACGAGAACGGGTTCTACCGCCTCGAGACGACGCGCCTCGAGAGCTTGGAGGTGACCCAGCAAATA	SGKSLSAHLMKKHGFRLPSGHKRFTYRVDENGFYRLETTRLESLEVTQQI
FBtr0070116_FBgn0025635_74	FBgn0025635	CG17829	TCCGCTCACCTTATGAAGAAGCACGGCTTCCGCCTGCCTTCGGGCCACAAAAGATTCACCTACCGGGTGGACGAGAACGGGTTCTACCGCCTCGAGACGACGCGCCTCGAGAGCTTGGAGGTGACCCAGCAAATACTGTCGCCGCAGGTG	SAHLMKKHGFRLPSGHKRFTYRVDENGFYRLETTRLESLEVTQQILSPQV
FBtr0070116_FBgn0025635_75	FBgn0025635	CG17829	AAGAAGCACGGCTTCCGCCTGCCTTCGGGCCACAAAAGATTCACCTACCGGGTGGACGAGAACGGGTTCTACCGCCTCGAGACGACGCGCCTCGAGAGCTTGGAGGTGACCCAGCAAATACTGTCGCCGCAGGTGAACGACTCGCTAGCG	KKHGFRLPSGHKRFTYRVDENGFYRLETTRLESLEVTQQILSPQVNDSLA
FBtr0070116_FBgn0025635_76	FBgn0025635	CG17829	CGCCTGCCTTCGGGCCACAAAAGATTCACCTACCGGGTGGACGAGAACGGGTTCTACCGCCTCGAGACGACGCGCCTCGAGAGCTTGGAGGTGACCCAGCAAATACTGTCGCCGCAGGTGAACGACTCGCTAGCGAAACCGGGCACAGGA	RLPSGHKRFTYRVDENGFYRLETTRLESLEVTQQILSPQVNDSLAKPGTG
FBtr0070116_FBgn0025635_77	FBgn0025635	CG17829	CACAAAAGATTCACCTACCGGGTGGACGAGAACGGGTTCTACCGCCTCGAGACGACGCGCCTCGAGAGCTTGGAGGTGACCCAGCAAATACTGTCGCCGCAGGTGAACGACTCGCTAGCGAAACCGGGCACAGGATCCTGCTACGAGATC	HKRFTYRVDENGFYRLETTRLESLEVTQQILSPQVNDSLAKPGTGSCYEI
FBtr0070116_FBgn0025635_78	FBgn0025635	CG17829	TACCGGGTGGACGAGAACGGGTTCTACCGCCTCGAGACGACGCGCCTCGAGAGCTTGGAGGTGACCCAGCAAATACTGTCGCCGCAGGTGAACGACTCGCTAGCGAAACCGGGCACAGGATCCTGCTACGAGATCGTGGATCCCACAAAT	YRVDENGFYRLETTRLESLEVTQQILSPQVNDSLAKPGTGSCYEIVDPTN
FBtr0070116_FBgn0025635_79	FBgn0025635	CG17829	AACGGGTTCTACCGCCTCGAGACGACGCGCCTCGAGAGCTTGGAGGTGACCCAGCAAATACTGTCGCCGCAGGTGAACGACTCGCTAGCGAAACCGGGCACAGGATCCTGCTACGAGATCGTGGATCCCACAAATACCGAGTTCGAGCGC	NGFYRLETTRLESLEVTQQILSPQVNDSLAKPGTGSCYEIVDPTNTEFER
FBtr0070116_FBgn0025635_8	FBgn0025635	CG17829	TGCACTGGCGAGTGGAGCCTGAACGGGCATATTGGGGATCATCTGGAGCACTATGCGAAGGCCCAGGACGATCGGGGGGCGCATGCGGAGCACACGGAGCATCAATGCACATGGAACTCCTGCGATTTCCGCACCGAAAACCAGGTGGAG	CTGEWSLNGHIGDHLEHYAKAQDDRGAHAEHTEHQCTWNSCDFRTENQVE
FBtr0070116_FBgn0025635_80	FBgn0025635	CG17829	CTCGAGACGACGCGCCTCGAGAGCTTGGAGGTGACCCAGCAAATACTGTCGCCGCAGGTGAACGACTCGCTAGCGAAACCGGGCACAGGATCCTGCTACGAGATCGTGGATCCCACAAATACCGAGTTCGAGCGCATCATCGTCTCGAAT	LETTRLESLEVTQQILSPQVNDSLAKPGTGSCYEIVDPTNTEFERIIVSN
FBtr0070116_FBgn0025635_81	FBgn0025635	CG17829	CTCGAGAGCTTGGAGGTGACCCAGCAAATACTGTCGCCGCAGGTGAACGACTCGCTAGCGAAACCGGGCACAGGATCCTGCTACGAGATCGTGGATCCCACAAATACCGAGTTCGAGCGCATCATCGTCTCGAATGATCCGAACGAGGCG	LESLEVTQQILSPQVNDSLAKPGTGSCYEIVDPTNTEFERIIVSNDPNEA
FBtr0070116_FBgn0025635_82	FBgn0025635	CG17829	GTGACCCAGCAAATACTGTCGCCGCAGGTGAACGACTCGCTAGCGAAACCGGGCACAGGATCCTGCTACGAGATCGTGGATCCCACAAATACCGAGTTCGAGCGCATCATCGTCTCGAATGATCCGAACGAGGCGCAGCTGATGGGTGAA	VTQQILSPQVNDSLAKPGTGSCYEIVDPTNTEFERIIVSNDPNEAQLMGE
FBtr0070116_FBgn0025635_83	FBgn0025635	CG17829	CTGTCGCCGCAGGTGAACGACTCGCTAGCGAAACCGGGCACAGGATCCTGCTACGAGATCGTGGATCCCACAAATACCGAGTTCGAGCGCATCATCGTCTCGAATGATCCGAACGAGGCGCAGCTGATGGGTGAAGTGGTAATCTCCCTG	MSPQVNDSLAKPGTGSCYEIVDPTNTEFERIIVSNDPNEAQLMGEVVISL
FBtr0070116_FBgn0025635_84	FBgn0025635	CG17829	AACGACTCGCTAGCGAAACCGGGCACAGGATCCTGCTACGAGATCGTGGATCCCACAAATACCGAGTTCGAGCGCATCATCGTCTCGAATGATCCGAACGAGGCGCAGCTGATGGGTGAAGTGGTAATCTCCCTGCCCAGCCTAGCAGAG	NDSLAKPGTGSCYEIVDPTNTEFERIIVSNDPNEAQLMGEVVISLPSLAE
FBtr0070116_FBgn0025635_9	FBgn0025635	CG17829	AGCCTGAACGGGCATATTGGGGATCATCTGGAGCACTATGCGAAGGCCCAGGACGATCGGGGGGCGCATGCGGAGCACACGGAGCATCAATGCACATGGAACTCCTGCGATTTCCGCACCGAAAACCAGGTGGAGTTTGAACGGCATTCG	SLNGHIGDHLEHYAKAQDDRGAHAEHTEHQCTWNSCDFRTENQVEFERHS
FBtr0070120_FBgn0003575_1	FBgn0003575	su(sable)	ATGTCTGTCGCTTTAGCGGATGAACCCTTAATTGACTTGGAGGAGGATTTAGAGGACGGCGAGATCGACGACGATGAGGAGGACGAGCAGCAATCTTCAAAAATCCAAGTCCAAAAGAAGACTTTCGTAGGGGACGACGATGTGCAGTTT	MSVALADEPLIDLEEDLEDGEIDDDEEDEQQSSKIQVQKKTFVGDDDVQF
FBtr0070120_FBgn0003575_10	FBgn0003575	su(sable)	GACGATGTGCAGTTTGTGGGTGTCGAGGCTAAGAACCAAAATGACGACGAAGATGTCGTTTACGTGGGACCATCGACAGATGCCGTTTGCCTCCAAAACAGCAACAGCACCAAGTCAAAAAAGCCTCGCCCATTAGAAGATGACCATGCT	DDVQFVGVEAKNQNDDEDVVYVGPSTDAVCLQNSNSTKSKKPRPLEDDHA
FBtr0070120_FBgn0003575_100	FBgn0003575	su(sable)	TCAGAAAATAAGCGCAAGTCCCGCTGGACCGAAAAGATGGGTGCCAAGGCAGCAGCTGGAGCAGCAGGTTCTTCAGAAAGGGATAGCACATCGCCGGACGCCAAGCCACTACCACCACACTTGGACTTGGCTAATCTCAGTCACGTCTTA	SENKRKSRWTEKMGAKAAAGAAGSSERDSTSPDAKPLPPHLDLANLSHVL
FBtr0070120_FBgn0003575_101	FBgn0003575	su(sable)	AAGTCCCGCTGGACCGAAAAGATGGGTGCCAAGGCAGCAGCTGGAGCAGCAGGTTCTTCAGAAAGGGATAGCACATCGCCGGACGCCAAGCCACTACCACCACACTTGGACTTGGCTAATCTCAGTCACGTCTTAAGTGCTGAAAACATG	KSRWTEKMGAKAAAGAAGSSERDSTSPDAKPLPPHLDLANLSHVLSAENM
FBtr0070120_FBgn0003575_102	FBgn0003575	su(sable)	GAAAAGATGGGTGCCAAGGCAGCAGCTGGAGCAGCAGGTTCTTCAGAAAGGGATAGCACATCGCCGGACGCCAAGCCACTACCACCACACTTGGACTTGGCTAATCTCAGTCACGTCTTAAGTGCTGAAAACATGGCCAAGCTAAATAAG	EKMGAKAAAGAAGSSERDSTSPDAKPLPPHLDLANLSHVLSAENMAKLNK
FBtr0070120_FBgn0003575_103	FBgn0003575	su(sable)	AAGGCAGCAGCTGGAGCAGCAGGTTCTTCAGAAAGGGATAGCACATCGCCGGACGCCAAGCCACTACCACCACACTTGGACTTGGCTAATCTCAGTCACGTCTTAAGTGCTGAAAACATGGCCAAGCTAAATAAGTTGGGTATTACGAAT	KAAAGAAGSSERDSTSPDAKPLPPHLDLANLSHVLSAENMAKLNKLGITN
FBtr0070120_FBgn0003575_104	FBgn0003575	su(sable)	GCAGCAGGTTCTTCAGAAAGGGATAGCACATCGCCGGACGCCAAGCCACTACCACCACACTTGGACTTGGCTAATCTCAGTCACGTCTTAAGTGCTGAAAACATGGCCAAGCTAAATAAGTTGGGTATTACGAATCTGGAGCAGATGCTT	AAGSSERDSTSPDAKPLPPHLDLANLSHVLSAENMAKLNKLGITNLEQML
FBtr0070120_FBgn0003575_105	FBgn0003575	su(sable)	GAAAGGGATAGCACATCGCCGGACGCCAAGCCACTACCACCACACTTGGACTTGGCTAATCTCAGTCACGTCTTAAGTGCTGAAAACATGGCCAAGCTAAATAAGTTGGGTATTACGAATCTGGAGCAGATGCTTCAAGTGCCGTTTGGC	ERDSTSPDAKPLPPHLDLANLSHVLSAENMAKLNKLGITNLEQMLQVPFG
FBtr0070120_FBgn0003575_106	FBgn0003575	su(sable)	TCGCCGGACGCCAAGCCACTACCACCACACTTGGACTTGGCTAATCTCAGTCACGTCTTAAGTGCTGAAAACATGGCCAAGCTAAATAAGTTGGGTATTACGAATCTGGAGCAGATGCTTCAAGTGCCGTTTGGCCAGTTGACCGAGGCT	SPDAKPLPPHLDLANLSHVLSAENMAKLNKLGITNLEQMLQVPFGQLTEA
FBtr0070120_FBgn0003575_107	FBgn0003575	su(sable)	CCACTACCACCACACTTGGACTTGGCTAATCTCAGTCACGTCTTAAGTGCTGAAAACATGGCCAAGCTAAATAAGTTGGGTATTACGAATCTGGAGCAGATGCTTCAAGTGCCGTTTGGCCAGTTGACCGAGGCTGGCCTAACTCTGGTC	PLPPHLDLANLSHVLSAENMAKLNKLGITNLEQMLQVPFGQLTEAGLTLV
FBtr0070120_FBgn0003575_108	FBgn0003575	su(sable)	TTGGACTTGGCTAATCTCAGTCACGTCTTAAGTGCTGAAAACATGGCCAAGCTAAATAAGTTGGGTATTACGAATCTGGAGCAGATGCTTCAAGTGCCGTTTGGCCAGTTGACCGAGGCTGGCCTAACTCTGGTCGAGATCGGTGAGATT	MDLANLSHVLSAENMAKLNKLGITNLEQMLQVPFGQLTEAGLTLVEIGEI
FBtr0070120_FBgn0003575_109	FBgn0003575	su(sable)	CTCAGTCACGTCTTAAGTGCTGAAAACATGGCCAAGCTAAATAAGTTGGGTATTACGAATCTGGAGCAGATGCTTCAAGTGCCGTTTGGCCAGTTGACCGAGGCTGGCCTAACTCTGGTCGAGATCGGTGAGATTCAGCGCAAAGCCGAG	LSHVLSAENMAKLNKLGITNLEQMLQVPFGQLTEAGLTLVEIGEIQRKAE
FBtr0070120_FBgn0003575_11	FBgn0003575	su(sable)	GTGGGTGTCGAGGCTAAGAACCAAAATGACGACGAAGATGTCGTTTACGTGGGACCATCGACAGATGCCGTTTGCCTCCAAAACAGCAACAGCACCAAGTCAAAAAAGCCTCGCCCATTAGAAGATGACCATGCTAGCAGCATTGAGTTG	VGVEAKNQNDDEDVVYVGPSTDAVCLQNSNSTKSKKPRPLEDDHASSIEL
FBtr0070120_FBgn0003575_110	FBgn0003575	su(sable)	AGTGCTGAAAACATGGCCAAGCTAAATAAGTTGGGTATTACGAATCTGGAGCAGATGCTTCAAGTGCCGTTTGGCCAGTTGACCGAGGCTGGCCTAACTCTGGTCGAGATCGGTGAGATTCAGCGCAAAGCCGAGGACGCCAAGCCGCAA	SAENMAKLNKLGITNLEQMLQVPFGQLTEAGLTLVEIGEIQRKAEDAKPQ
FBtr0070120_FBgn0003575_111	FBgn0003575	su(sable)	GCCAAGCTAAATAAGTTGGGTATTACGAATCTGGAGCAGATGCTTCAAGTGCCGTTTGGCCAGTTGACCGAGGCTGGCCTAACTCTGGTCGAGATCGGTGAGATTCAGCGCAAAGCCGAGGACGCCAAGCCGCAAACCCAAGCTGAATTG	AKLNKLGITNLEQMLQVPFGQLTEAGLTLVEIGEIQRKAEDAKPQTQAEL
FBtr0070120_FBgn0003575_112	FBgn0003575	su(sable)	TTGGGTATTACGAATCTGGAGCAGATGCTTCAAGTGCCGTTTGGCCAGTTGACCGAGGCTGGCCTAACTCTGGTCGAGATCGGTGAGATTCAGCGCAAAGCCGAGGACGCCAAGCCGCAAACCCAAGCTGAATTGGAAAGCAGCACTCCT	MGITNLEQMLQVPFGQLTEAGLTLVEIGEIQRKAEDAKPQTQAELESSTP
FBtr0070120_FBgn0003575_113	FBgn0003575	su(sable)	CTGGAGCAGATGCTTCAAGTGCCGTTTGGCCAGTTGACCGAGGCTGGCCTAACTCTGGTCGAGATCGGTGAGATTCAGCGCAAAGCCGAGGACGCCAAGCCGCAAACCCAAGCTGAATTGGAAAGCAGCACTCCTCCTTCAAAGCGGGAA	MEQMLQVPFGQLTEAGLTLVEIGEIQRKAEDAKPQTQAELESSTPPSKRE
FBtr0070120_FBgn0003575_114	FBgn0003575	su(sable)	CAAGTGCCGTTTGGCCAGTTGACCGAGGCTGGCCTAACTCTGGTCGAGATCGGTGAGATTCAGCGCAAAGCCGAGGACGCCAAGCCGCAAACCCAAGCTGAATTGGAAAGCAGCACTCCTCCTTCAAAGCGGGAAACGGAGGCCAACAAT	QVPFGQLTEAGLTLVEIGEIQRKAEDAKPQTQAELESSTPPSKRETEANN
FBtr0070120_FBgn0003575_115	FBgn0003575	su(sable)	CAGTTGACCGAGGCTGGCCTAACTCTGGTCGAGATCGGTGAGATTCAGCGCAAAGCCGAGGACGCCAAGCCGCAAACCCAAGCTGAATTGGAAAGCAGCACTCCTCCTTCAAAGCGGGAAACGGAGGCCAACAATAGTAACTCGAAGAGC	QLTEAGLTLVEIGEIQRKAEDAKPQTQAELESSTPPSKRETEANNSNSKS
FBtr0070120_FBgn0003575_116	FBgn0003575	su(sable)	GGCCTAACTCTGGTCGAGATCGGTGAGATTCAGCGCAAAGCCGAGGACGCCAAGCCGCAAACCCAAGCTGAATTGGAAAGCAGCACTCCTCCTTCAAAGCGGGAAACGGAGGCCAACAATAGTAACTCGAAGAGCAACGGACTCATCATG	GLTLVEIGEIQRKAEDAKPQTQAELESSTPPSKRETEANNSNSKSNGLIM
FBtr0070120_FBgn0003575_117	FBgn0003575	su(sable)	GAGATCGGTGAGATTCAGCGCAAAGCCGAGGACGCCAAGCCGCAAACCCAAGCTGAATTGGAAAGCAGCACTCCTCCTTCAAAGCGGGAAACGGAGGCCAACAATAGTAACTCGAAGAGCAACGGACTCATCATGGTGGACTACACGCAG	EIGEIQRKAEDAKPQTQAELESSTPPSKRETEANNSNSKSNGLIMVDYTQ
FBtr0070120_FBgn0003575_118	FBgn0003575	su(sable)	CAGCGCAAAGCCGAGGACGCCAAGCCGCAAACCCAAGCTGAATTGGAAAGCAGCACTCCTCCTTCAAAGCGGGAAACGGAGGCCAACAATAGTAACTCGAAGAGCAACGGACTCATCATGGTGGACTACACGCAGTACCTCAAGGATGCA	QRKAEDAKPQTQAELESSTPPSKRETEANNSNSKSNGLIMVDYTQYLKDA
FBtr0070120_FBgn0003575_119	FBgn0003575	su(sable)	GACGCCAAGCCGCAAACCCAAGCTGAATTGGAAAGCAGCACTCCTCCTTCAAAGCGGGAAACGGAGGCCAACAATAGTAACTCGAAGAGCAACGGACTCATCATGGTGGACTACACGCAGTACCTCAAGGATGCACATGTCAGCTTTTCG	DAKPQTQAELESSTPPSKRETEANNSNSKSNGLIMVDYTQYLKDAHVSFS
FBtr0070120_FBgn0003575_12	FBgn0003575	su(sable)	AAGAACCAAAATGACGACGAAGATGTCGTTTACGTGGGACCATCGACAGATGCCGTTTGCCTCCAAAACAGCAACAGCACCAAGTCAAAAAAGCCTCGCCCATTAGAAGATGACCATGCTAGCAGCATTGAGTTGGCGATTGCCAATGCC	KNQNDDEDVVYVGPSTDAVCLQNSNSTKSKKPRPLEDDHASSIELAIANA
FBtr0070120_FBgn0003575_120	FBgn0003575	su(sable)	ACCCAAGCTGAATTGGAAAGCAGCACTCCTCCTTCAAAGCGGGAAACGGAGGCCAACAATAGTAACTCGAAGAGCAACGGACTCATCATGGTGGACTACACGCAGTACCTCAAGGATGCACATGTCAGCTTTTCGGGTAACGATCCGCTG	TQAELESSTPPSKRETEANNSNSKSNGLIMVDYTQYLKDAHVSFSGNDPL
FBtr0070120_FBgn0003575_121	FBgn0003575	su(sable)	GAAAGCAGCACTCCTCCTTCAAAGCGGGAAACGGAGGCCAACAATAGTAACTCGAAGAGCAACGGACTCATCATGGTGGACTACACGCAGTACCTCAAGGATGCACATGTCAGCTTTTCGGGTAACGATCCGCTGGACGACGATCGGGAT	ESSTPPSKRETEANNSNSKSNGLIMVDYTQYLKDAHVSFSGNDPLDDDRD
FBtr0070120_FBgn0003575_122	FBgn0003575	su(sable)	CCTTCAAAGCGGGAAACGGAGGCCAACAATAGTAACTCGAAGAGCAACGGACTCATCATGGTGGACTACACGCAGTACCTCAAGGATGCACATGTCAGCTTTTCGGGTAACGATCCGCTGGACGACGATCGGGATGACGACGAACAACTG	PSKRETEANNSNSKSNGLIMVDYTQYLKDAHVSFSGNDPLDDDRDDDEQL
FBtr0070120_FBgn0003575_123	FBgn0003575	su(sable)	ACGGAGGCCAACAATAGTAACTCGAAGAGCAACGGACTCATCATGGTGGACTACACGCAGTACCTCAAGGATGCACATGTCAGCTTTTCGGGTAACGATCCGCTGGACGACGATCGGGATGACGACGAACAACTGATCATAGACGATGGC	TEANNSNSKSNGLIMVDYTQYLKDAHVSFSGNDPLDDDRDDDEQLIIDDG
FBtr0070120_FBgn0003575_124	FBgn0003575	su(sable)	AGTAACTCGAAGAGCAACGGACTCATCATGGTGGACTACACGCAGTACCTCAAGGATGCACATGTCAGCTTTTCGGGTAACGATCCGCTGGACGACGATCGGGATGACGACGAACAACTGATCATAGACGATGGCAACGATTCCACCGCC	SNSKSNGLIMVDYTQYLKDAHVSFSGNDPLDDDRDDDEQLIIDDGNDSTA
FBtr0070120_FBgn0003575_125	FBgn0003575	su(sable)	AACGGACTCATCATGGTGGACTACACGCAGTACCTCAAGGATGCACATGTCAGCTTTTCGGGTAACGATCCGCTGGACGACGATCGGGATGACGACGAACAACTGATCATAGACGATGGCAACGATTCCACCGCCGAAGAGGACCAGCAA	NGLIMVDYTQYLKDAHVSFSGNDPLDDDRDDDEQLIIDDGNDSTAEEDQQ
FBtr0070120_FBgn0003575_126	FBgn0003575	su(sable)	GTGGACTACACGCAGTACCTCAAGGATGCACATGTCAGCTTTTCGGGTAACGATCCGCTGGACGACGATCGGGATGACGACGAACAACTGATCATAGACGATGGCAACGATTCCACCGCCGAAGAGGACCAGCAACCTAAGAAAGCCAAG	VDYTQYLKDAHVSFSGNDPLDDDRDDDEQLIIDDGNDSTAEEDQQPKKAK
FBtr0070120_FBgn0003575_127	FBgn0003575	su(sable)	TACCTCAAGGATGCACATGTCAGCTTTTCGGGTAACGATCCGCTGGACGACGATCGGGATGACGACGAACAACTGATCATAGACGATGGCAACGATTCCACCGCCGAAGAGGACCAGCAACCTAAGAAAGCCAAGGCACCGCCAGCCGCC	YLKDAHVSFSGNDPLDDDRDDDEQLIIDDGNDSTAEEDQQPKKAKAPPAA
FBtr0070120_FBgn0003575_128	FBgn0003575	su(sable)	CATGTCAGCTTTTCGGGTAACGATCCGCTGGACGACGATCGGGATGACGACGAACAACTGATCATAGACGATGGCAACGATTCCACCGCCGAAGAGGACCAGCAACCTAAGAAAGCCAAGGCACCGCCAGCCGCCACCCATGAATCAAGC	HVSFSGNDPLDDDRDDDEQLIIDDGNDSTAEEDQQPKKAKAPPAATHESS
FBtr0070120_FBgn0003575_129	FBgn0003575	su(sable)	GGTAACGATCCGCTGGACGACGATCGGGATGACGACGAACAACTGATCATAGACGATGGCAACGATTCCACCGCCGAAGAGGACCAGCAACCTAAGAAAGCCAAGGCACCGCCAGCCGCCACCCATGAATCAAGCACAGAGGAGGCACCC	GNDPLDDDRDDDEQLIIDDGNDSTAEEDQQPKKAKAPPAATHESSTEEAP
FBtr0070120_FBgn0003575_13	FBgn0003575	su(sable)	GACGAAGATGTCGTTTACGTGGGACCATCGACAGATGCCGTTTGCCTCCAAAACAGCAACAGCACCAAGTCAAAAAAGCCTCGCCCATTAGAAGATGACCATGCTAGCAGCATTGAGTTGGCGATTGCCAATGCCCTCAAGAAGAAGGGC	DEDVVYVGPSTDAVCLQNSNSTKSKKPRPLEDDHASSIELAIANALKKKG
FBtr0070120_FBgn0003575_130	FBgn0003575	su(sable)	GACGACGATCGGGATGACGACGAACAACTGATCATAGACGATGGCAACGATTCCACCGCCGAAGAGGACCAGCAACCTAAGAAAGCCAAGGCACCGCCAGCCGCCACCCATGAATCAAGCACAGAGGAGGCACCCTTGCCTTCTGTTTTC	DDDRDDDEQLIIDDGNDSTAEEDQQPKKAKAPPAATHESSTEEAPLPSVF
FBtr0070120_FBgn0003575_131	FBgn0003575	su(sable)	GACGACGAACAACTGATCATAGACGATGGCAACGATTCCACCGCCGAAGAGGACCAGCAACCTAAGAAAGCCAAGGCACCGCCAGCCGCCACCCATGAATCAAGCACAGAGGAGGCACCCTTGCCTTCTGTTTTCGACTTGCCGAGCTTC	DDEQLIIDDGNDSTAEEDQQPKKAKAPPAATHESSTEEAPLPSVFDLPSF
FBtr0070120_FBgn0003575_132	FBgn0003575	su(sable)	ATCATAGACGATGGCAACGATTCCACCGCCGAAGAGGACCAGCAACCTAAGAAAGCCAAGGCACCGCCAGCCGCCACCCATGAATCAAGCACAGAGGAGGCACCCTTGCCTTCTGTTTTCGACTTGCCGAGCTTCATGAACAACATGCTG	IIDDGNDSTAEEDQQPKKAKAPPAATHESSTEEAPLPSVFDLPSFMNNML
FBtr0070120_FBgn0003575_133	FBgn0003575	su(sable)	AACGATTCCACCGCCGAAGAGGACCAGCAACCTAAGAAAGCCAAGGCACCGCCAGCCGCCACCCATGAATCAAGCACAGAGGAGGCACCCTTGCCTTCTGTTTTCGACTTGCCGAGCTTCATGAACAACATGCTGGGTCAGGGATCCTCA	NDSTAEEDQQPKKAKAPPAATHESSTEEAPLPSVFDLPSFMNNMLGQGSS
FBtr0070120_FBgn0003575_134	FBgn0003575	su(sable)	GAAGAGGACCAGCAACCTAAGAAAGCCAAGGCACCGCCAGCCGCCACCCATGAATCAAGCACAGAGGAGGCACCCTTGCCTTCTGTTTTCGACTTGCCGAGCTTCATGAACAACATGCTGGGTCAGGGATCCTCAGCGAGGCAGTTGCTG	EEDQQPKKAKAPPAATHESSTEEAPLPSVFDLPSFMNNMLGQGSSARQLL
FBtr0070120_FBgn0003575_135	FBgn0003575	su(sable)	CCTAAGAAAGCCAAGGCACCGCCAGCCGCCACCCATGAATCAAGCACAGAGGAGGCACCCTTGCCTTCTGTTTTCGACTTGCCGAGCTTCATGAACAACATGCTGGGTCAGGGATCCTCAGCGAGGCAGTTGCTGCCCGCAAGTGCCACT	PKKAKAPPAATHESSTEEAPLPSVFDLPSFMNNMLGQGSSARQLLPASAT
FBtr0070120_FBgn0003575_136	FBgn0003575	su(sable)	GCACCGCCAGCCGCCACCCATGAATCAAGCACAGAGGAGGCACCCTTGCCTTCTGTTTTCGACTTGCCGAGCTTCATGAACAACATGCTGGGTCAGGGATCCTCAGCGAGGCAGTTGCTGCCCGCAAGTGCCACTTCGCCCAATCAGGAG	APPAATHESSTEEAPLPSVFDLPSFMNNMLGQGSSARQLLPASATSPNQE
FBtr0070120_FBgn0003575_137	FBgn0003575	su(sable)	ACCCATGAATCAAGCACAGAGGAGGCACCCTTGCCTTCTGTTTTCGACTTGCCGAGCTTCATGAACAACATGCTGGGTCAGGGATCCTCAGCGAGGCAGTTGCTGCCCGCAAGTGCCACTTCGCCCAATCAGGAGAATGCGCATTTGCCT	THESSTEEAPLPSVFDLPSFMNNMLGQGSSARQLLPASATSPNQENAHLP
FBtr0070120_FBgn0003575_138	FBgn0003575	su(sable)	ACAGAGGAGGCACCCTTGCCTTCTGTTTTCGACTTGCCGAGCTTCATGAACAACATGCTGGGTCAGGGATCCTCAGCGAGGCAGTTGCTGCCCGCAAGTGCCACTTCGCCCAATCAGGAGAATGCGCATTTGCCTGGAGGAGATCAATCG	TEEAPLPSVFDLPSFMNNMLGQGSSARQLLPASATSPNQENAHLPGGDQS
FBtr0070120_FBgn0003575_139	FBgn0003575	su(sable)	TTGCCTTCTGTTTTCGACTTGCCGAGCTTCATGAACAACATGCTGGGTCAGGGATCCTCAGCGAGGCAGTTGCTGCCCGCAAGTGCCACTTCGCCCAATCAGGAGAATGCGCATTTGCCTGGAGGAGATCAATCGACACATAAATCCGCG	MPSVFDLPSFMNNMLGQGSSARQLLPASATSPNQENAHLPGGDQSTHKSA
FBtr0070120_FBgn0003575_14	FBgn0003575	su(sable)	TACGTGGGACCATCGACAGATGCCGTTTGCCTCCAAAACAGCAACAGCACCAAGTCAAAAAAGCCTCGCCCATTAGAAGATGACCATGCTAGCAGCATTGAGTTGGCGATTGCCAATGCCCTCAAGAAGAAGGGCATAGAGCCCCCAATG	YVGPSTDAVCLQNSNSTKSKKPRPLEDDHASSIELAIANALKKKGIEPPM
FBtr0070120_FBgn0003575_140	FBgn0003575	su(sable)	GACTTGCCGAGCTTCATGAACAACATGCTGGGTCAGGGATCCTCAGCGAGGCAGTTGCTGCCCGCAAGTGCCACTTCGCCCAATCAGGAGAATGCGCATTTGCCTGGAGGAGATCAATCGACACATAAATCCGCGCCCATCGGCGGAGGC	DLPSFMNNMLGQGSSARQLLPASATSPNQENAHLPGGDQSTHKSAPIGGG
FBtr0070120_FBgn0003575_141	FBgn0003575	su(sable)	ATGAACAACATGCTGGGTCAGGGATCCTCAGCGAGGCAGTTGCTGCCCGCAAGTGCCACTTCGCCCAATCAGGAGAATGCGCATTTGCCTGGAGGAGATCAATCGACACATAAATCCGCGCCCATCGGCGGAGGCACCTCAACCAACGTG	MNNMLGQGSSARQLLPASATSPNQENAHLPGGDQSTHKSAPIGGGTSTNV
FBtr0070120_FBgn0003575_142	FBgn0003575	su(sable)	GGTCAGGGATCCTCAGCGAGGCAGTTGCTGCCCGCAAGTGCCACTTCGCCCAATCAGGAGAATGCGCATTTGCCTGGAGGAGATCAATCGACACATAAATCCGCGCCCATCGGCGGAGGCACCTCAACCAACGTGCTTGGCCGGATTCTG	GQGSSARQLLPASATSPNQENAHLPGGDQSTHKSAPIGGGTSTNVLGRIL
FBtr0070120_FBgn0003575_143	FBgn0003575	su(sable)	GCGAGGCAGTTGCTGCCCGCAAGTGCCACTTCGCCCAATCAGGAGAATGCGCATTTGCCTGGAGGAGATCAATCGACACATAAATCCGCGCCCATCGGCGGAGGCACCTCAACCAACGTGCTTGGCCGGATTCTGTTCGGCGACAAACAA	ARQLLPASATSPNQENAHLPGGDQSTHKSAPIGGGTSTNVLGRILFGDKQ
FBtr0070120_FBgn0003575_144	FBgn0003575	su(sable)	CCCGCAAGTGCCACTTCGCCCAATCAGGAGAATGCGCATTTGCCTGGAGGAGATCAATCGACACATAAATCCGCGCCCATCGGCGGAGGCACCTCAACCAACGTGCTTGGCCGGATTCTGTTCGGCGACAAACAATCTGACCCCGAGGCT	PASATSPNQENAHLPGGDQSTHKSAPIGGGTSTNVLGRILFGDKQSDPEA
FBtr0070120_FBgn0003575_145	FBgn0003575	su(sable)	TCGCCCAATCAGGAGAATGCGCATTTGCCTGGAGGAGATCAATCGACACATAAATCCGCGCCCATCGGCGGAGGCACCTCAACCAACGTGCTTGGCCGGATTCTGTTCGGCGACAAACAATCTGACCCCGAGGCTAGAGCAGCTTTCTAT	SPNQENAHLPGGDQSTHKSAPIGGGTSTNVLGRILFGDKQSDPEARAAFY
FBtr0070120_FBgn0003575_146	FBgn0003575	su(sable)	AATGCGCATTTGCCTGGAGGAGATCAATCGACACATAAATCCGCGCCCATCGGCGGAGGCACCTCAACCAACGTGCTTGGCCGGATTCTGTTCGGCGACAAACAATCTGACCCCGAGGCTAGAGCAGCTTTCTATCGCGACATAATACGC	NAHLPGGDQSTHKSAPIGGGTSTNVLGRILFGDKQSDPEARAAFYRDIIR
FBtr0070120_FBgn0003575_147	FBgn0003575	su(sable)	GGAGGAGATCAATCGACACATAAATCCGCGCCCATCGGCGGAGGCACCTCAACCAACGTGCTTGGCCGGATTCTGTTCGGCGACAAACAATCTGACCCCGAGGCTAGAGCAGCTTTCTATCGCGACATAATACGCAATCCCTTCAAGGCT	GGDQSTHKSAPIGGGTSTNVLGRILFGDKQSDPEARAAFYRDIIRNPFKA
FBtr0070120_FBgn0003575_148	FBgn0003575	su(sable)	ACACATAAATCCGCGCCCATCGGCGGAGGCACCTCAACCAACGTGCTTGGCCGGATTCTGTTCGGCGACAAACAATCTGACCCCGAGGCTAGAGCAGCTTTCTATCGCGACATAATACGCAATCCCTTCAAGGCTCACAGTGGCGATGGC	THKSAPIGGGTSTNVLGRILFGDKQSDPEARAAFYRDIIRNPFKAHSGDG
FBtr0070120_FBgn0003575_149	FBgn0003575	su(sable)	CCCATCGGCGGAGGCACCTCAACCAACGTGCTTGGCCGGATTCTGTTCGGCGACAAACAATCTGACCCCGAGGCTAGAGCAGCTTTCTATCGCGACATAATACGCAATCCCTTCAAGGCTCACAGTGGCGATGGCGACGTGGACTCCAGC	PIGGGTSTNVLGRILFGDKQSDPEARAAFYRDIIRNPFKAHSGDGDVDSS
FBtr0070120_FBgn0003575_15	FBgn0003575	su(sable)	ACAGATGCCGTTTGCCTCCAAAACAGCAACAGCACCAAGTCAAAAAAGCCTCGCCCATTAGAAGATGACCATGCTAGCAGCATTGAGTTGGCGATTGCCAATGCCCTCAAGAAGAAGGGCATAGAGCCCCCAATGCCCCGCATGCGTTCG	TDAVCLQNSNSTKSKKPRPLEDDHASSIELAIANALKKKGIEPPMPRMRS
FBtr0070120_FBgn0003575_150	FBgn0003575	su(sable)	ACCTCAACCAACGTGCTTGGCCGGATTCTGTTCGGCGACAAACAATCTGACCCCGAGGCTAGAGCAGCTTTCTATCGCGACATAATACGCAATCCCTTCAAGGCTCACAGTGGCGATGGCGACGTGGACTCCAGCAATGAGAACTCAAAT	TSTNVLGRILFGDKQSDPEARAAFYRDIIRNPFKAHSGDGDVDSSNENSN
FBtr0070120_FBgn0003575_151	FBgn0003575	su(sable)	CTTGGCCGGATTCTGTTCGGCGACAAACAATCTGACCCCGAGGCTAGAGCAGCTTTCTATCGCGACATAATACGCAATCCCTTCAAGGCTCACAGTGGCGATGGCGACGTGGACTCCAGCAATGAGAACTCAAATTCCAATTCGCATTCC	LGRILFGDKQSDPEARAAFYRDIIRNPFKAHSGDGDVDSSNENSNSNSHS
FBtr0070120_FBgn0003575_152	FBgn0003575	su(sable)	TTCGGCGACAAACAATCTGACCCCGAGGCTAGAGCAGCTTTCTATCGCGACATAATACGCAATCCCTTCAAGGCTCACAGTGGCGATGGCGACGTGGACTCCAGCAATGAGAACTCAAATTCCAATTCGCATTCCCTGACGCCAACTCCC	FGDKQSDPEARAAFYRDIIRNPFKAHSGDGDVDSSNENSNSNSHSLTPTP
FBtr0070120_FBgn0003575_153	FBgn0003575	su(sable)	TCTGACCCCGAGGCTAGAGCAGCTTTCTATCGCGACATAATACGCAATCCCTTCAAGGCTCACAGTGGCGATGGCGACGTGGACTCCAGCAATGAGAACTCAAATTCCAATTCGCATTCCCTGACGCCAACTCCCACGCCAGAGCCGGGA	SDPEARAAFYRDIIRNPFKAHSGDGDVDSSNENSNSNSHSLTPTPTPEPG
FBtr0070120_FBgn0003575_154	FBgn0003575	su(sable)	AGAGCAGCTTTCTATCGCGACATAATACGCAATCCCTTCAAGGCTCACAGTGGCGATGGCGACGTGGACTCCAGCAATGAGAACTCAAATTCCAATTCGCATTCCCTGACGCCAACTCCCACGCCAGAGCCGGGATCCCAATCCCCCAAG	RAAFYRDIIRNPFKAHSGDGDVDSSNENSNSNSHSLTPTPTPEPGSQSPK
FBtr0070120_FBgn0003575_155	FBgn0003575	su(sable)	CGCGACATAATACGCAATCCCTTCAAGGCTCACAGTGGCGATGGCGACGTGGACTCCAGCAATGAGAACTCAAATTCCAATTCGCATTCCCTGACGCCAACTCCCACGCCAGAGCCGGGATCCCAATCCCCCAAGCCGGAGGACCACGAT	RDIIRNPFKAHSGDGDVDSSNENSNSNSHSLTPTPTPEPGSQSPKPEDHD
FBtr0070120_FBgn0003575_156	FBgn0003575	su(sable)	AATCCCTTCAAGGCTCACAGTGGCGATGGCGACGTGGACTCCAGCAATGAGAACTCAAATTCCAATTCGCATTCCCTGACGCCAACTCCCACGCCAGAGCCGGGATCCCAATCCCCCAAGCCGGAGGACCACGATCAGGATATGCCGGAA	NPFKAHSGDGDVDSSNENSNSNSHSLTPTPTPEPGSQSPKPEDHDQDMPE
FBtr0070120_FBgn0003575_157	FBgn0003575	su(sable)	CACAGTGGCGATGGCGACGTGGACTCCAGCAATGAGAACTCAAATTCCAATTCGCATTCCCTGACGCCAACTCCCACGCCAGAGCCGGGATCCCAATCCCCCAAGCCGGAGGACCACGATCAGGATATGCCGGAATTGCCTGTCATTGCA	HSGDGDVDSSNENSNSNSHSLTPTPTPEPGSQSPKPEDHDQDMPELPVIA
FBtr0070120_FBgn0003575_158	FBgn0003575	su(sable)	GACGTGGACTCCAGCAATGAGAACTCAAATTCCAATTCGCATTCCCTGACGCCAACTCCCACGCCAGAGCCGGGATCCCAATCCCCCAAGCCGGAGGACCACGATCAGGATATGCCGGAATTGCCTGTCATTGCACCAGCGTTGCCGCCG	DVDSSNENSNSNSHSLTPTPTPEPGSQSPKPEDHDQDMPELPVIAPALPP
FBtr0070120_FBgn0003575_159	FBgn0003575	su(sable)	AATGAGAACTCAAATTCCAATTCGCATTCCCTGACGCCAACTCCCACGCCAGAGCCGGGATCCCAATCCCCCAAGCCGGAGGACCACGATCAGGATATGCCGGAATTGCCTGTCATTGCACCAGCGTTGCCGCCGACAACTCCTTCGCTC	NENSNSNSHSLTPTPTPEPGSQSPKPEDHDQDMPELPVIAPALPPTTPSL
FBtr0070120_FBgn0003575_16	FBgn0003575	su(sable)	CTCCAAAACAGCAACAGCACCAAGTCAAAAAAGCCTCGCCCATTAGAAGATGACCATGCTAGCAGCATTGAGTTGGCGATTGCCAATGCCCTCAAGAAGAAGGGCATAGAGCCCCCAATGCCCCGCATGCGTTCGTCTAACCAGGATACG	LQNSNSTKSKKPRPLEDDHASSIELAIANALKKKGIEPPMPRMRSSNQDT
FBtr0070120_FBgn0003575_160	FBgn0003575	su(sable)	TCCAATTCGCATTCCCTGACGCCAACTCCCACGCCAGAGCCGGGATCCCAATCCCCCAAGCCGGAGGACCACGATCAGGATATGCCGGAATTGCCTGTCATTGCACCAGCGTTGCCGCCGACAACTCCTTCGCTCTATGTACGTCGTTCC	SNSHSLTPTPTPEPGSQSPKPEDHDQDMPELPVIAPALPPTTPSLYVRRS
FBtr0070120_FBgn0003575_161	FBgn0003575	su(sable)	CTGACGCCAACTCCCACGCCAGAGCCGGGATCCCAATCCCCCAAGCCGGAGGACCACGATCAGGATATGCCGGAATTGCCTGTCATTGCACCAGCGTTGCCGCCGACAACTCCTTCGCTCTATGTACGTCGTTCCATGTATGACTTCGAT	MTPTPTPEPGSQSPKPEDHDQDMPELPVIAPALPPTTPSLYVRRSMYDFD
FBtr0070120_FBgn0003575_162	FBgn0003575	su(sable)	ACGCCAGAGCCGGGATCCCAATCCCCCAAGCCGGAGGACCACGATCAGGATATGCCGGAATTGCCTGTCATTGCACCAGCGTTGCCGCCGACAACTCCTTCGCTCTATGTACGTCGTTCCATGTATGACTTCGATCCCGTCAAAGAGCAA	TPEPGSQSPKPEDHDQDMPELPVIAPALPPTTPSLYVRRSMYDFDPVKEQ
FBtr0070120_FBgn0003575_163	FBgn0003575	su(sable)	TCCCAATCCCCCAAGCCGGAGGACCACGATCAGGATATGCCGGAATTGCCTGTCATTGCACCAGCGTTGCCGCCGACAACTCCTTCGCTCTATGTACGTCGTTCCATGTATGACTTCGATCCCGTCAAAGAGCAAGAGCACGGGCGACAG	SQSPKPEDHDQDMPELPVIAPALPPTTPSLYVRRSMYDFDPVKEQEHGRQ
FBtr0070120_FBgn0003575_164	FBgn0003575	su(sable)	CCGGAGGACCACGATCAGGATATGCCGGAATTGCCTGTCATTGCACCAGCGTTGCCGCCGACAACTCCTTCGCTCTATGTACGTCGTTCCATGTATGACTTCGATCCCGTCAAAGAGCAAGAGCACGGGCGACAGGAGCTTCTTACGGAG	PEDHDQDMPELPVIAPALPPTTPSLYVRRSMYDFDPVKEQEHGRQELLTE
FBtr0070120_FBgn0003575_165	FBgn0003575	su(sable)	CAGGATATGCCGGAATTGCCTGTCATTGCACCAGCGTTGCCGCCGACAACTCCTTCGCTCTATGTACGTCGTTCCATGTATGACTTCGATCCCGTCAAAGAGCAAGAGCACGGGCGACAGGAGCTTCTTACGGAGGAGAAGGAACAGTAC	QDMPELPVIAPALPPTTPSLYVRRSMYDFDPVKEQEHGRQELLTEEKEQY
FBtr0070120_FBgn0003575_166	FBgn0003575	su(sable)	TTGCCTGTCATTGCACCAGCGTTGCCGCCGACAACTCCTTCGCTCTATGTACGTCGTTCCATGTATGACTTCGATCCCGTCAAAGAGCAAGAGCACGGGCGACAGGAGCTTCTTACGGAGGAGAAGGAACAGTACCAGCGTGATACCGAC	MPVIAPALPPTTPSLYVRRSMYDFDPVKEQEHGRQELLTEEKEQYQRDTD
FBtr0070120_FBgn0003575_167	FBgn0003575	su(sable)	CCAGCGTTGCCGCCGACAACTCCTTCGCTCTATGTACGTCGTTCCATGTATGACTTCGATCCCGTCAAAGAGCAAGAGCACGGGCGACAGGAGCTTCTTACGGAGGAGAAGGAACAGTACCAGCGTGATACCGACATGCGACTGCCGTTC	PALPPTTPSLYVRRSMYDFDPVKEQEHGRQELLTEEKEQYQRDTDMRLPF
FBtr0070120_FBgn0003575_168	FBgn0003575	su(sable)	ACAACTCCTTCGCTCTATGTACGTCGTTCCATGTATGACTTCGATCCCGTCAAAGAGCAAGAGCACGGGCGACAGGAGCTTCTTACGGAGGAGAAGGAACAGTACCAGCGTGATACCGACATGCGACTGCCGTTCGAGCCGATGAAACAC	TTPSLYVRRSMYDFDPVKEQEHGRQELLTEEKEQYQRDTDMRLPFEPMKH
FBtr0070120_FBgn0003575_169	FBgn0003575	su(sable)	TATGTACGTCGTTCCATGTATGACTTCGATCCCGTCAAAGAGCAAGAGCACGGGCGACAGGAGCTTCTTACGGAGGAGAAGGAACAGTACCAGCGTGATACCGACATGCGACTGCCGTTCGAGCCGATGAAACACTATATGCCTGCCACC	YVRRSMYDFDPVKEQEHGRQELLTEEKEQYQRDTDMRLPFEPMKHYMPAT
FBtr0070120_FBgn0003575_17	FBgn0003575	su(sable)	AGCACCAAGTCAAAAAAGCCTCGCCCATTAGAAGATGACCATGCTAGCAGCATTGAGTTGGCGATTGCCAATGCCCTCAAGAAGAAGGGCATAGAGCCCCCAATGCCCCGCATGCGTTCGTCTAACCAGGATACGAGCGATCAGTCTTTG	STKSKKPRPLEDDHASSIELAIANALKKKGIEPPMPRMRSSNQDTSDQSL
FBtr0070120_FBgn0003575_170	FBgn0003575	su(sable)	ATGTATGACTTCGATCCCGTCAAAGAGCAAGAGCACGGGCGACAGGAGCTTCTTACGGAGGAGAAGGAACAGTACCAGCGTGATACCGACATGCGACTGCCGTTCGAGCCGATGAAACACTATATGCCTGCCACCGAGATCGACGCGGCG	MYDFDPVKEQEHGRQELLTEEKEQYQRDTDMRLPFEPMKHYMPATEIDAA
FBtr0070120_FBgn0003575_171	FBgn0003575	su(sable)	CCCGTCAAAGAGCAAGAGCACGGGCGACAGGAGCTTCTTACGGAGGAGAAGGAACAGTACCAGCGTGATACCGACATGCGACTGCCGTTCGAGCCGATGAAACACTATATGCCTGCCACCGAGATCGACGCGGCGATCTTCTCGCACACT	PVKEQEHGRQELLTEEKEQYQRDTDMRLPFEPMKHYMPATEIDAAIFSHT
FBtr0070120_FBgn0003575_172	FBgn0003575	su(sable)	GAGCACGGGCGACAGGAGCTTCTTACGGAGGAGAAGGAACAGTACCAGCGTGATACCGACATGCGACTGCCGTTCGAGCCGATGAAACACTATATGCCTGCCACCGAGATCGACGCGGCGATCTTCTCGCACACTCCGATACGCTGGCAG	EHGRQELLTEEKEQYQRDTDMRLPFEPMKHYMPATEIDAAIFSHTPIRWQ
FBtr0070120_FBgn0003575_173	FBgn0003575	su(sable)	GAGCTTCTTACGGAGGAGAAGGAACAGTACCAGCGTGATACCGACATGCGACTGCCGTTCGAGCCGATGAAACACTATATGCCTGCCACCGAGATCGACGCGGCGATCTTCTCGCACACTCCGATACGCTGGCAGCTGCATGAAGTAACC	ELLTEEKEQYQRDTDMRLPFEPMKHYMPATEIDAAIFSHTPIRWQLHEVT
FBtr0070120_FBgn0003575_174	FBgn0003575	su(sable)	GAGAAGGAACAGTACCAGCGTGATACCGACATGCGACTGCCGTTCGAGCCGATGAAACACTATATGCCTGCCACCGAGATCGACGCGGCGATCTTCTCGCACACTCCGATACGCTGGCAGCTGCATGAAGTAACCATAGAGGAGAGCAGC	EKEQYQRDTDMRLPFEPMKHYMPATEIDAAIFSHTPIRWQLHEVTIEESS
FBtr0070120_FBgn0003575_175	FBgn0003575	su(sable)	CAGCGTGATACCGACATGCGACTGCCGTTCGAGCCGATGAAACACTATATGCCTGCCACCGAGATCGACGCGGCGATCTTCTCGCACACTCCGATACGCTGGCAGCTGCATGAAGTAACCATAGAGGAGAGCAGCTATGCTCAGATTAGG	QRDTDMRLPFEPMKHYMPATEIDAAIFSHTPIRWQLHEVTIEESSYAQIR
FBtr0070120_FBgn0003575_176	FBgn0003575	su(sable)	ATGCGACTGCCGTTCGAGCCGATGAAACACTATATGCCTGCCACCGAGATCGACGCGGCGATCTTCTCGCACACTCCGATACGCTGGCAGCTGCATGAAGTAACCATAGAGGAGAGCAGCTATGCTCAGATTAGGGCCAGTGCTCTGCAC	MRLPFEPMKHYMPATEIDAAIFSHTPIRWQLHEVTIEESSYAQIRASALH
FBtr0070120_FBgn0003575_177	FBgn0003575	su(sable)	GAGCCGATGAAACACTATATGCCTGCCACCGAGATCGACGCGGCGATCTTCTCGCACACTCCGATACGCTGGCAGCTGCATGAAGTAACCATAGAGGAGAGCAGCTATGCTCAGATTAGGGCCAGTGCTCTGCACAAGGAGCAGCGGGAG	EPMKHYMPATEIDAAIFSHTPIRWQLHEVTIEESSYAQIRASALHKEQRE
FBtr0070120_FBgn0003575_178	FBgn0003575	su(sable)	TATATGCCTGCCACCGAGATCGACGCGGCGATCTTCTCGCACACTCCGATACGCTGGCAGCTGCATGAAGTAACCATAGAGGAGAGCAGCTATGCTCAGATTAGGGCCAGTGCTCTGCACAAGGAGCAGCGGGAGCTACGCGATCCTCGA	YMPATEIDAAIFSHTPIRWQLHEVTIEESSYAQIRASALHKEQRELRDPR
FBtr0070120_FBgn0003575_179	FBgn0003575	su(sable)	GAGATCGACGCGGCGATCTTCTCGCACACTCCGATACGCTGGCAGCTGCATGAAGTAACCATAGAGGAGAGCAGCTATGCTCAGATTAGGGCCAGTGCTCTGCACAAGGAGCAGCGGGAGCTACGCGATCCTCGAATGCGTCGGATTCTC	EIDAAIFSHTPIRWQLHEVTIEESSYAQIRASALHKEQRELRDPRMRRIL
FBtr0070120_FBgn0003575_18	FBgn0003575	su(sable)	AAGCCTCGCCCATTAGAAGATGACCATGCTAGCAGCATTGAGTTGGCGATTGCCAATGCCCTCAAGAAGAAGGGCATAGAGCCCCCAATGCCCCGCATGCGTTCGTCTAACCAGGATACGAGCGATCAGTCTTTGGAGGGATCCGGGGAG	KPRPLEDDHASSIELAIANALKKKGIEPPMPRMRSSNQDTSDQSLEGSGE
FBtr0070120_FBgn0003575_180	FBgn0003575	su(sable)	ATCTTCTCGCACACTCCGATACGCTGGCAGCTGCATGAAGTAACCATAGAGGAGAGCAGCTATGCTCAGATTAGGGCCAGTGCTCTGCACAAGGAGCAGCGGGAGCTACGCGATCCTCGAATGCGTCGGATTCTCGGCCTTCCGGAAACG	IFSHTPIRWQLHEVTIEESSYAQIRASALHKEQRELRDPRMRRILGLPET
FBtr0070120_FBgn0003575_181	FBgn0003575	su(sable)	CCGATACGCTGGCAGCTGCATGAAGTAACCATAGAGGAGAGCAGCTATGCTCAGATTAGGGCCAGTGCTCTGCACAAGGAGCAGCGGGAGCTACGCGATCCTCGAATGCGTCGGATTCTCGGCCTTCCGGAAACGCCTGATAACAGTGGA	PIRWQLHEVTIEESSYAQIRASALHKEQRELRDPRMRRILGLPETPDNSG
FBtr0070120_FBgn0003575_182	FBgn0003575	su(sable)	CTGCATGAAGTAACCATAGAGGAGAGCAGCTATGCTCAGATTAGGGCCAGTGCTCTGCACAAGGAGCAGCGGGAGCTACGCGATCCTCGAATGCGTCGGATTCTCGGCCTTCCGGAAACGCCTGATAACAGTGGACCCTTGGGCTCCGTG	MHEVTIEESSYAQIRASALHKEQRELRDPRMRRILGLPETPDNSGPLGSV
FBtr0070120_FBgn0003575_183	FBgn0003575	su(sable)	ATAGAGGAGAGCAGCTATGCTCAGATTAGGGCCAGTGCTCTGCACAAGGAGCAGCGGGAGCTACGCGATCCTCGAATGCGTCGGATTCTCGGCCTTCCGGAAACGCCTGATAACAGTGGACCCTTGGGCTCCGTGCCCATTATGGGCCCA	IEESSYAQIRASALHKEQRELRDPRMRRILGLPETPDNSGPLGSVPIMGP
FBtr0070120_FBgn0003575_184	FBgn0003575	su(sable)	TATGCTCAGATTAGGGCCAGTGCTCTGCACAAGGAGCAGCGGGAGCTACGCGATCCTCGAATGCGTCGGATTCTCGGCCTTCCGGAAACGCCTGATAACAGTGGACCCTTGGGCTCCGTGCCCATTATGGGCCCAAGCTCCTTTTCGGTC	YAQIRASALHKEQRELRDPRMRRILGLPETPDNSGPLGSVPIMGPSSFSV
FBtr0070120_FBgn0003575_185	FBgn0003575	su(sable)	GCCAGTGCTCTGCACAAGGAGCAGCGGGAGCTACGCGATCCTCGAATGCGTCGGATTCTCGGCCTTCCGGAAACGCCTGATAACAGTGGACCCTTGGGCTCCGTGCCCATTATGGGCCCAAGCTCCTTTTCGGTCGACAACATTGCGCGT	ASALHKEQRELRDPRMRRILGLPETPDNSGPLGSVPIMGPSSFSVDNIAR
FBtr0070120_FBgn0003575_186	FBgn0003575	su(sable)	AAGGAGCAGCGGGAGCTACGCGATCCTCGAATGCGTCGGATTCTCGGCCTTCCGGAAACGCCTGATAACAGTGGACCCTTGGGCTCCGTGCCCATTATGGGCCCAAGCTCCTTTTCGGTCGACAACATTGCGCGTTGCGCTACGACCATC	KEQRELRDPRMRRILGLPETPDNSGPLGSVPIMGPSSFSVDNIARCATTI
FBtr0070120_FBgn0003575_187	FBgn0003575	su(sable)	CTACGCGATCCTCGAATGCGTCGGATTCTCGGCCTTCCGGAAACGCCTGATAACAGTGGACCCTTGGGCTCCGTGCCCATTATGGGCCCAAGCTCCTTTTCGGTCGACAACATTGCGCGTTGCGCTACGACCATCGCTTCCCCAGATTTG	LRDPRMRRILGLPETPDNSGPLGSVPIMGPSSFSVDNIARCATTIASPDL
FBtr0070120_FBgn0003575_188	FBgn0003575	su(sable)	ATGCGTCGGATTCTCGGCCTTCCGGAAACGCCTGATAACAGTGGACCCTTGGGCTCCGTGCCCATTATGGGCCCAAGCTCCTTTTCGGTCGACAACATTGCGCGTTGCGCTACGACCATCGCTTCCCCAGATTTGGAGACCGCCGTTCGT	MRRILGLPETPDNSGPLGSVPIMGPSSFSVDNIARCATTIASPDLETAVR
FBtr0070120_FBgn0003575_189	FBgn0003575	su(sable)	GGCCTTCCGGAAACGCCTGATAACAGTGGACCCTTGGGCTCCGTGCCCATTATGGGCCCAAGCTCCTTTTCGGTCGACAACATTGCGCGTTGCGCTACGACCATCGCTTCCCCAGATTTGGAGACCGCCGTTCGTGATTCCACCCCCAGT	GLPETPDNSGPLGSVPIMGPSSFSVDNIARCATTIASPDLETAVRDSTPS
FBtr0070120_FBgn0003575_19	FBgn0003575	su(sable)	GAAGATGACCATGCTAGCAGCATTGAGTTGGCGATTGCCAATGCCCTCAAGAAGAAGGGCATAGAGCCCCCAATGCCCCGCATGCGTTCGTCTAACCAGGATACGAGCGATCAGTCTTTGGAGGGATCCGGGGAGGGACTGGCTACCGCC	EDDHASSIELAIANALKKKGIEPPMPRMRSSNQDTSDQSLEGSGEGLATA
FBtr0070120_FBgn0003575_190	FBgn0003575	su(sable)	CCTGATAACAGTGGACCCTTGGGCTCCGTGCCCATTATGGGCCCAAGCTCCTTTTCGGTCGACAACATTGCGCGTTGCGCTACGACCATCGCTTCCCCAGATTTGGAGACCGCCGTTCGTGATTCCACCCCCAGTTCACCGCCCCCGTCC	PDNSGPLGSVPIMGPSSFSVDNIARCATTIASPDLETAVRDSTPSSPPPS
FBtr0070120_FBgn0003575_191	FBgn0003575	su(sable)	CCCTTGGGCTCCGTGCCCATTATGGGCCCAAGCTCCTTTTCGGTCGACAACATTGCGCGTTGCGCTACGACCATCGCTTCCCCAGATTTGGAGACCGCCGTTCGTGATTCCACCCCCAGTTCACCGCCCCCGTCCGTGGTAAACCTACCG	PLGSVPIMGPSSFSVDNIARCATTIASPDLETAVRDSTPSSPPPSVVNLP
FBtr0070120_FBgn0003575_192	FBgn0003575	su(sable)	CCCATTATGGGCCCAAGCTCCTTTTCGGTCGACAACATTGCGCGTTGCGCTACGACCATCGCTTCCCCAGATTTGGAGACCGCCGTTCGTGATTCCACCCCCAGTTCACCGCCCCCGTCCGTGGTAAACCTACCGTCAATGAGTGTGCCA	PIMGPSSFSVDNIARCATTIASPDLETAVRDSTPSSPPPSVVNLPSMSVP
FBtr0070120_FBgn0003575_193	FBgn0003575	su(sable)	AGCTCCTTTTCGGTCGACAACATTGCGCGTTGCGCTACGACCATCGCTTCCCCAGATTTGGAGACCGCCGTTCGTGATTCCACCCCCAGTTCACCGCCCCCGTCCGTGGTAAACCTACCGTCAATGAGTGTGCCACCGCCGTCGATGAGG	SSFSVDNIARCATTIASPDLETAVRDSTPSSPPPSVVNLPSMSVPPPSMR
FBtr0070120_FBgn0003575_194	FBgn0003575	su(sable)	GACAACATTGCGCGTTGCGCTACGACCATCGCTTCCCCAGATTTGGAGACCGCCGTTCGTGATTCCACCCCCAGTTCACCGCCCCCGTCCGTGGTAAACCTACCGTCAATGAGTGTGCCACCGCCGTCGATGAGGGTACCACCTCCGAAC	DNIARCATTIASPDLETAVRDSTPSSPPPSVVNLPSMSVPPPSMRVPPPN
FBtr0070120_FBgn0003575_195	FBgn0003575	su(sable)	TGCGCTACGACCATCGCTTCCCCAGATTTGGAGACCGCCGTTCGTGATTCCACCCCCAGTTCACCGCCCCCGTCCGTGGTAAACCTACCGTCAATGAGTGTGCCACCGCCGTCGATGAGGGTACCACCTCCGAACATACAGGTGGAAAAG	CATTIASPDLETAVRDSTPSSPPPSVVNLPSMSVPPPSMRVPPPNIQVEK
FBtr0070120_FBgn0003575_196	FBgn0003575	su(sable)	GCTTCCCCAGATTTGGAGACCGCCGTTCGTGATTCCACCCCCAGTTCACCGCCCCCGTCCGTGGTAAACCTACCGTCAATGAGTGTGCCACCGCCGTCGATGAGGGTACCACCTCCGAACATACAGGTGGAAAAGCCAACTGTGCGGACA	ASPDLETAVRDSTPSSPPPSVVNLPSMSVPPPSMRVPPPNIQVEKPTVRT
FBtr0070120_FBgn0003575_197	FBgn0003575	su(sable)	GAGACCGCCGTTCGTGATTCCACCCCCAGTTCACCGCCCCCGTCCGTGGTAAACCTACCGTCAATGAGTGTGCCACCGCCGTCGATGAGGGTACCACCTCCGAACATACAGGTGGAAAAGCCAACTGTGCGGACAGATCCACGTCGCGAT	ETAVRDSTPSSPPPSVVNLPSMSVPPPSMRVPPPNIQVEKPTVRTDPRRD
FBtr0070120_FBgn0003575_198	FBgn0003575	su(sable)	GATTCCACCCCCAGTTCACCGCCCCCGTCCGTGGTAAACCTACCGTCAATGAGTGTGCCACCGCCGTCGATGAGGGTACCACCTCCGAACATACAGGTGGAAAAGCCAACTGTGCGGACAGATCCACGTCGCGATCCCAGGAGAGCCGTT	DSTPSSPPPSVVNLPSMSVPPPSMRVPPPNIQVEKPTVRTDPRRDPRRAV
FBtr0070120_FBgn0003575_199	FBgn0003575	su(sable)	TCACCGCCCCCGTCCGTGGTAAACCTACCGTCAATGAGTGTGCCACCGCCGTCGATGAGGGTACCACCTCCGAACATACAGGTGGAAAAGCCAACTGTGCGGACAGATCCACGTCGCGATCCCAGGAGAGCCGTTCTGCAGGCTCCAACT	SPPPSVVNLPSMSVPPPSMRVPPPNIQVEKPTVRTDPRRDPRRAVLQAPT
FBtr0070120_FBgn0003575_2	FBgn0003575	su(sable)	GCGGATGAACCCTTAATTGACTTGGAGGAGGATTTAGAGGACGGCGAGATCGACGACGATGAGGAGGACGAGCAGCAATCTTCAAAAATCCAAGTCCAAAAGAAGACTTTCGTAGGGGACGACGATGTGCAGTTTGTGGGTGTCGAGGCT	ADEPLIDLEEDLEDGEIDDDEEDEQQSSKIQVQKKTFVGDDDVQFVGVEA
FBtr0070120_FBgn0003575_20	FBgn0003575	su(sable)	AGCAGCATTGAGTTGGCGATTGCCAATGCCCTCAAGAAGAAGGGCATAGAGCCCCCAATGCCCCGCATGCGTTCGTCTAACCAGGATACGAGCGATCAGTCTTTGGAGGGATCCGGGGAGGGACTGGCTACCGCCAATCCCCTTCTTCAG	SSIELAIANALKKKGIEPPMPRMRSSNQDTSDQSLEGSGEGLATANPLLQ
FBtr0070120_FBgn0003575_200	FBgn0003575	su(sable)	GTGGTAAACCTACCGTCAATGAGTGTGCCACCGCCGTCGATGAGGGTACCACCTCCGAACATACAGGTGGAAAAGCCAACTGTGCGGACAGATCCACGTCGCGATCCCAGGAGAGCCGTTCTGCAGGCTCCAACTAAAGGTGCTAGTACG	VVNLPSMSVPPPSMRVPPPNIQVEKPTVRTDPRRDPRRAVLQAPTKGAST
FBtr0070120_FBgn0003575_201	FBgn0003575	su(sable)	TCAATGAGTGTGCCACCGCCGTCGATGAGGGTACCACCTCCGAACATACAGGTGGAAAAGCCAACTGTGCGGACAGATCCACGTCGCGATCCCAGGAGAGCCGTTCTGCAGGCTCCAACTAAAGGTGCTAGTACGGCAAACACCACAGCA	SMSVPPPSMRVPPPNIQVEKPTVRTDPRRDPRRAVLQAPTKGASTANTTA
FBtr0070120_FBgn0003575_202	FBgn0003575	su(sable)	CCGCCGTCGATGAGGGTACCACCTCCGAACATACAGGTGGAAAAGCCAACTGTGCGGACAGATCCACGTCGCGATCCCAGGAGAGCCGTTCTGCAGGCTCCAACTAAAGGTGCTAGTACGGCAAACACCACAGCACCCAATGCCTCTGGT	PPSMRVPPPNIQVEKPTVRTDPRRDPRRAVLQAPTKGASTANTTAPNASG
FBtr0070120_FBgn0003575_203	FBgn0003575	su(sable)	GTACCACCTCCGAACATACAGGTGGAAAAGCCAACTGTGCGGACAGATCCACGTCGCGATCCCAGGAGAGCCGTTCTGCAGGCTCCAACTAAAGGTGCTAGTACGGCAAACACCACAGCACCCAATGCCTCTGGTGGCAGCAAGCAAATC	VPPPNIQVEKPTVRTDPRRDPRRAVLQAPTKGASTANTTAPNASGGSKQI
FBtr0070120_FBgn0003575_204	FBgn0003575	su(sable)	ATACAGGTGGAAAAGCCAACTGTGCGGACAGATCCACGTCGCGATCCCAGGAGAGCCGTTCTGCAGGCTCCAACTAAAGGTGCTAGTACGGCAAACACCACAGCACCCAATGCCTCTGGTGGCAGCAAGCAAATCTCGGAAATCCGAAGC	IQVEKPTVRTDPRRDPRRAVLQAPTKGASTANTTAPNASGGSKQISEIRS
FBtr0070120_FBgn0003575_205	FBgn0003575	su(sable)	CCAACTGTGCGGACAGATCCACGTCGCGATCCCAGGAGAGCCGTTCTGCAGGCTCCAACTAAAGGTGCTAGTACGGCAAACACCACAGCACCCAATGCCTCTGGTGGCAGCAAGCAAATCTCGGAAATCCGAAGCCTGCTGCAGGTTTCC	PTVRTDPRRDPRRAVLQAPTKGASTANTTAPNASGGSKQISEIRSLLQVS
FBtr0070120_FBgn0003575_206	FBgn0003575	su(sable)	GATCCACGTCGCGATCCCAGGAGAGCCGTTCTGCAGGCTCCAACTAAAGGTGCTAGTACGGCAAACACCACAGCACCCAATGCCTCTGGTGGCAGCAAGCAAATCTCGGAAATCCGAAGCCTGCTGCAGGTTTCCAACTGGTACAACAAT	DPRRDPRRAVLQAPTKGASTANTTAPNASGGSKQISEIRSLLQVSNWYNN
FBtr0070120_FBgn0003575_207	FBgn0003575	su(sable)	CCCAGGAGAGCCGTTCTGCAGGCTCCAACTAAAGGTGCTAGTACGGCAAACACCACAGCACCCAATGCCTCTGGTGGCAGCAAGCAAATCTCGGAAATCCGAAGCCTGCTGCAGGTTTCCAACTGGTACAACAATCTCGGCACCAACAAT	PRRAVLQAPTKGASTANTTAPNASGGSKQISEIRSLLQVSNWYNNLGTNN
FBtr0070120_FBgn0003575_208	FBgn0003575	su(sable)	CTGCAGGCTCCAACTAAAGGTGCTAGTACGGCAAACACCACAGCACCCAATGCCTCTGGTGGCAGCAAGCAAATCTCGGAAATCCGAAGCCTGCTGCAGGTTTCCAACTGGTACAACAATCTCGGCACCAACAATAAGATTATGGTGAAC	MQAPTKGASTANTTAPNASGGSKQISEIRSLLQVSNWYNNLGTNNKIMVN
FBtr0070120_FBgn0003575_209	FBgn0003575	su(sable)	AAAGGTGCTAGTACGGCAAACACCACAGCACCCAATGCCTCTGGTGGCAGCAAGCAAATCTCGGAAATCCGAAGCCTGCTGCAGGTTTCCAACTGGTACAACAATCTCGGCACCAACAATAAGATTATGGTGAACCAACAGCTCGCCCTG	KGASTANTTAPNASGGSKQISEIRSLLQVSNWYNNLGTNNKIMVNQQLAL
FBtr0070120_FBgn0003575_21	FBgn0003575	su(sable)	GCGATTGCCAATGCCCTCAAGAAGAAGGGCATAGAGCCCCCAATGCCCCGCATGCGTTCGTCTAACCAGGATACGAGCGATCAGTCTTTGGAGGGATCCGGGGAGGGACTGGCTACCGCCAATCCCCTTCTTCAGTCAACTCGCAGCAGC	AIANALKKKGIEPPMPRMRSSNQDTSDQSLEGSGEGLATANPLLQSTRSS
FBtr0070120_FBgn0003575_210	FBgn0003575	su(sable)	GCAAACACCACAGCACCCAATGCCTCTGGTGGCAGCAAGCAAATCTCGGAAATCCGAAGCCTGCTGCAGGTTTCCAACTGGTACAACAATCTCGGCACCAACAATAAGATTATGGTGAACCAACAGCTCGCCCTGGTCTTTACCGAGCTC	ANTTAPNASGGSKQISEIRSLLQVSNWYNNLGTNNKIMVNQQLALVFTEL
FBtr0070120_FBgn0003575_211	FBgn0003575	su(sable)	CCCAATGCCTCTGGTGGCAGCAAGCAAATCTCGGAAATCCGAAGCCTGCTGCAGGTTTCCAACTGGTACAACAATCTCGGCACCAACAATAAGATTATGGTGAACCAACAGCTCGCCCTGGTCTTTACCGAGCTCAAGAAGTTCCATCAG	PNASGGSKQISEIRSLLQVSNWYNNLGTNNKIMVNQQLALVFTELKKFHQ
FBtr0070120_FBgn0003575_212	FBgn0003575	su(sable)	GGCAGCAAGCAAATCTCGGAAATCCGAAGCCTGCTGCAGGTTTCCAACTGGTACAACAATCTCGGCACCAACAATAAGATTATGGTGAACCAACAGCTCGCCCTGGTCTTTACCGAGCTCAAGAAGTTCCATCAGCTGCCGAATGATGCT	GSKQISEIRSLLQVSNWYNNLGTNNKIMVNQQLALVFTELKKFHQLPNDA
FBtr0070120_FBgn0003575_213	FBgn0003575	su(sable)	TCGGAAATCCGAAGCCTGCTGCAGGTTTCCAACTGGTACAACAATCTCGGCACCAACAATAAGATTATGGTGAACCAACAGCTCGCCCTGGTCTTTACCGAGCTCAAGAAGTTCCATCAGCTGCCGAATGATGCTCCGAAAATTTTCGAT	SEIRSLLQVSNWYNNLGTNNKIMVNQQLALVFTELKKFHQLPNDAPKIFD
FBtr0070120_FBgn0003575_214	FBgn0003575	su(sable)	CTGCTGCAGGTTTCCAACTGGTACAACAATCTCGGCACCAACAATAAGATTATGGTGAACCAACAGCTCGCCCTGGTCTTTACCGAGCTCAAGAAGTTCCATCAGCTGCCGAATGATGCTCCGAAAATTTTCGATGTCAGCTTTATAGTG	MLQVSNWYNNLGTNNKIMVNQQLALVFTELKKFHQLPNDAPKIFDVSFIV
FBtr0070120_FBgn0003575_215	FBgn0003575	su(sable)	AACTGGTACAACAATCTCGGCACCAACAATAAGATTATGGTGAACCAACAGCTCGCCCTGGTCTTTACCGAGCTCAAGAAGTTCCATCAGCTGCCGAATGATGCTCCGAAAATTTTCGATGTCAGCTTTATAGTGAACAACACAACGTTG	NWYNNLGTNNKIMVNQQLALVFTELKKFHQLPNDAPKIFDVSFIVNNTTL
FBtr0070120_FBgn0003575_216	FBgn0003575	su(sable)	CTCGGCACCAACAATAAGATTATGGTGAACCAACAGCTCGCCCTGGTCTTTACCGAGCTCAAGAAGTTCCATCAGCTGCCGAATGATGCTCCGAAAATTTTCGATGTCAGCTTTATAGTGAACAACACAACGTTGCAGCAGATCTTTGCC	LGTNNKIMVNQQLALVFTELKKFHQLPNDAPKIFDVSFIVNNTTLQQIFA
FBtr0070120_FBgn0003575_217	FBgn0003575	su(sable)	AAGATTATGGTGAACCAACAGCTCGCCCTGGTCTTTACCGAGCTCAAGAAGTTCCATCAGCTGCCGAATGATGCTCCGAAAATTTTCGATGTCAGCTTTATAGTGAACAACACAACGTTGCAGCAGATCTTTGCCAAGCTCTTTATCTTT	KIMVNQQLALVFTELKKFHQLPNDAPKIFDVSFIVNNTTLQQIFAKLFIF
FBtr0070120_FBgn0003575_218	FBgn0003575	su(sable)	CAACAGCTCGCCCTGGTCTTTACCGAGCTCAAGAAGTTCCATCAGCTGCCGAATGATGCTCCGAAAATTTTCGATGTCAGCTTTATAGTGAACAACACAACGTTGCAGCAGATCTTTGCCAAGCTCTTTATCTTTGTAGATGACAATGGC	QQLALVFTELKKFHQLPNDAPKIFDVSFIVNNTTLQQIFAKLFIFVDDNG
FBtr0070120_FBgn0003575_219	FBgn0003575	su(sable)	GTCTTTACCGAGCTCAAGAAGTTCCATCAGCTGCCGAATGATGCTCCGAAAATTTTCGATGTCAGCTTTATAGTGAACAACACAACGTTGCAGCAGATCTTTGCCAAGCTCTTTATCTTTGTAGATGACAATGGCGAGGTGGTGCAGATT	VFTELKKFHQLPNDAPKIFDVSFIVNNTTLQQIFAKLFIFVDDNGEVVQI
FBtr0070120_FBgn0003575_22	FBgn0003575	su(sable)	CTCAAGAAGAAGGGCATAGAGCCCCCAATGCCCCGCATGCGTTCGTCTAACCAGGATACGAGCGATCAGTCTTTGGAGGGATCCGGGGAGGGACTGGCTACCGCCAATCCCCTTCTTCAGTCAACTCGCAGCAGCAGGCGAAGGAAACGC	LKKKGIEPPMPRMRSSNQDTSDQSLEGSGEGLATANPLLQSTRSSRRRKR
FBtr0070120_FBgn0003575_220	FBgn0003575	su(sable)	AAGAAGTTCCATCAGCTGCCGAATGATGCTCCGAAAATTTTCGATGTCAGCTTTATAGTGAACAACACAACGTTGCAGCAGATCTTTGCCAAGCTCTTTATCTTTGTAGATGACAATGGCGAGGTGGTGCAGATTCCCGAGGAGCCCAAC	KKFHQLPNDAPKIFDVSFIVNNTTLQQIFAKLFIFVDDNGEVVQIPEEPN
FBtr0070120_FBgn0003575_221	FBgn0003575	su(sable)	CTGCCGAATGATGCTCCGAAAATTTTCGATGTCAGCTTTATAGTGAACAACACAACGTTGCAGCAGATCTTTGCCAAGCTCTTTATCTTTGTAGATGACAATGGCGAGGTGGTGCAGATTCCCGAGGAGCCCAACGGTAATGGTGCTGCT	MPNDAPKIFDVSFIVNNTTLQQIFAKLFIFVDDNGEVVQIPEEPNGNGAA
FBtr0070120_FBgn0003575_222	FBgn0003575	su(sable)	CCGAAAATTTTCGATGTCAGCTTTATAGTGAACAACACAACGTTGCAGCAGATCTTTGCCAAGCTCTTTATCTTTGTAGATGACAATGGCGAGGTGGTGCAGATTCCCGAGGAGCCCAACGGTAATGGTGCTGCTCTTGGTGGCGGCGGA	PKIFDVSFIVNNTTLQQIFAKLFIFVDDNGEVVQIPEEPNGNGAALGGGG
FBtr0070120_FBgn0003575_223	FBgn0003575	su(sable)	GTCAGCTTTATAGTGAACAACACAACGTTGCAGCAGATCTTTGCCAAGCTCTTTATCTTTGTAGATGACAATGGCGAGGTGGTGCAGATTCCCGAGGAGCCCAACGGTAATGGTGCTGCTCTTGGTGGCGGCGGAGATTCTGGAGGCGGA	VSFIVNNTTLQQIFAKLFIFVDDNGEVVQIPEEPNGNGAALGGGGDSGGG
FBtr0070120_FBgn0003575_224	FBgn0003575	su(sable)	AACAACACAACGTTGCAGCAGATCTTTGCCAAGCTCTTTATCTTTGTAGATGACAATGGCGAGGTGGTGCAGATTCCCGAGGAGCCCAACGGTAATGGTGCTGCTCTTGGTGGCGGCGGAGATTCTGGAGGCGGAGTAGGAGGAGGAGGA	NNTTLQQIFAKLFIFVDDNGEVVQIPEEPNGNGAALGGGGDSGGGVGGGG
FBtr0070120_FBgn0003575_225	FBgn0003575	su(sable)	CAGCAGATCTTTGCCAAGCTCTTTATCTTTGTAGATGACAATGGCGAGGTGGTGCAGATTCCCGAGGAGCCCAACGGTAATGGTGCTGCTCTTGGTGGCGGCGGAGATTCTGGAGGCGGAGTAGGAGGAGGAGGAGGAGGAGGAGGAGTA	QQIFAKLFIFVDDNGEVVQIPEEPNGNGAALGGGGDSGGGVGGGGGGGGV
FBtr0070120_FBgn0003575_226	FBgn0003575	su(sable)	AAGCTCTTTATCTTTGTAGATGACAATGGCGAGGTGGTGCAGATTCCCGAGGAGCCCAACGGTAATGGTGCTGCTCTTGGTGGCGGCGGAGATTCTGGAGGCGGAGTAGGAGGAGGAGGAGGAGGAGGAGGAGTAGTGCTTCCCAATCTA	KLFIFVDDNGEVVQIPEEPNGNGAALGGGGDSGGGVGGGGGGGGVVLPNL
FBtr0070120_FBgn0003575_227	FBgn0003575	su(sable)	GTAGATGACAATGGCGAGGTGGTGCAGATTCCCGAGGAGCCCAACGGTAATGGTGCTGCTCTTGGTGGCGGCGGAGATTCTGGAGGCGGAGTAGGAGGAGGAGGAGGAGGAGGAGGAGTAGTGCTTCCCAATCTATCGCAACCCCCACCA	VDDNGEVVQIPEEPNGNGAALGGGGDSGGGVGGGGGGGGVVLPNLSQPPP
FBtr0070120_FBgn0003575_228	FBgn0003575	su(sable)	GAGGTGGTGCAGATTCCCGAGGAGCCCAACGGTAATGGTGCTGCTCTTGGTGGCGGCGGAGATTCTGGAGGCGGAGTAGGAGGAGGAGGAGGAGGAGGAGGAGTAGTGCTTCCCAATCTATCGCAACCCCCACCAAATCTGAGCCAAATG	EVVQIPEEPNGNGAALGGGGDSGGGVGGGGGGGGVVLPNLSQPPPNLSQM
FBtr0070120_FBgn0003575_229	FBgn0003575	su(sable)	CCCGAGGAGCCCAACGGTAATGGTGCTGCTCTTGGTGGCGGCGGAGATTCTGGAGGCGGAGTAGGAGGAGGAGGAGGAGGAGGAGGAGTAGTGCTTCCCAATCTATCGCAACCCCCACCAAATCTGAGCCAAATGTTAAGGCTACCGCCA	PEEPNGNGAALGGGGDSGGGVGGGGGGGGVVLPNLSQPPPNLSQMLRLPP
FBtr0070120_FBgn0003575_23	FBgn0003575	su(sable)	ATAGAGCCCCCAATGCCCCGCATGCGTTCGTCTAACCAGGATACGAGCGATCAGTCTTTGGAGGGATCCGGGGAGGGACTGGCTACCGCCAATCCCCTTCTTCAGTCAACTCGCAGCAGCAGGCGAAGGAAACGCAAGAAAGAACGTGAG	IEPPMPRMRSSNQDTSDQSLEGSGEGLATANPLLQSTRSSRRRKRKKERE
FBtr0070120_FBgn0003575_230	FBgn0003575	su(sable)	GGTAATGGTGCTGCTCTTGGTGGCGGCGGAGATTCTGGAGGCGGAGTAGGAGGAGGAGGAGGAGGAGGAGGAGTAGTGCTTCCCAATCTATCGCAACCCCCACCAAATCTGAGCCAAATGTTAAGGCTACCGCCACCGAACATACGAATG	GNGAALGGGGDSGGGVGGGGGGGGVVLPNLSQPPPNLSQMLRLPPPNIRM
FBtr0070120_FBgn0003575_231	FBgn0003575	su(sable)	CTTGGTGGCGGCGGAGATTCTGGAGGCGGAGTAGGAGGAGGAGGAGGAGGAGGAGGAGTAGTGCTTCCCAATCTATCGCAACCCCCACCAAATCTGAGCCAAATGTTAAGGCTACCGCCACCGAACATACGAATGCTTCGCATGTCGGGA	LGGGGDSGGGVGGGGGGGGVVLPNLSQPPPNLSQMLRLPPPNIRMLRMSG
FBtr0070120_FBgn0003575_232	FBgn0003575	su(sable)	GATTCTGGAGGCGGAGTAGGAGGAGGAGGAGGAGGAGGAGGAGTAGTGCTTCCCAATCTATCGCAACCCCCACCAAATCTGAGCCAAATGTTAAGGCTACCGCCACCGAACATACGAATGCTTCGCATGTCGGGAATGATGATGCAAATG	DSGGGVGGGGGGGGVVLPNLSQPPPNLSQMLRLPPPNIRMLRMSGMMMQM
FBtr0070120_FBgn0003575_233	FBgn0003575	su(sable)	GTAGGAGGAGGAGGAGGAGGAGGAGGAGTAGTGCTTCCCAATCTATCGCAACCCCCACCAAATCTGAGCCAAATGTTAAGGCTACCGCCACCGAACATACGAATGCTTCGCATGTCGGGAATGATGATGCAAATGGGCAACGTGGGACCC	VGGGGGGGGVVLPNLSQPPPNLSQMLRLPPPNIRMLRMSGMMMQMGNVGP
FBtr0070120_FBgn0003575_234	FBgn0003575	su(sable)	GGAGGAGGAGGAGTAGTGCTTCCCAATCTATCGCAACCCCCACCAAATCTGAGCCAAATGTTAAGGCTACCGCCACCGAACATACGAATGCTTCGCATGTCGGGAATGATGATGCAAATGGGCAACGTGGGACCCCCTTTCAATCAGCCA	GGGGVVLPNLSQPPPNLSQMLRLPPPNIRMLRMSGMMMQMGNVGPPFNQP
FBtr0070120_FBgn0003575_235	FBgn0003575	su(sable)	GTGCTTCCCAATCTATCGCAACCCCCACCAAATCTGAGCCAAATGTTAAGGCTACCGCCACCGAACATACGAATGCTTCGCATGTCGGGAATGATGATGCAAATGGGCAACGTGGGACCCCCTTTCAATCAGCCACCGCCACGCGGAGGA	VLPNLSQPPPNLSQMLRLPPPNIRMLRMSGMMMQMGNVGPPFNQPPPRGG
FBtr0070120_FBgn0003575_236	FBgn0003575	su(sable)	TCGCAACCCCCACCAAATCTGAGCCAAATGTTAAGGCTACCGCCACCGAACATACGAATGCTTCGCATGTCGGGAATGATGATGCAAATGGGCAACGTGGGACCCCCTTTCAATCAGCCACCGCCACGCGGAGGATTGATGGGAATGCCT	SQPPPNLSQMLRLPPPNIRMLRMSGMMMQMGNVGPPFNQPPPRGGLMGMP
FBtr0070120_FBgn0003575_237	FBgn0003575	su(sable)	AATCTGAGCCAAATGTTAAGGCTACCGCCACCGAACATACGAATGCTTCGCATGTCGGGAATGATGATGCAAATGGGCAACGTGGGACCCCCTTTCAATCAGCCACCGCCACGCGGAGGATTGATGGGAATGCCTCCGAATGGCAATGGA	NLSQMLRLPPPNIRMLRMSGMMMQMGNVGPPFNQPPPRGGLMGMPPNGNG
FBtr0070120_FBgn0003575_238	FBgn0003575	su(sable)	TTAAGGCTACCGCCACCGAACATACGAATGCTTCGCATGTCGGGAATGATGATGCAAATGGGCAACGTGGGACCCCCTTTCAATCAGCCACCGCCACGCGGAGGATTGATGGGAATGCCTCCGAATGGCAATGGATTAAACCAGGGCGTT	LRLPPPNIRMLRMSGMMMQMGNVGPPFNQPPPRGGLMGMPPNGNGLNQGV
FBtr0070120_FBgn0003575_239	FBgn0003575	su(sable)	CCGAACATACGAATGCTTCGCATGTCGGGAATGATGATGCAAATGGGCAACGTGGGACCCCCTTTCAATCAGCCACCGCCACGCGGAGGATTGATGGGAATGCCTCCGAATGGCAATGGATTAAACCAGGGCGTTGGCAATCTGGGAGGA	PNIRMLRMSGMMMQMGNVGPPFNQPPPRGGLMGMPPNGNGLNQGVGNLGG
FBtr0070120_FBgn0003575_24	FBgn0003575	su(sable)	CCCCGCATGCGTTCGTCTAACCAGGATACGAGCGATCAGTCTTTGGAGGGATCCGGGGAGGGACTGGCTACCGCCAATCCCCTTCTTCAGTCAACTCGCAGCAGCAGGCGAAGGAAACGCAAGAAAGAACGTGAGCGCGAGCAGAAGAAA	PRMRSSNQDTSDQSLEGSGEGLATANPLLQSTRSSRRRKRKKEREREQKK
FBtr0070120_FBgn0003575_240	FBgn0003575	su(sable)	CTTCGCATGTCGGGAATGATGATGCAAATGGGCAACGTGGGACCCCCTTTCAATCAGCCACCGCCACGCGGAGGATTGATGGGAATGCCTCCGAATGGCAATGGATTAAACCAGGGCGTTGGCAATCTGGGAGGACTTGGCCAGTTGGGG	LRMSGMMMQMGNVGPPFNQPPPRGGLMGMPPNGNGLNQGVGNLGGLGQLG
FBtr0070120_FBgn0003575_241	FBgn0003575	su(sable)	ATGATGATGCAAATGGGCAACGTGGGACCCCCTTTCAATCAGCCACCGCCACGCGGAGGATTGATGGGAATGCCTCCGAATGGCAATGGATTAAACCAGGGCGTTGGCAATCTGGGAGGACTTGGCCAGTTGGGGATAAACCAAGGAGGA	MMMQMGNVGPPFNQPPPRGGLMGMPPNGNGLNQGVGNLGGLGQLGINQGG
FBtr0070120_FBgn0003575_242	FBgn0003575	su(sable)	GGCAACGTGGGACCCCCTTTCAATCAGCCACCGCCACGCGGAGGATTGATGGGAATGCCTCCGAATGGCAATGGATTAAACCAGGGCGTTGGCAATCTGGGAGGACTTGGCCAGTTGGGGATAAACCAAGGAGGAGGACCTGTGCCCAAT	GNVGPPFNQPPPRGGLMGMPPNGNGLNQGVGNLGGLGQLGINQGGGPVPN
FBtr0070120_FBgn0003575_243	FBgn0003575	su(sable)	CCTTTCAATCAGCCACCGCCACGCGGAGGATTGATGGGAATGCCTCCGAATGGCAATGGATTAAACCAGGGCGTTGGCAATCTGGGAGGACTTGGCCAGTTGGGGATAAACCAAGGAGGAGGACCTGTGCCCAATGGCAATCCCTTCAAC	PFNQPPPRGGLMGMPPNGNGLNQGVGNLGGLGQLGINQGGGPVPNGNPFN
FBtr0070120_FBgn0003575_244	FBgn0003575	su(sable)	CCGCCACGCGGAGGATTGATGGGAATGCCTCCGAATGGCAATGGATTAAACCAGGGCGTTGGCAATCTGGGAGGACTTGGCCAGTTGGGGATAAACCAAGGAGGAGGACCTGTGCCCAATGGCAATCCCTTCAACCCATTTGGTGGGAAC	PPRGGLMGMPPNGNGLNQGVGNLGGLGQLGINQGGGPVPNGNPFNPFGGN
FBtr0070120_FBgn0003575_245	FBgn0003575	su(sable)	TTGATGGGAATGCCTCCGAATGGCAATGGATTAAACCAGGGCGTTGGCAATCTGGGAGGACTTGGCCAGTTGGGGATAAACCAAGGAGGAGGACCTGTGCCCAATGGCAATCCCTTCAACCCATTTGGTGGGAACAATGGGGGAGGAGCT	MMGMPPNGNGLNQGVGNLGGLGQLGINQGGGPVPNGNPFNPFGGNNGGGA
FBtr0070120_FBgn0003575_246	FBgn0003575	su(sable)	CCGAATGGCAATGGATTAAACCAGGGCGTTGGCAATCTGGGAGGACTTGGCCAGTTGGGGATAAACCAAGGAGGAGGACCTGTGCCCAATGGCAATCCCTTCAACCCATTTGGTGGGAACAATGGGGGAGGAGCTGGCGTCATGAACAAC	PNGNGLNQGVGNLGGLGQLGINQGGGPVPNGNPFNPFGGNNGGGAGVMNN
FBtr0070120_FBgn0003575_247	FBgn0003575	su(sable)	TTAAACCAGGGCGTTGGCAATCTGGGAGGACTTGGCCAGTTGGGGATAAACCAAGGAGGAGGACCTGTGCCCAATGGCAATCCCTTCAACCCATTTGGTGGGAACAATGGGGGAGGAGCTGGCGTCATGAACAACATGAATTCAATGGGC	LNQGVGNLGGLGQLGINQGGGPVPNGNPFNPFGGNNGGGAGVMNNMNSMG
FBtr0070120_FBgn0003575_248	FBgn0003575	su(sable)	GGCAATCTGGGAGGACTTGGCCAGTTGGGGATAAACCAAGGAGGAGGACCTGTGCCCAATGGCAATCCCTTCAACCCATTTGGTGGGAACAATGGGGGAGGAGCTGGCGTCATGAACAACATGAATTCAATGGGCAACATGGGCATGGGC	GNLGGLGQLGINQGGGPVPNGNPFNPFGGNNGGGAGVMNNMNSMGNMGMG
FBtr0070120_FBgn0003575_249	FBgn0003575	su(sable)	CTTGGCCAGTTGGGGATAAACCAAGGAGGAGGACCTGTGCCCAATGGCAATCCCTTCAACCCATTTGGTGGGAACAATGGGGGAGGAGCTGGCGTCATGAACAACATGAATTCAATGGGCAACATGGGCATGGGCTTCAATAACTTCAAC	LGQLGINQGGGPVPNGNPFNPFGGNNGGGAGVMNNMNSMGNMGMGFNNFN
FBtr0070120_FBgn0003575_25	FBgn0003575	su(sable)	TCTAACCAGGATACGAGCGATCAGTCTTTGGAGGGATCCGGGGAGGGACTGGCTACCGCCAATCCCCTTCTTCAGTCAACTCGCAGCAGCAGGCGAAGGAAACGCAAGAAAGAACGTGAGCGCGAGCAGAAGAAAGACAAGGAGCAGCAG	SNQDTSDQSLEGSGEGLATANPLLQSTRSSRRRKRKKEREREQKKDKEQQ
FBtr0070120_FBgn0003575_250	FBgn0003575	su(sable)	ATAAACCAAGGAGGAGGACCTGTGCCCAATGGCAATCCCTTCAACCCATTTGGTGGGAACAATGGGGGAGGAGCTGGCGTCATGAACAACATGAATTCAATGGGCAACATGGGCATGGGCTTCAATAACTTCAACAATAATGGCGGCAGA	INQGGGPVPNGNPFNPFGGNNGGGAGVMNNMNSMGNMGMGFNNFNNNGGR
FBtr0070120_FBgn0003575_251	FBgn0003575	su(sable)	GGACCTGTGCCCAATGGCAATCCCTTCAACCCATTTGGTGGGAACAATGGGGGAGGAGCTGGCGTCATGAACAACATGAATTCAATGGGCAACATGGGCATGGGCTTCAATAACTTCAACAATAATGGCGGCAGAGGAGGGCACTTTCCG	GPVPNGNPFNPFGGNNGGGAGVMNNMNSMGNMGMGFNNFNNNGGRGGHFP
FBtr0070120_FBgn0003575_252	FBgn0003575	su(sable)	GGCAATCCCTTCAACCCATTTGGTGGGAACAATGGGGGAGGAGCTGGCGTCATGAACAACATGAATTCAATGGGCAACATGGGCATGGGCTTCAATAACTTCAACAATAATGGCGGCAGAGGAGGGCACTTTCCGGGCGGAGGATCAGGC	GNPFNPFGGNNGGGAGVMNNMNSMGNMGMGFNNFNNNGGRGGHFPGGGSG
FBtr0070120_FBgn0003575_253	FBgn0003575	su(sable)	CCATTTGGTGGGAACAATGGGGGAGGAGCTGGCGTCATGAACAACATGAATTCAATGGGCAACATGGGCATGGGCTTCAATAACTTCAACAATAATGGCGGCAGAGGAGGGCACTTTCCGGGCGGAGGATCAGGCGGAAACGGCAACGGA	PFGGNNGGGAGVMNNMNSMGNMGMGFNNFNNNGGRGGHFPGGGSGGNGNG
FBtr0070120_FBgn0003575_254	FBgn0003575	su(sable)	AATGGGGGAGGAGCTGGCGTCATGAACAACATGAATTCAATGGGCAACATGGGCATGGGCTTCAATAACTTCAACAATAATGGCGGCAGAGGAGGGCACTTTCCGGGCGGAGGATCAGGCGGAAACGGCAACGGAAACAATCGCAACCAG	NGGGAGVMNNMNSMGNMGMGFNNFNNNGGRGGHFPGGGSGGNGNGNNRNQ
FBtr0070120_FBgn0003575_255	FBgn0003575	su(sable)	GGCGTCATGAACAACATGAATTCAATGGGCAACATGGGCATGGGCTTCAATAACTTCAACAATAATGGCGGCAGAGGAGGGCACTTTCCGGGCGGAGGATCAGGCGGAAACGGCAACGGAAACAATCGCAACCAGCGAGGCGGCAACCAC	GVMNNMNSMGNMGMGFNNFNNNGGRGGHFPGGGSGGNGNGNNRNQRGGNH
FBtr0070120_FBgn0003575_256	FBgn0003575	su(sable)	ATGAATTCAATGGGCAACATGGGCATGGGCTTCAATAACTTCAACAATAATGGCGGCAGAGGAGGGCACTTTCCGGGCGGAGGATCAGGCGGAAACGGCAACGGAAACAATCGCAACCAGCGAGGCGGCAACCACCGAAACCGCAACATT	MNSMGNMGMGFNNFNNNGGRGGHFPGGGSGGNGNGNNRNQRGGNHRNRNI
FBtr0070120_FBgn0003575_26	FBgn0003575	su(sable)	AGCGATCAGTCTTTGGAGGGATCCGGGGAGGGACTGGCTACCGCCAATCCCCTTCTTCAGTCAACTCGCAGCAGCAGGCGAAGGAAACGCAAGAAAGAACGTGAGCGCGAGCAGAAGAAAGACAAGGAGCAGCAGAACCGTTCCCGACGT	SDQSLEGSGEGLATANPLLQSTRSSRRRKRKKEREREQKKDKEQQNRSRR
FBtr0070120_FBgn0003575_27	FBgn0003575	su(sable)	GAGGGATCCGGGGAGGGACTGGCTACCGCCAATCCCCTTCTTCAGTCAACTCGCAGCAGCAGGCGAAGGAAACGCAAGAAAGAACGTGAGCGCGAGCAGAAGAAAGACAAGGAGCAGCAGAACCGTTCCCGACGTGACGAGAACGACGTG	EGSGEGLATANPLLQSTRSSRRRKRKKEREREQKKDKEQQNRSRRDENDV
FBtr0070120_FBgn0003575_28	FBgn0003575	su(sable)	GGACTGGCTACCGCCAATCCCCTTCTTCAGTCAACTCGCAGCAGCAGGCGAAGGAAACGCAAGAAAGAACGTGAGCGCGAGCAGAAGAAAGACAAGGAGCAGCAGAACCGTTCCCGACGTGACGAGAACGACGTGTCTGTGGTGCCAGGC	GLATANPLLQSTRSSRRRKRKKEREREQKKDKEQQNRSRRDENDVSVVPG
FBtr0070120_FBgn0003575_29	FBgn0003575	su(sable)	AATCCCCTTCTTCAGTCAACTCGCAGCAGCAGGCGAAGGAAACGCAAGAAAGAACGTGAGCGCGAGCAGAAGAAAGACAAGGAGCAGCAGAACCGTTCCCGACGTGACGAGAACGACGTGTCTGTGGTGCCAGGCGGCGTTGAGGACATG	NPLLQSTRSSRRRKRKKEREREQKKDKEQQNRSRRDENDVSVVPGGVEDM
FBtr0070120_FBgn0003575_3	FBgn0003575	su(sable)	ATTGACTTGGAGGAGGATTTAGAGGACGGCGAGATCGACGACGATGAGGAGGACGAGCAGCAATCTTCAAAAATCCAAGTCCAAAAGAAGACTTTCGTAGGGGACGACGATGTGCAGTTTGTGGGTGTCGAGGCTAAGAACCAAAATGAC	IDLEEDLEDGEIDDDEEDEQQSSKIQVQKKTFVGDDDVQFVGVEAKNQND
FBtr0070120_FBgn0003575_30	FBgn0003575	su(sable)	TCAACTCGCAGCAGCAGGCGAAGGAAACGCAAGAAAGAACGTGAGCGCGAGCAGAAGAAAGACAAGGAGCAGCAGAACCGTTCCCGACGTGACGAGAACGACGTGTCTGTGGTGCCAGGCGGCGTTGAGGACATGGACGAATATGAGATG	STRSSRRRKRKKEREREQKKDKEQQNRSRRDENDVSVVPGGVEDMDEYEM
FBtr0070120_FBgn0003575_31	FBgn0003575	su(sable)	AGGCGAAGGAAACGCAAGAAAGAACGTGAGCGCGAGCAGAAGAAAGACAAGGAGCAGCAGAACCGTTCCCGACGTGACGAGAACGACGTGTCTGTGGTGCCAGGCGGCGTTGAGGACATGGACGAATATGAGATGATGAACGTACGTGGC	RRRKRKKEREREQKKDKEQQNRSRRDENDVSVVPGGVEDMDEYEMMNVRG
FBtr0070120_FBgn0003575_32	FBgn0003575	su(sable)	AAGAAAGAACGTGAGCGCGAGCAGAAGAAAGACAAGGAGCAGCAGAACCGTTCCCGACGTGACGAGAACGACGTGTCTGTGGTGCCAGGCGGCGTTGAGGACATGGACGAATATGAGATGATGAACGTACGTGGCGGCAGCCCGCCACCA	KKEREREQKKDKEQQNRSRRDENDVSVVPGGVEDMDEYEMMNVRGGSPPP
FBtr0070120_FBgn0003575_33	FBgn0003575	su(sable)	CGCGAGCAGAAGAAAGACAAGGAGCAGCAGAACCGTTCCCGACGTGACGAGAACGACGTGTCTGTGGTGCCAGGCGGCGTTGAGGACATGGACGAATATGAGATGATGAACGTACGTGGCGGCAGCCCGCCACCAGGAGGAGCGGCACCA	REQKKDKEQQNRSRRDENDVSVVPGGVEDMDEYEMMNVRGGSPPPGGAAP
FBtr0070120_FBgn0003575_34	FBgn0003575	su(sable)	GACAAGGAGCAGCAGAACCGTTCCCGACGTGACGAGAACGACGTGTCTGTGGTGCCAGGCGGCGTTGAGGACATGGACGAATATGAGATGATGAACGTACGTGGCGGCAGCCCGCCACCAGGAGGAGCGGCACCACCCCTTTCCAGCTGC	DKEQQNRSRRDENDVSVVPGGVEDMDEYEMMNVRGGSPPPGGAAPPLSSC
FBtr0070120_FBgn0003575_35	FBgn0003575	su(sable)	AACCGTTCCCGACGTGACGAGAACGACGTGTCTGTGGTGCCAGGCGGCGTTGAGGACATGGACGAATATGAGATGATGAACGTACGTGGCGGCAGCCCGCCACCAGGAGGAGCGGCACCACCCCTTTCCAGCTGCGGTCAGCGGTTTAGT	NRSRRDENDVSVVPGGVEDMDEYEMMNVRGGSPPPGGAAPPLSSCGQRFS
FBtr0070120_FBgn0003575_36	FBgn0003575	su(sable)	GACGAGAACGACGTGTCTGTGGTGCCAGGCGGCGTTGAGGACATGGACGAATATGAGATGATGAACGTACGTGGCGGCAGCCCGCCACCAGGAGGAGCGGCACCACCCCTTTCCAGCTGCGGTCAGCGGTTTAGTGGTGCCGATTGGGAC	DENDVSVVPGGVEDMDEYEMMNVRGGSPPPGGAAPPLSSCGQRFSGADWD
FBtr0070120_FBgn0003575_37	FBgn0003575	su(sable)	TCTGTGGTGCCAGGCGGCGTTGAGGACATGGACGAATATGAGATGATGAACGTACGTGGCGGCAGCCCGCCACCAGGAGGAGCGGCACCACCCCTTTCCAGCTGCGGTCAGCGGTTTAGTGGTGCCGATTGGGACATGGACGACGGGTCA	SVVPGGVEDMDEYEMMNVRGGSPPPGGAAPPLSSCGQRFSGADWDMDDGS
FBtr0070120_FBgn0003575_38	FBgn0003575	su(sable)	GGCGTTGAGGACATGGACGAATATGAGATGATGAACGTACGTGGCGGCAGCCCGCCACCAGGAGGAGCGGCACCACCCCTTTCCAGCTGCGGTCAGCGGTTTAGTGGTGCCGATTGGGACATGGACGACGGGTCAGCCGCAACCGGAGCA	GVEDMDEYEMMNVRGGSPPPGGAAPPLSSCGQRFSGADWDMDDGSAATGA
FBtr0070120_FBgn0003575_39	FBgn0003575	su(sable)	GACGAATATGAGATGATGAACGTACGTGGCGGCAGCCCGCCACCAGGAGGAGCGGCACCACCCCTTTCCAGCTGCGGTCAGCGGTTTAGTGGTGCCGATTGGGACATGGACGACGGGTCAGCCGCAACCGGAGCAGCTGGTCTTGGAGCG	DEYEMMNVRGGSPPPGGAAPPLSSCGQRFSGADWDMDDGSAATGAAGLGA
FBtr0070120_FBgn0003575_4	FBgn0003575	su(sable)	GATTTAGAGGACGGCGAGATCGACGACGATGAGGAGGACGAGCAGCAATCTTCAAAAATCCAAGTCCAAAAGAAGACTTTCGTAGGGGACGACGATGTGCAGTTTGTGGGTGTCGAGGCTAAGAACCAAAATGACGACGAAGATGTCGTT	DLEDGEIDDDEEDEQQSSKIQVQKKTFVGDDDVQFVGVEAKNQNDDEDVV
FBtr0070120_FBgn0003575_40	FBgn0003575	su(sable)	ATGAACGTACGTGGCGGCAGCCCGCCACCAGGAGGAGCGGCACCACCCCTTTCCAGCTGCGGTCAGCGGTTTAGTGGTGCCGATTGGGACATGGACGACGGGTCAGCCGCAACCGGAGCAGCTGGTCTTGGAGCGGGAGGCGGAGGGGGT	MNVRGGSPPPGGAAPPLSSCGQRFSGADWDMDDGSAATGAAGLGAGGGGG
FBtr0070120_FBgn0003575_41	FBgn0003575	su(sable)	GGCAGCCCGCCACCAGGAGGAGCGGCACCACCCCTTTCCAGCTGCGGTCAGCGGTTTAGTGGTGCCGATTGGGACATGGACGACGGGTCAGCCGCAACCGGAGCAGCTGGTCTTGGAGCGGGAGGCGGAGGGGGTTACAACTCACACAGC	GSPPPGGAAPPLSSCGQRFSGADWDMDDGSAATGAAGLGAGGGGGYNSHS
FBtr0070120_FBgn0003575_42	FBgn0003575	su(sable)	GGAGGAGCGGCACCACCCCTTTCCAGCTGCGGTCAGCGGTTTAGTGGTGCCGATTGGGACATGGACGACGGGTCAGCCGCAACCGGAGCAGCTGGTCTTGGAGCGGGAGGCGGAGGGGGTTACAACTCACACAGCAGCTATGATTCCTAC	GGAAPPLSSCGQRFSGADWDMDDGSAATGAAGLGAGGGGGYNSHSSYDSY
FBtr0070120_FBgn0003575_43	FBgn0003575	su(sable)	CCCCTTTCCAGCTGCGGTCAGCGGTTTAGTGGTGCCGATTGGGACATGGACGACGGGTCAGCCGCAACCGGAGCAGCTGGTCTTGGAGCGGGAGGCGGAGGGGGTTACAACTCACACAGCAGCTATGATTCCTACTCCGATGAGGAGACA	PLSSCGQRFSGADWDMDDGSAATGAAGLGAGGGGGYNSHSSYDSYSDEET
FBtr0070120_FBgn0003575_44	FBgn0003575	su(sable)	GGTCAGCGGTTTAGTGGTGCCGATTGGGACATGGACGACGGGTCAGCCGCAACCGGAGCAGCTGGTCTTGGAGCGGGAGGCGGAGGGGGTTACAACTCACACAGCAGCTATGATTCCTACTCCGATGAGGAGACAAATGGGCCCGGGCTA	GQRFSGADWDMDDGSAATGAAGLGAGGGGGYNSHSSYDSYSDEETNGPGL
FBtr0070120_FBgn0003575_45	FBgn0003575	su(sable)	GGTGCCGATTGGGACATGGACGACGGGTCAGCCGCAACCGGAGCAGCTGGTCTTGGAGCGGGAGGCGGAGGGGGTTACAACTCACACAGCAGCTATGATTCCTACTCCGATGAGGAGACAAATGGGCCCGGGCTAATGAATCAACGCCGT	GADWDMDDGSAATGAAGLGAGGGGGYNSHSSYDSYSDEETNGPGLMNQRR
FBtr0070120_FBgn0003575_46	FBgn0003575	su(sable)	ATGGACGACGGGTCAGCCGCAACCGGAGCAGCTGGTCTTGGAGCGGGAGGCGGAGGGGGTTACAACTCACACAGCAGCTATGATTCCTACTCCGATGAGGAGACAAATGGGCCCGGGCTAATGAATCAACGCCGTCGGACCCGAAGGGAT	MDDGSAATGAAGLGAGGGGGYNSHSSYDSYSDEETNGPGLMNQRRRTRRD
FBtr0070120_FBgn0003575_47	FBgn0003575	su(sable)	GCCGCAACCGGAGCAGCTGGTCTTGGAGCGGGAGGCGGAGGGGGTTACAACTCACACAGCAGCTATGATTCCTACTCCGATGAGGAGACAAATGGGCCCGGGCTAATGAATCAACGCCGTCGGACCCGAAGGGATAACGAAAAGGAGCAC	AATGAAGLGAGGGGGYNSHSSYDSYSDEETNGPGLMNQRRRTRRDNEKEH
FBtr0070120_FBgn0003575_48	FBgn0003575	su(sable)	GCTGGTCTTGGAGCGGGAGGCGGAGGGGGTTACAACTCACACAGCAGCTATGATTCCTACTCCGATGAGGAGACAAATGGGCCCGGGCTAATGAATCAACGCCGTCGGACCCGAAGGGATAACGAAAAGGAGCACCAGCGTGGCGTGAAT	AGLGAGGGGGYNSHSSYDSYSDEETNGPGLMNQRRRTRRDNEKEHQRGVN
FBtr0070120_FBgn0003575_49	FBgn0003575	su(sable)	GGAGGCGGAGGGGGTTACAACTCACACAGCAGCTATGATTCCTACTCCGATGAGGAGACAAATGGGCCCGGGCTAATGAATCAACGCCGTCGGACCCGAAGGGATAACGAAAAGGAGCACCAGCGTGGCGTGAATAATCGCAAGCGCAGG	GGGGGYNSHSSYDSYSDEETNGPGLMNQRRRTRRDNEKEHQRGVNNRKRR
FBtr0070120_FBgn0003575_5	FBgn0003575	su(sable)	GAGATCGACGACGATGAGGAGGACGAGCAGCAATCTTCAAAAATCCAAGTCCAAAAGAAGACTTTCGTAGGGGACGACGATGTGCAGTTTGTGGGTGTCGAGGCTAAGAACCAAAATGACGACGAAGATGTCGTTTACGTGGGACCATCG	EIDDDEEDEQQSSKIQVQKKTFVGDDDVQFVGVEAKNQNDDEDVVYVGPS
FBtr0070120_FBgn0003575_50	FBgn0003575	su(sable)	TACAACTCACACAGCAGCTATGATTCCTACTCCGATGAGGAGACAAATGGGCCCGGGCTAATGAATCAACGCCGTCGGACCCGAAGGGATAACGAAAAGGAGCACCAGCGTGGCGTGAATAATCGCAAGCGCAGGGATCGCGATCGCCTT	YNSHSSYDSYSDEETNGPGLMNQRRRTRRDNEKEHQRGVNNRKRRDRDRL
FBtr0070120_FBgn0003575_51	FBgn0003575	su(sable)	AGCTATGATTCCTACTCCGATGAGGAGACAAATGGGCCCGGGCTAATGAATCAACGCCGTCGGACCCGAAGGGATAACGAAAAGGAGCACCAGCGTGGCGTGAATAATCGCAAGCGCAGGGATCGCGATCGCCTTGAAGGCGGGTTAGCG	SYDSYSDEETNGPGLMNQRRRTRRDNEKEHQRGVNNRKRRDRDRLEGGLA
FBtr0070120_FBgn0003575_52	FBgn0003575	su(sable)	TCCGATGAGGAGACAAATGGGCCCGGGCTAATGAATCAACGCCGTCGGACCCGAAGGGATAACGAAAAGGAGCACCAGCGTGGCGTGAATAATCGCAAGCGCAGGGATCGCGATCGCCTTGAAGGCGGGTTAGCGGGAAGCGGCTCCAAG	SDEETNGPGLMNQRRRTRRDNEKEHQRGVNNRKRRDRDRLEGGLAGSGSK
FBtr0070120_FBgn0003575_53	FBgn0003575	su(sable)	AATGGGCCCGGGCTAATGAATCAACGCCGTCGGACCCGAAGGGATAACGAAAAGGAGCACCAGCGTGGCGTGAATAATCGCAAGCGCAGGGATCGCGATCGCCTTGAAGGCGGGTTAGCGGGAAGCGGCTCCAAGCGAAATCGCCGTGAT	NGPGLMNQRRRTRRDNEKEHQRGVNNRKRRDRDRLEGGLAGSGSKRNRRD
FBtr0070120_FBgn0003575_54	FBgn0003575	su(sable)	ATGAATCAACGCCGTCGGACCCGAAGGGATAACGAAAAGGAGCACCAGCGTGGCGTGAATAATCGCAAGCGCAGGGATCGCGATCGCCTTGAAGGCGGGTTAGCGGGAAGCGGCTCCAAGCGAAATCGCCGTGATTCTGGCGAAGGAGGC	MNQRRRTRRDNEKEHQRGVNNRKRRDRDRLEGGLAGSGSKRNRRDSGEGG
FBtr0070120_FBgn0003575_55	FBgn0003575	su(sable)	CGGACCCGAAGGGATAACGAAAAGGAGCACCAGCGTGGCGTGAATAATCGCAAGCGCAGGGATCGCGATCGCCTTGAAGGCGGGTTAGCGGGAAGCGGCTCCAAGCGAAATCGCCGTGATTCTGGCGAAGGAGGCGGCGGTGGACAGGAA	RTRRDNEKEHQRGVNNRKRRDRDRLEGGLAGSGSKRNRRDSGEGGGGGQE
FBtr0070120_FBgn0003575_56	FBgn0003575	su(sable)	AACGAAAAGGAGCACCAGCGTGGCGTGAATAATCGCAAGCGCAGGGATCGCGATCGCCTTGAAGGCGGGTTAGCGGGAAGCGGCTCCAAGCGAAATCGCCGTGATTCTGGCGAAGGAGGCGGCGGTGGACAGGAAAAGATGGGCGGCAGC	NEKEHQRGVNNRKRRDRDRLEGGLAGSGSKRNRRDSGEGGGGGQEKMGGS
FBtr0070120_FBgn0003575_57	FBgn0003575	su(sable)	CAGCGTGGCGTGAATAATCGCAAGCGCAGGGATCGCGATCGCCTTGAAGGCGGGTTAGCGGGAAGCGGCTCCAAGCGAAATCGCCGTGATTCTGGCGAAGGAGGCGGCGGTGGACAGGAAAAGATGGGCGGCAGCAATCGCGTTGAGCCC	QRGVNNRKRRDRDRLEGGLAGSGSKRNRRDSGEGGGGGQEKMGGSNRVEP
FBtr0070120_FBgn0003575_58	FBgn0003575	su(sable)	AATCGCAAGCGCAGGGATCGCGATCGCCTTGAAGGCGGGTTAGCGGGAAGCGGCTCCAAGCGAAATCGCCGTGATTCTGGCGAAGGAGGCGGCGGTGGACAGGAAAAGATGGGCGGCAGCAATCGCGTTGAGCCCCGCAAGCTGGAGCTG	NRKRRDRDRLEGGLAGSGSKRNRRDSGEGGGGGQEKMGGSNRVEPRKLEL
FBtr0070120_FBgn0003575_59	FBgn0003575	su(sable)	GATCGCGATCGCCTTGAAGGCGGGTTAGCGGGAAGCGGCTCCAAGCGAAATCGCCGTGATTCTGGCGAAGGAGGCGGCGGTGGACAGGAAAAGATGGGCGGCAGCAATCGCGTTGAGCCCCGCAAGCTGGAGCTGTGCAAGTTCTATCTA	DRDRLEGGLAGSGSKRNRRDSGEGGGGGQEKMGGSNRVEPRKLELCKFYL
FBtr0070120_FBgn0003575_6	FBgn0003575	su(sable)	GAGGAGGACGAGCAGCAATCTTCAAAAATCCAAGTCCAAAAGAAGACTTTCGTAGGGGACGACGATGTGCAGTTTGTGGGTGTCGAGGCTAAGAACCAAAATGACGACGAAGATGTCGTTTACGTGGGACCATCGACAGATGCCGTTTGC	EEDEQQSSKIQVQKKTFVGDDDVQFVGVEAKNQNDDEDVVYVGPSTDAVC
FBtr0070120_FBgn0003575_60	FBgn0003575	su(sable)	GAAGGCGGGTTAGCGGGAAGCGGCTCCAAGCGAAATCGCCGTGATTCTGGCGAAGGAGGCGGCGGTGGACAGGAAAAGATGGGCGGCAGCAATCGCGTTGAGCCCCGCAAGCTGGAGCTGTGCAAGTTCTATCTAATGGACTGCTGTGCC	EGGLAGSGSKRNRRDSGEGGGGGQEKMGGSNRVEPRKLELCKFYLMDCCA
FBtr0070120_FBgn0003575_61	FBgn0003575	su(sable)	GGAAGCGGCTCCAAGCGAAATCGCCGTGATTCTGGCGAAGGAGGCGGCGGTGGACAGGAAAAGATGGGCGGCAGCAATCGCGTTGAGCCCCGCAAGCTGGAGCTGTGCAAGTTCTATCTAATGGACTGCTGTGCCAAGCGGGACAAGTGC	GSGSKRNRRDSGEGGGGGQEKMGGSNRVEPRKLELCKFYLMDCCAKRDKC
FBtr0070120_FBgn0003575_62	FBgn0003575	su(sable)	CGAAATCGCCGTGATTCTGGCGAAGGAGGCGGCGGTGGACAGGAAAAGATGGGCGGCAGCAATCGCGTTGAGCCCCGCAAGCTGGAGCTGTGCAAGTTCTATCTAATGGACTGCTGTGCCAAGCGGGACAAGTGCTCCTACATGCACAAA	RNRRDSGEGGGGGQEKMGGSNRVEPRKLELCKFYLMDCCAKRDKCSYMHK
FBtr0070120_FBgn0003575_63	FBgn0003575	su(sable)	TCTGGCGAAGGAGGCGGCGGTGGACAGGAAAAGATGGGCGGCAGCAATCGCGTTGAGCCCCGCAAGCTGGAGCTGTGCAAGTTCTATCTAATGGACTGCTGTGCCAAGCGGGACAAGTGCTCCTACATGCACAAAGAGTTTCCCTGTAAG	SGEGGGGGQEKMGGSNRVEPRKLELCKFYLMDCCAKRDKCSYMHKEFPCK
FBtr0070120_FBgn0003575_64	FBgn0003575	su(sable)	GGCGGTGGACAGGAAAAGATGGGCGGCAGCAATCGCGTTGAGCCCCGCAAGCTGGAGCTGTGCAAGTTCTATCTAATGGACTGCTGTGCCAAGCGGGACAAGTGCTCCTACATGCACAAAGAGTTTCCCTGTAAGTACTACTACCTGGGG	GGGQEKMGGSNRVEPRKLELCKFYLMDCCAKRDKCSYMHKEFPCKYYYLG
FBtr0070120_FBgn0003575_65	FBgn0003575	su(sable)	AAGATGGGCGGCAGCAATCGCGTTGAGCCCCGCAAGCTGGAGCTGTGCAAGTTCTATCTAATGGACTGCTGTGCCAAGCGGGACAAGTGCTCCTACATGCACAAAGAGTTTCCCTGTAAGTACTACTACCTGGGGATGGATTGCTATGCA	KMGGSNRVEPRKLELCKFYLMDCCAKRDKCSYMHKEFPCKYYYLGMDCYA
FBtr0070120_FBgn0003575_66	FBgn0003575	su(sable)	AATCGCGTTGAGCCCCGCAAGCTGGAGCTGTGCAAGTTCTATCTAATGGACTGCTGTGCCAAGCGGGACAAGTGCTCCTACATGCACAAAGAGTTTCCCTGTAAGTACTACTACCTGGGGATGGATTGCTATGCAGGCGACGATTGCCTC	NRVEPRKLELCKFYLMDCCAKRDKCSYMHKEFPCKYYYLGMDCYAGDDCL
FBtr0070120_FBgn0003575_67	FBgn0003575	su(sable)	CGCAAGCTGGAGCTGTGCAAGTTCTATCTAATGGACTGCTGTGCCAAGCGGGACAAGTGCTCCTACATGCACAAAGAGTTTCCCTGTAAGTACTACTACCTGGGGATGGATTGCTATGCAGGCGACGATTGCCTCTTTTACCACGGCGAA	RKLELCKFYLMDCCAKRDKCSYMHKEFPCKYYYLGMDCYAGDDCLFYHGE
FBtr0070120_FBgn0003575_68	FBgn0003575	su(sable)	TGCAAGTTCTATCTAATGGACTGCTGTGCCAAGCGGGACAAGTGCTCCTACATGCACAAAGAGTTTCCCTGTAAGTACTACTACCTGGGGATGGATTGCTATGCAGGCGACGATTGCCTCTTTTACCACGGCGAACCGCTGTCCGAGCAG	CKFYLMDCCAKRDKCSYMHKEFPCKYYYLGMDCYAGDDCLFYHGEPLSEQ
FBtr0070120_FBgn0003575_69	FBgn0003575	su(sable)	ATGGACTGCTGTGCCAAGCGGGACAAGTGCTCCTACATGCACAAAGAGTTTCCCTGTAAGTACTACTACCTGGGGATGGATTGCTATGCAGGCGACGATTGCCTCTTTTACCACGGCGAACCGCTGTCCGAGCAGCTCCGCAACGTTCTG	MDCCAKRDKCSYMHKEFPCKYYYLGMDCYAGDDCLFYHGEPLSEQLRNVL
FBtr0070120_FBgn0003575_7	FBgn0003575	su(sable)	CAATCTTCAAAAATCCAAGTCCAAAAGAAGACTTTCGTAGGGGACGACGATGTGCAGTTTGTGGGTGTCGAGGCTAAGAACCAAAATGACGACGAAGATGTCGTTTACGTGGGACCATCGACAGATGCCGTTTGCCTCCAAAACAGCAAC	QSSKIQVQKKTFVGDDDVQFVGVEAKNQNDDEDVVYVGPSTDAVCLQNSN
FBtr0070120_FBgn0003575_70	FBgn0003575	su(sable)	AAGCGGGACAAGTGCTCCTACATGCACAAAGAGTTTCCCTGTAAGTACTACTACCTGGGGATGGATTGCTATGCAGGCGACGATTGCCTCTTTTACCACGGCGAACCGCTGTCCGAGCAGCTCCGCAACGTTCTGCTGAAACACATGGAG	KRDKCSYMHKEFPCKYYYLGMDCYAGDDCLFYHGEPLSEQLRNVLLKHME
FBtr0070120_FBgn0003575_71	FBgn0003575	su(sable)	TCCTACATGCACAAAGAGTTTCCCTGTAAGTACTACTACCTGGGGATGGATTGCTATGCAGGCGACGATTGCCTCTTTTACCACGGCGAACCGCTGTCCGAGCAGCTCCGCAACGTTCTGCTGAAACACATGGAGACGGCTCCGAAGGAG	SYMHKEFPCKYYYLGMDCYAGDDCLFYHGEPLSEQLRNVLLKHMETAPKE
FBtr0070120_FBgn0003575_72	FBgn0003575	su(sable)	GAGTTTCCCTGTAAGTACTACTACCTGGGGATGGATTGCTATGCAGGCGACGATTGCCTCTTTTACCACGGCGAACCGCTGTCCGAGCAGCTCCGCAACGTTCTGCTGAAACACATGGAGACGGCTCCGAAGGAGATCCTTGGTGATTTC	EFPCKYYYLGMDCYAGDDCLFYHGEPLSEQLRNVLLKHMETAPKEILGDF
FBtr0070120_FBgn0003575_73	FBgn0003575	su(sable)	TACTACTACCTGGGGATGGATTGCTATGCAGGCGACGATTGCCTCTTTTACCACGGCGAACCGCTGTCCGAGCAGCTCCGCAACGTTCTGCTGAAACACATGGAGACGGCTCCGAAGGAGATCCTTGGTGATTTCAAGCGAATATCCAGA	YYYLGMDCYAGDDCLFYHGEPLSEQLRNVLLKHMETAPKEILGDFKRISR
FBtr0070120_FBgn0003575_74	FBgn0003575	su(sable)	ATGGATTGCTATGCAGGCGACGATTGCCTCTTTTACCACGGCGAACCGCTGTCCGAGCAGCTCCGCAACGTTCTGCTGAAACACATGGAGACGGCTCCGAAGGAGATCCTTGGTGATTTCAAGCGAATATCCAGAGACATTGCCATTGTG	MDCYAGDDCLFYHGEPLSEQLRNVLLKHMETAPKEILGDFKRISRDIAIV
FBtr0070120_FBgn0003575_75	FBgn0003575	su(sable)	GGCGACGATTGCCTCTTTTACCACGGCGAACCGCTGTCCGAGCAGCTCCGCAACGTTCTGCTGAAACACATGGAGACGGCTCCGAAGGAGATCCTTGGTGATTTCAAGCGAATATCCAGAGACATTGCCATTGTGCAGATGACACGGCGG	GDDCLFYHGEPLSEQLRNVLLKHMETAPKEILGDFKRISRDIAIVQMTRR
FBtr0070120_FBgn0003575_76	FBgn0003575	su(sable)	TTTTACCACGGCGAACCGCTGTCCGAGCAGCTCCGCAACGTTCTGCTGAAACACATGGAGACGGCTCCGAAGGAGATCCTTGGTGATTTCAAGCGAATATCCAGAGACATTGCCATTGTGCAGATGACACGGCGGCACGAGCAGCTGTGC	FYHGEPLSEQLRNVLLKHMETAPKEILGDFKRISRDIAIVQMTRRHEQLC
FBtr0070120_FBgn0003575_77	FBgn0003575	su(sable)	CCGCTGTCCGAGCAGCTCCGCAACGTTCTGCTGAAACACATGGAGACGGCTCCGAAGGAGATCCTTGGTGATTTCAAGCGAATATCCAGAGACATTGCCATTGTGCAGATGACACGGCGGCACGAGCAGCTGTGCGACCAATTGAATCGG	PLSEQLRNVLLKHMETAPKEILGDFKRISRDIAIVQMTRRHEQLCDQLNR
FBtr0070120_FBgn0003575_78	FBgn0003575	su(sable)	CTCCGCAACGTTCTGCTGAAACACATGGAGACGGCTCCGAAGGAGATCCTTGGTGATTTCAAGCGAATATCCAGAGACATTGCCATTGTGCAGATGACACGGCGGCACGAGCAGCTGTGCGACCAATTGAATCGGGAGAACACGTGGAAT	LRNVLLKHMETAPKEILGDFKRISRDIAIVQMTRRHEQLCDQLNRENTWN
FBtr0070120_FBgn0003575_79	FBgn0003575	su(sable)	CTGAAACACATGGAGACGGCTCCGAAGGAGATCCTTGGTGATTTCAAGCGAATATCCAGAGACATTGCCATTGTGCAGATGACACGGCGGCACGAGCAGCTGTGCGACCAATTGAATCGGGAGAACACGTGGAATTCGATTGGCTGCGGC	MKHMETAPKEILGDFKRISRDIAIVQMTRRHEQLCDQLNRENTWNSIGCG
FBtr0070120_FBgn0003575_8	FBgn0003575	su(sable)	CAAGTCCAAAAGAAGACTTTCGTAGGGGACGACGATGTGCAGTTTGTGGGTGTCGAGGCTAAGAACCAAAATGACGACGAAGATGTCGTTTACGTGGGACCATCGACAGATGCCGTTTGCCTCCAAAACAGCAACAGCACCAAGTCAAAA	QVQKKTFVGDDDVQFVGVEAKNQNDDEDVVYVGPSTDAVCLQNSNSTKSK
FBtr0070120_FBgn0003575_80	FBgn0003575	su(sable)	ACGGCTCCGAAGGAGATCCTTGGTGATTTCAAGCGAATATCCAGAGACATTGCCATTGTGCAGATGACACGGCGGCACGAGCAGCTGTGCGACCAATTGAATCGGGAGAACACGTGGAATTCGATTGGCTGCGGCTTAATGGGCAAGCGG	TAPKEILGDFKRISRDIAIVQMTRRHEQLCDQLNRENTWNSIGCGLMGKR
FBtr0070120_FBgn0003575_81	FBgn0003575	su(sable)	ATCCTTGGTGATTTCAAGCGAATATCCAGAGACATTGCCATTGTGCAGATGACACGGCGGCACGAGCAGCTGTGCGACCAATTGAATCGGGAGAACACGTGGAATTCGATTGGCTGCGGCTTAATGGGCAAGCGGCAGGACCATCAAATG	ILGDFKRISRDIAIVQMTRRHEQLCDQLNRENTWNSIGCGLMGKRQDHQM
FBtr0070120_FBgn0003575_82	FBgn0003575	su(sable)	AAGCGAATATCCAGAGACATTGCCATTGTGCAGATGACACGGCGGCACGAGCAGCTGTGCGACCAATTGAATCGGGAGAACACGTGGAATTCGATTGGCTGCGGCTTAATGGGCAAGCGGCAGGACCATCAAATGCAACAACAGCAGCAA	KRISRDIAIVQMTRRHEQLCDQLNRENTWNSIGCGLMGKRQDHQMQQQQQ
FBtr0070120_FBgn0003575_83	FBgn0003575	su(sable)	GACATTGCCATTGTGCAGATGACACGGCGGCACGAGCAGCTGTGCGACCAATTGAATCGGGAGAACACGTGGAATTCGATTGGCTGCGGCTTAATGGGCAAGCGGCAGGACCATCAAATGCAACAACAGCAGCAACAGCTTCAGCATCAA	DIAIVQMTRRHEQLCDQLNRENTWNSIGCGLMGKRQDHQMQQQQQQLQHQ
FBtr0070120_FBgn0003575_84	FBgn0003575	su(sable)	CAGATGACACGGCGGCACGAGCAGCTGTGCGACCAATTGAATCGGGAGAACACGTGGAATTCGATTGGCTGCGGCTTAATGGGCAAGCGGCAGGACCATCAAATGCAACAACAGCAGCAACAGCTTCAGCATCAACAGCTTCAGCAGCAG	QMTRRHEQLCDQLNRENTWNSIGCGLMGKRQDHQMQQQQQQLQHQQLQQQ
FBtr0070120_FBgn0003575_85	FBgn0003575	su(sable)	CACGAGCAGCTGTGCGACCAATTGAATCGGGAGAACACGTGGAATTCGATTGGCTGCGGCTTAATGGGCAAGCGGCAGGACCATCAAATGCAACAACAGCAGCAACAGCTTCAGCATCAACAGCTTCAGCAGCAGCAGGAGCAACAGCAG	HEQLCDQLNRENTWNSIGCGLMGKRQDHQMQQQQQQLQHQQLQQQQEQQQ
FBtr0070120_FBgn0003575_86	FBgn0003575	su(sable)	GACCAATTGAATCGGGAGAACACGTGGAATTCGATTGGCTGCGGCTTAATGGGCAAGCGGCAGGACCATCAAATGCAACAACAGCAGCAACAGCTTCAGCATCAACAGCTTCAGCAGCAGCAGGAGCAACAGCAGACGCAACAGCAGGCG	DQLNRENTWNSIGCGLMGKRQDHQMQQQQQQLQHQQLQQQQEQQQTQQQA
FBtr0070120_FBgn0003575_87	FBgn0003575	su(sable)	GAGAACACGTGGAATTCGATTGGCTGCGGCTTAATGGGCAAGCGGCAGGACCATCAAATGCAACAACAGCAGCAACAGCTTCAGCATCAACAGCTTCAGCAGCAGCAGGAGCAACAGCAGACGCAACAGCAGGCGGCTGCGGATGGCGGC	ENTWNSIGCGLMGKRQDHQMQQQQQQLQHQQLQQQQEQQQTQQQAAADGG
FBtr0070120_FBgn0003575_88	FBgn0003575	su(sable)	TCGATTGGCTGCGGCTTAATGGGCAAGCGGCAGGACCATCAAATGCAACAACAGCAGCAACAGCTTCAGCATCAACAGCTTCAGCAGCAGCAGGAGCAACAGCAGACGCAACAGCAGGCGGCTGCGGATGGCGGCGGCTGCATTCCTTCA	SIGCGLMGKRQDHQMQQQQQQLQHQQLQQQQEQQQTQQQAAADGGGCIPS
FBtr0070120_FBgn0003575_89	FBgn0003575	su(sable)	TTAATGGGCAAGCGGCAGGACCATCAAATGCAACAACAGCAGCAACAGCTTCAGCATCAACAGCTTCAGCAGCAGCAGGAGCAACAGCAGACGCAACAGCAGGCGGCTGCGGATGGCGGCGGCTGCATTCCTTCACTTTTGGACATGGTC	LMGKRQDHQMQQQQQQLQHQQLQQQQEQQQTQQQAAADGGGCIPSLLDMV
FBtr0070120_FBgn0003575_9	FBgn0003575	su(sable)	ACTTTCGTAGGGGACGACGATGTGCAGTTTGTGGGTGTCGAGGCTAAGAACCAAAATGACGACGAAGATGTCGTTTACGTGGGACCATCGACAGATGCCGTTTGCCTCCAAAACAGCAACAGCACCAAGTCAAAAAAGCCTCGCCCATTA	TFVGDDDVQFVGVEAKNQNDDEDVVYVGPSTDAVCLQNSNSTKSKKPRPL
FBtr0070120_FBgn0003575_90	FBgn0003575	su(sable)	CAGGACCATCAAATGCAACAACAGCAGCAACAGCTTCAGCATCAACAGCTTCAGCAGCAGCAGGAGCAACAGCAGACGCAACAGCAGGCGGCTGCGGATGGCGGCGGCTGCATTCCTTCACTTTTGGACATGGTCATCAATCCACCACTT	QDHQMQQQQQQLQHQQLQQQQEQQQTQQQAAADGGGCIPSLLDMVINPPL
FBtr0070120_FBgn0003575_91	FBgn0003575	su(sable)	CAACAACAGCAGCAACAGCTTCAGCATCAACAGCTTCAGCAGCAGCAGGAGCAACAGCAGACGCAACAGCAGGCGGCTGCGGATGGCGGCGGCTGCATTCCTTCACTTTTGGACATGGTCATCAATCCACCACTTTCAGAAAATAAGCGC	QQQQQQLQHQQLQQQQEQQQTQQQAAADGGGCIPSLLDMVINPPLSENKR
FBtr0070120_FBgn0003575_92	FBgn0003575	su(sable)	CAGCTTCAGCATCAACAGCTTCAGCAGCAGCAGGAGCAACAGCAGACGCAACAGCAGGCGGCTGCGGATGGCGGCGGCTGCATTCCTTCACTTTTGGACATGGTCATCAATCCACCACTTTCAGAAAATAAGCGCAAGTCCCGCTGGACC	QLQHQQLQQQQEQQQTQQQAAADGGGCIPSLLDMVINPPLSENKRKSRWT
FBtr0070120_FBgn0003575_93	FBgn0003575	su(sable)	CAGCTTCAGCAGCAGCAGGAGCAACAGCAGACGCAACAGCAGGCGGCTGCGGATGGCGGCGGCTGCATTCCTTCACTTTTGGACATGGTCATCAATCCACCACTTTCAGAAAATAAGCGCAAGTCCCGCTGGACCGAAAAGATGGGTGCC	QLQQQQEQQQTQQQAAADGGGCIPSLLDMVINPPLSENKRKSRWTEKMGA
FBtr0070120_FBgn0003575_94	FBgn0003575	su(sable)	CAGGAGCAACAGCAGACGCAACAGCAGGCGGCTGCGGATGGCGGCGGCTGCATTCCTTCACTTTTGGACATGGTCATCAATCCACCACTTTCAGAAAATAAGCGCAAGTCCCGCTGGACCGAAAAGATGGGTGCCAAGGCAGCAGCTGGA	QEQQQTQQQAAADGGGCIPSLLDMVINPPLSENKRKSRWTEKMGAKAAAG
FBtr0070120_FBgn0003575_95	FBgn0003575	su(sable)	ACGCAACAGCAGGCGGCTGCGGATGGCGGCGGCTGCATTCCTTCACTTTTGGACATGGTCATCAATCCACCACTTTCAGAAAATAAGCGCAAGTCCCGCTGGACCGAAAAGATGGGTGCCAAGGCAGCAGCTGGAGCAGCAGGTTCTTCA	TQQQAAADGGGCIPSLLDMVINPPLSENKRKSRWTEKMGAKAAAGAAGSS
FBtr0070120_FBgn0003575_96	FBgn0003575	su(sable)	GCTGCGGATGGCGGCGGCTGCATTCCTTCACTTTTGGACATGGTCATCAATCCACCACTTTCAGAAAATAAGCGCAAGTCCCGCTGGACCGAAAAGATGGGTGCCAAGGCAGCAGCTGGAGCAGCAGGTTCTTCAGAAAGGGATAGCACA	AADGGGCIPSLLDMVINPPLSENKRKSRWTEKMGAKAAAGAAGSSERDST
FBtr0070120_FBgn0003575_97	FBgn0003575	su(sable)	GGCTGCATTCCTTCACTTTTGGACATGGTCATCAATCCACCACTTTCAGAAAATAAGCGCAAGTCCCGCTGGACCGAAAAGATGGGTGCCAAGGCAGCAGCTGGAGCAGCAGGTTCTTCAGAAAGGGATAGCACATCGCCGGACGCCAAG	GCIPSLLDMVINPPLSENKRKSRWTEKMGAKAAAGAAGSSERDSTSPDAK
FBtr0070120_FBgn0003575_98	FBgn0003575	su(sable)	CTTTTGGACATGGTCATCAATCCACCACTTTCAGAAAATAAGCGCAAGTCCCGCTGGACCGAAAAGATGGGTGCCAAGGCAGCAGCTGGAGCAGCAGGTTCTTCAGAAAGGGATAGCACATCGCCGGACGCCAAGCCACTACCACCACAC	LLDMVINPPLSENKRKSRWTEKMGAKAAAGAAGSSERDSTSPDAKPLPPH
FBtr0070120_FBgn0003575_99	FBgn0003575	su(sable)	ATCAATCCACCACTTTCAGAAAATAAGCGCAAGTCCCGCTGGACCGAAAAGATGGGTGCCAAGGCAGCAGCTGGAGCAGCAGGTTCTTCAGAAAGGGATAGCACATCGCCGGACGCCAAGCCACTACCACCACACTTGGACTTGGCTAAT	INPPLSENKRKSRWTEKMGAKAAAGAAGSSERDSTSPDAKPLPPHLDLAN
FBtr0070146_FBgn0015799_1	FBgn0015799	Rbf	ATGAGCGAGCCTGACCCGCAGGAACTGGGAGCTGAGGTGGTCAGCGGATTGGTGGCGACCAGCGACGACCGCCTGGAGATGATCAACGCCGAGTACACGAACCTATGCCGGGATCTAAACATGGATCGGCAGACAGAGCTGCAGGGCTAC	MSEPDPQELGAEVVSGLVATSDDRLEMINAEYTNLCRDLNMDRQTELQGY
FBtr0070146_FBgn0015799_10	FBgn0015799	Rbf	GAGCTGCAGGGCTACGAGACGTACTTAGAGGTGTCCCAGAGGTGCTCCATGGAGGGCACAGCCAGCCACTGGATGTGCTGCGCCATTTACACGGCCTGCCGAAGAACCAGCACACCCACGGTGACTGGCCAGAATGCAGTGGTCAAGGGT	ELQGYETYLEVSQRCSMEGTASHWMCCAIYTACRRTSTPTVTGQNAVVKG
FBtr0070146_FBgn0015799_100	FBgn0015799	Rbf	CTCAAGTTCCCGTGGGTGCTCGACTGTTTCAGTATTAGCGCGTTCGAGTTCCAAAAGATCATCGAGATCGTGGTGCGGCACGGCTCGCACGAAGGCTGTTTGAACCGGTCGCTGATAAAGCACCTTAACTCCATCGAGGAGACGTGTCTG	LKFPWVLDCFSISAFEFQKIIEIVVRHGSHEGCLNRSLIKHLNSIEETCL
FBtr0070146_FBgn0015799_101	FBgn0015799	Rbf	GTGCTCGACTGTTTCAGTATTAGCGCGTTCGAGTTCCAAAAGATCATCGAGATCGTGGTGCGGCACGGCTCGCACGAAGGCTGTTTGAACCGGTCGCTGATAAAGCACCTTAACTCCATCGAGGAGACGTGTCTGGAGCGGCTGGCCTGG	VLDCFSISAFEFQKIIEIVVRHGSHEGCLNRSLIKHLNSIEETCLERLAW
FBtr0070146_FBgn0015799_102	FBgn0015799	Rbf	AGTATTAGCGCGTTCGAGTTCCAAAAGATCATCGAGATCGTGGTGCGGCACGGCTCGCACGAAGGCTGTTTGAACCGGTCGCTGATAAAGCACCTTAACTCCATCGAGGAGACGTGTCTGGAGCGGCTGGCCTGGGCGAGGAACTCGACC	SISAFEFQKIIEIVVRHGSHEGCLNRSLIKHLNSIEETCLERLAWARNST
FBtr0070146_FBgn0015799_103	FBgn0015799	Rbf	GAGTTCCAAAAGATCATCGAGATCGTGGTGCGGCACGGCTCGCACGAAGGCTGTTTGAACCGGTCGCTGATAAAGCACCTTAACTCCATCGAGGAGACGTGTCTGGAGCGGCTGGCCTGGGCGAGGAACTCGACCGTCTGGGAAATGATC	EFQKIIEIVVRHGSHEGCLNRSLIKHLNSIEETCLERLAWARNSTVWEMI
FBtr0070146_FBgn0015799_104	FBgn0015799	Rbf	ATCGAGATCGTGGTGCGGCACGGCTCGCACGAAGGCTGTTTGAACCGGTCGCTGATAAAGCACCTTAACTCCATCGAGGAGACGTGTCTGGAGCGGCTGGCCTGGGCGAGGAACTCGACCGTCTGGGAAATGATCGCCTCCGCCCAACTG	IEIVVRHGSHEGCLNRSLIKHLNSIEETCLERLAWARNSTVWEMIASAQL
FBtr0070146_FBgn0015799_105	FBgn0015799	Rbf	CGGCACGGCTCGCACGAAGGCTGTTTGAACCGGTCGCTGATAAAGCACCTTAACTCCATCGAGGAGACGTGTCTGGAGCGGCTGGCCTGGGCGAGGAACTCGACCGTCTGGGAAATGATCGCCTCCGCCCAACTGCCGTTGCCCACGTGG	RHGSHEGCLNRSLIKHLNSIEETCLERLAWARNSTVWEMIASAQLPLPTW
FBtr0070146_FBgn0015799_106	FBgn0015799	Rbf	GAAGGCTGTTTGAACCGGTCGCTGATAAAGCACCTTAACTCCATCGAGGAGACGTGTCTGGAGCGGCTGGCCTGGGCGAGGAACTCGACCGTCTGGGAAATGATCGCCTCCGCCCAACTGCCGTTGCCCACGTGGCTCATGGTTAACCTC	EGCLNRSLIKHLNSIEETCLERLAWARNSTVWEMIASAQLPLPTWLMVNL
FBtr0070146_FBgn0015799_107	FBgn0015799	Rbf	CGGTCGCTGATAAAGCACCTTAACTCCATCGAGGAGACGTGTCTGGAGCGGCTGGCCTGGGCGAGGAACTCGACCGTCTGGGAAATGATCGCCTCCGCCCAACTGCCGTTGCCCACGTGGCTCATGGTTAACCTCGACCGCGCCGCCGGC	RSLIKHLNSIEETCLERLAWARNSTVWEMIASAQLPLPTWLMVNLDRAAG
FBtr0070146_FBgn0015799_108	FBgn0015799	Rbf	CACCTTAACTCCATCGAGGAGACGTGTCTGGAGCGGCTGGCCTGGGCGAGGAACTCGACCGTCTGGGAAATGATCGCCTCCGCCCAACTGCCGTTGCCCACGTGGCTCATGGTTAACCTCGACCGCGCCGCCGGCCCCTTGCAGATATTC	HLNSIEETCLERLAWARNSTVWEMIASAQLPLPTWLMVNLDRAAGPLQIF
FBtr0070146_FBgn0015799_109	FBgn0015799	Rbf	GAGGAGACGTGTCTGGAGCGGCTGGCCTGGGCGAGGAACTCGACCGTCTGGGAAATGATCGCCTCCGCCCAACTGCCGTTGCCCACGTGGCTCATGGTTAACCTCGACCGCGCCGCCGGCCCCTTGCAGATATTCCTGCGCAAGGTGTAC	EETCLERLAWARNSTVWEMIASAQLPLPTWLMVNLDRAAGPLQIFLRKVY
FBtr0070146_FBgn0015799_11	FBgn0015799	Rbf	GAGACGTACTTAGAGGTGTCCCAGAGGTGCTCCATGGAGGGCACAGCCAGCCACTGGATGTGCTGCGCCATTTACACGGCCTGCCGAAGAACCAGCACACCCACGGTGACTGGCCAGAATGCAGTGGTCAAGGGTAATTGTGTGTCCTTA	ETYLEVSQRCSMEGTASHWMCCAIYTACRRTSTPTVTGQNAVVKGNCVSL
FBtr0070146_FBgn0015799_110	FBgn0015799	Rbf	GAGCGGCTGGCCTGGGCGAGGAACTCGACCGTCTGGGAAATGATCGCCTCCGCCCAACTGCCGTTGCCCACGTGGCTCATGGTTAACCTCGACCGCGCCGCCGGCCCCTTGCAGATATTCCTGCGCAAGGTGTACCTGCTTGGCTGGTTG	ERLAWARNSTVWEMIASAQLPLPTWLMVNLDRAAGPLQIFLRKVYLLGWL
FBtr0070146_FBgn0015799_111	FBgn0015799	Rbf	GCGAGGAACTCGACCGTCTGGGAAATGATCGCCTCCGCCCAACTGCCGTTGCCCACGTGGCTCATGGTTAACCTCGACCGCGCCGCCGGCCCCTTGCAGATATTCCTGCGCAAGGTGTACCTGCTTGGCTGGTTGCGCATCCAGAAGCTG	ARNSTVWEMIASAQLPLPTWLMVNLDRAAGPLQIFLRKVYLLGWLRIQKL
FBtr0070146_FBgn0015799_112	FBgn0015799	Rbf	GTCTGGGAAATGATCGCCTCCGCCCAACTGCCGTTGCCCACGTGGCTCATGGTTAACCTCGACCGCGCCGCCGGCCCCTTGCAGATATTCCTGCGCAAGGTGTACCTGCTTGGCTGGTTGCGCATCCAGAAGCTGTGCTCGGAGCTGTCA	VWEMIASAQLPLPTWLMVNLDRAAGPLQIFLRKVYLLGWLRIQKLCSELS
FBtr0070146_FBgn0015799_113	FBgn0015799	Rbf	GCCTCCGCCCAACTGCCGTTGCCCACGTGGCTCATGGTTAACCTCGACCGCGCCGCCGGCCCCTTGCAGATATTCCTGCGCAAGGTGTACCTGCTTGGCTGGTTGCGCATCCAGAAGCTGTGCTCGGAGCTGTCACTGTGCGAGAAGACG	ASAQLPLPTWLMVNLDRAAGPLQIFLRKVYLLGWLRIQKLCSELSLCEKT
FBtr0070146_FBgn0015799_114	FBgn0015799	Rbf	CCGTTGCCCACGTGGCTCATGGTTAACCTCGACCGCGCCGCCGGCCCCTTGCAGATATTCCTGCGCAAGGTGTACCTGCTTGGCTGGTTGCGCATCCAGAAGCTGTGCTCGGAGCTGTCACTGTGCGAGAAGACGCCCGAGAGCATCTGG	PLPTWLMVNLDRAAGPLQIFLRKVYLLGWLRIQKLCSELSLCEKTPESIW
FBtr0070146_FBgn0015799_115	FBgn0015799	Rbf	CTCATGGTTAACCTCGACCGCGCCGCCGGCCCCTTGCAGATATTCCTGCGCAAGGTGTACCTGCTTGGCTGGTTGCGCATCCAGAAGCTGTGCTCGGAGCTGTCACTGTGCGAGAAGACGCCCGAGAGCATCTGGCACATCTTTGAGCAC	LMVNLDRAAGPLQIFLRKVYLLGWLRIQKLCSELSLCEKTPESIWHIFEH
FBtr0070146_FBgn0015799_116	FBgn0015799	Rbf	GACCGCGCCGCCGGCCCCTTGCAGATATTCCTGCGCAAGGTGTACCTGCTTGGCTGGTTGCGCATCCAGAAGCTGTGCTCGGAGCTGTCACTGTGCGAGAAGACGCCCGAGAGCATCTGGCACATCTTTGAGCACTCGATCACCCACGAG	DRAAGPLQIFLRKVYLLGWLRIQKLCSELSLCEKTPESIWHIFEHSITHE
FBtr0070146_FBgn0015799_117	FBgn0015799	Rbf	CCCTTGCAGATATTCCTGCGCAAGGTGTACCTGCTTGGCTGGTTGCGCATCCAGAAGCTGTGCTCGGAGCTGTCACTGTGCGAGAAGACGCCCGAGAGCATCTGGCACATCTTTGAGCACTCGATCACCCACGAGACGGAATTGATGAAG	PLQIFLRKVYLLGWLRIQKLCSELSLCEKTPESIWHIFEHSITHETELMK
FBtr0070146_FBgn0015799_118	FBgn0015799	Rbf	CTGCGCAAGGTGTACCTGCTTGGCTGGTTGCGCATCCAGAAGCTGTGCTCGGAGCTGTCACTGTGCGAGAAGACGCCCGAGAGCATCTGGCACATCTTTGAGCACTCGATCACCCACGAGACGGAATTGATGAAGGACCGCCACCTCGAT	MRKVYLLGWLRIQKLCSELSLCEKTPESIWHIFEHSITHETELMKDRHLD
FBtr0070146_FBgn0015799_119	FBgn0015799	Rbf	CTGCTTGGCTGGTTGCGCATCCAGAAGCTGTGCTCGGAGCTGTCACTGTGCGAGAAGACGCCCGAGAGCATCTGGCACATCTTTGAGCACTCGATCACCCACGAGACGGAATTGATGAAGGACCGCCACCTCGATCAAAATATTATGTGT	MLGWLRIQKLCSELSLCEKTPESIWHIFEHSITHETELMKDRHLDQNIMC
FBtr0070146_FBgn0015799_12	FBgn0015799	Rbf	GTGTCCCAGAGGTGCTCCATGGAGGGCACAGCCAGCCACTGGATGTGCTGCGCCATTTACACGGCCTGCCGAAGAACCAGCACACCCACGGTGACTGGCCAGAATGCAGTGGTCAAGGGTAATTGTGTGTCCTTAAACAATTTGCTGCGC	VSQRCSMEGTASHWMCCAIYTACRRTSTPTVTGQNAVVKGNCVSLNNLLR
FBtr0070146_FBgn0015799_120	FBgn0015799	Rbf	CGCATCCAGAAGCTGTGCTCGGAGCTGTCACTGTGCGAGAAGACGCCCGAGAGCATCTGGCACATCTTTGAGCACTCGATCACCCACGAGACGGAATTGATGAAGGACCGCCACCTCGATCAAAATATTATGTGTGCAATATATATCTAC	RIQKLCSELSLCEKTPESIWHIFEHSITHETELMKDRHLDQNIMCAIYIY
FBtr0070146_FBgn0015799_121	FBgn0015799	Rbf	TGCTCGGAGCTGTCACTGTGCGAGAAGACGCCCGAGAGCATCTGGCACATCTTTGAGCACTCGATCACCCACGAGACGGAATTGATGAAGGACCGCCACCTCGATCAAAATATTATGTGTGCAATATATATCTACATAAGAGTAAAGCGA	CSELSLCEKTPESIWHIFEHSITHETELMKDRHLDQNIMCAIYIYIRVKR
FBtr0070146_FBgn0015799_122	FBgn0015799	Rbf	CTGTGCGAGAAGACGCCCGAGAGCATCTGGCACATCTTTGAGCACTCGATCACCCACGAGACGGAATTGATGAAGGACCGCCACCTCGATCAAAATATTATGTGTGCAATATATATCTACATAAGAGTAAAGCGAATGGAGGACCCCAAG	MCEKTPESIWHIFEHSITHETELMKDRHLDQNIMCAIYIYIRVKRMEDPK
FBtr0070146_FBgn0015799_123	FBgn0015799	Rbf	CCCGAGAGCATCTGGCACATCTTTGAGCACTCGATCACCCACGAGACGGAATTGATGAAGGACCGCCACCTCGATCAAAATATTATGTGTGCAATATATATCTACATAAGAGTAAAGCGAATGGAGGACCCCAAGTTCAGTGACATTATG	PESIWHIFEHSITHETELMKDRHLDQNIMCAIYIYIRVKRMEDPKFSDIM
FBtr0070146_FBgn0015799_124	FBgn0015799	Rbf	CACATCTTTGAGCACTCGATCACCCACGAGACGGAATTGATGAAGGACCGCCACCTCGATCAAAATATTATGTGTGCAATATATATCTACATAAGAGTAAAGCGAATGGAGGACCCCAAGTTCAGTGACATTATGCGGGCATATCGCAAC	HIFEHSITHETELMKDRHLDQNIMCAIYIYIRVKRMEDPKFSDIMRAYRN
FBtr0070146_FBgn0015799_125	FBgn0015799	Rbf	TCGATCACCCACGAGACGGAATTGATGAAGGACCGCCACCTCGATCAAAATATTATGTGTGCAATATATATCTACATAAGAGTAAAGCGAATGGAGGACCCCAAGTTCAGTGACATTATGCGGGCATATCGCAACCAGCCGCAGGCGGTG	SITHETELMKDRHLDQNIMCAIYIYIRVKRMEDPKFSDIMRAYRNQPQAV
FBtr0070146_FBgn0015799_126	FBgn0015799	Rbf	ACGGAATTGATGAAGGACCGCCACCTCGATCAAAATATTATGTGTGCAATATATATCTACATAAGAGTAAAGCGAATGGAGGACCCCAAGTTCAGTGACATTATGCGGGCATATCGCAACCAGCCGCAGGCGGTGAACAGCGTCTACCGC	TELMKDRHLDQNIMCAIYIYIRVKRMEDPKFSDIMRAYRNQPQAVNSVYR
FBtr0070146_FBgn0015799_127	FBgn0015799	Rbf	GACCGCCACCTCGATCAAAATATTATGTGTGCAATATATATCTACATAAGAGTAAAGCGAATGGAGGACCCCAAGTTCAGTGACATTATGCGGGCATATCGCAACCAGCCGCAGGCGGTGAACAGCGTCTACCGCGAGGTGTTCATCGAC	DRHLDQNIMCAIYIYIRVKRMEDPKFSDIMRAYRNQPQAVNSVYREVFID
FBtr0070146_FBgn0015799_128	FBgn0015799	Rbf	CAAAATATTATGTGTGCAATATATATCTACATAAGAGTAAAGCGAATGGAGGACCCCAAGTTCAGTGACATTATGCGGGCATATCGCAACCAGCCGCAGGCGGTGAACAGCGTCTACCGCGAGGTGTTCATCGACATCAACGAGGACGGG	QNIMCAIYIYIRVKRMEDPKFSDIMRAYRNQPQAVNSVYREVFIDINEDG
FBtr0070146_FBgn0015799_129	FBgn0015799	Rbf	GCAATATATATCTACATAAGAGTAAAGCGAATGGAGGACCCCAAGTTCAGTGACATTATGCGGGCATATCGCAACCAGCCGCAGGCGGTGAACAGCGTCTACCGCGAGGTGTTCATCGACATCAACGAGGACGGGGAGCCAAAGGTGAAG	AIYIYIRVKRMEDPKFSDIMRAYRNQPQAVNSVYREVFIDINEDGEPKVK
FBtr0070146_FBgn0015799_13	FBgn0015799	Rbf	TCCATGGAGGGCACAGCCAGCCACTGGATGTGCTGCGCCATTTACACGGCCTGCCGAAGAACCAGCACACCCACGGTGACTGGCCAGAATGCAGTGGTCAAGGGTAATTGTGTGTCCTTAAACAATTTGCTGCGCTGCTGCAAGATGAGC	SMEGTASHWMCCAIYTACRRTSTPTVTGQNAVVKGNCVSLNNLLRCCKMS
FBtr0070146_FBgn0015799_130	FBgn0015799	Rbf	ATAAGAGTAAAGCGAATGGAGGACCCCAAGTTCAGTGACATTATGCGGGCATATCGCAACCAGCCGCAGGCGGTGAACAGCGTCTACCGCGAGGTGTTCATCGACATCAACGAGGACGGGGAGCCAAAGGTGAAGGACATCATTCACTTT	IRVKRMEDPKFSDIMRAYRNQPQAVNSVYREVFIDINEDGEPKVKDIIHF
FBtr0070146_FBgn0015799_131	FBgn0015799	Rbf	ATGGAGGACCCCAAGTTCAGTGACATTATGCGGGCATATCGCAACCAGCCGCAGGCGGTGAACAGCGTCTACCGCGAGGTGTTCATCGACATCAACGAGGACGGGGAGCCAAAGGTGAAGGACATCATTCACTTTTACAACCACACTTAC	MEDPKFSDIMRAYRNQPQAVNSVYREVFIDINEDGEPKVKDIIHFYNHTY
FBtr0070146_FBgn0015799_132	FBgn0015799	Rbf	TTCAGTGACATTATGCGGGCATATCGCAACCAGCCGCAGGCGGTGAACAGCGTCTACCGCGAGGTGTTCATCGACATCAACGAGGACGGGGAGCCAAAGGTGAAGGACATCATTCACTTTTACAACCACACTTACGTGCCGCTGATGCGG	FSDIMRAYRNQPQAVNSVYREVFIDINEDGEPKVKDIIHFYNHTYVPLMR
FBtr0070146_FBgn0015799_133	FBgn0015799	Rbf	CGGGCATATCGCAACCAGCCGCAGGCGGTGAACAGCGTCTACCGCGAGGTGTTCATCGACATCAACGAGGACGGGGAGCCAAAGGTGAAGGACATCATTCACTTTTACAACCACACTTACGTGCCGCTGATGCGGCAGTTCGTCATCGAC	RAYRNQPQAVNSVYREVFIDINEDGEPKVKDIIHFYNHTYVPLMRQFVID
FBtr0070146_FBgn0015799_134	FBgn0015799	Rbf	CAGCCGCAGGCGGTGAACAGCGTCTACCGCGAGGTGTTCATCGACATCAACGAGGACGGGGAGCCAAAGGTGAAGGACATCATTCACTTTTACAACCACACTTACGTGCCGCTGATGCGGCAGTTCGTCATCGACTACCTAAACGTAACT	QPQAVNSVYREVFIDINEDGEPKVKDIIHFYNHTYVPLMRQFVIDYLNVT
FBtr0070146_FBgn0015799_135	FBgn0015799	Rbf	AACAGCGTCTACCGCGAGGTGTTCATCGACATCAACGAGGACGGGGAGCCAAAGGTGAAGGACATCATTCACTTTTACAACCACACTTACGTGCCGCTGATGCGGCAGTTCGTCATCGACTACCTAAACGTAACTCCGGACGTGAGTGGC	NSVYREVFIDINEDGEPKVKDIIHFYNHTYVPLMRQFVIDYLNVTPDVSG
FBtr0070146_FBgn0015799_136	FBgn0015799	Rbf	GAGGTGTTCATCGACATCAACGAGGACGGGGAGCCAAAGGTGAAGGACATCATTCACTTTTACAACCACACTTACGTGCCGCTGATGCGGCAGTTCGTCATCGACTACCTAAACGTAACTCCGGACGTGAGTGGCCGGGCTTCGGATCTA	EVFIDINEDGEPKVKDIIHFYNHTYVPLMRQFVIDYLNVTPDVSGRASDL
FBtr0070146_FBgn0015799_137	FBgn0015799	Rbf	ATCAACGAGGACGGGGAGCCAAAGGTGAAGGACATCATTCACTTTTACAACCACACTTACGTGCCGCTGATGCGGCAGTTCGTCATCGACTACCTAAACGTAACTCCGGACGTGAGTGGCCGGGCTTCGGATCTACAGCTCTCCCCGCAT	INEDGEPKVKDIIHFYNHTYVPLMRQFVIDYLNVTPDVSGRASDLQLSPH
FBtr0070146_FBgn0015799_138	FBgn0015799	Rbf	GAGCCAAAGGTGAAGGACATCATTCACTTTTACAACCACACTTACGTGCCGCTGATGCGGCAGTTCGTCATCGACTACCTAAACGTAACTCCGGACGTGAGTGGCCGGGCTTCGGATCTACAGCTCTCCCCGCATCCGAAGGAACGGGCC	EPKVKDIIHFYNHTYVPLMRQFVIDYLNVTPDVSGRASDLQLSPHPKERA
FBtr0070146_FBgn0015799_139	FBgn0015799	Rbf	GACATCATTCACTTTTACAACCACACTTACGTGCCGCTGATGCGGCAGTTCGTCATCGACTACCTAAACGTAACTCCGGACGTGAGTGGCCGGGCTTCGGATCTACAGCTCTCCCCGCATCCGAAGGAACGGGCCGCCCAGCCCAAGAAG	DIIHFYNHTYVPLMRQFVIDYLNVTPDVSGRASDLQLSPHPKERAAQPKK
FBtr0070146_FBgn0015799_14	FBgn0015799	Rbf	GCCAGCCACTGGATGTGCTGCGCCATTTACACGGCCTGCCGAAGAACCAGCACACCCACGGTGACTGGCCAGAATGCAGTGGTCAAGGGTAATTGTGTGTCCTTAAACAATTTGCTGCGCTGCTGCAAGATGAGCATCTACGAGTTCAAG	ASHWMCCAIYTACRRTSTPTVTGQNAVVKGNCVSLNNLLRCCKMSIYEFK
FBtr0070146_FBgn0015799_140	FBgn0015799	Rbf	TACAACCACACTTACGTGCCGCTGATGCGGCAGTTCGTCATCGACTACCTAAACGTAACTCCGGACGTGAGTGGCCGGGCTTCGGATCTACAGCTCTCCCCGCATCCGAAGGAACGGGCCGCCCAGCCCAAGAAGGTAACCCAGAGCCAC	YNHTYVPLMRQFVIDYLNVTPDVSGRASDLQLSPHPKERAAQPKKVTQSH
FBtr0070146_FBgn0015799_141	FBgn0015799	Rbf	GTGCCGCTGATGCGGCAGTTCGTCATCGACTACCTAAACGTAACTCCGGACGTGAGTGGCCGGGCTTCGGATCTACAGCTCTCCCCGCATCCGAAGGAACGGGCCGCCCAGCCCAAGAAGGTAACCCAGAGCCACTCGCTGTTCGTGTCG	VPLMRQFVIDYLNVTPDVSGRASDLQLSPHPKERAAQPKKVTQSHSLFVS
FBtr0070146_FBgn0015799_142	FBgn0015799	Rbf	CAGTTCGTCATCGACTACCTAAACGTAACTCCGGACGTGAGTGGCCGGGCTTCGGATCTACAGCTCTCCCCGCATCCGAAGGAACGGGCCGCCCAGCCCAAGAAGGTAACCCAGAGCCACTCGCTGTTCGTGTCGCAGATGTCCAAGAAC	QFVIDYLNVTPDVSGRASDLQLSPHPKERAAQPKKVTQSHSLFVSQMSKN
FBtr0070146_FBgn0015799_143	FBgn0015799	Rbf	TACCTAAACGTAACTCCGGACGTGAGTGGCCGGGCTTCGGATCTACAGCTCTCCCCGCATCCGAAGGAACGGGCCGCCCAGCCCAAGAAGGTAACCCAGAGCCACTCGCTGTTCGTGTCGCAGATGTCCAAGAACGAGATACAGCAGTCG	YLNVTPDVSGRASDLQLSPHPKERAAQPKKVTQSHSLFVSQMSKNEIQQS
FBtr0070146_FBgn0015799_144	FBgn0015799	Rbf	CCGGACGTGAGTGGCCGGGCTTCGGATCTACAGCTCTCCCCGCATCCGAAGGAACGGGCCGCCCAGCCCAAGAAGGTAACCCAGAGCCACTCGCTGTTCGTGTCGCAGATGTCCAAGAACGAGATACAGCAGTCGCCCAACCAGATGGTC	PDVSGRASDLQLSPHPKERAAQPKKVTQSHSLFVSQMSKNEIQQSPNQMV
FBtr0070146_FBgn0015799_145	FBgn0015799	Rbf	CGGGCTTCGGATCTACAGCTCTCCCCGCATCCGAAGGAACGGGCCGCCCAGCCCAAGAAGGTAACCCAGAGCCACTCGCTGTTCGTGTCGCAGATGTCCAAGAACGAGATACAGCAGTCGCCCAACCAGATGGTCTACAGTTTTTGCCGC	RASDLQLSPHPKERAAQPKKVTQSHSLFVSQMSKNEIQQSPNQMVYSFCR
FBtr0070146_FBgn0015799_146	FBgn0015799	Rbf	CAGCTCTCCCCGCATCCGAAGGAACGGGCCGCCCAGCCCAAGAAGGTAACCCAGAGCCACTCGCTGTTCGTGTCGCAGATGTCCAAGAACGAGATACAGCAGTCGCCCAACCAGATGGTCTACAGTTTTTGCCGCAGCCCCGCCAAGGAC	QLSPHPKERAAQPKKVTQSHSLFVSQMSKNEIQQSPNQMVYSFCRSPAKD
FBtr0070146_FBgn0015799_147	FBgn0015799	Rbf	CCGAAGGAACGGGCCGCCCAGCCCAAGAAGGTAACCCAGAGCCACTCGCTGTTCGTGTCGCAGATGTCCAAGAACGAGATACAGCAGTCGCCCAACCAGATGGTCTACAGTTTTTGCCGCAGCCCCGCCAAGGACCTTCAGGCTATGAAC	PKERAAQPKKVTQSHSLFVSQMSKNEIQQSPNQMVYSFCRSPAKDLQAMN
FBtr0070146_FBgn0015799_148	FBgn0015799	Rbf	GCCCAGCCCAAGAAGGTAACCCAGAGCCACTCGCTGTTCGTGTCGCAGATGTCCAAGAACGAGATACAGCAGTCGCCCAACCAGATGGTCTACAGTTTTTGCCGCAGCCCCGCCAAGGACCTTCAGGCTATGAACGAAAAGGTACGCGGC	AQPKKVTQSHSLFVSQMSKNEIQQSPNQMVYSFCRSPAKDLQAMNEKVRG
FBtr0070146_FBgn0015799_149	FBgn0015799	Rbf	GTAACCCAGAGCCACTCGCTGTTCGTGTCGCAGATGTCCAAGAACGAGATACAGCAGTCGCCCAACCAGATGGTCTACAGTTTTTGCCGCAGCCCCGCCAAGGACCTTCAGGCTATGAACGAAAAGGTACGCGGCGGCAAGCGCATGCTG	VTQSHSLFVSQMSKNEIQQSPNQMVYSFCRSPAKDLQAMNEKVRGGKRML
FBtr0070146_FBgn0015799_15	FBgn0015799	Rbf	TGCTGCGCCATTTACACGGCCTGCCGAAGAACCAGCACACCCACGGTGACTGGCCAGAATGCAGTGGTCAAGGGTAATTGTGTGTCCTTAAACAATTTGCTGCGCTGCTGCAAGATGAGCATCTACGAGTTCAAGACCAAAATTAAGCAG	CCAIYTACRRTSTPTVTGQNAVVKGNCVSLNNLLRCCKMSIYEFKTKIKQ
FBtr0070146_FBgn0015799_150	FBgn0015799	Rbf	TCGCTGTTCGTGTCGCAGATGTCCAAGAACGAGATACAGCAGTCGCCCAACCAGATGGTCTACAGTTTTTGCCGCAGCCCCGCCAAGGACCTTCAGGCTATGAACGAAAAGGTACGCGGCGGCAAGCGCATGCTGAGCTTTGGCGACGAG	SLFVSQMSKNEIQQSPNQMVYSFCRSPAKDLQAMNEKVRGGKRMLSFGDE
FBtr0070146_FBgn0015799_151	FBgn0015799	Rbf	CAGATGTCCAAGAACGAGATACAGCAGTCGCCCAACCAGATGGTCTACAGTTTTTGCCGCAGCCCCGCCAAGGACCTTCAGGCTATGAACGAAAAGGTACGCGGCGGCAAGCGCATGCTGAGCTTTGGCGACGAGCCCGGACTAGGTACA	QMSKNEIQQSPNQMVYSFCRSPAKDLQAMNEKVRGGKRMLSFGDEPGLGT
FBtr0070146_FBgn0015799_152	FBgn0015799	Rbf	GAGATACAGCAGTCGCCCAACCAGATGGTCTACAGTTTTTGCCGCAGCCCCGCCAAGGACCTTCAGGCTATGAACGAAAAGGTACGCGGCGGCAAGCGCATGCTGAGCTTTGGCGACGAGCCCGGACTAGGTACAATGGCAGAGACGAAG	EIQQSPNQMVYSFCRSPAKDLQAMNEKVRGGKRMLSFGDEPGLGTMAETK
FBtr0070146_FBgn0015799_153	FBgn0015799	Rbf	CCCAACCAGATGGTCTACAGTTTTTGCCGCAGCCCCGCCAAGGACCTTCAGGCTATGAACGAAAAGGTACGCGGCGGCAAGCGCATGCTGAGCTTTGGCGACGAGCCCGGACTAGGTACAATGGCAGAGACGAAGCGCTCGAAAATCAGC	PNQMVYSFCRSPAKDLQAMNEKVRGGKRMLSFGDEPGLGTMAETKRSKIS
FBtr0070146_FBgn0015799_154	FBgn0015799	Rbf	TACAGTTTTTGCCGCAGCCCCGCCAAGGACCTTCAGGCTATGAACGAAAAGGTACGCGGCGGCAAGCGCATGCTGAGCTTTGGCGACGAGCCCGGACTAGGTACAATGGCAGAGACGAAGCGCTCGAAAATCAGCCAGGTCAAGGCCGTC	YSFCRSPAKDLQAMNEKVRGGKRMLSFGDEPGLGTMAETKRSKISQVKAV
FBtr0070146_FBgn0015799_155	FBgn0015799	Rbf	AGCCCCGCCAAGGACCTTCAGGCTATGAACGAAAAGGTACGCGGCGGCAAGCGCATGCTGAGCTTTGGCGACGAGCCCGGACTAGGTACAATGGCAGAGACGAAGCGCTCGAAAATCAGCCAGGTCAAGGCCGTCATGGACGACCCTGAA	SPAKDLQAMNEKVRGGKRMLSFGDEPGLGTMAETKRSKISQVKAVMDDPE
FBtr0070146_FBgn0015799_156	FBgn0015799	Rbf	CTTCAGGCTATGAACGAAAAGGTACGCGGCGGCAAGCGCATGCTGAGCTTTGGCGACGAGCCCGGACTAGGTACAATGGCAGAGACGAAGCGCTCGAAAATCAGCCAGGTCAAGGCCGTCATGGACGACCCTGAACTGCAGTCAGCCGAG	LQAMNEKVRGGKRMLSFGDEPGLGTMAETKRSKISQVKAVMDDPELQSAE
FBtr0070146_FBgn0015799_157	FBgn0015799	Rbf	GAAAAGGTACGCGGCGGCAAGCGCATGCTGAGCTTTGGCGACGAGCCCGGACTAGGTACAATGGCAGAGACGAAGCGCTCGAAAATCAGCCAGGTCAAGGCCGTCATGGACGACCCTGAACTGCAGTCAGCCGAGCAGCAGACTGCTGTT	EKVRGGKRMLSFGDEPGLGTMAETKRSKISQVKAVMDDPELQSAEQQTAV
FBtr0070146_FBgn0015799_158	FBgn0015799	Rbf	GGCAAGCGCATGCTGAGCTTTGGCGACGAGCCCGGACTAGGTACAATGGCAGAGACGAAGCGCTCGAAAATCAGCCAGGTCAAGGCCGTCATGGACGACCCTGAACTGCAGTCAGCCGAGCAGCAGACTGCTGTTACCACGGAAGGTTGC	GKRMLSFGDEPGLGTMAETKRSKISQVKAVMDDPELQSAEQQTAVTTEGC
FBtr0070146_FBgn0015799_159	FBgn0015799	Rbf	AGCTTTGGCGACGAGCCCGGACTAGGTACAATGGCAGAGACGAAGCGCTCGAAAATCAGCCAGGTCAAGGCCGTCATGGACGACCCTGAACTGCAGTCAGCCGAGCAGCAGACTGCTGTTACCACGGAAGGTTGCGTAGGGGGCGAAGGA	SFGDEPGLGTMAETKRSKISQVKAVMDDPELQSAEQQTAVTTEGCVGGEG
FBtr0070146_FBgn0015799_16	FBgn0015799	Rbf	ACGGCCTGCCGAAGAACCAGCACACCCACGGTGACTGGCCAGAATGCAGTGGTCAAGGGTAATTGTGTGTCCTTAAACAATTTGCTGCGCTGCTGCAAGATGAGCATCTACGAGTTCAAGACCAAAATTAAGCAGTGGTGCGACATGGCC	TACRRTSTPTVTGQNAVVKGNCVSLNNLLRCCKMSIYEFKTKIKQWCDMA
FBtr0070146_FBgn0015799_160	FBgn0015799	Rbf	CCCGGACTAGGTACAATGGCAGAGACGAAGCGCTCGAAAATCAGCCAGGTCAAGGCCGTCATGGACGACCCTGAACTGCAGTCAGCCGAGCAGCAGACTGCTGTTACCACGGAAGGTTGCGTAGGGGGCGAAGGAGGAGAACACGAGACA	PGLGTMAETKRSKISQVKAVMDDPELQSAEQQTAVTTEGCVGGEGGEHET
FBtr0070146_FBgn0015799_17	FBgn0015799	Rbf	ACCAGCACACCCACGGTGACTGGCCAGAATGCAGTGGTCAAGGGTAATTGTGTGTCCTTAAACAATTTGCTGCGCTGCTGCAAGATGAGCATCTACGAGTTCAAGACCAAAATTAAGCAGTGGTGCGACATGGCCAACCTGCCTCAGGAG	TSTPTVTGQNAVVKGNCVSLNNLLRCCKMSIYEFKTKIKQWCDMANLPQE
FBtr0070146_FBgn0015799_18	FBgn0015799	Rbf	GTGACTGGCCAGAATGCAGTGGTCAAGGGTAATTGTGTGTCCTTAAACAATTTGCTGCGCTGCTGCAAGATGAGCATCTACGAGTTCAAGACCAAAATTAAGCAGTGGTGCGACATGGCCAACCTGCCTCAGGAGTTTGTCAACGAGATT	VTGQNAVVKGNCVSLNNLLRCCKMSIYEFKTKIKQWCDMANLPQEFVNEI
FBtr0070146_FBgn0015799_19	FBgn0015799	Rbf	GCAGTGGTCAAGGGTAATTGTGTGTCCTTAAACAATTTGCTGCGCTGCTGCAAGATGAGCATCTACGAGTTCAAGACCAAAATTAAGCAGTGGTGCGACATGGCCAACCTGCCTCAGGAGTTTGTCAACGAGATTGAGGATCTGGACCGC	AVVKGNCVSLNNLLRCCKMSIYEFKTKIKQWCDMANLPQEFVNEIEDLDR
FBtr0070146_FBgn0015799_2	FBgn0015799	Rbf	CCGCAGGAACTGGGAGCTGAGGTGGTCAGCGGATTGGTGGCGACCAGCGACGACCGCCTGGAGATGATCAACGCCGAGTACACGAACCTATGCCGGGATCTAAACATGGATCGGCAGACAGAGCTGCAGGGCTACGAGACGTACTTAGAG	PQELGAEVVSGLVATSDDRLEMINAEYTNLCRDLNMDRQTELQGYETYLE
FBtr0070146_FBgn0015799_20	FBgn0015799	Rbf	AATTGTGTGTCCTTAAACAATTTGCTGCGCTGCTGCAAGATGAGCATCTACGAGTTCAAGACCAAAATTAAGCAGTGGTGCGACATGGCCAACCTGCCTCAGGAGTTTGTCAACGAGATTGAGGATCTGGACCGCAAGTTCAGCATTACA	NCVSLNNLLRCCKMSIYEFKTKIKQWCDMANLPQEFVNEIEDLDRKFSIT
FBtr0070146_FBgn0015799_21	FBgn0015799	Rbf	AACAATTTGCTGCGCTGCTGCAAGATGAGCATCTACGAGTTCAAGACCAAAATTAAGCAGTGGTGCGACATGGCCAACCTGCCTCAGGAGTTTGTCAACGAGATTGAGGATCTGGACCGCAAGTTCAGCATTACATTCATGCTGCACAAG	NNLLRCCKMSIYEFKTKIKQWCDMANLPQEFVNEIEDLDRKFSITFMLHK
FBtr0070146_FBgn0015799_22	FBgn0015799	Rbf	TGCTGCAAGATGAGCATCTACGAGTTCAAGACCAAAATTAAGCAGTGGTGCGACATGGCCAACCTGCCTCAGGAGTTTGTCAACGAGATTGAGGATCTGGACCGCAAGTTCAGCATTACATTCATGCTGCACAAGCGTTTCCGCATTATT	CCKMSIYEFKTKIKQWCDMANLPQEFVNEIEDLDRKFSITFMLHKRFRII
FBtr0070146_FBgn0015799_23	FBgn0015799	Rbf	ATCTACGAGTTCAAGACCAAAATTAAGCAGTGGTGCGACATGGCCAACCTGCCTCAGGAGTTTGTCAACGAGATTGAGGATCTGGACCGCAAGTTCAGCATTACATTCATGCTGCACAAGCGTTTCCGCATTATTATGGACATGATCTTC	IYEFKTKIKQWCDMANLPQEFVNEIEDLDRKFSITFMLHKRFRIIMDMIF
FBtr0070146_FBgn0015799_24	FBgn0015799	Rbf	ACCAAAATTAAGCAGTGGTGCGACATGGCCAACCTGCCTCAGGAGTTTGTCAACGAGATTGAGGATCTGGACCGCAAGTTCAGCATTACATTCATGCTGCACAAGCGTTTCCGCATTATTATGGACATGATCTTCTCGTGCCCGCCCAAC	TKIKQWCDMANLPQEFVNEIEDLDRKFSITFMLHKRFRIIMDMIFSCPPN
FBtr0070146_FBgn0015799_25	FBgn0015799	Rbf	TGGTGCGACATGGCCAACCTGCCTCAGGAGTTTGTCAACGAGATTGAGGATCTGGACCGCAAGTTCAGCATTACATTCATGCTGCACAAGCGTTTCCGCATTATTATGGACATGATCTTCTCGTGCCCGCCCAACGAGAAGAAGCACTCC	WCDMANLPQEFVNEIEDLDRKFSITFMLHKRFRIIMDMIFSCPPNEKKHS
FBtr0070146_FBgn0015799_26	FBgn0015799	Rbf	AACCTGCCTCAGGAGTTTGTCAACGAGATTGAGGATCTGGACCGCAAGTTCAGCATTACATTCATGCTGCACAAGCGTTTCCGCATTATTATGGACATGATCTTCTCGTGCCCGCCCAACGAGAAGAAGCACTCCAAGTACATTTCTCTG	NLPQEFVNEIEDLDRKFSITFMLHKRFRIIMDMIFSCPPNEKKHSKYISL
FBtr0070146_FBgn0015799_27	FBgn0015799	Rbf	TTTGTCAACGAGATTGAGGATCTGGACCGCAAGTTCAGCATTACATTCATGCTGCACAAGCGTTTCCGCATTATTATGGACATGATCTTCTCGTGCCCGCCCAACGAGAAGAAGCACTCCAAGTACATTTCTCTGCATGGCAACCACGCC	FVNEIEDLDRKFSITFMLHKRFRIIMDMIFSCPPNEKKHSKYISLHGNHA
FBtr0070146_FBgn0015799_28	FBgn0015799	Rbf	GAGGATCTGGACCGCAAGTTCAGCATTACATTCATGCTGCACAAGCGTTTCCGCATTATTATGGACATGATCTTCTCGTGCCCGCCCAACGAGAAGAAGCACTCCAAGTACATTTCTCTGCATGGCAACCACGCCCACGGAAAGTGCTCG	EDLDRKFSITFMLHKRFRIIMDMIFSCPPNEKKHSKYISLHGNHAHGKCS
FBtr0070146_FBgn0015799_29	FBgn0015799	Rbf	AAGTTCAGCATTACATTCATGCTGCACAAGCGTTTCCGCATTATTATGGACATGATCTTCTCGTGCCCGCCCAACGAGAAGAAGCACTCCAAGTACATTTCTCTGCATGGCAACCACGCCCACGGAAAGTGCTCGTACATCAAGCTGGAC	KFSITFMLHKRFRIIMDMIFSCPPNEKKHSKYISLHGNHAHGKCSYIKLD
FBtr0070146_FBgn0015799_3	FBgn0015799	Rbf	GCTGAGGTGGTCAGCGGATTGGTGGCGACCAGCGACGACCGCCTGGAGATGATCAACGCCGAGTACACGAACCTATGCCGGGATCTAAACATGGATCGGCAGACAGAGCTGCAGGGCTACGAGACGTACTTAGAGGTGTCCCAGAGGTGC	AEVVSGLVATSDDRLEMINAEYTNLCRDLNMDRQTELQGYETYLEVSQRC
FBtr0070146_FBgn0015799_30	FBgn0015799	Rbf	TTCATGCTGCACAAGCGTTTCCGCATTATTATGGACATGATCTTCTCGTGCCCGCCCAACGAGAAGAAGCACTCCAAGTACATTTCTCTGCATGGCAACCACGCCCACGGAAAGTGCTCGTACATCAAGCTGGACGACATCTGCTGGCGC	FMLHKRFRIIMDMIFSCPPNEKKHSKYISLHGNHAHGKCSYIKLDDICWR
FBtr0070146_FBgn0015799_31	FBgn0015799	Rbf	CGTTTCCGCATTATTATGGACATGATCTTCTCGTGCCCGCCCAACGAGAAGAAGCACTCCAAGTACATTTCTCTGCATGGCAACCACGCCCACGGAAAGTGCTCGTACATCAAGCTGGACGACATCTGCTGGCGCCTGTTTCTCTGCGCC	RFRIIMDMIFSCPPNEKKHSKYISLHGNHAHGKCSYIKLDDICWRLFLCA
FBtr0070146_FBgn0015799_32	FBgn0015799	Rbf	ATGGACATGATCTTCTCGTGCCCGCCCAACGAGAAGAAGCACTCCAAGTACATTTCTCTGCATGGCAACCACGCCCACGGAAAGTGCTCGTACATCAAGCTGGACGACATCTGCTGGCGCCTGTTTCTCTGCGCCAAGAACCAGAAGCCG	MDMIFSCPPNEKKHSKYISLHGNHAHGKCSYIKLDDICWRLFLCAKNQKP
FBtr0070146_FBgn0015799_33	FBgn0015799	Rbf	TCGTGCCCGCCCAACGAGAAGAAGCACTCCAAGTACATTTCTCTGCATGGCAACCACGCCCACGGAAAGTGCTCGTACATCAAGCTGGACGACATCTGCTGGCGCCTGTTTCTCTGCGCCAAGAACCAGAAGCCGAGCAACACCGTGGAC	SCPPNEKKHSKYISLHGNHAHGKCSYIKLDDICWRLFLCAKNQKPSNTVD
FBtr0070146_FBgn0015799_34	FBgn0015799	Rbf	GAGAAGAAGCACTCCAAGTACATTTCTCTGCATGGCAACCACGCCCACGGAAAGTGCTCGTACATCAAGCTGGACGACATCTGCTGGCGCCTGTTTCTCTGCGCCAAGAACCAGAAGCCGAGCAACACCGTGGACCTGGTGACATCCTAC	EKKHSKYISLHGNHAHGKCSYIKLDDICWRLFLCAKNQKPSNTVDLVTSY
FBtr0070146_FBgn0015799_35	FBgn0015799	Rbf	AAGTACATTTCTCTGCATGGCAACCACGCCCACGGAAAGTGCTCGTACATCAAGCTGGACGACATCTGCTGGCGCCTGTTTCTCTGCGCCAAGAACCAGAAGCCGAGCAACACCGTGGACCTGGTGACATCCTACAATCTGATGATTTGC	KYISLHGNHAHGKCSYIKLDDICWRLFLCAKNQKPSNTVDLVTSYNLMIC
FBtr0070146_FBgn0015799_36	FBgn0015799	Rbf	CATGGCAACCACGCCCACGGAAAGTGCTCGTACATCAAGCTGGACGACATCTGCTGGCGCCTGTTTCTCTGCGCCAAGAACCAGAAGCCGAGCAACACCGTGGACCTGGTGACATCCTACAATCTGATGATTTGCTGCATAGACCTGATA	HGNHAHGKCSYIKLDDICWRLFLCAKNQKPSNTVDLVTSYNLMICCIDLI
FBtr0070146_FBgn0015799_37	FBgn0015799	Rbf	CACGGAAAGTGCTCGTACATCAAGCTGGACGACATCTGCTGGCGCCTGTTTCTCTGCGCCAAGAACCAGAAGCCGAGCAACACCGTGGACCTGGTGACATCCTACAATCTGATGATTTGCTGCATAGACCTGATATACAACAATGTGCTG	HGKCSYIKLDDICWRLFLCAKNQKPSNTVDLVTSYNLMICCIDLIYNNVL
FBtr0070146_FBgn0015799_38	FBgn0015799	Rbf	TACATCAAGCTGGACGACATCTGCTGGCGCCTGTTTCTCTGCGCCAAGAACCAGAAGCCGAGCAACACCGTGGACCTGGTGACATCCTACAATCTGATGATTTGCTGCATAGACCTGATATACAACAATGTGCTGGCCGAGAAGCGCACC	YIKLDDICWRLFLCAKNQKPSNTVDLVTSYNLMICCIDLIYNNVLAEKRT
FBtr0070146_FBgn0015799_39	FBgn0015799	Rbf	GACATCTGCTGGCGCCTGTTTCTCTGCGCCAAGAACCAGAAGCCGAGCAACACCGTGGACCTGGTGACATCCTACAATCTGATGATTTGCTGCATAGACCTGATATACAACAATGTGCTGGCCGAGAAGCGCACCGATCTCATCAACCCC	DICWRLFLCAKNQKPSNTVDLVTSYNLMICCIDLIYNNVLAEKRTDLINP
FBtr0070146_FBgn0015799_4	FBgn0015799	Rbf	GGATTGGTGGCGACCAGCGACGACCGCCTGGAGATGATCAACGCCGAGTACACGAACCTATGCCGGGATCTAAACATGGATCGGCAGACAGAGCTGCAGGGCTACGAGACGTACTTAGAGGTGTCCCAGAGGTGCTCCATGGAGGGCACA	GLVATSDDRLEMINAEYTNLCRDLNMDRQTELQGYETYLEVSQRCSMEGT
FBtr0070146_FBgn0015799_40	FBgn0015799	Rbf	CTGTTTCTCTGCGCCAAGAACCAGAAGCCGAGCAACACCGTGGACCTGGTGACATCCTACAATCTGATGATTTGCTGCATAGACCTGATATACAACAATGTGCTGGCCGAGAAGCGCACCGATCTCATCAACCCCAAATTCGAGGGCCTG	MFLCAKNQKPSNTVDLVTSYNLMICCIDLIYNNVLAEKRTDLINPKFEGL
FBtr0070146_FBgn0015799_41	FBgn0015799	Rbf	AAGAACCAGAAGCCGAGCAACACCGTGGACCTGGTGACATCCTACAATCTGATGATTTGCTGCATAGACCTGATATACAACAATGTGCTGGCCGAGAAGCGCACCGATCTCATCAACCCCAAATTCGAGGGCCTGCCGAGCAACTGGACG	KNQKPSNTVDLVTSYNLMICCIDLIYNNVLAEKRTDLINPKFEGLPSNWT
FBtr0070146_FBgn0015799_42	FBgn0015799	Rbf	AGCAACACCGTGGACCTGGTGACATCCTACAATCTGATGATTTGCTGCATAGACCTGATATACAACAATGTGCTGGCCGAGAAGCGCACCGATCTCATCAACCCCAAATTCGAGGGCCTGCCGAGCAACTGGACGGAGCTGGACTTTCGT	SNTVDLVTSYNLMICCIDLIYNNVLAEKRTDLINPKFEGLPSNWTELDFR
FBtr0070146_FBgn0015799_43	FBgn0015799	Rbf	CTGGTGACATCCTACAATCTGATGATTTGCTGCATAGACCTGATATACAACAATGTGCTGGCCGAGAAGCGCACCGATCTCATCAACCCCAAATTCGAGGGCCTGCCGAGCAACTGGACGGAGCTGGACTTTCGTCACAATCCGCACTGC	MVTSYNLMICCIDLIYNNVLAEKRTDLINPKFEGLPSNWTELDFRHNPHC
FBtr0070146_FBgn0015799_44	FBgn0015799	Rbf	AATCTGATGATTTGCTGCATAGACCTGATATACAACAATGTGCTGGCCGAGAAGCGCACCGATCTCATCAACCCCAAATTCGAGGGCCTGCCGAGCAACTGGACGGAGCTGGACTTTCGTCACAATCCGCACTGCATTTTGTCCAACTTC	NLMICCIDLIYNNVLAEKRTDLINPKFEGLPSNWTELDFRHNPHCILSNF
FBtr0070146_FBgn0015799_45	FBgn0015799	Rbf	TGCATAGACCTGATATACAACAATGTGCTGGCCGAGAAGCGCACCGATCTCATCAACCCCAAATTCGAGGGCCTGCCGAGCAACTGGACGGAGCTGGACTTTCGTCACAATCCGCACTGCATTTTGTCCAACTTCTGTGACATGACCGAG	CIDLIYNNVLAEKRTDLINPKFEGLPSNWTELDFRHNPHCILSNFCDMTE
FBtr0070146_FBgn0015799_46	FBgn0015799	Rbf	TACAACAATGTGCTGGCCGAGAAGCGCACCGATCTCATCAACCCCAAATTCGAGGGCCTGCCGAGCAACTGGACGGAGCTGGACTTTCGTCACAATCCGCACTGCATTTTGTCCAACTTCTGTGACATGACCGAGGAGGCTAAAGCCATG	YNNVLAEKRTDLINPKFEGLPSNWTELDFRHNPHCILSNFCDMTEEAKAM
FBtr0070146_FBgn0015799_47	FBgn0015799	Rbf	GCCGAGAAGCGCACCGATCTCATCAACCCCAAATTCGAGGGCCTGCCGAGCAACTGGACGGAGCTGGACTTTCGTCACAATCCGCACTGCATTTTGTCCAACTTCTGTGACATGACCGAGGAGGCTAAAGCCATGAAGGCCACCACTTTC	AEKRTDLINPKFEGLPSNWTELDFRHNPHCILSNFCDMTEEAKAMKATTF
FBtr0070146_FBgn0015799_48	FBgn0015799	Rbf	GATCTCATCAACCCCAAATTCGAGGGCCTGCCGAGCAACTGGACGGAGCTGGACTTTCGTCACAATCCGCACTGCATTTTGTCCAACTTCTGTGACATGACCGAGGAGGCTAAAGCCATGAAGGCCACCACTTTCCGCCAGATCATGTCG	DLINPKFEGLPSNWTELDFRHNPHCILSNFCDMTEEAKAMKATTFRQIMS
FBtr0070146_FBgn0015799_49	FBgn0015799	Rbf	AAATTCGAGGGCCTGCCGAGCAACTGGACGGAGCTGGACTTTCGTCACAATCCGCACTGCATTTTGTCCAACTTCTGTGACATGACCGAGGAGGCTAAAGCCATGAAGGCCACCACTTTCCGCCAGATCATGTCGAGCTTCTTTCAGGCT	KFEGLPSNWTELDFRHNPHCILSNFCDMTEEAKAMKATTFRQIMSSFFQA
FBtr0070146_FBgn0015799_5	FBgn0015799	Rbf	AGCGACGACCGCCTGGAGATGATCAACGCCGAGTACACGAACCTATGCCGGGATCTAAACATGGATCGGCAGACAGAGCTGCAGGGCTACGAGACGTACTTAGAGGTGTCCCAGAGGTGCTCCATGGAGGGCACAGCCAGCCACTGGATG	SDDRLEMINAEYTNLCRDLNMDRQTELQGYETYLEVSQRCSMEGTASHWM
FBtr0070146_FBgn0015799_50	FBgn0015799	Rbf	CCGAGCAACTGGACGGAGCTGGACTTTCGTCACAATCCGCACTGCATTTTGTCCAACTTCTGTGACATGACCGAGGAGGCTAAAGCCATGAAGGCCACCACTTTCCGCCAGATCATGTCGAGCTTCTTTCAGGCTTCGACCATCTACGGC	PSNWTELDFRHNPHCILSNFCDMTEEAKAMKATTFRQIMSSFFQASTIYG
FBtr0070146_FBgn0015799_51	FBgn0015799	Rbf	GAGCTGGACTTTCGTCACAATCCGCACTGCATTTTGTCCAACTTCTGTGACATGACCGAGGAGGCTAAAGCCATGAAGGCCACCACTTTCCGCCAGATCATGTCGAGCTTCTTTCAGGCTTCGACCATCTACGGCAACAAGGACACTATG	ELDFRHNPHCILSNFCDMTEEAKAMKATTFRQIMSSFFQASTIYGNKDTM
FBtr0070146_FBgn0015799_52	FBgn0015799	Rbf	CACAATCCGCACTGCATTTTGTCCAACTTCTGTGACATGACCGAGGAGGCTAAAGCCATGAAGGCCACCACTTTCCGCCAGATCATGTCGAGCTTCTTTCAGGCTTCGACCATCTACGGCAACAAGGACACTATGTTAGGCCTATTGGCT	HNPHCILSNFCDMTEEAKAMKATTFRQIMSSFFQASTIYGNKDTMLGLLA
FBtr0070146_FBgn0015799_53	FBgn0015799	Rbf	ATTTTGTCCAACTTCTGTGACATGACCGAGGAGGCTAAAGCCATGAAGGCCACCACTTTCCGCCAGATCATGTCGAGCTTCTTTCAGGCTTCGACCATCTACGGCAACAAGGACACTATGTTAGGCCTATTGGCTAACGAAAACTTCGAG	ILSNFCDMTEEAKAMKATTFRQIMSSFFQASTIYGNKDTMLGLLANENFE
FBtr0070146_FBgn0015799_54	FBgn0015799	Rbf	TGTGACATGACCGAGGAGGCTAAAGCCATGAAGGCCACCACTTTCCGCCAGATCATGTCGAGCTTCTTTCAGGCTTCGACCATCTACGGCAACAAGGACACTATGTTAGGCCTATTGGCTAACGAAAACTTCGAGCGCAACCTAAAGTCC	CDMTEEAKAMKATTFRQIMSSFFQASTIYGNKDTMLGLLANENFERNLKS
FBtr0070146_FBgn0015799_55	FBgn0015799	Rbf	GAGGCTAAAGCCATGAAGGCCACCACTTTCCGCCAGATCATGTCGAGCTTCTTTCAGGCTTCGACCATCTACGGCAACAAGGACACTATGTTAGGCCTATTGGCTAACGAAAACTTCGAGCGCAACCTAAAGTCCCTCAACATCAGCTAC	EAKAMKATTFRQIMSSFFQASTIYGNKDTMLGLLANENFERNLKSLNISY
FBtr0070146_FBgn0015799_56	FBgn0015799	Rbf	AAGGCCACCACTTTCCGCCAGATCATGTCGAGCTTCTTTCAGGCTTCGACCATCTACGGCAACAAGGACACTATGTTAGGCCTATTGGCTAACGAAAACTTCGAGCGCAACCTAAAGTCCCTCAACATCAGCTACGAGCAGTACGTCCTC	KATTFRQIMSSFFQASTIYGNKDTMLGLLANENFERNLKSLNISYEQYVL
FBtr0070146_FBgn0015799_57	FBgn0015799	Rbf	CGCCAGATCATGTCGAGCTTCTTTCAGGCTTCGACCATCTACGGCAACAAGGACACTATGTTAGGCCTATTGGCTAACGAAAACTTCGAGCGCAACCTAAAGTCCCTCAACATCAGCTACGAGCAGTACGTCCTCAGCGTCGGCGAATTC	RQIMSSFFQASTIYGNKDTMLGLLANENFERNLKSLNISYEQYVLSVGEF
FBtr0070146_FBgn0015799_58	FBgn0015799	Rbf	AGCTTCTTTCAGGCTTCGACCATCTACGGCAACAAGGACACTATGTTAGGCCTATTGGCTAACGAAAACTTCGAGCGCAACCTAAAGTCCCTCAACATCAGCTACGAGCAGTACGTCCTCAGCGTCGGCGAATTCGACGAACGCATTCTG	SFFQASTIYGNKDTMLGLLANENFERNLKSLNISYEQYVLSVGEFDERIL
FBtr0070146_FBgn0015799_59	FBgn0015799	Rbf	TCGACCATCTACGGCAACAAGGACACTATGTTAGGCCTATTGGCTAACGAAAACTTCGAGCGCAACCTAAAGTCCCTCAACATCAGCTACGAGCAGTACGTCCTCAGCGTCGGCGAATTCGACGAACGCATTCTGAGTGCCTACGATGCG	STIYGNKDTMLGLLANENFERNLKSLNISYEQYVLSVGEFDERILSAYDA
FBtr0070146_FBgn0015799_6	FBgn0015799	Rbf	GAGATGATCAACGCCGAGTACACGAACCTATGCCGGGATCTAAACATGGATCGGCAGACAGAGCTGCAGGGCTACGAGACGTACTTAGAGGTGTCCCAGAGGTGCTCCATGGAGGGCACAGCCAGCCACTGGATGTGCTGCGCCATTTAC	EMINAEYTNLCRDLNMDRQTELQGYETYLEVSQRCSMEGTASHWMCCAIY
FBtr0070146_FBgn0015799_60	FBgn0015799	Rbf	AACAAGGACACTATGTTAGGCCTATTGGCTAACGAAAACTTCGAGCGCAACCTAAAGTCCCTCAACATCAGCTACGAGCAGTACGTCCTCAGCGTCGGCGAATTCGACGAACGCATTCTGAGTGCCTACGATGCGGGGGAACACACTGCC	NKDTMLGLLANENFERNLKSLNISYEQYVLSVGEFDERILSAYDAGEHTA
FBtr0070146_FBgn0015799_61	FBgn0015799	Rbf	TTAGGCCTATTGGCTAACGAAAACTTCGAGCGCAACCTAAAGTCCCTCAACATCAGCTACGAGCAGTACGTCCTCAGCGTCGGCGAATTCGACGAACGCATTCTGAGTGCCTACGATGCGGGGGAACACACTGCCCTCAACGACCAGTCC	LGLLANENFERNLKSLNISYEQYVLSVGEFDERILSAYDAGEHTALNDQS
FBtr0070146_FBgn0015799_62	FBgn0015799	Rbf	AACGAAAACTTCGAGCGCAACCTAAAGTCCCTCAACATCAGCTACGAGCAGTACGTCCTCAGCGTCGGCGAATTCGACGAACGCATTCTGAGTGCCTACGATGCGGGGGAACACACTGCCCTCAACGACCAGTCCCTGCGTCCGCCGGTT	NENFERNLKSLNISYEQYVLSVGEFDERILSAYDAGEHTALNDQSLRPPV
FBtr0070146_FBgn0015799_63	FBgn0015799	Rbf	CGCAACCTAAAGTCCCTCAACATCAGCTACGAGCAGTACGTCCTCAGCGTCGGCGAATTCGACGAACGCATTCTGAGTGCCTACGATGCGGGGGAACACACTGCCCTCAACGACCAGTCCCTGCGTCCGCCGGTTACTCCGCTTACCCGC	RNLKSLNISYEQYVLSVGEFDERILSAYDAGEHTALNDQSLRPPVTPLTR
FBtr0070146_FBgn0015799_64	FBgn0015799	Rbf	CTCAACATCAGCTACGAGCAGTACGTCCTCAGCGTCGGCGAATTCGACGAACGCATTCTGAGTGCCTACGATGCGGGGGAACACACTGCCCTCAACGACCAGTCCCTGCGTCCGCCGGTTACTCCGCTTACCCGCAAGCAAGATCTGCCT	LNISYEQYVLSVGEFDERILSAYDAGEHTALNDQSLRPPVTPLTRKQDLP
FBtr0070146_FBgn0015799_65	FBgn0015799	Rbf	GAGCAGTACGTCCTCAGCGTCGGCGAATTCGACGAACGCATTCTGAGTGCCTACGATGCGGGGGAACACACTGCCCTCAACGACCAGTCCCTGCGTCCGCCGGTTACTCCGCTTACCCGCAAGCAAGATCTGCCTGCGCAGCCCGCGATG	EQYVLSVGEFDERILSAYDAGEHTALNDQSLRPPVTPLTRKQDLPAQPAM
FBtr0070146_FBgn0015799_66	FBgn0015799	Rbf	AGCGTCGGCGAATTCGACGAACGCATTCTGAGTGCCTACGATGCGGGGGAACACACTGCCCTCAACGACCAGTCCCTGCGTCCGCCGGTTACTCCGCTTACCCGCAAGCAAGATCTGCCTGCGCAGCCCGCGATGGCTGGCGATAAATTT	SVGEFDERILSAYDAGEHTALNDQSLRPPVTPLTRKQDLPAQPAMAGDKF
FBtr0070146_FBgn0015799_67	FBgn0015799	Rbf	GACGAACGCATTCTGAGTGCCTACGATGCGGGGGAACACACTGCCCTCAACGACCAGTCCCTGCGTCCGCCGGTTACTCCGCTTACCCGCAAGCAAGATCTGCCTGCGCAGCCCGCGATGGCTGGCGATAAATTTGAGCCCGTCCGCAAC	DERILSAYDAGEHTALNDQSLRPPVTPLTRKQDLPAQPAMAGDKFEPVRN
FBtr0070146_FBgn0015799_68	FBgn0015799	Rbf	AGTGCCTACGATGCGGGGGAACACACTGCCCTCAACGACCAGTCCCTGCGTCCGCCGGTTACTCCGCTTACCCGCAAGCAAGATCTGCCTGCGCAGCCCGCGATGGCTGGCGATAAATTTGAGCCCGTCCGCAACGCCACTAACAACGTG	SAYDAGEHTALNDQSLRPPVTPLTRKQDLPAQPAMAGDKFEPVRNATNNV
FBtr0070146_FBgn0015799_69	FBgn0015799	Rbf	GGGGAACACACTGCCCTCAACGACCAGTCCCTGCGTCCGCCGGTTACTCCGCTTACCCGCAAGCAAGATCTGCCTGCGCAGCCCGCGATGGCTGGCGATAAATTTGAGCCCGTCCGCAACGCCACTAACAACGTGAAGCAGCTGAGCGCC	GEHTALNDQSLRPPVTPLTRKQDLPAQPAMAGDKFEPVRNATNNVKQLSA
FBtr0070146_FBgn0015799_7	FBgn0015799	Rbf	GAGTACACGAACCTATGCCGGGATCTAAACATGGATCGGCAGACAGAGCTGCAGGGCTACGAGACGTACTTAGAGGTGTCCCAGAGGTGCTCCATGGAGGGCACAGCCAGCCACTGGATGTGCTGCGCCATTTACACGGCCTGCCGAAGA	EYTNLCRDLNMDRQTELQGYETYLEVSQRCSMEGTASHWMCCAIYTACRR
FBtr0070146_FBgn0015799_70	FBgn0015799	Rbf	CTCAACGACCAGTCCCTGCGTCCGCCGGTTACTCCGCTTACCCGCAAGCAAGATCTGCCTGCGCAGCCCGCGATGGCTGGCGATAAATTTGAGCCCGTCCGCAACGCCACTAACAACGTGAAGCAGCTGAGCGCCTTCGGACGGATCACA	LNDQSLRPPVTPLTRKQDLPAQPAMAGDKFEPVRNATNNVKQLSAFGRIT
FBtr0070146_FBgn0015799_71	FBgn0015799	Rbf	CTGCGTCCGCCGGTTACTCCGCTTACCCGCAAGCAAGATCTGCCTGCGCAGCCCGCGATGGCTGGCGATAAATTTGAGCCCGTCCGCAACGCCACTAACAACGTGAAGCAGCTGAGCGCCTTCGGACGGATCACAGAACCCACGGACTTT	MRPPVTPLTRKQDLPAQPAMAGDKFEPVRNATNNVKQLSAFGRITEPTDF
FBtr0070146_FBgn0015799_72	FBgn0015799	Rbf	ACTCCGCTTACCCGCAAGCAAGATCTGCCTGCGCAGCCCGCGATGGCTGGCGATAAATTTGAGCCCGTCCGCAACGCCACTAACAACGTGAAGCAGCTGAGCGCCTTCGGACGGATCACAGAACCCACGGACTTTGTCAAGCAAGCTGGC	TPLTRKQDLPAQPAMAGDKFEPVRNATNNVKQLSAFGRITEPTDFVKQAG
FBtr0070146_FBgn0015799_73	FBgn0015799	Rbf	AAGCAAGATCTGCCTGCGCAGCCCGCGATGGCTGGCGATAAATTTGAGCCCGTCCGCAACGCCACTAACAACGTGAAGCAGCTGAGCGCCTTCGGACGGATCACAGAACCCACGGACTTTGTCAAGCAAGCTGGCGAAGAGGTAATAGCC	KQDLPAQPAMAGDKFEPVRNATNNVKQLSAFGRITEPTDFVKQAGEEVIA
FBtr0070146_FBgn0015799_74	FBgn0015799	Rbf	GCGCAGCCCGCGATGGCTGGCGATAAATTTGAGCCCGTCCGCAACGCCACTAACAACGTGAAGCAGCTGAGCGCCTTCGGACGGATCACAGAACCCACGGACTTTGTCAAGCAAGCTGGCGAAGAGGTAATAGCCAAGCTGCTTAGCATC	AQPAMAGDKFEPVRNATNNVKQLSAFGRITEPTDFVKQAGEEVIAKLLSI
FBtr0070146_FBgn0015799_75	FBgn0015799	Rbf	GCTGGCGATAAATTTGAGCCCGTCCGCAACGCCACTAACAACGTGAAGCAGCTGAGCGCCTTCGGACGGATCACAGAACCCACGGACTTTGTCAAGCAAGCTGGCGAAGAGGTAATAGCCAAGCTGCTTAGCATCATCGAGGAGATCGAG	AGDKFEPVRNATNNVKQLSAFGRITEPTDFVKQAGEEVIAKLLSIIEEIE
FBtr0070146_FBgn0015799_76	FBgn0015799	Rbf	GAGCCCGTCCGCAACGCCACTAACAACGTGAAGCAGCTGAGCGCCTTCGGACGGATCACAGAACCCACGGACTTTGTCAAGCAAGCTGGCGAAGAGGTAATAGCCAAGCTGCTTAGCATCATCGAGGAGATCGAGCAGAAATTCCTCGCC	EPVRNATNNVKQLSAFGRITEPTDFVKQAGEEVIAKLLSIIEEIEQKFLA
FBtr0070146_FBgn0015799_77	FBgn0015799	Rbf	GCCACTAACAACGTGAAGCAGCTGAGCGCCTTCGGACGGATCACAGAACCCACGGACTTTGTCAAGCAAGCTGGCGAAGAGGTAATAGCCAAGCTGCTTAGCATCATCGAGGAGATCGAGCAGAAATTCCTCGCCAAGTACCCGTCAACG	ATNNVKQLSAFGRITEPTDFVKQAGEEVIAKLLSIIEEIEQKFLAKYPST
FBtr0070146_FBgn0015799_78	FBgn0015799	Rbf	AAGCAGCTGAGCGCCTTCGGACGGATCACAGAACCCACGGACTTTGTCAAGCAAGCTGGCGAAGAGGTAATAGCCAAGCTGCTTAGCATCATCGAGGAGATCGAGCAGAAATTCCTCGCCAAGTACCCGTCAACGGAGGCGAAGAGTCGC	KQLSAFGRITEPTDFVKQAGEEVIAKLLSIIEEIEQKFLAKYPSTEAKSR
FBtr0070146_FBgn0015799_79	FBgn0015799	Rbf	TTCGGACGGATCACAGAACCCACGGACTTTGTCAAGCAAGCTGGCGAAGAGGTAATAGCCAAGCTGCTTAGCATCATCGAGGAGATCGAGCAGAAATTCCTCGCCAAGTACCCGTCAACGGAGGCGAAGAGTCGCTTCCAACTAGCGAAG	FGRITEPTDFVKQAGEEVIAKLLSIIEEIEQKFLAKYPSTEAKSRFQLAK
FBtr0070146_FBgn0015799_8	FBgn0015799	Rbf	TGCCGGGATCTAAACATGGATCGGCAGACAGAGCTGCAGGGCTACGAGACGTACTTAGAGGTGTCCCAGAGGTGCTCCATGGAGGGCACAGCCAGCCACTGGATGTGCTGCGCCATTTACACGGCCTGCCGAAGAACCAGCACACCCACG	CRDLNMDRQTELQGYETYLEVSQRCSMEGTASHWMCCAIYTACRRTSTPT
FBtr0070146_FBgn0015799_80	FBgn0015799	Rbf	GAACCCACGGACTTTGTCAAGCAAGCTGGCGAAGAGGTAATAGCCAAGCTGCTTAGCATCATCGAGGAGATCGAGCAGAAATTCCTCGCCAAGTACCCGTCAACGGAGGCGAAGAGTCGCTTCCAACTAGCGAAGTCCTTCTTCTTCTAC	EPTDFVKQAGEEVIAKLLSIIEEIEQKFLAKYPSTEAKSRFQLAKSFFFY
FBtr0070146_FBgn0015799_81	FBgn0015799	Rbf	GTCAAGCAAGCTGGCGAAGAGGTAATAGCCAAGCTGCTTAGCATCATCGAGGAGATCGAGCAGAAATTCCTCGCCAAGTACCCGTCAACGGAGGCGAAGAGTCGCTTCCAACTAGCGAAGTCCTTCTTCTTCTACCTGCTCGACCAGATC	VKQAGEEVIAKLLSIIEEIEQKFLAKYPSTEAKSRFQLAKSFFFYLLDQI
FBtr0070146_FBgn0015799_82	FBgn0015799	Rbf	GAAGAGGTAATAGCCAAGCTGCTTAGCATCATCGAGGAGATCGAGCAGAAATTCCTCGCCAAGTACCCGTCAACGGAGGCGAAGAGTCGCTTCCAACTAGCGAAGTCCTTCTTCTTCTACCTGCTCGACCAGATCCTGCAGGCGGAAATT	EEVIAKLLSIIEEIEQKFLAKYPSTEAKSRFQLAKSFFFYLLDQILQAEI
FBtr0070146_FBgn0015799_83	FBgn0015799	Rbf	AAGCTGCTTAGCATCATCGAGGAGATCGAGCAGAAATTCCTCGCCAAGTACCCGTCAACGGAGGCGAAGAGTCGCTTCCAACTAGCGAAGTCCTTCTTCTTCTACCTGCTCGACCAGATCCTGCAGGCGGAAATTCGGAACAAGCCCGAC	KLLSIIEEIEQKFLAKYPSTEAKSRFQLAKSFFFYLLDQILQAEIRNKPD
FBtr0070146_FBgn0015799_84	FBgn0015799	Rbf	ATCGAGGAGATCGAGCAGAAATTCCTCGCCAAGTACCCGTCAACGGAGGCGAAGAGTCGCTTCCAACTAGCGAAGTCCTTCTTCTTCTACCTGCTCGACCAGATCCTGCAGGCGGAAATTCGGAACAAGCCCGACATCGATCTCAAGCGA	IEEIEQKFLAKYPSTEAKSRFQLAKSFFFYLLDQILQAEIRNKPDIDLKR
FBtr0070146_FBgn0015799_85	FBgn0015799	Rbf	CAGAAATTCCTCGCCAAGTACCCGTCAACGGAGGCGAAGAGTCGCTTCCAACTAGCGAAGTCCTTCTTCTTCTACCTGCTCGACCAGATCCTGCAGGCGGAAATTCGGAACAAGCCCGACATCGATCTCAAGCGACTGCTGGTGCAGAAG	QKFLAKYPSTEAKSRFQLAKSFFFYLLDQILQAEIRNKPDIDLKRLLVQK
FBtr0070146_FBgn0015799_86	FBgn0015799	Rbf	AAGTACCCGTCAACGGAGGCGAAGAGTCGCTTCCAACTAGCGAAGTCCTTCTTCTTCTACCTGCTCGACCAGATCCTGCAGGCGGAAATTCGGAACAAGCCCGACATCGATCTCAAGCGACTGCTGGTGCAGAAGGTCTCCCTGGTCATC	KYPSTEAKSRFQLAKSFFFYLLDQILQAEIRNKPDIDLKRLLVQKVSLVI
FBtr0070146_FBgn0015799_87	FBgn0015799	Rbf	GAGGCGAAGAGTCGCTTCCAACTAGCGAAGTCCTTCTTCTTCTACCTGCTCGACCAGATCCTGCAGGCGGAAATTCGGAACAAGCCCGACATCGATCTCAAGCGACTGCTGGTGCAGAAGGTCTCCCTGGTCATCTTTAACATCACGCTG	EAKSRFQLAKSFFFYLLDQILQAEIRNKPDIDLKRLLVQKVSLVIFNITL
FBtr0070146_FBgn0015799_88	FBgn0015799	Rbf	TTCCAACTAGCGAAGTCCTTCTTCTTCTACCTGCTCGACCAGATCCTGCAGGCGGAAATTCGGAACAAGCCCGACATCGATCTCAAGCGACTGCTGGTGCAGAAGGTCTCCCTGGTCATCTTTAACATCACGCTGATGGCCTGCTGCGTG	FQLAKSFFFYLLDQILQAEIRNKPDIDLKRLLVQKVSLVIFNITLMACCV
FBtr0070146_FBgn0015799_89	FBgn0015799	Rbf	TCCTTCTTCTTCTACCTGCTCGACCAGATCCTGCAGGCGGAAATTCGGAACAAGCCCGACATCGATCTCAAGCGACTGCTGGTGCAGAAGGTCTCCCTGGTCATCTTTAACATCACGCTGATGGCCTGCTGCGTGGAGCTGGTGCTGGAG	SFFFYLLDQILQAEIRNKPDIDLKRLLVQKVSLVIFNITLMACCVELVLE
FBtr0070146_FBgn0015799_9	FBgn0015799	Rbf	ATGGATCGGCAGACAGAGCTGCAGGGCTACGAGACGTACTTAGAGGTGTCCCAGAGGTGCTCCATGGAGGGCACAGCCAGCCACTGGATGTGCTGCGCCATTTACACGGCCTGCCGAAGAACCAGCACACCCACGGTGACTGGCCAGAAT	MDRQTELQGYETYLEVSQRCSMEGTASHWMCCAIYTACRRTSTPTVTGQN
FBtr0070146_FBgn0015799_90	FBgn0015799	Rbf	CTGCTCGACCAGATCCTGCAGGCGGAAATTCGGAACAAGCCCGACATCGATCTCAAGCGACTGCTGGTGCAGAAGGTCTCCCTGGTCATCTTTAACATCACGCTGATGGCCTGCTGCGTGGAGCTGGTGCTGGAGGCCTACAAAACGGAG	MLDQILQAEIRNKPDIDLKRLLVQKVSLVIFNITLMACCVELVLEAYKTE
FBtr0070146_FBgn0015799_91	FBgn0015799	Rbf	CTGCAGGCGGAAATTCGGAACAAGCCCGACATCGATCTCAAGCGACTGCTGGTGCAGAAGGTCTCCCTGGTCATCTTTAACATCACGCTGATGGCCTGCTGCGTGGAGCTGGTGCTGGAGGCCTACAAAACGGAGCTCAAGTTCCCGTGG	MQAEIRNKPDIDLKRLLVQKVSLVIFNITLMACCVELVLEAYKTELKFPW
FBtr0070146_FBgn0015799_92	FBgn0015799	Rbf	CGGAACAAGCCCGACATCGATCTCAAGCGACTGCTGGTGCAGAAGGTCTCCCTGGTCATCTTTAACATCACGCTGATGGCCTGCTGCGTGGAGCTGGTGCTGGAGGCCTACAAAACGGAGCTCAAGTTCCCGTGGGTGCTCGACTGTTTC	RNKPDIDLKRLLVQKVSLVIFNITLMACCVELVLEAYKTELKFPWVLDCF
FBtr0070146_FBgn0015799_93	FBgn0015799	Rbf	ATCGATCTCAAGCGACTGCTGGTGCAGAAGGTCTCCCTGGTCATCTTTAACATCACGCTGATGGCCTGCTGCGTGGAGCTGGTGCTGGAGGCCTACAAAACGGAGCTCAAGTTCCCGTGGGTGCTCGACTGTTTCAGTATTAGCGCGTTC	IDLKRLLVQKVSLVIFNITLMACCVELVLEAYKTELKFPWVLDCFSISAF
FBtr0070146_FBgn0015799_94	FBgn0015799	Rbf	CTGCTGGTGCAGAAGGTCTCCCTGGTCATCTTTAACATCACGCTGATGGCCTGCTGCGTGGAGCTGGTGCTGGAGGCCTACAAAACGGAGCTCAAGTTCCCGTGGGTGCTCGACTGTTTCAGTATTAGCGCGTTCGAGTTCCAAAAGATC	MLVQKVSLVIFNITLMACCVELVLEAYKTELKFPWVLDCFSISAFEFQKI
FBtr0070146_FBgn0015799_95	FBgn0015799	Rbf	GTCTCCCTGGTCATCTTTAACATCACGCTGATGGCCTGCTGCGTGGAGCTGGTGCTGGAGGCCTACAAAACGGAGCTCAAGTTCCCGTGGGTGCTCGACTGTTTCAGTATTAGCGCGTTCGAGTTCCAAAAGATCATCGAGATCGTGGTG	VSLVIFNITLMACCVELVLEAYKTELKFPWVLDCFSISAFEFQKIIEIVV
FBtr0070146_FBgn0015799_96	FBgn0015799	Rbf	TTTAACATCACGCTGATGGCCTGCTGCGTGGAGCTGGTGCTGGAGGCCTACAAAACGGAGCTCAAGTTCCCGTGGGTGCTCGACTGTTTCAGTATTAGCGCGTTCGAGTTCCAAAAGATCATCGAGATCGTGGTGCGGCACGGCTCGCAC	FNITLMACCVELVLEAYKTELKFPWVLDCFSISAFEFQKIIEIVVRHGSH
FBtr0070146_FBgn0015799_97	FBgn0015799	Rbf	ATGGCCTGCTGCGTGGAGCTGGTGCTGGAGGCCTACAAAACGGAGCTCAAGTTCCCGTGGGTGCTCGACTGTTTCAGTATTAGCGCGTTCGAGTTCCAAAAGATCATCGAGATCGTGGTGCGGCACGGCTCGCACGAAGGCTGTTTGAAC	MACCVELVLEAYKTELKFPWVLDCFSISAFEFQKIIEIVVRHGSHEGCLN
FBtr0070146_FBgn0015799_98	FBgn0015799	Rbf	GAGCTGGTGCTGGAGGCCTACAAAACGGAGCTCAAGTTCCCGTGGGTGCTCGACTGTTTCAGTATTAGCGCGTTCGAGTTCCAAAAGATCATCGAGATCGTGGTGCGGCACGGCTCGCACGAAGGCTGTTTGAACCGGTCGCTGATAAAG	ELVLEAYKTELKFPWVLDCFSISAFEFQKIIEIVVRHGSHEGCLNRSLIK
FBtr0070146_FBgn0015799_99	FBgn0015799	Rbf	GCCTACAAAACGGAGCTCAAGTTCCCGTGGGTGCTCGACTGTTTCAGTATTAGCGCGTTCGAGTTCCAAAAGATCATCGAGATCGTGGTGCGGCACGGCTCGCACGAAGGCTGTTTGAACCGGTCGCTGATAAAGCACCTTAACTCCATC	AYKTELKFPWVLDCFSISAFEFQKIIEIVVRHGSHEGCLNRSLIKHLNSI
FBtr0070165_FBgn0040339_1	FBgn0040339	MED22	ATGGCCAGCGGATCCAGGACAACCATTTTGCCCCAGTCGAAGGAGGCGCTTCTGAAGTCCTATAATGCGCGCCTCAAGGACGACGTTCGCAGCATGCTGGAGAATTTTGAAGAAATACTCAAGCTGGCGCGCCGTGAGAGCCACAGCCAG	MASGSRTTILPQSKEALLKSYNARLKDDVRSMLENFEEILKLARRESHSQ
FBtr0070165_FBgn0040339_10	FBgn0040339	MED22	GAGAGCCACAGCCAGATTTCGAAGACCACGCAGTGCGAACAGGATGCCCTGGAAATGCAGGTCCGCGCGGCCAACATGGTCCGTGCCGGCGAGTCTCTGATGAAGCTGGTGGCCGACCTAAAACAGTACCTAATCCTCAACGACTTTCAC	ESHSQISKTTQCEQDALEMQVRAANMVRAGESLMKLVADLKQYLILNDFH
FBtr0070165_FBgn0040339_11	FBgn0040339	MED22	ATTTCGAAGACCACGCAGTGCGAACAGGATGCCCTGGAAATGCAGGTCCGCGCGGCCAACATGGTCCGTGCCGGCGAGTCTCTGATGAAGCTGGTGGCCGACCTAAAACAGTACCTAATCCTCAACGACTTTCACTCGGTCAACGAGGCC	ISKTTQCEQDALEMQVRAANMVRAGESLMKLVADLKQYLILNDFHSVNEA
FBtr0070165_FBgn0040339_12	FBgn0040339	MED22	CAGTGCGAACAGGATGCCCTGGAAATGCAGGTCCGCGCGGCCAACATGGTCCGTGCCGGCGAGTCTCTGATGAAGCTGGTGGCCGACCTAAAACAGTACCTAATCCTCAACGACTTTCACTCGGTCAACGAGGCCATCACAAACAATTCG	QCEQDALEMQVRAANMVRAGESLMKLVADLKQYLILNDFHSVNEAITNNS
FBtr0070165_FBgn0040339_13	FBgn0040339	MED22	GCCCTGGAAATGCAGGTCCGCGCGGCCAACATGGTCCGTGCCGGCGAGTCTCTGATGAAGCTGGTGGCCGACCTAAAACAGTACCTAATCCTCAACGACTTTCACTCGGTCAACGAGGCCATCACAAACAATTCGCAGCTGTTCAGGAAC	ALEMQVRAANMVRAGESLMKLVADLKQYLILNDFHSVNEAITNNSQLFRN
FBtr0070165_FBgn0040339_14	FBgn0040339	MED22	GTCCGCGCGGCCAACATGGTCCGTGCCGGCGAGTCTCTGATGAAGCTGGTGGCCGACCTAAAACAGTACCTAATCCTCAACGACTTTCACTCGGTCAACGAGGCCATCACAAACAATTCGCAGCTGTTCAGGAACACACAGAGCGAGTGC	VRAANMVRAGESLMKLVADLKQYLILNDFHSVNEAITNNSQLFRNTQSEC
FBtr0070165_FBgn0040339_15	FBgn0040339	MED22	ATGGTCCGTGCCGGCGAGTCTCTGATGAAGCTGGTGGCCGACCTAAAACAGTACCTAATCCTCAACGACTTTCACTCGGTCAACGAGGCCATCACAAACAATTCGCAGCTGTTCAGGAACACACAGAGCGAGTGCGACAAGAAGCTGATG	MVRAGESLMKLVADLKQYLILNDFHSVNEAITNNSQLFRNTQSECDKKLM
FBtr0070165_FBgn0040339_16	FBgn0040339	MED22	GAGTCTCTGATGAAGCTGGTGGCCGACCTAAAACAGTACCTAATCCTCAACGACTTTCACTCGGTCAACGAGGCCATCACAAACAATTCGCAGCTGTTCAGGAACACACAGAGCGAGTGCGACAAGAAGCTGATGAAACTTAGGGACGAA	ESLMKLVADLKQYLILNDFHSVNEAITNNSQLFRNTQSECDKKLMKLRDE
FBtr0070165_FBgn0040339_17	FBgn0040339	MED22	CTGGTGGCCGACCTAAAACAGTACCTAATCCTCAACGACTTTCACTCGGTCAACGAGGCCATCACAAACAATTCGCAGCTGTTCAGGAACACACAGAGCGAGTGCGACAAGAAGCTGATGAAACTTAGGGACGAAATGGCCATGGACTTG	MVADLKQYLILNDFHSVNEAITNNSQLFRNTQSECDKKLMKLRDEMAMDL
FBtr0070165_FBgn0040339_18	FBgn0040339	MED22	AAACAGTACCTAATCCTCAACGACTTTCACTCGGTCAACGAGGCCATCACAAACAATTCGCAGCTGTTCAGGAACACACAGAGCGAGTGCGACAAGAAGCTGATGAAACTTAGGGACGAAATGGCCATGGACTTGTACGACCTGGAGGAG	KQYLILNDFHSVNEAITNNSQLFRNTQSECDKKLMKLRDEMAMDLYDLEE
FBtr0070165_FBgn0040339_19	FBgn0040339	MED22	CTCAACGACTTTCACTCGGTCAACGAGGCCATCACAAACAATTCGCAGCTGTTCAGGAACACACAGAGCGAGTGCGACAAGAAGCTGATGAAACTTAGGGACGAAATGGCCATGGACTTGTACGACCTGGAGGAGGAGTACTACACCAGC	LNDFHSVNEAITNNSQLFRNTQSECDKKLMKLRDEMAMDLYDLEEEYYTS
FBtr0070165_FBgn0040339_2	FBgn0040339	MED22	AGGACAACCATTTTGCCCCAGTCGAAGGAGGCGCTTCTGAAGTCCTATAATGCGCGCCTCAAGGACGACGTTCGCAGCATGCTGGAGAATTTTGAAGAAATACTCAAGCTGGCGCGCCGTGAGAGCCACAGCCAGATTTCGAAGACCACG	RTTILPQSKEALLKSYNARLKDDVRSMLENFEEILKLARRESHSQISKTT
FBtr0070165_FBgn0040339_3	FBgn0040339	MED22	CCCCAGTCGAAGGAGGCGCTTCTGAAGTCCTATAATGCGCGCCTCAAGGACGACGTTCGCAGCATGCTGGAGAATTTTGAAGAAATACTCAAGCTGGCGCGCCGTGAGAGCCACAGCCAGATTTCGAAGACCACGCAGTGCGAACAGGAT	PQSKEALLKSYNARLKDDVRSMLENFEEILKLARRESHSQISKTTQCEQD
FBtr0070165_FBgn0040339_4	FBgn0040339	MED22	GCGCTTCTGAAGTCCTATAATGCGCGCCTCAAGGACGACGTTCGCAGCATGCTGGAGAATTTTGAAGAAATACTCAAGCTGGCGCGCCGTGAGAGCCACAGCCAGATTTCGAAGACCACGCAGTGCGAACAGGATGCCCTGGAAATGCAG	ALLKSYNARLKDDVRSMLENFEEILKLARRESHSQISKTTQCEQDALEMQ
FBtr0070165_FBgn0040339_5	FBgn0040339	MED22	TATAATGCGCGCCTCAAGGACGACGTTCGCAGCATGCTGGAGAATTTTGAAGAAATACTCAAGCTGGCGCGCCGTGAGAGCCACAGCCAGATTTCGAAGACCACGCAGTGCGAACAGGATGCCCTGGAAATGCAGGTCCGCGCGGCCAAC	YNARLKDDVRSMLENFEEILKLARRESHSQISKTTQCEQDALEMQVRAAN
FBtr0070165_FBgn0040339_6	FBgn0040339	MED22	AAGGACGACGTTCGCAGCATGCTGGAGAATTTTGAAGAAATACTCAAGCTGGCGCGCCGTGAGAGCCACAGCCAGATTTCGAAGACCACGCAGTGCGAACAGGATGCCCTGGAAATGCAGGTCCGCGCGGCCAACATGGTCCGTGCCGGC	KDDVRSMLENFEEILKLARRESHSQISKTTQCEQDALEMQVRAANMVRAG
FBtr0070165_FBgn0040339_7	FBgn0040339	MED22	AGCATGCTGGAGAATTTTGAAGAAATACTCAAGCTGGCGCGCCGTGAGAGCCACAGCCAGATTTCGAAGACCACGCAGTGCGAACAGGATGCCCTGGAAATGCAGGTCCGCGCGGCCAACATGGTCCGTGCCGGCGAGTCTCTGATGAAG	SMLENFEEILKLARRESHSQISKTTQCEQDALEMQVRAANMVRAGESLMK
FBtr0070165_FBgn0040339_8	FBgn0040339	MED22	TTTGAAGAAATACTCAAGCTGGCGCGCCGTGAGAGCCACAGCCAGATTTCGAAGACCACGCAGTGCGAACAGGATGCCCTGGAAATGCAGGTCCGCGCGGCCAACATGGTCCGTGCCGGCGAGTCTCTGATGAAGCTGGTGGCCGACCTA	FEEILKLARRESHSQISKTTQCEQDALEMQVRAANMVRAGESLMKLVADL
FBtr0070165_FBgn0040339_9	FBgn0040339	MED22	AAGCTGGCGCGCCGTGAGAGCCACAGCCAGATTTCGAAGACCACGCAGTGCGAACAGGATGCCCTGGAAATGCAGGTCCGCGCGGCCAACATGGTCCGTGCCGGCGAGTCTCTGATGAAGCTGGTGGCCGACCTAAAACAGTACCTAATC	KLARRESHSQISKTTQCEQDALEMQVRAANMVRAGESLMKLVADLKQYLI
FBtr0070184_FBgn0040338_1	FBgn0040338	TfIIA-S-2	ATGAACTATCAACATTACAGGGCCACAACGCTGGGCAGAACGCTCCAGGACACTTTGGATGAGATGATGGAGAGGGGCGATATAACCAAGAAGATTGCTAATTTGGTTTTACTAAGATATGACAAGAGCATTTCAACAGCTCTCAAGGAT	MNYQHYRATTLGRTLQDTLDEMMERGDITKKIANLVLLRYDKSISTALKD
FBtr0070184_FBgn0040338_10	FBgn0040338	TfIIA-S-2	ACAGCTCTCAAGGATCATGGCACGAGCAATATGTCCTTTACGGCCGAAAGACTGGAAACCTTTAGATGCTGCGACAATGTGTGGACTCTGATCCTAAAGGACGCGGAGTTCCGCGAGGATCAGCATTCCTTGAAGGTCGATGTGGTCAAA	TALKDHGTSNMSFTAERLETFRCCDNVWTLILKDAEFREDQHSLKVDVVK
FBtr0070184_FBgn0040338_11	FBgn0040338	TfIIA-S-2	CATGGCACGAGCAATATGTCCTTTACGGCCGAAAGACTGGAAACCTTTAGATGCTGCGACAATGTGTGGACTCTGATCCTAAAGGACGCGGAGTTCCGCGAGGATCAGCATTCCTTGAAGGTCGATGTGGTCAAAATTGTGGCCTGTCTT	HGTSNMSFTAERLETFRCCDNVWTLILKDAEFREDQHSLKVDVVKIVACL
FBtr0070184_FBgn0040338_12	FBgn0040338	TfIIA-S-2	ATGTCCTTTACGGCCGAAAGACTGGAAACCTTTAGATGCTGCGACAATGTGTGGACTCTGATCCTAAAGGACGCGGAGTTCCGCGAGGATCAGCATTCCTTGAAGGTCGATGTGGTCAAAATTGTGGCCTGTCTTGGAACTGACAATGGA	MSFTAERLETFRCCDNVWTLILKDAEFREDQHSLKVDVVKIVACLGTDNG
FBtr0070184_FBgn0040338_2	FBgn0040338	TfIIA-S-2	TACAGGGCCACAACGCTGGGCAGAACGCTCCAGGACACTTTGGATGAGATGATGGAGAGGGGCGATATAACCAAGAAGATTGCTAATTTGGTTTTACTAAGATATGACAAGAGCATTTCAACAGCTCTCAAGGATCATGGCACGAGCAAT	YRATTLGRTLQDTLDEMMERGDITKKIANLVLLRYDKSISTALKDHGTSN
FBtr0070184_FBgn0040338_3	FBgn0040338	TfIIA-S-2	CTGGGCAGAACGCTCCAGGACACTTTGGATGAGATGATGGAGAGGGGCGATATAACCAAGAAGATTGCTAATTTGGTTTTACTAAGATATGACAAGAGCATTTCAACAGCTCTCAAGGATCATGGCACGAGCAATATGTCCTTTACGGCC	MGRTLQDTLDEMMERGDITKKIANLVLLRYDKSISTALKDHGTSNMSFTA
FBtr0070184_FBgn0040338_4	FBgn0040338	TfIIA-S-2	CAGGACACTTTGGATGAGATGATGGAGAGGGGCGATATAACCAAGAAGATTGCTAATTTGGTTTTACTAAGATATGACAAGAGCATTTCAACAGCTCTCAAGGATCATGGCACGAGCAATATGTCCTTTACGGCCGAAAGACTGGAAACC	QDTLDEMMERGDITKKIANLVLLRYDKSISTALKDHGTSNMSFTAERLET
FBtr0070184_FBgn0040338_5	FBgn0040338	TfIIA-S-2	GAGATGATGGAGAGGGGCGATATAACCAAGAAGATTGCTAATTTGGTTTTACTAAGATATGACAAGAGCATTTCAACAGCTCTCAAGGATCATGGCACGAGCAATATGTCCTTTACGGCCGAAAGACTGGAAACCTTTAGATGCTGCGAC	EMMERGDITKKIANLVLLRYDKSISTALKDHGTSNMSFTAERLETFRCCD
FBtr0070184_FBgn0040338_6	FBgn0040338	TfIIA-S-2	GGCGATATAACCAAGAAGATTGCTAATTTGGTTTTACTAAGATATGACAAGAGCATTTCAACAGCTCTCAAGGATCATGGCACGAGCAATATGTCCTTTACGGCCGAAAGACTGGAAACCTTTAGATGCTGCGACAATGTGTGGACTCTG	GDITKKIANLVLLRYDKSISTALKDHGTSNMSFTAERLETFRCCDNVWTL
FBtr0070184_FBgn0040338_7	FBgn0040338	TfIIA-S-2	AAGATTGCTAATTTGGTTTTACTAAGATATGACAAGAGCATTTCAACAGCTCTCAAGGATCATGGCACGAGCAATATGTCCTTTACGGCCGAAAGACTGGAAACCTTTAGATGCTGCGACAATGTGTGGACTCTGATCCTAAAGGACGCG	KIANLVLLRYDKSISTALKDHGTSNMSFTAERLETFRCCDNVWTLILKDA
FBtr0070184_FBgn0040338_8	FBgn0040338	TfIIA-S-2	GTTTTACTAAGATATGACAAGAGCATTTCAACAGCTCTCAAGGATCATGGCACGAGCAATATGTCCTTTACGGCCGAAAGACTGGAAACCTTTAGATGCTGCGACAATGTGTGGACTCTGATCCTAAAGGACGCGGAGTTCCGCGAGGAT	VLLRYDKSISTALKDHGTSNMSFTAERLETFRCCDNVWTLILKDAEFRED
FBtr0070184_FBgn0040338_9	FBgn0040338	TfIIA-S-2	GACAAGAGCATTTCAACAGCTCTCAAGGATCATGGCACGAGCAATATGTCCTTTACGGCCGAAAGACTGGAAACCTTTAGATGCTGCGACAATGTGTGGACTCTGATCCTAAAGGACGCGGAGTTCCGCGAGGATCAGCATTCCTTGAAG	DKSISTALKDHGTSNMSFTAERLETFRCCDNVWTLILKDAEFREDQHSLK
FBtr0070250_FBgn0040366_1	FBgn0040366	CG11398	ATGACTGAAGTACAATATAAAGAGGCCGAGATCTTGGCTCTACTACCACATACATATGAGGATGAGGAGCTGTCCTTAAACACAGAAGAGCTACAGTTCGAGGAACTCAATGAGAGAAGCCAGCACCAGCAAGGCGGATCTCCGTCCTTC	MTEVQYKEAEILALLPHTYEDEELSLNTEELQFEELNERSQHQQGGSPSF
FBtr0070250_FBgn0040366_10	FBgn0040366	CG11398	GGATCTCCGTCCTTCGTCTGCAGACGCTGTCCAGCGCTATTCCTCACCAGGGAGGAGTTGGCCGCCCATCGGCCCACACACCGATACCAGGGTGGACAGCAAACGCCCGCGTCGGAGCATGCCTGCGACGCGTGTGGAAGGGTCTTCCAA	GSPSFVCRRCPALFLTREELAAHRPTHRYQGGQQTPASEHACDACGRVFQ
FBtr0070250_FBgn0040366_11	FBgn0040366	CG11398	GTCTGCAGACGCTGTCCAGCGCTATTCCTCACCAGGGAGGAGTTGGCCGCCCATCGGCCCACACACCGATACCAGGGTGGACAGCAAACGCCCGCGTCGGAGCATGCCTGCGACGCGTGTGGAAGGGTCTTCCAAAAGCACAACGCCCTT	VCRRCPALFLTREELAAHRPTHRYQGGQQTPASEHACDACGRVFQKHNAL
FBtr0070250_FBgn0040366_12	FBgn0040366	CG11398	CCAGCGCTATTCCTCACCAGGGAGGAGTTGGCCGCCCATCGGCCCACACACCGATACCAGGGTGGACAGCAAACGCCCGCGTCGGAGCATGCCTGCGACGCGTGTGGAAGGGTCTTCCAAAAGCACAACGCCCTTGTGGATCACATGAAT	PALFLTREELAAHRPTHRYQGGQQTPASEHACDACGRVFQKHNALVDHMN
FBtr0070250_FBgn0040366_13	FBgn0040366	CG11398	ACCAGGGAGGAGTTGGCCGCCCATCGGCCCACACACCGATACCAGGGTGGACAGCAAACGCCCGCGTCGGAGCATGCCTGCGACGCGTGTGGAAGGGTCTTCCAAAAGCACAACGCCCTTGTGGATCACATGAATGCCCACAACGACGTG	TREELAAHRPTHRYQGGQQTPASEHACDACGRVFQKHNALVDHMNAHNDV
FBtr0070250_FBgn0040366_14	FBgn0040366	CG11398	GCCGCCCATCGGCCCACACACCGATACCAGGGTGGACAGCAAACGCCCGCGTCGGAGCATGCCTGCGACGCGTGTGGAAGGGTCTTCCAAAAGCACAACGCCCTTGTGGATCACATGAATGCCCACAACGACGTGCGGAACTATCCGTGT	AAHRPTHRYQGGQQTPASEHACDACGRVFQKHNALVDHMNAHNDVRNYPC
FBtr0070250_FBgn0040366_15	FBgn0040366	CG11398	ACACACCGATACCAGGGTGGACAGCAAACGCCCGCGTCGGAGCATGCCTGCGACGCGTGTGGAAGGGTCTTCCAAAAGCACAACGCCCTTGTGGATCACATGAATGCCCACAACGACGTGCGGAACTATCCGTGTCCCGAGTGTCCGGCG	THRYQGGQQTPASEHACDACGRVFQKHNALVDHMNAHNDVRNYPCPECPA
FBtr0070250_FBgn0040366_16	FBgn0040366	CG11398	GGTGGACAGCAAACGCCCGCGTCGGAGCATGCCTGCGACGCGTGTGGAAGGGTCTTCCAAAAGCACAACGCCCTTGTGGATCACATGAATGCCCACAACGACGTGCGGAACTATCCGTGTCCCGAGTGTCCGGCGCGCTTTGTGCAGCGC	GGQQTPASEHACDACGRVFQKHNALVDHMNAHNDVRNYPCPECPARFVQR
FBtr0070250_FBgn0040366_17	FBgn0040366	CG11398	CCCGCGTCGGAGCATGCCTGCGACGCGTGTGGAAGGGTCTTCCAAAAGCACAACGCCCTTGTGGATCACATGAATGCCCACAACGACGTGCGGAACTATCCGTGTCCCGAGTGTCCGGCGCGCTTTGTGCAGCGCAGCAATAGGGAGTGT	PASEHACDACGRVFQKHNALVDHMNAHNDVRNYPCPECPARFVQRSNREC
FBtr0070250_FBgn0040366_18	FBgn0040366	CG11398	GCCTGCGACGCGTGTGGAAGGGTCTTCCAAAAGCACAACGCCCTTGTGGATCACATGAATGCCCACAACGACGTGCGGAACTATCCGTGTCCCGAGTGTCCGGCGCGCTTTGTGCAGCGCAGCAATAGGGAGTGTCACCTGAAGAACGTT	ACDACGRVFQKHNALVDHMNAHNDVRNYPCPECPARFVQRSNRECHLKNV
FBtr0070250_FBgn0040366_19	FBgn0040366	CG11398	GGAAGGGTCTTCCAAAAGCACAACGCCCTTGTGGATCACATGAATGCCCACAACGACGTGCGGAACTATCCGTGTCCCGAGTGTCCGGCGCGCTTTGTGCAGCGCAGCAATAGGGAGTGTCACCTGAAGAACGTTCATCGGAAGGTGTAC	GRVFQKHNALVDHMNAHNDVRNYPCPECPARFVQRSNRECHLKNVHRKVY
FBtr0070250_FBgn0040366_2	FBgn0040366	CG11398	TATAAAGAGGCCGAGATCTTGGCTCTACTACCACATACATATGAGGATGAGGAGCTGTCCTTAAACACAGAAGAGCTACAGTTCGAGGAACTCAATGAGAGAAGCCAGCACCAGCAAGGCGGATCTCCGTCCTTCGTCTGCAGACGCTGT	YKEAEILALLPHTYEDEELSLNTEELQFEELNERSQHQQGGSPSFVCRRC
FBtr0070250_FBgn0040366_20	FBgn0040366	CG11398	AAGCACAACGCCCTTGTGGATCACATGAATGCCCACAACGACGTGCGGAACTATCCGTGTCCCGAGTGTCCGGCGCGCTTTGTGCAGCGCAGCAATAGGGAGTGTCACCTGAAGAACGTTCATCGGAAGGTGTACCTGCACTCCTGTCCA	KHNALVDHMNAHNDVRNYPCPECPARFVQRSNRECHLKNVHRKVYLHSCP
FBtr0070250_FBgn0040366_21	FBgn0040366	CG11398	GTGGATCACATGAATGCCCACAACGACGTGCGGAACTATCCGTGTCCCGAGTGTCCGGCGCGCTTTGTGCAGCGCAGCAATAGGGAGTGTCACCTGAAGAACGTTCATCGGAAGGTGTACCTGCACTCCTGTCCAGAACCGGGCTGCAAG	VDHMNAHNDVRNYPCPECPARFVQRSNRECHLKNVHRKVYLHSCPEPGCK
FBtr0070250_FBgn0040366_22	FBgn0040366	CG11398	GCCCACAACGACGTGCGGAACTATCCGTGTCCCGAGTGTCCGGCGCGCTTTGTGCAGCGCAGCAATAGGGAGTGTCACCTGAAGAACGTTCATCGGAAGGTGTACCTGCACTCCTGTCCAGAACCGGGCTGCAAGAAGCGTTTCCAGCAG	AHNDVRNYPCPECPARFVQRSNRECHLKNVHRKVYLHSCPEPGCKKRFQQ
FBtr0070250_FBgn0040366_23	FBgn0040366	CG11398	CGGAACTATCCGTGTCCCGAGTGTCCGGCGCGCTTTGTGCAGCGCAGCAATAGGGAGTGTCACCTGAAGAACGTTCATCGGAAGGTGTACCTGCACTCCTGTCCAGAACCGGGCTGCAAGAAGCGTTTCCAGCAGAGGCGGGAGTGTGAT	RNYPCPECPARFVQRSNRECHLKNVHRKVYLHSCPEPGCKKRFQQRRECD
FBtr0070250_FBgn0040366_24	FBgn0040366	CG11398	CCCGAGTGTCCGGCGCGCTTTGTGCAGCGCAGCAATAGGGAGTGTCACCTGAAGAACGTTCATCGGAAGGTGTACCTGCACTCCTGTCCAGAACCGGGCTGCAAGAAGCGTTTCCAGCAGAGGCGGGAGTGTGATCAGCATGTGAAGACG	PECPARFVQRSNRECHLKNVHRKVYLHSCPEPGCKKRFQQRRECDQHVKT
FBtr0070250_FBgn0040366_25	FBgn0040366	CG11398	CGCTTTGTGCAGCGCAGCAATAGGGAGTGTCACCTGAAGAACGTTCATCGGAAGGTGTACCTGCACTCCTGTCCAGAACCGGGCTGCAAGAAGCGTTTCCAGCAGAGGCGGGAGTGTGATCAGCATGTGAAGACGGTCCACCAGAATGAG	RFVQRSNRECHLKNVHRKVYLHSCPEPGCKKRFQQRRECDQHVKTVHQNE
FBtr0070250_FBgn0040366_26	FBgn0040366	CG11398	AGCAATAGGGAGTGTCACCTGAAGAACGTTCATCGGAAGGTGTACCTGCACTCCTGTCCAGAACCGGGCTGCAAGAAGCGTTTCCAGCAGAGGCGGGAGTGTGATCAGCATGTGAAGACGGTCCACCAGAATGAGCGGAACCTCGTTTGC	SNRECHLKNVHRKVYLHSCPEPGCKKRFQQRRECDQHVKTVHQNERNLVC
FBtr0070250_FBgn0040366_27	FBgn0040366	CG11398	CACCTGAAGAACGTTCATCGGAAGGTGTACCTGCACTCCTGTCCAGAACCGGGCTGCAAGAAGCGTTTCCAGCAGAGGCGGGAGTGTGATCAGCATGTGAAGACGGTCCACCAGAATGAGCGGAACCTCGTTTGCGACACCTGCAGTGCC	HLKNVHRKVYLHSCPEPGCKKRFQQRRECDQHVKTVHQNERNLVCDTCSA
FBtr0070250_FBgn0040366_28	FBgn0040366	CG11398	CATCGGAAGGTGTACCTGCACTCCTGTCCAGAACCGGGCTGCAAGAAGCGTTTCCAGCAGAGGCGGGAGTGTGATCAGCATGTGAAGACGGTCCACCAGAATGAGCGGAACCTCGTTTGCGACACCTGCAGTGCCCGCTTCAGCCATCCT	HRKVYLHSCPEPGCKKRFQQRRECDQHVKTVHQNERNLVCDTCSARFSHP
FBtr0070250_FBgn0040366_29	FBgn0040366	CG11398	CTGCACTCCTGTCCAGAACCGGGCTGCAAGAAGCGTTTCCAGCAGAGGCGGGAGTGTGATCAGCATGTGAAGACGGTCCACCAGAATGAGCGGAACCTCGTTTGCGACACCTGCAGTGCCCGCTTCAGCCATCCTGTAAATTATAGAAAG	MHSCPEPGCKKRFQQRRECDQHVKTVHQNERNLVCDTCSARFSHPVNYRK
FBtr0070250_FBgn0040366_3	FBgn0040366	CG11398	ATCTTGGCTCTACTACCACATACATATGAGGATGAGGAGCTGTCCTTAAACACAGAAGAGCTACAGTTCGAGGAACTCAATGAGAGAAGCCAGCACCAGCAAGGCGGATCTCCGTCCTTCGTCTGCAGACGCTGTCCAGCGCTATTCCTC	ILALLPHTYEDEELSLNTEELQFEELNERSQHQQGGSPSFVCRRCPALFL
FBtr0070250_FBgn0040366_30	FBgn0040366	CG11398	GAACCGGGCTGCAAGAAGCGTTTCCAGCAGAGGCGGGAGTGTGATCAGCATGTGAAGACGGTCCACCAGAATGAGCGGAACCTCGTTTGCGACACCTGCAGTGCCCGCTTCAGCCATCCTGTAAATTATAGAAAGCACTTGGCGTCCCAT	EPGCKKRFQQRRECDQHVKTVHQNERNLVCDTCSARFSHPVNYRKHLASH
FBtr0070250_FBgn0040366_31	FBgn0040366	CG11398	AAGCGTTTCCAGCAGAGGCGGGAGTGTGATCAGCATGTGAAGACGGTCCACCAGAATGAGCGGAACCTCGTTTGCGACACCTGCAGTGCCCGCTTCAGCCATCCTGTAAATTATAGAAAGCACTTGGCGTCCCATGGCTCCGCGAAGAGC	KRFQQRRECDQHVKTVHQNERNLVCDTCSARFSHPVNYRKHLASHGSAKS
FBtr0070250_FBgn0040366_32	FBgn0040366	CG11398	AGGCGGGAGTGTGATCAGCATGTGAAGACGGTCCACCAGAATGAGCGGAACCTCGTTTGCGACACCTGCAGTGCCCGCTTCAGCCATCCTGTAAATTATAGAAAGCACTTGGCGTCCCATGGCTCCGCGAAGAGCTACGGCTGTCCGATC	RRECDQHVKTVHQNERNLVCDTCSARFSHPVNYRKHLASHGSAKSYGCPI
FBtr0070250_FBgn0040366_33	FBgn0040366	CG11398	CAGCATGTGAAGACGGTCCACCAGAATGAGCGGAACCTCGTTTGCGACACCTGCAGTGCCCGCTTCAGCCATCCTGTAAATTATAGAAAGCACTTGGCGTCCCATGGCTCCGCGAAGAGCTACGGCTGTCCGATCTGTGGAAAGCTCTTC	QHVKTVHQNERNLVCDTCSARFSHPVNYRKHLASHGSAKSYGCPICGKLF
FBtr0070250_FBgn0040366_34	FBgn0040366	CG11398	GTCCACCAGAATGAGCGGAACCTCGTTTGCGACACCTGCAGTGCCCGCTTCAGCCATCCTGTAAATTATAGAAAGCACTTGGCGTCCCATGGCTCCGCGAAGAGCTACGGCTGTCCGATCTGTGGAAAGCTCTTCGGACGGCCCGAAAAC	VHQNERNLVCDTCSARFSHPVNYRKHLASHGSAKSYGCPICGKLFGRPEN
FBtr0070250_FBgn0040366_35	FBgn0040366	CG11398	CGGAACCTCGTTTGCGACACCTGCAGTGCCCGCTTCAGCCATCCTGTAAATTATAGAAAGCACTTGGCGTCCCATGGCTCCGCGAAGAGCTACGGCTGTCCGATCTGTGGAAAGCTCTTCGGACGGCCCGAAAACAGGGATGTTCATCTC	RNLVCDTCSARFSHPVNYRKHLASHGSAKSYGCPICGKLFGRPENRDVHL
FBtr0070250_FBgn0040366_36	FBgn0040366	CG11398	GACACCTGCAGTGCCCGCTTCAGCCATCCTGTAAATTATAGAAAGCACTTGGCGTCCCATGGCTCCGCGAAGAGCTACGGCTGTCCGATCTGTGGAAAGCTCTTCGGACGGCCCGAAAACAGGGATGTTCATCTCTTCGTCCATAGTATC	DTCSARFSHPVNYRKHLASHGSAKSYGCPICGKLFGRPENRDVHLFVHSI
FBtr0070250_FBgn0040366_37	FBgn0040366	CG11398	CGCTTCAGCCATCCTGTAAATTATAGAAAGCACTTGGCGTCCCATGGCTCCGCGAAGAGCTACGGCTGTCCGATCTGTGGAAAGCTCTTCGGACGGCCCGAAAACAGGGATGTTCATCTCTTCGTCCATAGTATCTGTAAGGCCTATATA	RFSHPVNYRKHLASHGSAKSYGCPICGKLFGRPENRDVHLFVHSICKAYI
FBtr0070250_FBgn0040366_38	FBgn0040366	CG11398	GTAAATTATAGAAAGCACTTGGCGTCCCATGGCTCCGCGAAGAGCTACGGCTGTCCGATCTGTGGAAAGCTCTTCGGACGGCCCGAAAACAGGGATGTTCATCTCTTCGTCCATAGTATCTGTAAGGCCTATATATGCTCCGTCTGCGGA	VNYRKHLASHGSAKSYGCPICGKLFGRPENRDVHLFVHSICKAYICSVCG
FBtr0070250_FBgn0040366_39	FBgn0040366	CG11398	CACTTGGCGTCCCATGGCTCCGCGAAGAGCTACGGCTGTCCGATCTGTGGAAAGCTCTTCGGACGGCCCGAAAACAGGGATGTTCATCTCTTCGTCCATAGTATCTGTAAGGCCTATATATGCTCCGTCTGCGGAGCAGATTATATGCGG	HLASHGSAKSYGCPICGKLFGRPENRDVHLFVHSICKAYICSVCGADYMR
FBtr0070250_FBgn0040366_4	FBgn0040366	CG11398	CCACATACATATGAGGATGAGGAGCTGTCCTTAAACACAGAAGAGCTACAGTTCGAGGAACTCAATGAGAGAAGCCAGCACCAGCAAGGCGGATCTCCGTCCTTCGTCTGCAGACGCTGTCCAGCGCTATTCCTCACCAGGGAGGAGTTG	PHTYEDEELSLNTEELQFEELNERSQHQQGGSPSFVCRRCPALFLTREEL
FBtr0070250_FBgn0040366_40	FBgn0040366	CG11398	GGCTCCGCGAAGAGCTACGGCTGTCCGATCTGTGGAAAGCTCTTCGGACGGCCCGAAAACAGGGATGTTCATCTCTTCGTCCATAGTATCTGTAAGGCCTATATATGCTCCGTCTGCGGAGCAGATTATATGCGGCGCAATCAGTTGATA	GSAKSYGCPICGKLFGRPENRDVHLFVHSICKAYICSVCGADYMRRNQLI
FBtr0070250_FBgn0040366_41	FBgn0040366	CG11398	TACGGCTGTCCGATCTGTGGAAAGCTCTTCGGACGGCCCGAAAACAGGGATGTTCATCTCTTCGTCCATAGTATCTGTAAGGCCTATATATGCTCCGTCTGCGGAGCAGATTATATGCGGCGCAATCAGTTGATACGCCATGGCTTGGCC	YGCPICGKLFGRPENRDVHLFVHSICKAYICSVCGADYMRRNQLIRHGLA
FBtr0070250_FBgn0040366_42	FBgn0040366	CG11398	TGTGGAAAGCTCTTCGGACGGCCCGAAAACAGGGATGTTCATCTCTTCGTCCATAGTATCTGTAAGGCCTATATATGCTCCGTCTGCGGAGCAGATTATATGCGGCGCAATCAGTTGATACGCCATGGCTTGGCCAGTGGCCACCACAAC	CGKLFGRPENRDVHLFVHSICKAYICSVCGADYMRRNQLIRHGLASGHHN
FBtr0070250_FBgn0040366_43	FBgn0040366	CG11398	GGACGGCCCGAAAACAGGGATGTTCATCTCTTCGTCCATAGTATCTGTAAGGCCTATATATGCTCCGTCTGCGGAGCAGATTATATGCGGCGCAATCAGTTGATACGCCATGGCTTGGCCAGTGGCCACCACAACGATCCGATTGTCCGC	GRPENRDVHLFVHSICKAYICSVCGADYMRRNQLIRHGLASGHHNDPIVR
FBtr0070250_FBgn0040366_44	FBgn0040366	CG11398	AGGGATGTTCATCTCTTCGTCCATAGTATCTGTAAGGCCTATATATGCTCCGTCTGCGGAGCAGATTATATGCGGCGCAATCAGTTGATACGCCATGGCTTGGCCAGTGGCCACCACAACGATCCGATTGTCCGCCAAAAACCGCAGTTT	RDVHLFVHSICKAYICSVCGADYMRRNQLIRHGLASGHHNDPIVRQKPQF
FBtr0070250_FBgn0040366_45	FBgn0040366	CG11398	TTCGTCCATAGTATCTGTAAGGCCTATATATGCTCCGTCTGCGGAGCAGATTATATGCGGCGCAATCAGTTGATACGCCATGGCTTGGCCAGTGGCCACCACAACGATCCGATTGTCCGCCAAAAACCGCAGTTTAGTCCGGCCCTTGCT	FVHSICKAYICSVCGADYMRRNQLIRHGLASGHHNDPIVRQKPQFSPALA
FBtr0070250_FBgn0040366_46	FBgn0040366	CG11398	TGTAAGGCCTATATATGCTCCGTCTGCGGAGCAGATTATATGCGGCGCAATCAGTTGATACGCCATGGCTTGGCCAGTGGCCACCACAACGATCCGATTGTCCGCCAAAAACCGCAGTTTAGTCCGGCCCTTGCTGCGAAGAATCGAAGC	CKAYICSVCGADYMRRNQLIRHGLASGHHNDPIVRQKPQFSPALAAKNRS
FBtr0070250_FBgn0040366_47	FBgn0040366	CG11398	TGCTCCGTCTGCGGAGCAGATTATATGCGGCGCAATCAGTTGATACGCCATGGCTTGGCCAGTGGCCACCACAACGATCCGATTGTCCGCCAAAAACCGCAGTTTAGTCCGGCCCTTGCTGCGAAGAATCGAAGCCAGAGAAGCGCAATA	CSVCGADYMRRNQLIRHGLASGHHNDPIVRQKPQFSPALAAKNRSQRSAI
FBtr0070250_FBgn0040366_48	FBgn0040366	CG11398	GCAGATTATATGCGGCGCAATCAGTTGATACGCCATGGCTTGGCCAGTGGCCACCACAACGATCCGATTGTCCGCCAAAAACCGCAGTTTAGTCCGGCCCTTGCTGCGAAGAATCGAAGCCAGAGAAGCGCAATAGACGAGTCCCAGGAC	ADYMRRNQLIRHGLASGHHNDPIVRQKPQFSPALAAKNRSQRSAIDESQD
FBtr0070250_FBgn0040366_49	FBgn0040366	CG11398	CGCAATCAGTTGATACGCCATGGCTTGGCCAGTGGCCACCACAACGATCCGATTGTCCGCCAAAAACCGCAGTTTAGTCCGGCCCTTGCTGCGAAGAATCGAAGCCAGAGAAGCGCAATAGACGAGTCCCAGGACGAGGAGCTCCAATGG	RNQLIRHGLASGHHNDPIVRQKPQFSPALAAKNRSQRSAIDESQDEELQW
FBtr0070250_FBgn0040366_5	FBgn0040366	CG11398	GATGAGGAGCTGTCCTTAAACACAGAAGAGCTACAGTTCGAGGAACTCAATGAGAGAAGCCAGCACCAGCAAGGCGGATCTCCGTCCTTCGTCTGCAGACGCTGTCCAGCGCTATTCCTCACCAGGGAGGAGTTGGCCGCCCATCGGCCC	DEELSLNTEELQFEELNERSQHQQGGSPSFVCRRCPALFLTREELAAHRP
FBtr0070250_FBgn0040366_50	FBgn0040366	CG11398	CGCCATGGCTTGGCCAGTGGCCACCACAACGATCCGATTGTCCGCCAAAAACCGCAGTTTAGTCCGGCCCTTGCTGCGAAGAATCGAAGCCAGAGAAGCGCAATAGACGAGTCCCAGGACGAGGAGCTCCAATGGCTGAAAGGAGTTGAC	RHGLASGHHNDPIVRQKPQFSPALAAKNRSQRSAIDESQDEELQWLKGVD
FBtr0070250_FBgn0040366_51	FBgn0040366	CG11398	AGTGGCCACCACAACGATCCGATTGTCCGCCAAAAACCGCAGTTTAGTCCGGCCCTTGCTGCGAAGAATCGAAGCCAGAGAAGCGCAATAGACGAGTCCCAGGACGAGGAGCTCCAATGGCTGAAAGGAGTTGACGCCCTCGACAGCGCA	SGHHNDPIVRQKPQFSPALAAKNRSQRSAIDESQDEELQWLKGVDALDSA
FBtr0070250_FBgn0040366_52	FBgn0040366	CG11398	GATCCGATTGTCCGCCAAAAACCGCAGTTTAGTCCGGCCCTTGCTGCGAAGAATCGAAGCCAGAGAAGCGCAATAGACGAGTCCCAGGACGAGGAGCTCCAATGGCTGAAAGGAGTTGACGCCCTCGACAGCGCAGGATACCTGGAGAAT	DPIVRQKPQFSPALAAKNRSQRSAIDESQDEELQWLKGVDALDSAGYLEN
FBtr0070250_FBgn0040366_53	FBgn0040366	CG11398	CAAAAACCGCAGTTTAGTCCGGCCCTTGCTGCGAAGAATCGAAGCCAGAGAAGCGCAATAGACGAGTCCCAGGACGAGGAGCTCCAATGGCTGAAAGGAGTTGACGCCCTCGACAGCGCAGGATACCTGGAGAATTCACAATTTTCGAAC	QKPQFSPALAAKNRSQRSAIDESQDEELQWLKGVDALDSAGYLENSQFSN
FBtr0070250_FBgn0040366_54	FBgn0040366	CG11398	AGTCCGGCCCTTGCTGCGAAGAATCGAAGCCAGAGAAGCGCAATAGACGAGTCCCAGGACGAGGAGCTCCAATGGCTGAAAGGAGTTGACGCCCTCGACAGCGCAGGATACCTGGAGAATTCACAATTTTCGAACACCGGCAAGATGACT	SPALAAKNRSQRSAIDESQDEELQWLKGVDALDSAGYLENSQFSNTGKMT
FBtr0070250_FBgn0040366_55	FBgn0040366	CG11398	GCGAAGAATCGAAGCCAGAGAAGCGCAATAGACGAGTCCCAGGACGAGGAGCTCCAATGGCTGAAAGGAGTTGACGCCCTCGACAGCGCAGGATACCTGGAGAATTCACAATTTTCGAACACCGGCAAGATGACTGCCATATTTGCAGAG	AKNRSQRSAIDESQDEELQWLKGVDALDSAGYLENSQFSNTGKMTAIFAE
FBtr0070250_FBgn0040366_56	FBgn0040366	CG11398	CAGAGAAGCGCAATAGACGAGTCCCAGGACGAGGAGCTCCAATGGCTGAAAGGAGTTGACGCCCTCGACAGCGCAGGATACCTGGAGAATTCACAATTTTCGAACACCGGCAAGATGACTGCCATATTTGCAGAGGACGAAAACGAAAGC	QRSAIDESQDEELQWLKGVDALDSAGYLENSQFSNTGKMTAIFAEDENES
FBtr0070250_FBgn0040366_6	FBgn0040366	CG11398	TTAAACACAGAAGAGCTACAGTTCGAGGAACTCAATGAGAGAAGCCAGCACCAGCAAGGCGGATCTCCGTCCTTCGTCTGCAGACGCTGTCCAGCGCTATTCCTCACCAGGGAGGAGTTGGCCGCCCATCGGCCCACACACCGATACCAG	LNTEELQFEELNERSQHQQGGSPSFVCRRCPALFLTREELAAHRPTHRYQ
FBtr0070250_FBgn0040366_7	FBgn0040366	CG11398	CTACAGTTCGAGGAACTCAATGAGAGAAGCCAGCACCAGCAAGGCGGATCTCCGTCCTTCGTCTGCAGACGCTGTCCAGCGCTATTCCTCACCAGGGAGGAGTTGGCCGCCCATCGGCCCACACACCGATACCAGGGTGGACAGCAAACG	LQFEELNERSQHQQGGSPSFVCRRCPALFLTREELAAHRPTHRYQGGQQT
FBtr0070250_FBgn0040366_8	FBgn0040366	CG11398	CTCAATGAGAGAAGCCAGCACCAGCAAGGCGGATCTCCGTCCTTCGTCTGCAGACGCTGTCCAGCGCTATTCCTCACCAGGGAGGAGTTGGCCGCCCATCGGCCCACACACCGATACCAGGGTGGACAGCAAACGCCCGCGTCGGAGCAT	LNERSQHQQGGSPSFVCRRCPALFLTREELAAHRPTHRYQGGQQTPASEH
FBtr0070250_FBgn0040366_9	FBgn0040366	CG11398	CAGCACCAGCAAGGCGGATCTCCGTCCTTCGTCTGCAGACGCTGTCCAGCGCTATTCCTCACCAGGGAGGAGTTGGCCGCCCATCGGCCCACACACCGATACCAGGGTGGACAGCAAACGCCCGCGTCGGAGCATGCCTGCGACGCGTGT	QHQQGGSPSFVCRRCPALFLTREELAAHRPTHRYQGGQQTPASEHACDAC
FBtr0070265_FBgn0283451_192	FBgn0283451	br	CATGCCGCCCCTCAGTTCATCATGTCGCCGGCGGAGAACAAGATGTTCCATGCAGCCGCCTTCAACTTTCCCAATATCGATCCCTCAGCGTTGCTAGGTCTCAACACACAGTTGCAGCAGTCCGGTGACCTCGCCGTGTCCCCTCAAGGA	HAAPQFIMSPAENKMFHAAAFNFPNIDPSALLGLNTQLQQSGDLAVSPQG
FBtr0070265_FBgn0283451_193	FBgn0283451	br	GCCCCTCAGTTCATCATGTCGCCGGCGGAGAACAAGATGTTCCATGCAGCCGCCTTCAACTTTCCCAATATCGATCCCTCAGCGTTGCTAGGTCTCAACACACAGTTGCAGCAGTCCGGTGACCTCGCCGTGTCCCCTCAAGGACCGCAC	APQFIMSPAENKMFHAAAFNFPNIDPSALLGLNTQLQQSGDLAVSPQGPH
FBtr0070265_FBgn0283451_194	FBgn0283451	br	CAGTTCATCATGTCGCCGGCGGAGAACAAGATGTTCCATGCAGCCGCCTTCAACTTTCCCAATATCGATCCCTCAGCGTTGCTAGGTCTCAACACACAGTTGCAGCAGTCCGGTGACCTCGCCGTGTCCCCTCAAGGACCGCACAGCATC	QFIMSPAENKMFHAAAFNFPNIDPSALLGLNTQLQQSGDLAVSPQGPHSI
FBtr0070265_FBgn0283451_195	FBgn0283451	br	ATCATGTCGCCGGCGGAGAACAAGATGTTCCATGCAGCCGCCTTCAACTTTCCCAATATCGATCCCTCAGCGTTGCTAGGTCTCAACACACAGTTGCAGCAGTCCGGTGACCTCGCCGTGTCCCCTCAAGGACCGCACAGCATCACCCGC	IMSPAENKMFHAAAFNFPNIDPSALLGLNTQLQQSGDLAVSPQGPHSITR
FBtr0070265_FBgn0283451_196	FBgn0283451	br	TCGCCGGCGGAGAACAAGATGTTCCATGCAGCCGCCTTCAACTTTCCCAATATCGATCCCTCAGCGTTGCTAGGTCTCAACACACAGTTGCAGCAGTCCGGTGACCTCGCCGTGTCCCCTCAAGGACCGCACAGCATCACCCGCTCCGCA	SPAENKMFHAAAFNFPNIDPSALLGLNTQLQQSGDLAVSPQGPHSITRSA
FBtr0070265_FBgn0283451_197	FBgn0283451	br	GCGGAGAACAAGATGTTCCATGCAGCCGCCTTCAACTTTCCCAATATCGATCCCTCAGCGTTGCTAGGTCTCAACACACAGTTGCAGCAGTCCGGTGACCTCGCCGTGTCCCCTCAAGGACCGCACAGCATCACCCGCTCCGCAGCTACC	AENKMFHAAAFNFPNIDPSALLGLNTQLQQSGDLAVSPQGPHSITRSAAT
FBtr0070265_FBgn0283451_198	FBgn0283451	br	AACAAGATGTTCCATGCAGCCGCCTTCAACTTTCCCAATATCGATCCCTCAGCGTTGCTAGGTCTCAACACACAGTTGCAGCAGTCCGGTGACCTCGCCGTGTCCCCTCAAGGACCGCACAGCATCACCCGCTCCGCAGCTACCTCGCCC	NKMFHAAAFNFPNIDPSALLGLNTQLQQSGDLAVSPQGPHSITRSAATSP
FBtr0070265_FBgn0283451_199	FBgn0283451	br	ATGTTCCATGCAGCCGCCTTCAACTTTCCCAATATCGATCCCTCAGCGTTGCTAGGTCTCAACACACAGTTGCAGCAGTCCGGTGACCTCGCCGTGTCCCCTCAAGGACCGCACAGCATCACCCGCTCCGCAGCTACCTCGCCCACCAGT	MFHAAAFNFPNIDPSALLGLNTQLQQSGDLAVSPQGPHSITRSAATSPTS
FBtr0070265_FBgn0283451_200	FBgn0283451	br	CATGCAGCCGCCTTCAACTTTCCCAATATCGATCCCTCAGCGTTGCTAGGTCTCAACACACAGTTGCAGCAGTCCGGTGACCTCGCCGTGTCCCCTCAAGGACCGCACAGCATCACCCGCTCCGCAGCTACCTCGCCCACCAGTTCTACC	HAAAFNFPNIDPSALLGLNTQLQQSGDLAVSPQGPHSITRSAATSPTSST
FBtr0070265_FBgn0283451_201	FBgn0283451	br	GCCGCCTTCAACTTTCCCAATATCGATCCCTCAGCGTTGCTAGGTCTCAACACACAGTTGCAGCAGTCCGGTGACCTCGCCGTGTCCCCTCAAGGACCGCACAGCATCACCCGCTCCGCAGCTACCTCGCCCACCAGTTCTACCTCATCG	AAFNFPNIDPSALLGLNTQLQQSGDLAVSPQGPHSITRSAATSPTSSTSS
FBtr0070265_FBgn0283451_202	FBgn0283451	br	TTCAACTTTCCCAATATCGATCCCTCAGCGTTGCTAGGTCTCAACACACAGTTGCAGCAGTCCGGTGACCTCGCCGTGTCCCCTCAAGGACCGCACAGCATCACCCGCTCCGCAGCTACCTCGCCCACCAGTTCTACCTCATCGCCACCC	FNFPNIDPSALLGLNTQLQQSGDLAVSPQGPHSITRSAATSPTSSTSSPP
FBtr0070265_FBgn0283451_203	FBgn0283451	br	TTTCCCAATATCGATCCCTCAGCGTTGCTAGGTCTCAACACACAGTTGCAGCAGTCCGGTGACCTCGCCGTGTCCCCTCAAGGACCGCACAGCATCACCCGCTCCGCAGCTACCTCGCCCACCAGTTCTACCTCATCGCCACCCTCGCCG	FPNIDPSALLGLNTQLQQSGDLAVSPQGPHSITRSAATSPTSSTSSPPSP
FBtr0070265_FBgn0283451_204	FBgn0283451	br	AATATCGATCCCTCAGCGTTGCTAGGTCTCAACACACAGTTGCAGCAGTCCGGTGACCTCGCCGTGTCCCCTCAAGGACCGCACAGCATCACCCGCTCCGCAGCTACCTCGCCCACCAGTTCTACCTCATCGCCACCCTCGCCGCCCACA	NIDPSALLGLNTQLQQSGDLAVSPQGPHSITRSAATSPTSSTSSPPSPPT
FBtr0070265_FBgn0283451_205	FBgn0283451	br	GATCCCTCAGCGTTGCTAGGTCTCAACACACAGTTGCAGCAGTCCGGTGACCTCGCCGTGTCCCCTCAAGGACCGCACAGCATCACCCGCTCCGCAGCTACCTCGCCCACCAGTTCTACCTCATCGCCACCCTCGCCGCCCACAGCCCTG	DPSALLGLNTQLQQSGDLAVSPQGPHSITRSAATSPTSSTSSPPSPPTAL
FBtr0070265_FBgn0283451_206	FBgn0283451	br	TCAGCGTTGCTAGGTCTCAACACACAGTTGCAGCAGTCCGGTGACCTCGCCGTGTCCCCTCAAGGACCGCACAGCATCACCCGCTCCGCAGCTACCTCGCCCACCAGTTCTACCTCATCGCCACCCTCGCCGCCCACAGCCCTGATCTCG	SALLGLNTQLQQSGDLAVSPQGPHSITRSAATSPTSSTSSPPSPPTALIS
FBtr0070265_FBgn0283451_207	FBgn0283451	br	TTGCTAGGTCTCAACACACAGTTGCAGCAGTCCGGTGACCTCGCCGTGTCCCCTCAAGGACCGCACAGCATCACCCGCTCCGCAGCTACCTCGCCCACCAGTTCTACCTCATCGCCACCCTCGCCGCCCACAGCCCTGATCTCGCCGACC	MLGLNTQLQQSGDLAVSPQGPHSITRSAATSPTSSTSSPPSPPTALISPT
FBtr0070265_FBgn0283451_208	FBgn0283451	br	GGTCTCAACACACAGTTGCAGCAGTCCGGTGACCTCGCCGTGTCCCCTCAAGGACCGCACAGCATCACCCGCTCCGCAGCTACCTCGCCCACCAGTTCTACCTCATCGCCACCCTCGCCGCCCACAGCCCTGATCTCGCCGACCAGTTCG	GLNTQLQQSGDLAVSPQGPHSITRSAATSPTSSTSSPPSPPTALISPTSS
FBtr0070265_FBgn0283451_209	FBgn0283451	br	AACACACAGTTGCAGCAGTCCGGTGACCTCGCCGTGTCCCCTCAAGGACCGCACAGCATCACCCGCTCCGCAGCTACCTCGCCCACCAGTTCTACCTCATCGCCACCCTCGCCGCCCACAGCCCTGATCTCGCCGACCAGTTCGCTGAAG	NTQLQQSGDLAVSPQGPHSITRSAATSPTSSTSSPPSPPTALISPTSSLK
FBtr0070265_FBgn0283451_210	FBgn0283451	br	CAGTTGCAGCAGTCCGGTGACCTCGCCGTGTCCCCTCAAGGACCGCACAGCATCACCCGCTCCGCAGCTACCTCGCCCACCAGTTCTACCTCATCGCCACCCTCGCCGCCCACAGCCCTGATCTCGCCGACCAGTTCGCTGAAGGGGAGT	QLQQSGDLAVSPQGPHSITRSAATSPTSSTSSPPSPPTALISPTSSLKGS
FBtr0070265_FBgn0283451_211	FBgn0283451	br	CAGCAGTCCGGTGACCTCGCCGTGTCCCCTCAAGGACCGCACAGCATCACCCGCTCCGCAGCTACCTCGCCCACCAGTTCTACCTCATCGCCACCCTCGCCGCCCACAGCCCTGATCTCGCCGACCAGTTCGCTGAAGGGGAGTCTGGCC	QQSGDLAVSPQGPHSITRSAATSPTSSTSSPPSPPTALISPTSSLKGSLA
FBtr0070265_FBgn0283451_212	FBgn0283451	br	TCCGGTGACCTCGCCGTGTCCCCTCAAGGACCGCACAGCATCACCCGCTCCGCAGCTACCTCGCCCACCAGTTCTACCTCATCGCCACCCTCGCCGCCCACAGCCCTGATCTCGCCGACCAGTTCGCTGAAGGGGAGTCTGGCCGCCGCC	SGDLAVSPQGPHSITRSAATSPTSSTSSPPSPPTALISPTSSLKGSLAAA
FBtr0070265_FBgn0283451_213	FBgn0283451	br	GACCTCGCCGTGTCCCCTCAAGGACCGCACAGCATCACCCGCTCCGCAGCTACCTCGCCCACCAGTTCTACCTCATCGCCACCCTCGCCGCCCACAGCCCTGATCTCGCCGACCAGTTCGCTGAAGGGGAGTCTGGCCGCCGCCGTCTAC	DLAVSPQGPHSITRSAATSPTSSTSSPPSPPTALISPTSSLKGSLAAAVY
FBtr0070265_FBgn0283451_214	FBgn0283451	br	GCCGTGTCCCCTCAAGGACCGCACAGCATCACCCGCTCCGCAGCTACCTCGCCCACCAGTTCTACCTCATCGCCACCCTCGCCGCCCACAGCCCTGATCTCGCCGACCAGTTCGCTGAAGGGGAGTCTGGCCGCCGCCGTCTACAGCCTA	AVSPQGPHSITRSAATSPTSSTSSPPSPPTALISPTSSLKGSLAAAVYSL
FBtr0070265_FBgn0283451_215	FBgn0283451	br	TCCCCTCAAGGACCGCACAGCATCACCCGCTCCGCAGCTACCTCGCCCACCAGTTCTACCTCATCGCCACCCTCGCCGCCCACAGCCCTGATCTCGCCGACCAGTTCGCTGAAGGGGAGTCTGGCCGCCGCCGTCTACAGCCTACACAGT	SPQGPHSITRSAATSPTSSTSSPPSPPTALISPTSSLKGSLAAAVYSLHS
FBtr0070265_FBgn0283451_216	FBgn0283451	br	CAAGGACCGCACAGCATCACCCGCTCCGCAGCTACCTCGCCCACCAGTTCTACCTCATCGCCACCCTCGCCGCCCACAGCCCTGATCTCGCCGACCAGTTCGCTGAAGGGGAGTCTGGCCGCCGCCGTCTACAGCCTACACAGTCACGCC	QGPHSITRSAATSPTSSTSSPPSPPTALISPTSSLKGSLAAAVYSLHSHA
FBtr0070265_FBgn0283451_217	FBgn0283451	br	CCGCACAGCATCACCCGCTCCGCAGCTACCTCGCCCACCAGTTCTACCTCATCGCCACCCTCGCCGCCCACAGCCCTGATCTCGCCGACCAGTTCGCTGAAGGGGAGTCTGGCCGCCGCCGTCTACAGCCTACACAGTCACGCCCACGGC	PHSITRSAATSPTSSTSSPPSPPTALISPTSSLKGSLAAAVYSLHSHAHG
FBtr0070265_FBgn0283451_218	FBgn0283451	br	AGCATCACCCGCTCCGCAGCTACCTCGCCCACCAGTTCTACCTCATCGCCACCCTCGCCGCCCACAGCCCTGATCTCGCCGACCAGTTCGCTGAAGGGGAGTCTGGCCGCCGCCGTCTACAGCCTACACAGTCACGCCCACGGCCATGTC	SITRSAATSPTSSTSSPPSPPTALISPTSSLKGSLAAAVYSLHSHAHGHV
FBtr0070265_FBgn0283451_219	FBgn0283451	br	ACCCGCTCCGCAGCTACCTCGCCCACCAGTTCTACCTCATCGCCACCCTCGCCGCCCACAGCCCTGATCTCGCCGACCAGTTCGCTGAAGGGGAGTCTGGCCGCCGCCGTCTACAGCCTACACAGTCACGCCCACGGCCATGTCCTTGGG	TRSAATSPTSSTSSPPSPPTALISPTSSLKGSLAAAVYSLHSHAHGHVLG
FBtr0070265_FBgn0283451_220	FBgn0283451	br	TCCGCAGCTACCTCGCCCACCAGTTCTACCTCATCGCCACCCTCGCCGCCCACAGCCCTGATCTCGCCGACCAGTTCGCTGAAGGGGAGTCTGGCCGCCGCCGTCTACAGCCTACACAGTCACGCCCACGGCCATGTCCTTGGGCACGCC	SAATSPTSSTSSPPSPPTALISPTSSLKGSLAAAVYSLHSHAHGHVLGHA
FBtr0070265_FBgn0283451_221	FBgn0283451	br	GCTACCTCGCCCACCAGTTCTACCTCATCGCCACCCTCGCCGCCCACAGCCCTGATCTCGCCGACCAGTTCGCTGAAGGGGAGTCTGGCCGCCGCCGTCTACAGCCTACACAGTCACGCCCACGGCCATGTCCTTGGGCACGCCACCTCG	ATSPTSSTSSPPSPPTALISPTSSLKGSLAAAVYSLHSHAHGHVLGHATS
FBtr0070265_FBgn0283451_222	FBgn0283451	br	TCGCCCACCAGTTCTACCTCATCGCCACCCTCGCCGCCCACAGCCCTGATCTCGCCGACCAGTTCGCTGAAGGGGAGTCTGGCCGCCGCCGTCTACAGCCTACACAGTCACGCCCACGGCCATGTCCTTGGGCACGCCACCTCGCCGCCG	SPTSSTSSPPSPPTALISPTSSLKGSLAAAVYSLHSHAHGHVLGHATSPP
FBtr0070265_FBgn0283451_223	FBgn0283451	br	ACCAGTTCTACCTCATCGCCACCCTCGCCGCCCACAGCCCTGATCTCGCCGACCAGTTCGCTGAAGGGGAGTCTGGCCGCCGCCGTCTACAGCCTACACAGTCACGCCCACGGCCATGTCCTTGGGCACGCCACCTCGCCGCCGCGTCCT	TSSTSSPPSPPTALISPTSSLKGSLAAAVYSLHSHAHGHVLGHATSPPRP
FBtr0070265_FBgn0283451_224	FBgn0283451	br	TCTACCTCATCGCCACCCTCGCCGCCCACAGCCCTGATCTCGCCGACCAGTTCGCTGAAGGGGAGTCTGGCCGCCGCCGTCTACAGCCTACACAGTCACGCCCACGGCCATGTCCTTGGGCACGCCACCTCGCCGCCGCGTCCTGGCAGC	STSSPPSPPTALISPTSSLKGSLAAAVYSLHSHAHGHVLGHATSPPRPGS
FBtr0070265_FBgn0283451_225	FBgn0283451	br	TCATCGCCACCCTCGCCGCCCACAGCCCTGATCTCGCCGACCAGTTCGCTGAAGGGGAGTCTGGCCGCCGCCGTCTACAGCCTACACAGTCACGCCCACGGCCATGTCCTTGGGCACGCCACCTCGCCGCCGCGTCCTGGCAGCGTGGGC	SSPPSPPTALISPTSSLKGSLAAAVYSLHSHAHGHVLGHATSPPRPGSVG
FBtr0070265_FBgn0283451_226	FBgn0283451	br	CCACCCTCGCCGCCCACAGCCCTGATCTCGCCGACCAGTTCGCTGAAGGGGAGTCTGGCCGCCGCCGTCTACAGCCTACACAGTCACGCCCACGGCCATGTCCTTGGGCACGCCACCTCGCCGCCGCGTCCTGGCAGCGTGGGCAGCAGT	PPSPPTALISPTSSLKGSLAAAVYSLHSHAHGHVLGHATSPPRPGSVGSS
FBtr0070265_FBgn0283451_227	FBgn0283451	br	TCGCCGCCCACAGCCCTGATCTCGCCGACCAGTTCGCTGAAGGGGAGTCTGGCCGCCGCCGTCTACAGCCTACACAGTCACGCCCACGGCCATGTCCTTGGGCACGCCACCTCGCCGCCGCGTCCTGGCAGCGTGGGCAGCAGTGTGGGC	SPPTALISPTSSLKGSLAAAVYSLHSHAHGHVLGHATSPPRPGSVGSSVG
FBtr0070265_FBgn0283451_228	FBgn0283451	br	CCCACAGCCCTGATCTCGCCGACCAGTTCGCTGAAGGGGAGTCTGGCCGCCGCCGTCTACAGCCTACACAGTCACGCCCACGGCCATGTCCTTGGGCACGCCACCTCGCCGCCGCGTCCTGGCAGCGTGGGCAGCAGTGTGGGCAGCAAT	PTALISPTSSLKGSLAAAVYSLHSHAHGHVLGHATSPPRPGSVGSSVGSN
FBtr0070265_FBgn0283451_229	FBgn0283451	br	GCCCTGATCTCGCCGACCAGTTCGCTGAAGGGGAGTCTGGCCGCCGCCGTCTACAGCCTACACAGTCACGCCCACGGCCATGTCCTTGGGCACGCCACCTCGCCGCCGCGTCCTGGCAGCGTGGGCAGCAGTGTGGGCAGCAATCTCTGC	ALISPTSSLKGSLAAAVYSLHSHAHGHVLGHATSPPRPGSVGSSVGSNLC
FBtr0070265_FBgn0283451_230	FBgn0283451	br	ATCTCGCCGACCAGTTCGCTGAAGGGGAGTCTGGCCGCCGCCGTCTACAGCCTACACAGTCACGCCCACGGCCATGTCCTTGGGCACGCCACCTCGCCGCCGCGTCCTGGCAGCGTGGGCAGCAGTGTGGGCAGCAATCTCTGCACCTCC	ISPTSSLKGSLAAAVYSLHSHAHGHVLGHATSPPRPGSVGSSVGSNLCTS
FBtr0070265_FBgn0283451_231	FBgn0283451	br	CCGACCAGTTCGCTGAAGGGGAGTCTGGCCGCCGCCGTCTACAGCCTACACAGTCACGCCCACGGCCATGTCCTTGGGCACGCCACCTCGCCGCCGCGTCCTGGCAGCGTGGGCAGCAGTGTGGGCAGCAATCTCTGCACCTCCACCTCC	PTSSLKGSLAAAVYSLHSHAHGHVLGHATSPPRPGSVGSSVGSNLCTSTS
FBtr0070265_FBgn0283451_232	FBgn0283451	br	AGTTCGCTGAAGGGGAGTCTGGCCGCCGCCGTCTACAGCCTACACAGTCACGCCCACGGCCATGTCCTTGGGCACGCCACCTCGCCGCCGCGTCCTGGCAGCGTGGGCAGCAGTGTGGGCAGCAATCTCTGCACCTCCACCTCCATGGGT	SSLKGSLAAAVYSLHSHAHGHVLGHATSPPRPGSVGSSVGSNLCTSTSMG
FBtr0070265_FBgn0283451_233	FBgn0283451	br	CTGAAGGGGAGTCTGGCCGCCGCCGTCTACAGCCTACACAGTCACGCCCACGGCCATGTCCTTGGGCACGCCACCTCGCCGCCGCGTCCTGGCAGCGTGGGCAGCAGTGTGGGCAGCAATCTCTGCACCTCCACCTCCATGGGTTGTGGT	MKGSLAAAVYSLHSHAHGHVLGHATSPPRPGSVGSSVGSNLCTSTSMGCG
FBtr0070265_FBgn0283451_234	FBgn0283451	br	GGGAGTCTGGCCGCCGCCGTCTACAGCCTACACAGTCACGCCCACGGCCATGTCCTTGGGCACGCCACCTCGCCGCCGCGTCCTGGCAGCGTGGGCAGCAGTGTGGGCAGCAATCTCTGCACCTCCACCTCCATGGGTTGTGGTGTCAAC	GSLAAAVYSLHSHAHGHVLGHATSPPRPGSVGSSVGSNLCTSTSMGCGVN
FBtr0070265_FBgn0283451_235	FBgn0283451	br	CTGGCCGCCGCCGTCTACAGCCTACACAGTCACGCCCACGGCCATGTCCTTGGGCACGCCACCTCGCCGCCGCGTCCTGGCAGCGTGGGCAGCAGTGTGGGCAGCAATCTCTGCACCTCCACCTCCATGGGTTGTGGTGTCAACTCTGGC	MAAAVYSLHSHAHGHVLGHATSPPRPGSVGSSVGSNLCTSTSMGCGVNSG
FBtr0070265_FBgn0283451_236	FBgn0283451	br	GCCGCCGTCTACAGCCTACACAGTCACGCCCACGGCCATGTCCTTGGGCACGCCACCTCGCCGCCGCGTCCTGGCAGCGTGGGCAGCAGTGTGGGCAGCAATCTCTGCACCTCCACCTCCATGGGTTGTGGTGTCAACTCTGGCAACAAC	AAVYSLHSHAHGHVLGHATSPPRPGSVGSSVGSNLCTSTSMGCGVNSGNN
FBtr0070265_FBgn0283451_237	FBgn0283451	br	GTCTACAGCCTACACAGTCACGCCCACGGCCATGTCCTTGGGCACGCCACCTCGCCGCCGCGTCCTGGCAGCGTGGGCAGCAGTGTGGGCAGCAATCTCTGCACCTCCACCTCCATGGGTTGTGGTGTCAACTCTGGCAACAACAGTGGC	VYSLHSHAHGHVLGHATSPPRPGSVGSSVGSNLCTSTSMGCGVNSGNNSG
FBtr0070265_FBgn0283451_238	FBgn0283451	br	AGCCTACACAGTCACGCCCACGGCCATGTCCTTGGGCACGCCACCTCGCCGCCGCGTCCTGGCAGCGTGGGCAGCAGTGTGGGCAGCAATCTCTGCACCTCCACCTCCATGGGTTGTGGTGTCAACTCTGGCAACAACAGTGGCAACAAC	SLHSHAHGHVLGHATSPPRPGSVGSSVGSNLCTSTSMGCGVNSGNNSGNN
FBtr0070265_FBgn0283451_239	FBgn0283451	br	CACAGTCACGCCCACGGCCATGTCCTTGGGCACGCCACCTCGCCGCCGCGTCCTGGCAGCGTGGGCAGCAGTGTGGGCAGCAATCTCTGCACCTCCACCTCCATGGGTTGTGGTGTCAACTCTGGCAACAACAGTGGCAACAACAACGGT	HSHAHGHVLGHATSPPRPGSVGSSVGSNLCTSTSMGCGVNSGNNSGNNNG
FBtr0070265_FBgn0283451_240	FBgn0283451	br	CACGCCCACGGCCATGTCCTTGGGCACGCCACCTCGCCGCCGCGTCCTGGCAGCGTGGGCAGCAGTGTGGGCAGCAATCTCTGCACCTCCACCTCCATGGGTTGTGGTGTCAACTCTGGCAACAACAGTGGCAACAACAACGGTAACAAC	HAHGHVLGHATSPPRPGSVGSSVGSNLCTSTSMGCGVNSGNNSGNNNGNN
FBtr0070265_FBgn0283451_241	FBgn0283451	br	CACGGCCATGTCCTTGGGCACGCCACCTCGCCGCCGCGTCCTGGCAGCGTGGGCAGCAGTGTGGGCAGCAATCTCTGCACCTCCACCTCCATGGGTTGTGGTGTCAACTCTGGCAACAACAGTGGCAACAACAACGGTAACAACGCGAAC	HGHVLGHATSPPRPGSVGSSVGSNLCTSTSMGCGVNSGNNSGNNNGNNAN
FBtr0070265_FBgn0283451_242	FBgn0283451	br	CATGTCCTTGGGCACGCCACCTCGCCGCCGCGTCCTGGCAGCGTGGGCAGCAGTGTGGGCAGCAATCTCTGCACCTCCACCTCCATGGGTTGTGGTGTCAACTCTGGCAACAACAGTGGCAACAACAACGGTAACAACGCGAACAACAAC	HVLGHATSPPRPGSVGSSVGSNLCTSTSMGCGVNSGNNSGNNNGNNANNN
FBtr0070265_FBgn0283451_243	FBgn0283451	br	CTTGGGCACGCCACCTCGCCGCCGCGTCCTGGCAGCGTGGGCAGCAGTGTGGGCAGCAATCTCTGCACCTCCACCTCCATGGGTTGTGGTGTCAACTCTGGCAACAACAGTGGCAACAACAACGGTAACAACGCGAACAACAACAGCAAC	LGHATSPPRPGSVGSSVGSNLCTSTSMGCGVNSGNNSGNNNGNNANNNSN
FBtr0070265_FBgn0283451_244	FBgn0283451	br	CACGCCACCTCGCCGCCGCGTCCTGGCAGCGTGGGCAGCAGTGTGGGCAGCAATCTCTGCACCTCCACCTCCATGGGTTGTGGTGTCAACTCTGGCAACAACAGTGGCAACAACAACGGTAACAACGCGAACAACAACAGCAACAACGGC	HATSPPRPGSVGSSVGSNLCTSTSMGCGVNSGNNSGNNNGNNANNNSNNG
FBtr0070265_FBgn0283451_245	FBgn0283451	br	ACCTCGCCGCCGCGTCCTGGCAGCGTGGGCAGCAGTGTGGGCAGCAATCTCTGCACCTCCACCTCCATGGGTTGTGGTGTCAACTCTGGCAACAACAGTGGCAACAACAACGGTAACAACGCGAACAACAACAGCAACAACGGCAACGCC	TSPPRPGSVGSSVGSNLCTSTSMGCGVNSGNNSGNNNGNNANNNSNNGNA
FBtr0070265_FBgn0283451_246	FBgn0283451	br	CCGCCGCGTCCTGGCAGCGTGGGCAGCAGTGTGGGCAGCAATCTCTGCACCTCCACCTCCATGGGTTGTGGTGTCAACTCTGGCAACAACAGTGGCAACAACAACGGTAACAACGCGAACAACAACAGCAACAACGGCAACGCCACTAAC	PPRPGSVGSSVGSNLCTSTSMGCGVNSGNNSGNNNGNNANNNSNNGNATN
FBtr0070265_FBgn0283451_247	FBgn0283451	br	CGTCCTGGCAGCGTGGGCAGCAGTGTGGGCAGCAATCTCTGCACCTCCACCTCCATGGGTTGTGGTGTCAACTCTGGCAACAACAGTGGCAACAACAACGGTAACAACGCGAACAACAACAGCAACAACGGCAACGCCACTAACAACAAC	RPGSVGSSVGSNLCTSTSMGCGVNSGNNSGNNNGNNANNNSNNGNATNNN
FBtr0070265_FBgn0283451_248	FBgn0283451	br	GGCAGCGTGGGCAGCAGTGTGGGCAGCAATCTCTGCACCTCCACCTCCATGGGTTGTGGTGTCAACTCTGGCAACAACAGTGGCAACAACAACGGTAACAACGCGAACAACAACAGCAACAACGGCAACGCCACTAACAACAACAACAAC	GSVGSSVGSNLCTSTSMGCGVNSGNNSGNNNGNNANNNSNNGNATNNNNN
FBtr0070265_FBgn0283451_249	FBgn0283451	br	GTGGGCAGCAGTGTGGGCAGCAATCTCTGCACCTCCACCTCCATGGGTTGTGGTGTCAACTCTGGCAACAACAGTGGCAACAACAACGGTAACAACGCGAACAACAACAGCAACAACGGCAACGCCACTAACAACAACAACAACAGCAGC	VGSSVGSNLCTSTSMGCGVNSGNNSGNNNGNNANNNSNNGNATNNNNNSS
FBtr0070265_FBgn0283451_250	FBgn0283451	br	AGCAGTGTGGGCAGCAATCTCTGCACCTCCACCTCCATGGGTTGTGGTGTCAACTCTGGCAACAACAGTGGCAACAACAACGGTAACAACGCGAACAACAACAGCAACAACGGCAACGCCACTAACAACAACAACAACAGCAGCAGCAGC	SSVGSNLCTSTSMGCGVNSGNNSGNNNGNNANNNSNNGNATNNNNNSSSS
FBtr0070265_FBgn0283451_251	FBgn0283451	br	GTGGGCAGCAATCTCTGCACCTCCACCTCCATGGGTTGTGGTGTCAACTCTGGCAACAACAGTGGCAACAACAACGGTAACAACGCGAACAACAACAGCAACAACGGCAACGCCACTAACAACAACAACAACAGCAGCAGCAGCAGCACG	VGSNLCTSTSMGCGVNSGNNSGNNNGNNANNNSNNGNATNNNNNSSSSST
FBtr0070265_FBgn0283451_252	FBgn0283451	br	AGCAATCTCTGCACCTCCACCTCCATGGGTTGTGGTGTCAACTCTGGCAACAACAGTGGCAACAACAACGGTAACAACGCGAACAACAACAGCAACAACGGCAACGCCACTAACAACAACAACAACAGCAGCAGCAGCAGCACGAGTCCT	SNLCTSTSMGCGVNSGNNSGNNNGNNANNNSNNGNATNNNNNSSSSSTSP
FBtr0070265_FBgn0283451_253	FBgn0283451	br	CTCTGCACCTCCACCTCCATGGGTTGTGGTGTCAACTCTGGCAACAACAGTGGCAACAACAACGGTAACAACGCGAACAACAACAGCAACAACGGCAACGCCACTAACAACAACAACAACAGCAGCAGCAGCAGCACGAGTCCTGGCAGC	LCTSTSMGCGVNSGNNSGNNNGNNANNNSNNGNATNNNNNSSSSSTSPGS
FBtr0070265_FBgn0283451_254	FBgn0283451	br	ACCTCCACCTCCATGGGTTGTGGTGTCAACTCTGGCAACAACAGTGGCAACAACAACGGTAACAACGCGAACAACAACAGCAACAACGGCAACGCCACTAACAACAACAACAACAGCAGCAGCAGCAGCACGAGTCCTGGCAGCCAGGCG	TSTSMGCGVNSGNNSGNNNGNNANNNSNNGNATNNNNNSSSSSTSPGSQA
FBtr0070265_FBgn0283451_255	FBgn0283451	br	ACCTCCATGGGTTGTGGTGTCAACTCTGGCAACAACAGTGGCAACAACAACGGTAACAACGCGAACAACAACAGCAACAACGGCAACGCCACTAACAACAACAACAACAGCAGCAGCAGCAGCACGAGTCCTGGCAGCCAGGCGACGGCA	TSMGCGVNSGNNSGNNNGNNANNNSNNGNATNNNNNSSSSSTSPGSQATA
FBtr0070265_FBgn0283451_256	FBgn0283451	br	ATGGGTTGTGGTGTCAACTCTGGCAACAACAGTGGCAACAACAACGGTAACAACGCGAACAACAACAGCAACAACGGCAACGCCACTAACAACAACAACAACAGCAGCAGCAGCAGCACGAGTCCTGGCAGCCAGGCGACGGCAGCAGGA	MGCGVNSGNNSGNNNGNNANNNSNNGNATNNNNNSSSSSTSPGSQATAAG
FBtr0070265_FBgn0283451_257	FBgn0283451	br	TGTGGTGTCAACTCTGGCAACAACAGTGGCAACAACAACGGTAACAACGCGAACAACAACAGCAACAACGGCAACGCCACTAACAACAACAACAACAGCAGCAGCAGCAGCACGAGTCCTGGCAGCCAGGCGACGGCAGCAGGAGGAACC	CGVNSGNNSGNNNGNNANNNSNNGNATNNNNNSSSSSTSPGSQATAAGGT
FBtr0070265_FBgn0283451_258	FBgn0283451	br	GTCAACTCTGGCAACAACAGTGGCAACAACAACGGTAACAACGCGAACAACAACAGCAACAACGGCAACGCCACTAACAACAACAACAACAGCAGCAGCAGCAGCACGAGTCCTGGCAGCCAGGCGACGGCAGCAGGAGGAACCGTGACC	VNSGNNSGNNNGNNANNNSNNGNATNNNNNSSSSSTSPGSQATAAGGTVT
FBtr0070265_FBgn0283451_259	FBgn0283451	br	TCTGGCAACAACAGTGGCAACAACAACGGTAACAACGCGAACAACAACAGCAACAACGGCAACGCCACTAACAACAACAACAACAGCAGCAGCAGCAGCACGAGTCCTGGCAGCCAGGCGACGGCAGCAGGAGGAACCGTGACCCAAGCG	SGNNSGNNNGNNANNNSNNGNATNNNNNSSSSSTSPGSQATAAGGTVTQA
FBtr0070265_FBgn0283451_260	FBgn0283451	br	AACAACAGTGGCAACAACAACGGTAACAACGCGAACAACAACAGCAACAACGGCAACGCCACTAACAACAACAACAACAGCAGCAGCAGCAGCACGAGTCCTGGCAGCCAGGCGACGGCAGCAGGAGGAACCGTGACCCAAGCGGGCACG	NNSGNNNGNNANNNSNNGNATNNNNNSSSSSTSPGSQATAAGGTVTQAGT
FBtr0070265_FBgn0283451_261	FBgn0283451	br	AGTGGCAACAACAACGGTAACAACGCGAACAACAACAGCAACAACGGCAACGCCACTAACAACAACAACAACAGCAGCAGCAGCAGCACGAGTCCTGGCAGCCAGGCGACGGCAGCAGGAGGAACCGTGACCCAAGCGGGCACGCCTCCG	SGNNNGNNANNNSNNGNATNNNNNSSSSSTSPGSQATAAGGTVTQAGTPP
FBtr0070265_FBgn0283451_262	FBgn0283451	br	AACAACAACGGTAACAACGCGAACAACAACAGCAACAACGGCAACGCCACTAACAACAACAACAACAGCAGCAGCAGCAGCACGAGTCCTGGCAGCCAGGCGACGGCAGCAGGAGGAACCGTGACCCAAGCGGGCACGCCTCCGCTACCG	NNNGNNANNNSNNGNATNNNNNSSSSSTSPGSQATAAGGTVTQAGTPPLP
FBtr0070265_FBgn0283451_263	FBgn0283451	br	AACGGTAACAACGCGAACAACAACAGCAACAACGGCAACGCCACTAACAACAACAACAACAGCAGCAGCAGCAGCACGAGTCCTGGCAGCCAGGCGACGGCAGCAGGAGGAACCGTGACCCAAGCGGGCACGCCTCCGCTACCGCTCCGC	NGNNANNNSNNGNATNNNNNSSSSSTSPGSQATAAGGTVTQAGTPPLPLR
FBtr0070265_FBgn0283451_264	FBgn0283451	br	AACAACGCGAACAACAACAGCAACAACGGCAACGCCACTAACAACAACAACAACAGCAGCAGCAGCAGCACGAGTCCTGGCAGCCAGGCGACGGCAGCAGGAGGAACCGTGACCCAAGCGGGCACGCCTCCGCTACCGCTCCGCATGCCA	NNANNNSNNGNATNNNNNSSSSSTSPGSQATAAGGTVTQAGTPPLPLRMP
FBtr0070265_FBgn0283451_265	FBgn0283451	br	GCGAACAACAACAGCAACAACGGCAACGCCACTAACAACAACAACAACAGCAGCAGCAGCAGCACGAGTCCTGGCAGCCAGGCGACGGCAGCAGGAGGAACCGTGACCCAAGCGGGCACGCCTCCGCTACCGCTCCGCATGCCACCGCCC	ANNNSNNGNATNNNNNSSSSSTSPGSQATAAGGTVTQAGTPPLPLRMPPP
FBtr0070265_FBgn0283451_266	FBgn0283451	br	AACAACAGCAACAACGGCAACGCCACTAACAACAACAACAACAGCAGCAGCAGCAGCACGAGTCCTGGCAGCCAGGCGACGGCAGCAGGAGGAACCGTGACCCAAGCGGGCACGCCTCCGCTACCGCTCCGCATGCCACCGCCCACCAGC	NNSNNGNATNNNNNSSSSSTSPGSQATAAGGTVTQAGTPPLPLRMPPPTS
FBtr0070265_FBgn0283451_267	FBgn0283451	br	AGCAACAACGGCAACGCCACTAACAACAACAACAACAGCAGCAGCAGCAGCACGAGTCCTGGCAGCCAGGCGACGGCAGCAGGAGGAACCGTGACCCAAGCGGGCACGCCTCCGCTACCGCTCCGCATGCCACCGCCCACCAGCGGCGGC	SNNGNATNNNNNSSSSSTSPGSQATAAGGTVTQAGTPPLPLRMPPPTSGG
FBtr0070265_FBgn0283451_268	FBgn0283451	br	AACGGCAACGCCACTAACAACAACAACAACAGCAGCAGCAGCAGCACGAGTCCTGGCAGCCAGGCGACGGCAGCAGGAGGAACCGTGACCCAAGCGGGCACGCCTCCGCTACCGCTCCGCATGCCACCGCCCACCAGCGGCGGCATAAAC	NGNATNNNNNSSSSSTSPGSQATAAGGTVTQAGTPPLPLRMPPPTSGGIN
FBtr0070265_FBgn0283451_269	FBgn0283451	br	AACGCCACTAACAACAACAACAACAGCAGCAGCAGCAGCACGAGTCCTGGCAGCCAGGCGACGGCAGCAGGAGGAACCGTGACCCAAGCGGGCACGCCTCCGCTACCGCTCCGCATGCCACCGCCCACCAGCGGCGGCATAAACGAGCCG	NATNNNNNSSSSSTSPGSQATAAGGTVTQAGTPPLPLRMPPPTSGGINEP
FBtr0070265_FBgn0283451_270	FBgn0283451	br	ACTAACAACAACAACAACAGCAGCAGCAGCAGCACGAGTCCTGGCAGCCAGGCGACGGCAGCAGGAGGAACCGTGACCCAAGCGGGCACGCCTCCGCTACCGCTCCGCATGCCACCGCCCACCAGCGGCGGCATAAACGAGCCGCAGGAG	TNNNNNSSSSSTSPGSQATAAGGTVTQAGTPPLPLRMPPPTSGGINEPQE
FBtr0070265_FBgn0283451_271	FBgn0283451	br	AACAACAACAACAGCAGCAGCAGCAGCACGAGTCCTGGCAGCCAGGCGACGGCAGCAGGAGGAACCGTGACCCAAGCGGGCACGCCTCCGCTACCGCTCCGCATGCCACCGCCCACCAGCGGCGGCATAAACGAGCCGCAGGAGTGCCCC	NNNNSSSSSTSPGSQATAAGGTVTQAGTPPLPLRMPPPTSGGINEPQECP
FBtr0070265_FBgn0283451_272	FBgn0283451	br	AACAACAGCAGCAGCAGCAGCACGAGTCCTGGCAGCCAGGCGACGGCAGCAGGAGGAACCGTGACCCAAGCGGGCACGCCTCCGCTACCGCTCCGCATGCCACCGCCCACCAGCGGCGGCATAAACGAGCCGCAGGAGTGCCCCTACTGC	NNSSSSSTSPGSQATAAGGTVTQAGTPPLPLRMPPPTSGGINEPQECPYC
FBtr0070265_FBgn0283451_273	FBgn0283451	br	AGCAGCAGCAGCAGCACGAGTCCTGGCAGCCAGGCGACGGCAGCAGGAGGAACCGTGACCCAAGCGGGCACGCCTCCGCTACCGCTCCGCATGCCACCGCCCACCAGCGGCGGCATAAACGAGCCGCAGGAGTGCCCCTACTGCCGGAGG	SSSSSTSPGSQATAAGGTVTQAGTPPLPLRMPPPTSGGINEPQECPYCRR
FBtr0070265_FBgn0283451_274	FBgn0283451	br	AGCAGCAGCACGAGTCCTGGCAGCCAGGCGACGGCAGCAGGAGGAACCGTGACCCAAGCGGGCACGCCTCCGCTACCGCTCCGCATGCCACCGCCCACCAGCGGCGGCATAAACGAGCCGCAGGAGTGCCCCTACTGCCGGAGGACCTTC	SSSTSPGSQATAAGGTVTQAGTPPLPLRMPPPTSGGINEPQECPYCRRTF
FBtr0070265_FBgn0283451_275	FBgn0283451	br	AGCACGAGTCCTGGCAGCCAGGCGACGGCAGCAGGAGGAACCGTGACCCAAGCGGGCACGCCTCCGCTACCGCTCCGCATGCCACCGCCCACCAGCGGCGGCATAAACGAGCCGCAGGAGTGCCCCTACTGCCGGAGGACCTTCTCGTGC	STSPGSQATAAGGTVTQAGTPPLPLRMPPPTSGGINEPQECPYCRRTFSC
FBtr0070265_FBgn0283451_276	FBgn0283451	br	AGTCCTGGCAGCCAGGCGACGGCAGCAGGAGGAACCGTGACCCAAGCGGGCACGCCTCCGCTACCGCTCCGCATGCCACCGCCCACCAGCGGCGGCATAAACGAGCCGCAGGAGTGCCCCTACTGCCGGAGGACCTTCTCGTGCTACTAC	SPGSQATAAGGTVTQAGTPPLPLRMPPPTSGGINEPQECPYCRRTFSCYY
FBtr0070265_FBgn0283451_277	FBgn0283451	br	GGCAGCCAGGCGACGGCAGCAGGAGGAACCGTGACCCAAGCGGGCACGCCTCCGCTACCGCTCCGCATGCCACCGCCCACCAGCGGCGGCATAAACGAGCCGCAGGAGTGCCCCTACTGCCGGAGGACCTTCTCGTGCTACTACTCGCTG	GSQATAAGGTVTQAGTPPLPLRMPPPTSGGINEPQECPYCRRTFSCYYSL
FBtr0070265_FBgn0283451_278	FBgn0283451	br	CAGGCGACGGCAGCAGGAGGAACCGTGACCCAAGCGGGCACGCCTCCGCTACCGCTCCGCATGCCACCGCCCACCAGCGGCGGCATAAACGAGCCGCAGGAGTGCCCCTACTGCCGGAGGACCTTCTCGTGCTACTACTCGCTGAAGCGG	QATAAGGTVTQAGTPPLPLRMPPPTSGGINEPQECPYCRRTFSCYYSLKR
FBtr0070265_FBgn0283451_279	FBgn0283451	br	ACGGCAGCAGGAGGAACCGTGACCCAAGCGGGCACGCCTCCGCTACCGCTCCGCATGCCACCGCCCACCAGCGGCGGCATAAACGAGCCGCAGGAGTGCCCCTACTGCCGGAGGACCTTCTCGTGCTACTACTCGCTGAAGCGGCACTTC	TAAGGTVTQAGTPPLPLRMPPPTSGGINEPQECPYCRRTFSCYYSLKRHF
FBtr0070265_FBgn0283451_280	FBgn0283451	br	GCAGGAGGAACCGTGACCCAAGCGGGCACGCCTCCGCTACCGCTCCGCATGCCACCGCCCACCAGCGGCGGCATAAACGAGCCGCAGGAGTGCCCCTACTGCCGGAGGACCTTCTCGTGCTACTACTCGCTGAAGCGGCACTTCCAGGAC	AGGTVTQAGTPPLPLRMPPPTSGGINEPQECPYCRRTFSCYYSLKRHFQD
FBtr0070265_FBgn0283451_281	FBgn0283451	br	GGAACCGTGACCCAAGCGGGCACGCCTCCGCTACCGCTCCGCATGCCACCGCCCACCAGCGGCGGCATAAACGAGCCGCAGGAGTGCCCCTACTGCCGGAGGACCTTCTCGTGCTACTACTCGCTGAAGCGGCACTTCCAGGACAAGCAC	GTVTQAGTPPLPLRMPPPTSGGINEPQECPYCRRTFSCYYSLKRHFQDKH
FBtr0070265_FBgn0283451_282	FBgn0283451	br	GTGACCCAAGCGGGCACGCCTCCGCTACCGCTCCGCATGCCACCGCCCACCAGCGGCGGCATAAACGAGCCGCAGGAGTGCCCCTACTGCCGGAGGACCTTCTCGTGCTACTACTCGCTGAAGCGGCACTTCCAGGACAAGCACGAGCAG	VTQAGTPPLPLRMPPPTSGGINEPQECPYCRRTFSCYYSLKRHFQDKHEQ
FBtr0070265_FBgn0283451_283	FBgn0283451	br	CAAGCGGGCACGCCTCCGCTACCGCTCCGCATGCCACCGCCCACCAGCGGCGGCATAAACGAGCCGCAGGAGTGCCCCTACTGCCGGAGGACCTTCTCGTGCTACTACTCGCTGAAGCGGCACTTCCAGGACAAGCACGAGCAGTCGGAC	QAGTPPLPLRMPPPTSGGINEPQECPYCRRTFSCYYSLKRHFQDKHEQSD
FBtr0070265_FBgn0283451_284	FBgn0283451	br	GGCACGCCTCCGCTACCGCTCCGCATGCCACCGCCCACCAGCGGCGGCATAAACGAGCCGCAGGAGTGCCCCTACTGCCGGAGGACCTTCTCGTGCTACTACTCGCTGAAGCGGCACTTCCAGGACAAGCACGAGCAGTCGGACACGCTG	GTPPLPLRMPPPTSGGINEPQECPYCRRTFSCYYSLKRHFQDKHEQSDTL
FBtr0070265_FBgn0283451_285	FBgn0283451	br	CCTCCGCTACCGCTCCGCATGCCACCGCCCACCAGCGGCGGCATAAACGAGCCGCAGGAGTGCCCCTACTGCCGGAGGACCTTCTCGTGCTACTACTCGCTGAAGCGGCACTTCCAGGACAAGCACGAGCAGTCGGACACGCTGTATGTG	PPLPLRMPPPTSGGINEPQECPYCRRTFSCYYSLKRHFQDKHEQSDTLYV
FBtr0070265_FBgn0283451_286	FBgn0283451	br	CTACCGCTCCGCATGCCACCGCCCACCAGCGGCGGCATAAACGAGCCGCAGGAGTGCCCCTACTGCCGGAGGACCTTCTCGTGCTACTACTCGCTGAAGCGGCACTTCCAGGACAAGCACGAGCAGTCGGACACGCTGTATGTGTGCGAG	LPLRMPPPTSGGINEPQECPYCRRTFSCYYSLKRHFQDKHEQSDTLYVCE
FBtr0070265_FBgn0283451_287	FBgn0283451	br	CTCCGCATGCCACCGCCCACCAGCGGCGGCATAAACGAGCCGCAGGAGTGCCCCTACTGCCGGAGGACCTTCTCGTGCTACTACTCGCTGAAGCGGCACTTCCAGGACAAGCACGAGCAGTCGGACACGCTGTATGTGTGCGAGTTTTGC	LRMPPPTSGGINEPQECPYCRRTFSCYYSLKRHFQDKHEQSDTLYVCEFC
FBtr0070265_FBgn0283451_288	FBgn0283451	br	ATGCCACCGCCCACCAGCGGCGGCATAAACGAGCCGCAGGAGTGCCCCTACTGCCGGAGGACCTTCTCGTGCTACTACTCGCTGAAGCGGCACTTCCAGGACAAGCACGAGCAGTCGGACACGCTGTATGTGTGCGAGTTTTGCCACCGG	MPPPTSGGINEPQECPYCRRTFSCYYSLKRHFQDKHEQSDTLYVCEFCHR
FBtr0070265_FBgn0283451_289	FBgn0283451	br	CCGCCCACCAGCGGCGGCATAAACGAGCCGCAGGAGTGCCCCTACTGCCGGAGGACCTTCTCGTGCTACTACTCGCTGAAGCGGCACTTCCAGGACAAGCACGAGCAGTCGGACACGCTGTATGTGTGCGAGTTTTGCCACCGGCGGTAT	PPTSGGINEPQECPYCRRTFSCYYSLKRHFQDKHEQSDTLYVCEFCHRRY
FBtr0070265_FBgn0283451_290	FBgn0283451	br	ACCAGCGGCGGCATAAACGAGCCGCAGGAGTGCCCCTACTGCCGGAGGACCTTCTCGTGCTACTACTCGCTGAAGCGGCACTTCCAGGACAAGCACGAGCAGTCGGACACGCTGTATGTGTGCGAGTTTTGCCACCGGCGGTATCGCACC	TSGGINEPQECPYCRRTFSCYYSLKRHFQDKHEQSDTLYVCEFCHRRYRT
FBtr0070265_FBgn0283451_291	FBgn0283451	br	GGCGGCATAAACGAGCCGCAGGAGTGCCCCTACTGCCGGAGGACCTTCTCGTGCTACTACTCGCTGAAGCGGCACTTCCAGGACAAGCACGAGCAGTCGGACACGCTGTATGTGTGCGAGTTTTGCCACCGGCGGTATCGCACCAAGAAC	GGINEPQECPYCRRTFSCYYSLKRHFQDKHEQSDTLYVCEFCHRRYRTKN
FBtr0070265_FBgn0283451_292	FBgn0283451	br	ATAAACGAGCCGCAGGAGTGCCCCTACTGCCGGAGGACCTTCTCGTGCTACTACTCGCTGAAGCGGCACTTCCAGGACAAGCACGAGCAGTCGGACACGCTGTATGTGTGCGAGTTTTGCCACCGGCGGTATCGCACCAAGAACTCGCTG	INEPQECPYCRRTFSCYYSLKRHFQDKHEQSDTLYVCEFCHRRYRTKNSL
FBtr0070265_FBgn0283451_293	FBgn0283451	br	GAGCCGCAGGAGTGCCCCTACTGCCGGAGGACCTTCTCGTGCTACTACTCGCTGAAGCGGCACTTCCAGGACAAGCACGAGCAGTCGGACACGCTGTATGTGTGCGAGTTTTGCCACCGGCGGTATCGCACCAAGAACTCGCTGACCACG	EPQECPYCRRTFSCYYSLKRHFQDKHEQSDTLYVCEFCHRRYRTKNSLTT
FBtr0070265_FBgn0283451_294	FBgn0283451	br	CAGGAGTGCCCCTACTGCCGGAGGACCTTCTCGTGCTACTACTCGCTGAAGCGGCACTTCCAGGACAAGCACGAGCAGTCGGACACGCTGTATGTGTGCGAGTTTTGCCACCGGCGGTATCGCACCAAGAACTCGCTGACCACGCACAAG	QECPYCRRTFSCYYSLKRHFQDKHEQSDTLYVCEFCHRRYRTKNSLTTHK
FBtr0070265_FBgn0283451_295	FBgn0283451	br	TGCCCCTACTGCCGGAGGACCTTCTCGTGCTACTACTCGCTGAAGCGGCACTTCCAGGACAAGCACGAGCAGTCGGACACGCTGTATGTGTGCGAGTTTTGCCACCGGCGGTATCGCACCAAGAACTCGCTGACCACGCACAAGAGCCTG	CPYCRRTFSCYYSLKRHFQDKHEQSDTLYVCEFCHRRYRTKNSLTTHKSL
FBtr0070265_FBgn0283451_296	FBgn0283451	br	TACTGCCGGAGGACCTTCTCGTGCTACTACTCGCTGAAGCGGCACTTCCAGGACAAGCACGAGCAGTCGGACACGCTGTATGTGTGCGAGTTTTGCCACCGGCGGTATCGCACCAAGAACTCGCTGACCACGCACAAGAGCCTGCAGCAT	YCRRTFSCYYSLKRHFQDKHEQSDTLYVCEFCHRRYRTKNSLTTHKSLQH
FBtr0070265_FBgn0283451_297	FBgn0283451	br	CGGAGGACCTTCTCGTGCTACTACTCGCTGAAGCGGCACTTCCAGGACAAGCACGAGCAGTCGGACACGCTGTATGTGTGCGAGTTTTGCCACCGGCGGTATCGCACCAAGAACTCGCTGACCACGCACAAGAGCCTGCAGCATCGCGGC	RRTFSCYYSLKRHFQDKHEQSDTLYVCEFCHRRYRTKNSLTTHKSLQHRG
FBtr0070265_FBgn0283451_298	FBgn0283451	br	ACCTTCTCGTGCTACTACTCGCTGAAGCGGCACTTCCAGGACAAGCACGAGCAGTCGGACACGCTGTATGTGTGCGAGTTTTGCCACCGGCGGTATCGCACCAAGAACTCGCTGACCACGCACAAGAGCCTGCAGCATCGCGGCTCTAGC	TFSCYYSLKRHFQDKHEQSDTLYVCEFCHRRYRTKNSLTTHKSLQHRGSS
FBtr0070265_FBgn0283451_299	FBgn0283451	br	TCGTGCTACTACTCGCTGAAGCGGCACTTCCAGGACAAGCACGAGCAGTCGGACACGCTGTATGTGTGCGAGTTTTGCCACCGGCGGTATCGCACCAAGAACTCGCTGACCACGCACAAGAGCCTGCAGCATCGCGGCTCTAGCGGCATG	SCYYSLKRHFQDKHEQSDTLYVCEFCHRRYRTKNSLTTHKSLQHRGSSGM
FBtr0070265_FBgn0283451_300	FBgn0283451	br	TACTACTCGCTGAAGCGGCACTTCCAGGACAAGCACGAGCAGTCGGACACGCTGTATGTGTGCGAGTTTTGCCACCGGCGGTATCGCACCAAGAACTCGCTGACCACGCACAAGAGCCTGCAGCATCGCGGCTCTAGCGGCATGCTGAAG	YYSLKRHFQDKHEQSDTLYVCEFCHRRYRTKNSLTTHKSLQHRGSSGMLK
FBtr0070265_FBgn0283451_301	FBgn0283451	br	TCGCTGAAGCGGCACTTCCAGGACAAGCACGAGCAGTCGGACACGCTGTATGTGTGCGAGTTTTGCCACCGGCGGTATCGCACCAAGAACTCGCTGACCACGCACAAGAGCCTGCAGCATCGCGGCTCTAGCGGCATGCTGAAGCGGCTG	SLKRHFQDKHEQSDTLYVCEFCHRRYRTKNSLTTHKSLQHRGSSGMLKRL
FBtr0070265_FBgn0283451_302	FBgn0283451	br	AAGCGGCACTTCCAGGACAAGCACGAGCAGTCGGACACGCTGTATGTGTGCGAGTTTTGCCACCGGCGGTATCGCACCAAGAACTCGCTGACCACGCACAAGAGCCTGCAGCATCGCGGCTCTAGCGGCATGCTGAAGCGGCTGCTTAAG	KRHFQDKHEQSDTLYVCEFCHRRYRTKNSLTTHKSLQHRGSSGMLKRLLK
FBtr0070265_FBgn0283451_303	FBgn0283451	br	CACTTCCAGGACAAGCACGAGCAGTCGGACACGCTGTATGTGTGCGAGTTTTGCCACCGGCGGTATCGCACCAAGAACTCGCTGACCACGCACAAGAGCCTGCAGCATCGCGGCTCTAGCGGCATGCTGAAGCGGCTGCTTAAGACGACC	HFQDKHEQSDTLYVCEFCHRRYRTKNSLTTHKSLQHRGSSGMLKRLLKTT
FBtr0070265_FBgn0283451_304	FBgn0283451	br	CAGGACAAGCACGAGCAGTCGGACACGCTGTATGTGTGCGAGTTTTGCCACCGGCGGTATCGCACCAAGAACTCGCTGACCACGCACAAGAGCCTGCAGCATCGCGGCTCTAGCGGCATGCTGAAGCGGCTGCTTAAGACGACCGCCATC	QDKHEQSDTLYVCEFCHRRYRTKNSLTTHKSLQHRGSSGMLKRLLKTTAI
FBtr0070265_FBgn0283451_305	FBgn0283451	br	AAGCACGAGCAGTCGGACACGCTGTATGTGTGCGAGTTTTGCCACCGGCGGTATCGCACCAAGAACTCGCTGACCACGCACAAGAGCCTGCAGCATCGCGGCTCTAGCGGCATGCTGAAGCGGCTGCTTAAGACGACCGCCATCAAGCAC	KHEQSDTLYVCEFCHRRYRTKNSLTTHKSLQHRGSSGMLKRLLKTTAIKH
FBtr0070265_FBgn0283451_306	FBgn0283451	br	GAGCAGTCGGACACGCTGTATGTGTGCGAGTTTTGCCACCGGCGGTATCGCACCAAGAACTCGCTGACCACGCACAAGAGCCTGCAGCATCGCGGCTCTAGCGGCATGCTGAAGCGGCTGCTTAAGACGACCGCCATCAAGCACGGACTG	EQSDTLYVCEFCHRRYRTKNSLTTHKSLQHRGSSGMLKRLLKTTAIKHGL
FBtr0070265_FBgn0283451_307	FBgn0283451	br	TCGGACACGCTGTATGTGTGCGAGTTTTGCCACCGGCGGTATCGCACCAAGAACTCGCTGACCACGCACAAGAGCCTGCAGCATCGCGGCTCTAGCGGCATGCTGAAGCGGCTGCTTAAGACGACCGCCATCAAGCACGGACTGGTGGGC	SDTLYVCEFCHRRYRTKNSLTTHKSLQHRGSSGMLKRLLKTTAIKHGLVG
FBtr0070265_FBgn0283451_308	FBgn0283451	br	ACGCTGTATGTGTGCGAGTTTTGCCACCGGCGGTATCGCACCAAGAACTCGCTGACCACGCACAAGAGCCTGCAGCATCGCGGCTCTAGCGGCATGCTGAAGCGGCTGCTTAAGACGACCGCCATCAAGCACGGACTGGTGGGCCACGGA	TLYVCEFCHRRYRTKNSLTTHKSLQHRGSSGMLKRLLKTTAIKHGLVGHG
FBtr0070265_FBgn0283451_309	FBgn0283451	br	TATGTGTGCGAGTTTTGCCACCGGCGGTATCGCACCAAGAACTCGCTGACCACGCACAAGAGCCTGCAGCATCGCGGCTCTAGCGGCATGCTGAAGCGGCTGCTTAAGACGACCGCCATCAAGCACGGACTGGTGGGCCACGGACATGGG	YVCEFCHRRYRTKNSLTTHKSLQHRGSSGMLKRLLKTTAIKHGLVGHGHG
FBtr0070265_FBgn0283451_310	FBgn0283451	br	TGCGAGTTTTGCCACCGGCGGTATCGCACCAAGAACTCGCTGACCACGCACAAGAGCCTGCAGCATCGCGGCTCTAGCGGCATGCTGAAGCGGCTGCTTAAGACGACCGCCATCAAGCACGGACTGGTGGGCCACGGACATGGGCACGGA	CEFCHRRYRTKNSLTTHKSLQHRGSSGMLKRLLKTTAIKHGLVGHGHGHG
FBtr0070265_FBgn0283451_311	FBgn0283451	br	TTTTGCCACCGGCGGTATCGCACCAAGAACTCGCTGACCACGCACAAGAGCCTGCAGCATCGCGGCTCTAGCGGCATGCTGAAGCGGCTGCTTAAGACGACCGCCATCAAGCACGGACTGGTGGGCCACGGACATGGGCACGGACATGTC	FCHRRYRTKNSLTTHKSLQHRGSSGMLKRLLKTTAIKHGLVGHGHGHGHV
FBtr0070265_FBgn0283451_312	FBgn0283451	br	CACCGGCGGTATCGCACCAAGAACTCGCTGACCACGCACAAGAGCCTGCAGCATCGCGGCTCTAGCGGCATGCTGAAGCGGCTGCTTAAGACGACCGCCATCAAGCACGGACTGGTGGGCCACGGACATGGGCACGGACATGTCCATCAC	HRRYRTKNSLTTHKSLQHRGSSGMLKRLLKTTAIKHGLVGHGHGHGHVHH
FBtr0070265_FBgn0283451_313	FBgn0283451	br	CGGTATCGCACCAAGAACTCGCTGACCACGCACAAGAGCCTGCAGCATCGCGGCTCTAGCGGCATGCTGAAGCGGCTGCTTAAGACGACCGCCATCAAGCACGGACTGGTGGGCCACGGACATGGGCACGGACATGTCCATCACCCGCAT	RYRTKNSLTTHKSLQHRGSSGMLKRLLKTTAIKHGLVGHGHGHGHVHHPH
FBtr0070265_FBgn0283451_314	FBgn0283451	br	CGCACCAAGAACTCGCTGACCACGCACAAGAGCCTGCAGCATCGCGGCTCTAGCGGCATGCTGAAGCGGCTGCTTAAGACGACCGCCATCAAGCACGGACTGGTGGGCCACGGACATGGGCACGGACATGTCCATCACCCGCATGCGCAC	RTKNSLTTHKSLQHRGSSGMLKRLLKTTAIKHGLVGHGHGHGHVHHPHAH
FBtr0070265_FBgn0283451_315	FBgn0283451	br	AAGAACTCGCTGACCACGCACAAGAGCCTGCAGCATCGCGGCTCTAGCGGCATGCTGAAGCGGCTGCTTAAGACGACCGCCATCAAGCACGGACTGGTGGGCCACGGACATGGGCACGGACATGTCCATCACCCGCATGCGCACCACCAC	KNSLTTHKSLQHRGSSGMLKRLLKTTAIKHGLVGHGHGHGHVHHPHAHHH
FBtr0070265_FBgn0283451_316	FBgn0283451	br	TCGCTGACCACGCACAAGAGCCTGCAGCATCGCGGCTCTAGCGGCATGCTGAAGCGGCTGCTTAAGACGACCGCCATCAAGCACGGACTGGTGGGCCACGGACATGGGCACGGACATGTCCATCACCCGCATGCGCACCACCACGCCCTG	SLTTHKSLQHRGSSGMLKRLLKTTAIKHGLVGHGHGHGHVHHPHAHHHAL
FBtr0070265_FBgn0283451_317	FBgn0283451	br	ACCACGCACAAGAGCCTGCAGCATCGCGGCTCTAGCGGCATGCTGAAGCGGCTGCTTAAGACGACCGCCATCAAGCACGGACTGGTGGGCCACGGACATGGGCACGGACATGTCCATCACCCGCATGCGCACCACCACGCCCTGTCCCAT	TTHKSLQHRGSSGMLKRLLKTTAIKHGLVGHGHGHGHVHHPHAHHHALSH
FBtr0070265_FBgn0283451_318	FBgn0283451	br	CACAAGAGCCTGCAGCATCGCGGCTCTAGCGGCATGCTGAAGCGGCTGCTTAAGACGACCGCCATCAAGCACGGACTGGTGGGCCACGGACATGGGCACGGACATGTCCATCACCCGCATGCGCACCACCACGCCCTGTCCCATCCGCGC	HKSLQHRGSSGMLKRLLKTTAIKHGLVGHGHGHGHVHHPHAHHHALSHPR
FBtr0070265_FBgn0283451_319	FBgn0283451	br	AGCCTGCAGCATCGCGGCTCTAGCGGCATGCTGAAGCGGCTGCTTAAGACGACCGCCATCAAGCACGGACTGGTGGGCCACGGACATGGGCACGGACATGTCCATCACCCGCATGCGCACCACCACGCCCTGTCCCATCCGCGCACTAGT	SLQHRGSSGMLKRLLKTTAIKHGLVGHGHGHGHVHHPHAHHHALSHPRTS
FBtr0070265_FBgn0283451_320	FBgn0283451	br	CAGCATCGCGGCTCTAGCGGCATGCTGAAGCGGCTGCTTAAGACGACCGCCATCAAGCACGGACTGGTGGGCCACGGACATGGGCACGGACATGTCCATCACCCGCATGCGCACCACCACGCCCTGTCCCATCCGCGCACTAGTCTGTAT	QHRGSSGMLKRLLKTTAIKHGLVGHGHGHGHVHHPHAHHHALSHPRTSLY
FBtr0070265_FBgn0283451_321	FBgn0283451	br	CGCGGCTCTAGCGGCATGCTGAAGCGGCTGCTTAAGACGACCGCCATCAAGCACGGACTGGTGGGCCACGGACATGGGCACGGACATGTCCATCACCCGCATGCGCACCACCACGCCCTGTCCCATCCGCGCACTAGTCTGTATGACTTC	RGSSGMLKRLLKTTAIKHGLVGHGHGHGHVHHPHAHHHALSHPRTSLYDF
FBtr0070265_FBgn0283451_322	FBgn0283451	br	TCTAGCGGCATGCTGAAGCGGCTGCTTAAGACGACCGCCATCAAGCACGGACTGGTGGGCCACGGACATGGGCACGGACATGTCCATCACCCGCATGCGCACCACCACGCCCTGTCCCATCCGCGCACTAGTCTGTATGACTTCACCAGC	SSGMLKRLLKTTAIKHGLVGHGHGHGHVHHPHAHHHALSHPRTSLYDFTS
FBtr0070265_FBgn0283451_323	FBgn0283451	br	GGCATGCTGAAGCGGCTGCTTAAGACGACCGCCATCAAGCACGGACTGGTGGGCCACGGACATGGGCACGGACATGTCCATCACCCGCATGCGCACCACCACGCCCTGTCCCATCCGCGCACTAGTCTGTATGACTTCACCAGCGAGCTG	GMLKRLLKTTAIKHGLVGHGHGHGHVHHPHAHHHALSHPRTSLYDFTSEL
FBtr0070265_FBgn0283451_324	FBgn0283451	br	CTGAAGCGGCTGCTTAAGACGACCGCCATCAAGCACGGACTGGTGGGCCACGGACATGGGCACGGACATGTCCATCACCCGCATGCGCACCACCACGCCCTGTCCCATCCGCGCACTAGTCTGTATGACTTCACCAGCGAGCTGGGACAG	MKRLLKTTAIKHGLVGHGHGHGHVHHPHAHHHALSHPRTSLYDFTSELGQ
FBtr0070265_FBgn0283451_325	FBgn0283451	br	CGGCTGCTTAAGACGACCGCCATCAAGCACGGACTGGTGGGCCACGGACATGGGCACGGACATGTCCATCACCCGCATGCGCACCACCACGCCCTGTCCCATCCGCGCACTAGTCTGTATGACTTCACCAGCGAGCTGGGACAGCCGCCA	RLLKTTAIKHGLVGHGHGHGHVHHPHAHHHALSHPRTSLYDFTSELGQPP
FBtr0070265_FBgn0283451_326	FBgn0283451	br	CTTAAGACGACCGCCATCAAGCACGGACTGGTGGGCCACGGACATGGGCACGGACATGTCCATCACCCGCATGCGCACCACCACGCCCTGTCCCATCCGCGCACTAGTCTGTATGACTTCACCAGCGAGCTGGGACAGCCGCCACCGGGC	LKTTAIKHGLVGHGHGHGHVHHPHAHHHALSHPRTSLYDFTSELGQPPPG
FBtr0070265_FBgn0283451_327	FBgn0283451	br	ACGACCGCCATCAAGCACGGACTGGTGGGCCACGGACATGGGCACGGACATGTCCATCACCCGCATGCGCACCACCACGCCCTGTCCCATCCGCGCACTAGTCTGTATGACTTCACCAGCGAGCTGGGACAGCCGCCACCGGGCATCCAA	TTAIKHGLVGHGHGHGHVHHPHAHHHALSHPRTSLYDFTSELGQPPPGIQ
FBtr0070293_FBgn0025382_1	FBgn0025382	Rab27	ATGCGTGCCGCGCCTCCTGAGCCTGAGCCTCTGCAATTAGCCGGATCCGGTGAACAGTTCCTCGTCCTGGGCGACTCCGGCGTGGGAAAGACCTGTCTCCTCTACCAGTACACGGATGGCCGGTTCCACACCCAGTTCATCTCCACTGTG	MRAAPPEPEPLQLAGSGEQFLVLGDSGVGKTCLLYQYTDGRFHTQFISTV
FBtr0070293_FBgn0025382_10	FBgn0025382	Rab27	TTCATCTCCACTGTGGGCATCGACTTCCGCGAAAAGCGGCTGCTGTACAACTCCCGCGGACGCCGCCACCGCATCCACCTGCAGATCTGGGACACCGCCGGACAGGAGCGCTTCCGTTCACTAACCACGGCGTTTTACCGCGACGCCATG	FISTVGIDFREKRLLYNSRGRRHRIHLQIWDTAGQERFRSLTTAFYRDAM
FBtr0070293_FBgn0025382_11	FBgn0025382	Rab27	GGCATCGACTTCCGCGAAAAGCGGCTGCTGTACAACTCCCGCGGACGCCGCCACCGCATCCACCTGCAGATCTGGGACACCGCCGGACAGGAGCGCTTCCGTTCACTAACCACGGCGTTTTACCGCGACGCCATGGGTTTCCTGCTCATC	GIDFREKRLLYNSRGRRHRIHLQIWDTAGQERFRSLTTAFYRDAMGFLLI
FBtr0070293_FBgn0025382_12	FBgn0025382	Rab27	GAAAAGCGGCTGCTGTACAACTCCCGCGGACGCCGCCACCGCATCCACCTGCAGATCTGGGACACCGCCGGACAGGAGCGCTTCCGTTCACTAACCACGGCGTTTTACCGCGACGCCATGGGTTTCCTGCTCATCTTCGACCTGACCAGC	EKRLLYNSRGRRHRIHLQIWDTAGQERFRSLTTAFYRDAMGFLLIFDLTS
FBtr0070293_FBgn0025382_13	FBgn0025382	Rab27	TACAACTCCCGCGGACGCCGCCACCGCATCCACCTGCAGATCTGGGACACCGCCGGACAGGAGCGCTTCCGTTCACTAACCACGGCGTTTTACCGCGACGCCATGGGTTTCCTGCTCATCTTCGACCTGACCAGCGAGAAGAGCTTCCTG	YNSRGRRHRIHLQIWDTAGQERFRSLTTAFYRDAMGFLLIFDLTSEKSFL
FBtr0070293_FBgn0025382_14	FBgn0025382	Rab27	CGCCGCCACCGCATCCACCTGCAGATCTGGGACACCGCCGGACAGGAGCGCTTCCGTTCACTAACCACGGCGTTTTACCGCGACGCCATGGGTTTCCTGCTCATCTTCGACCTGACCAGCGAGAAGAGCTTCCTGGAGACGGCCAACTGG	RRHRIHLQIWDTAGQERFRSLTTAFYRDAMGFLLIFDLTSEKSFLETANW
FBtr0070293_FBgn0025382_15	FBgn0025382	Rab27	CACCTGCAGATCTGGGACACCGCCGGACAGGAGCGCTTCCGTTCACTAACCACGGCGTTTTACCGCGACGCCATGGGTTTCCTGCTCATCTTCGACCTGACCAGCGAGAAGAGCTTCCTGGAGACGGCCAACTGGCTGTCGCAGCTGCGG	HLQIWDTAGQERFRSLTTAFYRDAMGFLLIFDLTSEKSFLETANWLSQLR
FBtr0070293_FBgn0025382_16	FBgn0025382	Rab27	GACACCGCCGGACAGGAGCGCTTCCGTTCACTAACCACGGCGTTTTACCGCGACGCCATGGGTTTCCTGCTCATCTTCGACCTGACCAGCGAGAAGAGCTTCCTGGAGACGGCCAACTGGCTGTCGCAGCTGCGGACGCACGCCTACTCC	DTAGQERFRSLTTAFYRDAMGFLLIFDLTSEKSFLETANWLSQLRTHAYS
FBtr0070293_FBgn0025382_17	FBgn0025382	Rab27	GAGCGCTTCCGTTCACTAACCACGGCGTTTTACCGCGACGCCATGGGTTTCCTGCTCATCTTCGACCTGACCAGCGAGAAGAGCTTCCTGGAGACGGCCAACTGGCTGTCGCAGCTGCGGACGCACGCCTACTCCGAGGACCCCGACGTG	ERFRSLTTAFYRDAMGFLLIFDLTSEKSFLETANWLSQLRTHAYSEDPDV
FBtr0070293_FBgn0025382_18	FBgn0025382	Rab27	CTAACCACGGCGTTTTACCGCGACGCCATGGGTTTCCTGCTCATCTTCGACCTGACCAGCGAGAAGAGCTTCCTGGAGACGGCCAACTGGCTGTCGCAGCTGCGGACGCACGCCTACTCCGAGGACCCCGACGTGGTCCTCTGCGGCAAC	LTTAFYRDAMGFLLIFDLTSEKSFLETANWLSQLRTHAYSEDPDVVLCGN
FBtr0070293_FBgn0025382_19	FBgn0025382	Rab27	TACCGCGACGCCATGGGTTTCCTGCTCATCTTCGACCTGACCAGCGAGAAGAGCTTCCTGGAGACGGCCAACTGGCTGTCGCAGCTGCGGACGCACGCCTACTCCGAGGACCCCGACGTGGTCCTCTGCGGCAACAAGTGCGACCTGCTG	YRDAMGFLLIFDLTSEKSFLETANWLSQLRTHAYSEDPDVVLCGNKCDLL
FBtr0070293_FBgn0025382_2	FBgn0025382	Rab27	CCTGAGCCTGAGCCTCTGCAATTAGCCGGATCCGGTGAACAGTTCCTCGTCCTGGGCGACTCCGGCGTGGGAAAGACCTGTCTCCTCTACCAGTACACGGATGGCCGGTTCCACACCCAGTTCATCTCCACTGTGGGCATCGACTTCCGC	PEPEPLQLAGSGEQFLVLGDSGVGKTCLLYQYTDGRFHTQFISTVGIDFR
FBtr0070293_FBgn0025382_20	FBgn0025382	Rab27	GGTTTCCTGCTCATCTTCGACCTGACCAGCGAGAAGAGCTTCCTGGAGACGGCCAACTGGCTGTCGCAGCTGCGGACGCACGCCTACTCCGAGGACCCCGACGTGGTCCTCTGCGGCAACAAGTGCGACCTGCTGCAGCTGCGCGTGGTG	GFLLIFDLTSEKSFLETANWLSQLRTHAYSEDPDVVLCGNKCDLLQLRVV
FBtr0070293_FBgn0025382_21	FBgn0025382	Rab27	TTCGACCTGACCAGCGAGAAGAGCTTCCTGGAGACGGCCAACTGGCTGTCGCAGCTGCGGACGCACGCCTACTCCGAGGACCCCGACGTGGTCCTCTGCGGCAACAAGTGCGACCTGCTGCAGCTGCGCGTGGTGAGTCGCGACCAGGTG	FDLTSEKSFLETANWLSQLRTHAYSEDPDVVLCGNKCDLLQLRVVSRDQV
FBtr0070293_FBgn0025382_22	FBgn0025382	Rab27	GAGAAGAGCTTCCTGGAGACGGCCAACTGGCTGTCGCAGCTGCGGACGCACGCCTACTCCGAGGACCCCGACGTGGTCCTCTGCGGCAACAAGTGCGACCTGCTGCAGCTGCGCGTGGTGAGTCGCGACCAGGTGGCGGCCCTCTGCCGA	EKSFLETANWLSQLRTHAYSEDPDVVLCGNKCDLLQLRVVSRDQVAALCR
FBtr0070293_FBgn0025382_23	FBgn0025382	Rab27	GAGACGGCCAACTGGCTGTCGCAGCTGCGGACGCACGCCTACTCCGAGGACCCCGACGTGGTCCTCTGCGGCAACAAGTGCGACCTGCTGCAGCTGCGCGTGGTGAGTCGCGACCAGGTGGCGGCCCTCTGCCGACGCTACCGGCTGCCG	ETANWLSQLRTHAYSEDPDVVLCGNKCDLLQLRVVSRDQVAALCRRYRLP
FBtr0070293_FBgn0025382_24	FBgn0025382	Rab27	CTGTCGCAGCTGCGGACGCACGCCTACTCCGAGGACCCCGACGTGGTCCTCTGCGGCAACAAGTGCGACCTGCTGCAGCTGCGCGTGGTGAGTCGCGACCAGGTGGCGGCCCTCTGCCGACGCTACCGGCTGCCGTACATCGAGACGAGC	MSQLRTHAYSEDPDVVLCGNKCDLLQLRVVSRDQVAALCRRYRLPYIETS
FBtr0070293_FBgn0025382_25	FBgn0025382	Rab27	ACGCACGCCTACTCCGAGGACCCCGACGTGGTCCTCTGCGGCAACAAGTGCGACCTGCTGCAGCTGCGCGTGGTGAGTCGCGACCAGGTGGCGGCCCTCTGCCGACGCTACCGGCTGCCGTACATCGAGACGAGCGCCTGCACCGGCGCC	THAYSEDPDVVLCGNKCDLLQLRVVSRDQVAALCRRYRLPYIETSACTGA
FBtr0070293_FBgn0025382_26	FBgn0025382	Rab27	GAGGACCCCGACGTGGTCCTCTGCGGCAACAAGTGCGACCTGCTGCAGCTGCGCGTGGTGAGTCGCGACCAGGTGGCGGCCCTCTGCCGACGCTACCGGCTGCCGTACATCGAGACGAGCGCCTGCACCGGCGCCAACGTCAAGGAGGCC	EDPDVVLCGNKCDLLQLRVVSRDQVAALCRRYRLPYIETSACTGANVKEA
FBtr0070293_FBgn0025382_27	FBgn0025382	Rab27	GTCCTCTGCGGCAACAAGTGCGACCTGCTGCAGCTGCGCGTGGTGAGTCGCGACCAGGTGGCGGCCCTCTGCCGACGCTACCGGCTGCCGTACATCGAGACGAGCGCCTGCACCGGCGCCAACGTCAAGGAGGCCGTGGAGCTGCTGGTT	VLCGNKCDLLQLRVVSRDQVAALCRRYRLPYIETSACTGANVKEAVELLV
FBtr0070293_FBgn0025382_28	FBgn0025382	Rab27	AAGTGCGACCTGCTGCAGCTGCGCGTGGTGAGTCGCGACCAGGTGGCGGCCCTCTGCCGACGCTACCGGCTGCCGTACATCGAGACGAGCGCCTGCACCGGCGCCAACGTCAAGGAGGCCGTGGAGCTGCTGGTTGGCCGGGTCATGGAG	KCDLLQLRVVSRDQVAALCRRYRLPYIETSACTGANVKEAVELLVGRVME
FBtr0070293_FBgn0025382_29	FBgn0025382	Rab27	CAGCTGCGCGTGGTGAGTCGCGACCAGGTGGCGGCCCTCTGCCGACGCTACCGGCTGCCGTACATCGAGACGAGCGCCTGCACCGGCGCCAACGTCAAGGAGGCCGTGGAGCTGCTGGTTGGCCGGGTCATGGAGCGGATCGAGAACGCG	QLRVVSRDQVAALCRRYRLPYIETSACTGANVKEAVELLVGRVMERIENA
FBtr0070293_FBgn0025382_3	FBgn0025382	Rab27	CTGCAATTAGCCGGATCCGGTGAACAGTTCCTCGTCCTGGGCGACTCCGGCGTGGGAAAGACCTGTCTCCTCTACCAGTACACGGATGGCCGGTTCCACACCCAGTTCATCTCCACTGTGGGCATCGACTTCCGCGAAAAGCGGCTGCTG	MQLAGSGEQFLVLGDSGVGKTCLLYQYTDGRFHTQFISTVGIDFREKRLL
FBtr0070293_FBgn0025382_30	FBgn0025382	Rab27	AGTCGCGACCAGGTGGCGGCCCTCTGCCGACGCTACCGGCTGCCGTACATCGAGACGAGCGCCTGCACCGGCGCCAACGTCAAGGAGGCCGTGGAGCTGCTGGTTGGCCGGGTCATGGAGCGGATCGAGAACGCGGCCTGCAACCGCGAG	SRDQVAALCRRYRLPYIETSACTGANVKEAVELLVGRVMERIENAACNRE
FBtr0070293_FBgn0025382_31	FBgn0025382	Rab27	GCGGCCCTCTGCCGACGCTACCGGCTGCCGTACATCGAGACGAGCGCCTGCACCGGCGCCAACGTCAAGGAGGCCGTGGAGCTGCTGGTTGGCCGGGTCATGGAGCGGATCGAGAACGCGGCCTGCAACCGCGAGTTCTCCCTGCTACTG	AALCRRYRLPYIETSACTGANVKEAVELLVGRVMERIENAACNREFSLLL
FBtr0070293_FBgn0025382_32	FBgn0025382	Rab27	CGCTACCGGCTGCCGTACATCGAGACGAGCGCCTGCACCGGCGCCAACGTCAAGGAGGCCGTGGAGCTGCTGGTTGGCCGGGTCATGGAGCGGATCGAGAACGCGGCCTGCAACCGCGAGTTCTCCCTGCTACTGACCCAGTCGCGATGC	RYRLPYIETSACTGANVKEAVELLVGRVMERIENAACNREFSLLLTQSRC
FBtr0070293_FBgn0025382_33	FBgn0025382	Rab27	TACATCGAGACGAGCGCCTGCACCGGCGCCAACGTCAAGGAGGCCGTGGAGCTGCTGGTTGGCCGGGTCATGGAGCGGATCGAGAACGCGGCCTGCAACCGCGAGTTCTCCCTGCTACTGACCCAGTCGCGATGCCTGCCGAACATCGCC	YIETSACTGANVKEAVELLVGRVMERIENAACNREFSLLLTQSRCLPNIA
FBtr0070293_FBgn0025382_34	FBgn0025382	Rab27	GCCTGCACCGGCGCCAACGTCAAGGAGGCCGTGGAGCTGCTGGTTGGCCGGGTCATGGAGCGGATCGAGAACGCGGCCTGCAACCGCGAGTTCTCCCTGCTACTGACCCAGTCGCGATGCCTGCCGAACATCGCCTACGGTCAGCCGGAG	ACTGANVKEAVELLVGRVMERIENAACNREFSLLLTQSRCLPNIAYGQPE
FBtr0070293_FBgn0025382_35	FBgn0025382	Rab27	AACGTCAAGGAGGCCGTGGAGCTGCTGGTTGGCCGGGTCATGGAGCGGATCGAGAACGCGGCCTGCAACCGCGAGTTCTCCCTGCTACTGACCCAGTCGCGATGCCTGCCGAACATCGCCTACGGTCAGCCGGAGGACCTGGTGCGCCTC	NVKEAVELLVGRVMERIENAACNREFSLLLTQSRCLPNIAYGQPEDLVRL
FBtr0070293_FBgn0025382_36	FBgn0025382	Rab27	GTGGAGCTGCTGGTTGGCCGGGTCATGGAGCGGATCGAGAACGCGGCCTGCAACCGCGAGTTCTCCCTGCTACTGACCCAGTCGCGATGCCTGCCGAACATCGCCTACGGTCAGCCGGAGGACCTGGTGCGCCTCCACGATCGGCGAGAG	VELLVGRVMERIENAACNREFSLLLTQSRCLPNIAYGQPEDLVRLHDRRE
FBtr0070293_FBgn0025382_37	FBgn0025382	Rab27	GGCCGGGTCATGGAGCGGATCGAGAACGCGGCCTGCAACCGCGAGTTCTCCCTGCTACTGACCCAGTCGCGATGCCTGCCGAACATCGCCTACGGTCAGCCGGAGGACCTGGTGCGCCTCCACGATCGGCGAGAGGAGCCCTGCTCGCGG	GRVMERIENAACNREFSLLLTQSRCLPNIAYGQPEDLVRLHDRREEPCSR
FBtr0070293_FBgn0025382_38	FBgn0025382	Rab27	CGGATCGAGAACGCGGCCTGCAACCGCGAGTTCTCCCTGCTACTGACCCAGTCGCGATGCCTGCCGAACATCGCCTACGGTCAGCCGGAGGACCTGGTGCGCCTCCACGATCGGCGAGAGGAGCCCTGCTCGCGGCGCAACTGCCGCAAC	RIENAACNREFSLLLTQSRCLPNIAYGQPEDLVRLHDRREEPCSRRNCRN
FBtr0070293_FBgn0025382_4	FBgn0025382	Rab27	TCCGGTGAACAGTTCCTCGTCCTGGGCGACTCCGGCGTGGGAAAGACCTGTCTCCTCTACCAGTACACGGATGGCCGGTTCCACACCCAGTTCATCTCCACTGTGGGCATCGACTTCCGCGAAAAGCGGCTGCTGTACAACTCCCGCGGA	SGEQFLVLGDSGVGKTCLLYQYTDGRFHTQFISTVGIDFREKRLLYNSRG
FBtr0070293_FBgn0025382_5	FBgn0025382	Rab27	CTCGTCCTGGGCGACTCCGGCGTGGGAAAGACCTGTCTCCTCTACCAGTACACGGATGGCCGGTTCCACACCCAGTTCATCTCCACTGTGGGCATCGACTTCCGCGAAAAGCGGCTGCTGTACAACTCCCGCGGACGCCGCCACCGCATC	LVLGDSGVGKTCLLYQYTDGRFHTQFISTVGIDFREKRLLYNSRGRRHRI
FBtr0070293_FBgn0025382_6	FBgn0025382	Rab27	TCCGGCGTGGGAAAGACCTGTCTCCTCTACCAGTACACGGATGGCCGGTTCCACACCCAGTTCATCTCCACTGTGGGCATCGACTTCCGCGAAAAGCGGCTGCTGTACAACTCCCGCGGACGCCGCCACCGCATCCACCTGCAGATCTGG	SGVGKTCLLYQYTDGRFHTQFISTVGIDFREKRLLYNSRGRRHRIHLQIW
FBtr0070293_FBgn0025382_7	FBgn0025382	Rab27	ACCTGTCTCCTCTACCAGTACACGGATGGCCGGTTCCACACCCAGTTCATCTCCACTGTGGGCATCGACTTCCGCGAAAAGCGGCTGCTGTACAACTCCCGCGGACGCCGCCACCGCATCCACCTGCAGATCTGGGACACCGCCGGACAG	TCLLYQYTDGRFHTQFISTVGIDFREKRLLYNSRGRRHRIHLQIWDTAGQ
FBtr0070293_FBgn0025382_8	FBgn0025382	Rab27	CAGTACACGGATGGCCGGTTCCACACCCAGTTCATCTCCACTGTGGGCATCGACTTCCGCGAAAAGCGGCTGCTGTACAACTCCCGCGGACGCCGCCACCGCATCCACCTGCAGATCTGGGACACCGCCGGACAGGAGCGCTTCCGTTCA	QYTDGRFHTQFISTVGIDFREKRLLYNSRGRRHRIHLQIWDTAGQERFRS
FBtr0070293_FBgn0025382_9	FBgn0025382	Rab27	CGGTTCCACACCCAGTTCATCTCCACTGTGGGCATCGACTTCCGCGAAAAGCGGCTGCTGTACAACTCCCGCGGACGCCGCCACCGCATCCACCTGCAGATCTGGGACACCGCCGGACAGGAGCGCTTCCGTTCACTAACCACGGCGTTT	RFHTQFISTVGIDFREKRLLYNSRGRRHRIHLQIWDTAGQERFRSLTTAF
FBtr0070308_FBgn0026873_1	FBgn0026873	MED18	ATGGCGATTGTGTCGTCGGCCCGTGAGTCGCTCTCCCATGCGATGAACAACCGCTTCTTGCCCAACCTGGAGTACTTGCTGCAGGGATCTATCCTGGATTCCGCCGTGGAACACTTGATGCACAGACTAAAGGGACTCTGCGACAATGTG	MAIVSSARESLSHAMNNRFLPNLEYLLQGSILDSAVEHLMHRLKGLCDNV
FBtr0070308_FBgn0026873_10	FBgn0026873	MED18	CTCTGCGACAATGTGGACACCTCGCCGGAGCCGTTTCACGATCTGGAAGTGTGTATGAGCCTTCGCCAGCCCAATGCCAACCAGCCGCTGCTTCTTCGCGTGCGCCGAGCCCTTGGTCGCGATGCACCCTTTCAGATGCGCTACCTAGGA	LCDNVDTSPEPFHDLEVCMSLRQPNANQPLLLRVRRALGRDAPFQMRYLG
FBtr0070308_FBgn0026873_11	FBgn0026873	MED18	GACACCTCGCCGGAGCCGTTTCACGATCTGGAAGTGTGTATGAGCCTTCGCCAGCCCAATGCCAACCAGCCGCTGCTTCTTCGCGTGCGCCGAGCCCTTGGTCGCGATGCACCCTTTCAGATGCGCTACCTAGGAAACCCCGAGGTGGAT	DTSPEPFHDLEVCMSLRQPNANQPLLLRVRRALGRDAPFQMRYLGNPEVD
FBtr0070308_FBgn0026873_12	FBgn0026873	MED18	CCGTTTCACGATCTGGAAGTGTGTATGAGCCTTCGCCAGCCCAATGCCAACCAGCCGCTGCTTCTTCGCGTGCGCCGAGCCCTTGGTCGCGATGCACCCTTTCAGATGCGCTACCTAGGAAACCCCGAGGTGGATCTGCGCCGGCCTACA	PFHDLEVCMSLRQPNANQPLLLRVRRALGRDAPFQMRYLGNPEVDLRRPT
FBtr0070308_FBgn0026873_13	FBgn0026873	MED18	GAAGTGTGTATGAGCCTTCGCCAGCCCAATGCCAACCAGCCGCTGCTTCTTCGCGTGCGCCGAGCCCTTGGTCGCGATGCACCCTTTCAGATGCGCTACCTAGGAAACCCCGAGGTGGATCTGCGCCGGCCTACATTGGTACGCAGCTGC	EVCMSLRQPNANQPLLLRVRRALGRDAPFQMRYLGNPEVDLRRPTLVRSC
FBtr0070308_FBgn0026873_14	FBgn0026873	MED18	CTTCGCCAGCCCAATGCCAACCAGCCGCTGCTTCTTCGCGTGCGCCGAGCCCTTGGTCGCGATGCACCCTTTCAGATGCGCTACCTAGGAAACCCCGAGGTGGATCTGCGCCGGCCTACATTGGTACGCAGCTGCATGGACTGCGCCTGC	LRQPNANQPLLLRVRRALGRDAPFQMRYLGNPEVDLRRPTLVRSCMDCAC
FBtr0070308_FBgn0026873_15	FBgn0026873	MED18	GCCAACCAGCCGCTGCTTCTTCGCGTGCGCCGAGCCCTTGGTCGCGATGCACCCTTTCAGATGCGCTACCTAGGAAACCCCGAGGTGGATCTGCGCCGGCCTACATTGGTACGCAGCTGCATGGACTGCGCCTGCACCAATGGCATTTTG	ANQPLLLRVRRALGRDAPFQMRYLGNPEVDLRRPTLVRSCMDCACTNGIL
FBtr0070308_FBgn0026873_16	FBgn0026873	MED18	CTTCTTCGCGTGCGCCGAGCCCTTGGTCGCGATGCACCCTTTCAGATGCGCTACCTAGGAAACCCCGAGGTGGATCTGCGCCGGCCTACATTGGTACGCAGCTGCATGGACTGCGCCTGCACCAATGGCATTTTGGAATTCCTCACGGAA	LLRVRRALGRDAPFQMRYLGNPEVDLRRPTLVRSCMDCACTNGILEFLTE
FBtr0070308_FBgn0026873_17	FBgn0026873	MED18	CGAGCCCTTGGTCGCGATGCACCCTTTCAGATGCGCTACCTAGGAAACCCCGAGGTGGATCTGCGCCGGCCTACATTGGTACGCAGCTGCATGGACTGCGCCTGCACCAATGGCATTTTGGAATTCCTCACGGAAATGGGCTTCCGCCTG	RALGRDAPFQMRYLGNPEVDLRRPTLVRSCMDCACTNGILEFLTEMGFRL
FBtr0070308_FBgn0026873_18	FBgn0026873	MED18	GATGCACCCTTTCAGATGCGCTACCTAGGAAACCCCGAGGTGGATCTGCGCCGGCCTACATTGGTACGCAGCTGCATGGACTGCGCCTGCACCAATGGCATTTTGGAATTCCTCACGGAAATGGGCTTCCGCCTGGAGTTCGAGTACATA	DAPFQMRYLGNPEVDLRRPTLVRSCMDCACTNGILEFLTEMGFRLEFEYI
FBtr0070308_FBgn0026873_19	FBgn0026873	MED18	ATGCGCTACCTAGGAAACCCCGAGGTGGATCTGCGCCGGCCTACATTGGTACGCAGCTGCATGGACTGCGCCTGCACCAATGGCATTTTGGAATTCCTCACGGAAATGGGCTTCCGCCTGGAGTTCGAGTACATAGCAAAGGGCTATATG	MRYLGNPEVDLRRPTLVRSCMDCACTNGILEFLTEMGFRLEFEYIAKGYM
FBtr0070308_FBgn0026873_2	FBgn0026873	MED18	TCGGCCCGTGAGTCGCTCTCCCATGCGATGAACAACCGCTTCTTGCCCAACCTGGAGTACTTGCTGCAGGGATCTATCCTGGATTCCGCCGTGGAACACTTGATGCACAGACTAAAGGGACTCTGCGACAATGTGGACACCTCGCCGGAG	SARESLSHAMNNRFLPNLEYLLQGSILDSAVEHLMHRLKGLCDNVDTSPE
FBtr0070308_FBgn0026873_20	FBgn0026873	MED18	AACCCCGAGGTGGATCTGCGCCGGCCTACATTGGTACGCAGCTGCATGGACTGCGCCTGCACCAATGGCATTTTGGAATTCCTCACGGAAATGGGCTTCCGCCTGGAGTTCGAGTACATAGCAAAGGGCTATATGTTCCGCAAGGGGCGC	NPEVDLRRPTLVRSCMDCACTNGILEFLTEMGFRLEFEYIAKGYMFRKGR
FBtr0070308_FBgn0026873_21	FBgn0026873	MED18	CTGCGCCGGCCTACATTGGTACGCAGCTGCATGGACTGCGCCTGCACCAATGGCATTTTGGAATTCCTCACGGAAATGGGCTTCCGCCTGGAGTTCGAGTACATAGCAAAGGGCTATATGTTCCGCAAGGGGCGCATGAAGATTACCGTC	MRRPTLVRSCMDCACTNGILEFLTEMGFRLEFEYIAKGYMFRKGRMKITV
FBtr0070308_FBgn0026873_22	FBgn0026873	MED18	TTGGTACGCAGCTGCATGGACTGCGCCTGCACCAATGGCATTTTGGAATTCCTCACGGAAATGGGCTTCCGCCTGGAGTTCGAGTACATAGCAAAGGGCTATATGTTCCGCAAGGGGCGCATGAAGATTACCGTCTCCAAGCTCATTAAG	MVRSCMDCACTNGILEFLTEMGFRLEFEYIAKGYMFRKGRMKITVSKLIK
FBtr0070308_FBgn0026873_23	FBgn0026873	MED18	ATGGACTGCGCCTGCACCAATGGCATTTTGGAATTCCTCACGGAAATGGGCTTCCGCCTGGAGTTCGAGTACATAGCAAAGGGCTATATGTTCCGCAAGGGGCGCATGAAGATTACCGTCTCCAAGCTCATTAAGATTGTGCCCGGCAAG	MDCACTNGILEFLTEMGFRLEFEYIAKGYMFRKGRMKITVSKLIKIVPGK
FBtr0070308_FBgn0026873_24	FBgn0026873	MED18	ACCAATGGCATTTTGGAATTCCTCACGGAAATGGGCTTCCGCCTGGAGTTCGAGTACATAGCAAAGGGCTATATGTTCCGCAAGGGGCGCATGAAGATTACCGTCTCCAAGCTCATTAAGATTGTGCCCGGCAAGCAGCAGGACATGGCC	TNGILEFLTEMGFRLEFEYIAKGYMFRKGRMKITVSKLIKIVPGKQQDMA
FBtr0070308_FBgn0026873_25	FBgn0026873	MED18	GAATTCCTCACGGAAATGGGCTTCCGCCTGGAGTTCGAGTACATAGCAAAGGGCTATATGTTCCGCAAGGGGCGCATGAAGATTACCGTCTCCAAGCTCATTAAGATTGTGCCCGGCAAGCAGCAGGACATGGCCAACGAGCCAATCTCA	EFLTEMGFRLEFEYIAKGYMFRKGRMKITVSKLIKIVPGKQQDMANEPIS
FBtr0070308_FBgn0026873_26	FBgn0026873	MED18	ATGGGCTTCCGCCTGGAGTTCGAGTACATAGCAAAGGGCTATATGTTCCGCAAGGGGCGCATGAAGATTACCGTCTCCAAGCTCATTAAGATTGTGCCCGGCAAGCAGCAGGACATGGCCAACGAGCCAATCTCACAAAGCTACATAGTG	MGFRLEFEYIAKGYMFRKGRMKITVSKLIKIVPGKQQDMANEPISQSYIV
FBtr0070308_FBgn0026873_27	FBgn0026873	MED18	GAGTTCGAGTACATAGCAAAGGGCTATATGTTCCGCAAGGGGCGCATGAAGATTACCGTCTCCAAGCTCATTAAGATTGTGCCCGGCAAGCAGCAGGACATGGCCAACGAGCCAATCTCACAAAGCTACATAGTGGAACTCTCTGTGGTG	EFEYIAKGYMFRKGRMKITVSKLIKIVPGKQQDMANEPISQSYIVELSVV
FBtr0070308_FBgn0026873_28	FBgn0026873	MED18	GCAAAGGGCTATATGTTCCGCAAGGGGCGCATGAAGATTACCGTCTCCAAGCTCATTAAGATTGTGCCCGGCAAGCAGCAGGACATGGCCAACGAGCCAATCTCACAAAGCTACATAGTGGAACTCTCTGTGGTGGCGCCAACGGGGCAG	AKGYMFRKGRMKITVSKLIKIVPGKQQDMANEPISQSYIVELSVVAPTGQ
FBtr0070308_FBgn0026873_29	FBgn0026873	MED18	TTCCGCAAGGGGCGCATGAAGATTACCGTCTCCAAGCTCATTAAGATTGTGCCCGGCAAGCAGCAGGACATGGCCAACGAGCCAATCTCACAAAGCTACATAGTGGAACTCTCTGTGGTGGCGCCAACGGGGCAGGAGAATGTCGGCGAG	FRKGRMKITVSKLIKIVPGKQQDMANEPISQSYIVELSVVAPTGQENVGE
FBtr0070308_FBgn0026873_3	FBgn0026873	MED18	CTCTCCCATGCGATGAACAACCGCTTCTTGCCCAACCTGGAGTACTTGCTGCAGGGATCTATCCTGGATTCCGCCGTGGAACACTTGATGCACAGACTAAAGGGACTCTGCGACAATGTGGACACCTCGCCGGAGCCGTTTCACGATCTG	LSHAMNNRFLPNLEYLLQGSILDSAVEHLMHRLKGLCDNVDTSPEPFHDL
FBtr0070308_FBgn0026873_30	FBgn0026873	MED18	ATGAAGATTACCGTCTCCAAGCTCATTAAGATTGTGCCCGGCAAGCAGCAGGACATGGCCAACGAGCCAATCTCACAAAGCTACATAGTGGAACTCTCTGTGGTGGCGCCAACGGGGCAGGAGAATGTCGGCGAGGAAATGCGCGTGTTT	MKITVSKLIKIVPGKQQDMANEPISQSYIVELSVVAPTGQENVGEEMRVF
FBtr0070308_FBgn0026873_31	FBgn0026873	MED18	TCCAAGCTCATTAAGATTGTGCCCGGCAAGCAGCAGGACATGGCCAACGAGCCAATCTCACAAAGCTACATAGTGGAACTCTCTGTGGTGGCGCCAACGGGGCAGGAGAATGTCGGCGAGGAAATGCGCGTGTTTGCCGAGCAACTAAAG	SKLIKIVPGKQQDMANEPISQSYIVELSVVAPTGQENVGEEMRVFAEQLK
FBtr0070308_FBgn0026873_32	FBgn0026873	MED18	ATTGTGCCCGGCAAGCAGCAGGACATGGCCAACGAGCCAATCTCACAAAGCTACATAGTGGAACTCTCTGTGGTGGCGCCAACGGGGCAGGAGAATGTCGGCGAGGAAATGCGCGTGTTTGCCGAGCAACTAAAGCCACTCGTGCAGCTC	IVPGKQQDMANEPISQSYIVELSVVAPTGQENVGEEMRVFAEQLKPLVQL
FBtr0070308_FBgn0026873_33	FBgn0026873	MED18	CAGCAGGACATGGCCAACGAGCCAATCTCACAAAGCTACATAGTGGAACTCTCTGTGGTGGCGCCAACGGGGCAGGAGAATGTCGGCGAGGAAATGCGCGTGTTTGCCGAGCAACTAAAGCCACTCGTGCAGCTCGAGAAGATCGACTAC	QQDMANEPISQSYIVELSVVAPTGQENVGEEMRVFAEQLKPLVQLEKIDY
FBtr0070308_FBgn0026873_34	FBgn0026873	MED18	AACGAGCCAATCTCACAAAGCTACATAGTGGAACTCTCTGTGGTGGCGCCAACGGGGCAGGAGAATGTCGGCGAGGAAATGCGCGTGTTTGCCGAGCAACTAAAGCCACTCGTGCAGCTCGAGAAGATCGACTACAAGCGACTGGGCGGC	NEPISQSYIVELSVVAPTGQENVGEEMRVFAEQLKPLVQLEKIDYKRLGG
FBtr0070308_FBgn0026873_4	FBgn0026873	MED18	AACAACCGCTTCTTGCCCAACCTGGAGTACTTGCTGCAGGGATCTATCCTGGATTCCGCCGTGGAACACTTGATGCACAGACTAAAGGGACTCTGCGACAATGTGGACACCTCGCCGGAGCCGTTTCACGATCTGGAAGTGTGTATGAGC	NNRFLPNLEYLLQGSILDSAVEHLMHRLKGLCDNVDTSPEPFHDLEVCMS
FBtr0070308_FBgn0026873_5	FBgn0026873	MED18	CCCAACCTGGAGTACTTGCTGCAGGGATCTATCCTGGATTCCGCCGTGGAACACTTGATGCACAGACTAAAGGGACTCTGCGACAATGTGGACACCTCGCCGGAGCCGTTTCACGATCTGGAAGTGTGTATGAGCCTTCGCCAGCCCAAT	PNLEYLLQGSILDSAVEHLMHRLKGLCDNVDTSPEPFHDLEVCMSLRQPN
FBtr0070308_FBgn0026873_6	FBgn0026873	MED18	TTGCTGCAGGGATCTATCCTGGATTCCGCCGTGGAACACTTGATGCACAGACTAAAGGGACTCTGCGACAATGTGGACACCTCGCCGGAGCCGTTTCACGATCTGGAAGTGTGTATGAGCCTTCGCCAGCCCAATGCCAACCAGCCGCTG	MLQGSILDSAVEHLMHRLKGLCDNVDTSPEPFHDLEVCMSLRQPNANQPL
FBtr0070308_FBgn0026873_7	FBgn0026873	MED18	ATCCTGGATTCCGCCGTGGAACACTTGATGCACAGACTAAAGGGACTCTGCGACAATGTGGACACCTCGCCGGAGCCGTTTCACGATCTGGAAGTGTGTATGAGCCTTCGCCAGCCCAATGCCAACCAGCCGCTGCTTCTTCGCGTGCGC	ILDSAVEHLMHRLKGLCDNVDTSPEPFHDLEVCMSLRQPNANQPLLLRVR
FBtr0070308_FBgn0026873_8	FBgn0026873	MED18	GTGGAACACTTGATGCACAGACTAAAGGGACTCTGCGACAATGTGGACACCTCGCCGGAGCCGTTTCACGATCTGGAAGTGTGTATGAGCCTTCGCCAGCCCAATGCCAACCAGCCGCTGCTTCTTCGCGTGCGCCGAGCCCTTGGTCGC	VEHLMHRLKGLCDNVDTSPEPFHDLEVCMSLRQPNANQPLLLRVRRALGR
FBtr0070308_FBgn0026873_9	FBgn0026873	MED18	CACAGACTAAAGGGACTCTGCGACAATGTGGACACCTCGCCGGAGCCGTTTCACGATCTGGAAGTGTGTATGAGCCTTCGCCAGCCCAATGCCAACCAGCCGCTGCTTCTTCGCGTGCGCCGAGCCCTTGGTCGCGATGCACCCTTTCAG	HRLKGLCDNVDTSPEPFHDLEVCMSLRQPNANQPLLLRVRRALGRDAPFQ
FBtr0070315_FBgn0023509_1	FBgn0023509	mip130	ATGCTTACCGGCCGTCCAGTGAGAATGTCCGTTGCAGTAAACCAAAAAGGCTGGGGTAAGAAGGCAGGAGCTTCCGTATCCGACTCCGCAATTCGTACACAGTCCGCCCTCAGCGAGGGGGGTGGGGCCATTGACGTCCGGCCGATGGAG	MLTGRPVRMSVAVNQKGWGKKAGASVSDSAIRTQSALSEGGGAIDVRPME
FBtr0070315_FBgn0023509_10	FBgn0023509	mip130	GTCCGGCCGATGGAGCACGACGAGGAAATCAATCGCGAAGATCTCAACCTCGACGAGGACGATGAGATGGAGGAGGAGGAGGAGGAGGAGCACGCCGACGAAGAGGACGATGACGAGGAGCCGGATAGCAACGAGAACAGCGCACCGGAG	VRPMEHDEEINREDLNLDEDDEMEEEEEEEHADEEDDDEEPDSNENSAPE
FBtr0070315_FBgn0023509_100	FBgn0023509	mip130	CTGGGCTTCACGGCAAATCTTACCAACAACTATCTGCAGAAGAAGGAAAAAATAGACGGCGGTGCAGGAGCGGCAGCTGGAGCGGGATCACTCTACTTCAAGCCACAGAAGCACCTGGCCACCAATAATGCGGCTGCACGAAATGCGCTC	MGFTANLTNNYLQKKEKIDGGAGAAAGAGSLYFKPQKHLATNNAAARNAL
FBtr0070315_FBgn0023509_101	FBgn0023509	mip130	AATCTTACCAACAACTATCTGCAGAAGAAGGAAAAAATAGACGGCGGTGCAGGAGCGGCAGCTGGAGCGGGATCACTCTACTTCAAGCCACAGAAGCACCTGGCCACCAATAATGCGGCTGCACGAAATGCGCTCAGCATGAAGCTGAAC	NLTNNYLQKKEKIDGGAGAAAGAGSLYFKPQKHLATNNAAARNALSMKLN
FBtr0070315_FBgn0023509_102	FBgn0023509	mip130	TATCTGCAGAAGAAGGAAAAAATAGACGGCGGTGCAGGAGCGGCAGCTGGAGCGGGATCACTCTACTTCAAGCCACAGAAGCACCTGGCCACCAATAATGCGGCTGCACGAAATGCGCTCAGCATGAAGCTGAACAAGAGTGATCCGCTG	YLQKKEKIDGGAGAAAGAGSLYFKPQKHLATNNAAARNALSMKLNKSDPL
FBtr0070315_FBgn0023509_103	FBgn0023509	mip130	GAAAAAATAGACGGCGGTGCAGGAGCGGCAGCTGGAGCGGGATCACTCTACTTCAAGCCACAGAAGCACCTGGCCACCAATAATGCGGCTGCACGAAATGCGCTCAGCATGAAGCTGAACAAGAGTGATCCGCTGCTGGGACAGGATTCG	EKIDGGAGAAAGAGSLYFKPQKHLATNNAAARNALSMKLNKSDPLLGQDS
FBtr0070315_FBgn0023509_104	FBgn0023509	mip130	GGTGCAGGAGCGGCAGCTGGAGCGGGATCACTCTACTTCAAGCCACAGAAGCACCTGGCCACCAATAATGCGGCTGCACGAAATGCGCTCAGCATGAAGCTGAACAAGAGTGATCCGCTGCTGGGACAGGATTCGGTGGGCGTGAGTCCC	GAGAAAGAGSLYFKPQKHLATNNAAARNALSMKLNKSDPLLGQDSVGVSP
FBtr0070315_FBgn0023509_105	FBgn0023509	mip130	GCTGGAGCGGGATCACTCTACTTCAAGCCACAGAAGCACCTGGCCACCAATAATGCGGCTGCACGAAATGCGCTCAGCATGAAGCTGAACAAGAGTGATCCGCTGCTGGGACAGGATTCGGTGGGCGTGAGTCCCATTCGGCAGCAGTTG	AGAGSLYFKPQKHLATNNAAARNALSMKLNKSDPLLGQDSVGVSPIRQQL
FBtr0070315_FBgn0023509_106	FBgn0023509	mip130	CTCTACTTCAAGCCACAGAAGCACCTGGCCACCAATAATGCGGCTGCACGAAATGCGCTCAGCATGAAGCTGAACAAGAGTGATCCGCTGCTGGGACAGGATTCGGTGGGCGTGAGTCCCATTCGGCAGCAGTTGACGAGAAATCGCGGC	LYFKPQKHLATNNAAARNALSMKLNKSDPLLGQDSVGVSPIRQQLTRNRG
FBtr0070315_FBgn0023509_107	FBgn0023509	mip130	CAGAAGCACCTGGCCACCAATAATGCGGCTGCACGAAATGCGCTCAGCATGAAGCTGAACAAGAGTGATCCGCTGCTGGGACAGGATTCGGTGGGCGTGAGTCCCATTCGGCAGCAGTTGACGAGAAATCGCGGCTACTCCACCTCGCTG	QKHLATNNAAARNALSMKLNKSDPLLGQDSVGVSPIRQQLTRNRGYSTSL
FBtr0070315_FBgn0023509_108	FBgn0023509	mip130	ACCAATAATGCGGCTGCACGAAATGCGCTCAGCATGAAGCTGAACAAGAGTGATCCGCTGCTGGGACAGGATTCGGTGGGCGTGAGTCCCATTCGGCAGCAGTTGACGAGAAATCGCGGCTACTCCACCTCGCTGTTGGAGCACCTGGTG	TNNAAARNALSMKLNKSDPLLGQDSVGVSPIRQQLTRNRGYSTSLLEHLV
FBtr0070315_FBgn0023509_109	FBgn0023509	mip130	GCACGAAATGCGCTCAGCATGAAGCTGAACAAGAGTGATCCGCTGCTGGGACAGGATTCGGTGGGCGTGAGTCCCATTCGGCAGCAGTTGACGAGAAATCGCGGCTACTCCACCTCGCTGTTGGAGCACCTGGTGCGCCTGGAGAAGTAC	ARNALSMKLNKSDPLLGQDSVGVSPIRQQLTRNRGYSTSLLEHLVRLEKY
FBtr0070315_FBgn0023509_11	FBgn0023509	mip130	CACGACGAGGAAATCAATCGCGAAGATCTCAACCTCGACGAGGACGATGAGATGGAGGAGGAGGAGGAGGAGGAGCACGCCGACGAAGAGGACGATGACGAGGAGCCGGATAGCAACGAGAACAGCGCACCGGAGGAGCAAGTAGAGCCG	HDEEINREDLNLDEDDEMEEEEEEEHADEEDDDEEPDSNENSAPEEQVEP
FBtr0070315_FBgn0023509_110	FBgn0023509	mip130	AGCATGAAGCTGAACAAGAGTGATCCGCTGCTGGGACAGGATTCGGTGGGCGTGAGTCCCATTCGGCAGCAGTTGACGAGAAATCGCGGCTACTCCACCTCGCTGTTGGAGCACCTGGTGCGCCTGGAGAAGTACATTGCAGTTAAGGCG	SMKLNKSDPLLGQDSVGVSPIRQQLTRNRGYSTSLLEHLVRLEKYIAVKA
FBtr0070315_FBgn0023509_111	FBgn0023509	mip130	AAGAGTGATCCGCTGCTGGGACAGGATTCGGTGGGCGTGAGTCCCATTCGGCAGCAGTTGACGAGAAATCGCGGCTACTCCACCTCGCTGTTGGAGCACCTGGTGCGCCTGGAGAAGTACATTGCAGTTAAGGCGGATCGAATCCAGCGG	KSDPLLGQDSVGVSPIRQQLTRNRGYSTSLLEHLVRLEKYIAVKADRIQR
FBtr0070315_FBgn0023509_112	FBgn0023509	mip130	CTGGGACAGGATTCGGTGGGCGTGAGTCCCATTCGGCAGCAGTTGACGAGAAATCGCGGCTACTCCACCTCGCTGTTGGAGCACCTGGTGCGCCTGGAGAAGTACATTGCAGTTAAGGCGGATCGAATCCAGCGGCTCAACAAGATGAAC	MGQDSVGVSPIRQQLTRNRGYSTSLLEHLVRLEKYIAVKADRIQRLNKMN
FBtr0070315_FBgn0023509_113	FBgn0023509	mip130	GTGGGCGTGAGTCCCATTCGGCAGCAGTTGACGAGAAATCGCGGCTACTCCACCTCGCTGTTGGAGCACCTGGTGCGCCTGGAGAAGTACATTGCAGTTAAGGCGGATCGAATCCAGCGGCTCAACAAGATGAACGGCACCGCCGAGCTG	VGVSPIRQQLTRNRGYSTSLLEHLVRLEKYIAVKADRIQRLNKMNGTAEL
FBtr0070315_FBgn0023509_114	FBgn0023509	mip130	ATTCGGCAGCAGTTGACGAGAAATCGCGGCTACTCCACCTCGCTGTTGGAGCACCTGGTGCGCCTGGAGAAGTACATTGCAGTTAAGGCGGATCGAATCCAGCGGCTCAACAAGATGAACGGCACCGCCGAGCTGGCCATGGGCGATATG	IRQQLTRNRGYSTSLLEHLVRLEKYIAVKADRIQRLNKMNGTAELAMGDM
FBtr0070315_FBgn0023509_115	FBgn0023509	mip130	ACGAGAAATCGCGGCTACTCCACCTCGCTGTTGGAGCACCTGGTGCGCCTGGAGAAGTACATTGCAGTTAAGGCGGATCGAATCCAGCGGCTCAACAAGATGAACGGCACCGCCGAGCTGGCCATGGGCGATATGATAAGCCATGACGAG	TRNRGYSTSLLEHLVRLEKYIAVKADRIQRLNKMNGTAELAMGDMISHDE
FBtr0070315_FBgn0023509_116	FBgn0023509	mip130	TACTCCACCTCGCTGTTGGAGCACCTGGTGCGCCTGGAGAAGTACATTGCAGTTAAGGCGGATCGAATCCAGCGGCTCAACAAGATGAACGGCACCGCCGAGCTGGCCATGGGCGATATGATAAGCCATGACGAGAATGGGGATCGCCAT	YSTSLLEHLVRLEKYIAVKADRIQRLNKMNGTAELAMGDMISHDENGDRH
FBtr0070315_FBgn0023509_117	FBgn0023509	mip130	TTGGAGCACCTGGTGCGCCTGGAGAAGTACATTGCAGTTAAGGCGGATCGAATCCAGCGGCTCAACAAGATGAACGGCACCGCCGAGCTGGCCATGGGCGATATGATAAGCCATGACGAGAATGGGGATCGCCATCGCCGACAGATTGCA	MEHLVRLEKYIAVKADRIQRLNKMNGTAELAMGDMISHDENGDRHRRQIA
FBtr0070315_FBgn0023509_118	FBgn0023509	mip130	CGCCTGGAGAAGTACATTGCAGTTAAGGCGGATCGAATCCAGCGGCTCAACAAGATGAACGGCACCGCCGAGCTGGCCATGGGCGATATGATAAGCCATGACGAGAATGGGGATCGCCATCGCCGACAGATTGCAGTCAACTTCCAGCGC	RLEKYIAVKADRIQRLNKMNGTAELAMGDMISHDENGDRHRRQIAVNFQR
FBtr0070315_FBgn0023509_119	FBgn0023509	mip130	ATTGCAGTTAAGGCGGATCGAATCCAGCGGCTCAACAAGATGAACGGCACCGCCGAGCTGGCCATGGGCGATATGATAAGCCATGACGAGAATGGGGATCGCCATCGCCGACAGATTGCAGTCAACTTCCAGCGCCAGTATGCCTTCAAC	IAVKADRIQRLNKMNGTAELAMGDMISHDENGDRHRRQIAVNFQRQYAFN
FBtr0070315_FBgn0023509_12	FBgn0023509	mip130	AATCGCGAAGATCTCAACCTCGACGAGGACGATGAGATGGAGGAGGAGGAGGAGGAGGAGCACGCCGACGAAGAGGACGATGACGAGGAGCCGGATAGCAACGAGAACAGCGCACCGGAGGAGCAAGTAGAGCCGCCGGCCTTCAGCCTA	NREDLNLDEDDEMEEEEEEEHADEEDDDEEPDSNENSAPEEQVEPPAFSL
FBtr0070315_FBgn0023509_120	FBgn0023509	mip130	GATCGAATCCAGCGGCTCAACAAGATGAACGGCACCGCCGAGCTGGCCATGGGCGATATGATAAGCCATGACGAGAATGGGGATCGCCATCGCCGACAGATTGCAGTCAACTTCCAGCGCCAGTATGCCTTCAACATCGTGACCATCGAG	DRIQRLNKMNGTAELAMGDMISHDENGDRHRRQIAVNFQRQYAFNIVTIE
FBtr0070315_FBgn0023509_121	FBgn0023509	mip130	CTCAACAAGATGAACGGCACCGCCGAGCTGGCCATGGGCGATATGATAAGCCATGACGAGAATGGGGATCGCCATCGCCGACAGATTGCAGTCAACTTCCAGCGCCAGTATGCCTTCAACATCGTGACCATCGAGCGCATCAACGCCGAG	LNKMNGTAELAMGDMISHDENGDRHRRQIAVNFQRQYAFNIVTIERINAE
FBtr0070315_FBgn0023509_122	FBgn0023509	mip130	GGCACCGCCGAGCTGGCCATGGGCGATATGATAAGCCATGACGAGAATGGGGATCGCCATCGCCGACAGATTGCAGTCAACTTCCAGCGCCAGTATGCCTTCAACATCGTGACCATCGAGCGCATCAACGCCGAGCTCATGTTCGAGCTC	GTAELAMGDMISHDENGDRHRRQIAVNFQRQYAFNIVTIERINAELMFEL
FBtr0070315_FBgn0023509_123	FBgn0023509	mip130	GCCATGGGCGATATGATAAGCCATGACGAGAATGGGGATCGCCATCGCCGACAGATTGCAGTCAACTTCCAGCGCCAGTATGCCTTCAACATCGTGACCATCGAGCGCATCAACGCCGAGCTCATGTTCGAGCTCACCAAGGTGCAGGAG	AMGDMISHDENGDRHRRQIAVNFQRQYAFNIVTIERINAELMFELTKVQE
FBtr0070315_FBgn0023509_124	FBgn0023509	mip130	ATAAGCCATGACGAGAATGGGGATCGCCATCGCCGACAGATTGCAGTCAACTTCCAGCGCCAGTATGCCTTCAACATCGTGACCATCGAGCGCATCAACGCCGAGCTCATGTTCGAGCTCACCAAGGTGCAGGAGCTGTCCTCCAGCCTG	ISHDENGDRHRRQIAVNFQRQYAFNIVTIERINAELMFELTKVQELSSSL
FBtr0070315_FBgn0023509_125	FBgn0023509	mip130	AATGGGGATCGCCATCGCCGACAGATTGCAGTCAACTTCCAGCGCCAGTATGCCTTCAACATCGTGACCATCGAGCGCATCAACGCCGAGCTCATGTTCGAGCTCACCAAGGTGCAGGAGCTGTCCTCCAGCCTGACACGCAATCCCAAT	NGDRHRRQIAVNFQRQYAFNIVTIERINAELMFELTKVQELSSSLTRNPN
FBtr0070315_FBgn0023509_126	FBgn0023509	mip130	CGCCGACAGATTGCAGTCAACTTCCAGCGCCAGTATGCCTTCAACATCGTGACCATCGAGCGCATCAACGCCGAGCTCATGTTCGAGCTCACCAAGGTGCAGGAGCTGTCCTCCAGCCTGACACGCAATCCCAATGTCCAGGCCATGATT	RRQIAVNFQRQYAFNIVTIERINAELMFELTKVQELSSSLTRNPNVQAMI
FBtr0070315_FBgn0023509_127	FBgn0023509	mip130	GTCAACTTCCAGCGCCAGTATGCCTTCAACATCGTGACCATCGAGCGCATCAACGCCGAGCTCATGTTCGAGCTCACCAAGGTGCAGGAGCTGTCCTCCAGCCTGACACGCAATCCCAATGTCCAGGCCATGATTTCGCCGACATATTTG	VNFQRQYAFNIVTIERINAELMFELTKVQELSSSLTRNPNVQAMISPTYL
FBtr0070315_FBgn0023509_128	FBgn0023509	mip130	CAGTATGCCTTCAACATCGTGACCATCGAGCGCATCAACGCCGAGCTCATGTTCGAGCTCACCAAGGTGCAGGAGCTGTCCTCCAGCCTGACACGCAATCCCAATGTCCAGGCCATGATTTCGCCGACATATTTGCGCGAAGAGTGCCGC	QYAFNIVTIERINAELMFELTKVQELSSSLTRNPNVQAMISPTYLREECR
FBtr0070315_FBgn0023509_129	FBgn0023509	mip130	ATCGTGACCATCGAGCGCATCAACGCCGAGCTCATGTTCGAGCTCACCAAGGTGCAGGAGCTGTCCTCCAGCCTGACACGCAATCCCAATGTCCAGGCCATGATTTCGCCGACATATTTGCGCGAAGAGTGCCGCGCCAAGGCGTCACAG	IVTIERINAELMFELTKVQELSSSLTRNPNVQAMISPTYLREECRAKASQ
FBtr0070315_FBgn0023509_13	FBgn0023509	mip130	AACCTCGACGAGGACGATGAGATGGAGGAGGAGGAGGAGGAGGAGCACGCCGACGAAGAGGACGATGACGAGGAGCCGGATAGCAACGAGAACAGCGCACCGGAGGAGCAAGTAGAGCCGCCGGCCTTCAGCCTAGCGACGCTGGGACTC	NLDEDDEMEEEEEEEHADEEDDDEEPDSNENSAPEEQVEPPAFSLATLGL
FBtr0070315_FBgn0023509_130	FBgn0023509	mip130	CGCATCAACGCCGAGCTCATGTTCGAGCTCACCAAGGTGCAGGAGCTGTCCTCCAGCCTGACACGCAATCCCAATGTCCAGGCCATGATTTCGCCGACATATTTGCGCGAAGAGTGCCGCGCCAAGGCGTCACAGACGGTCGACGACATC	RINAELMFELTKVQELSSSLTRNPNVQAMISPTYLREECRAKASQTVDDI
FBtr0070315_FBgn0023509_131	FBgn0023509	mip130	CTCATGTTCGAGCTCACCAAGGTGCAGGAGCTGTCCTCCAGCCTGACACGCAATCCCAATGTCCAGGCCATGATTTCGCCGACATATTTGCGCGAAGAGTGCCGCGCCAAGGCGTCACAGACGGTCGACGACATCAACAAGGGCATGGTG	LMFELTKVQELSSSLTRNPNVQAMISPTYLREECRAKASQTVDDINKGMV
FBtr0070315_FBgn0023509_132	FBgn0023509	mip130	ACCAAGGTGCAGGAGCTGTCCTCCAGCCTGACACGCAATCCCAATGTCCAGGCCATGATTTCGCCGACATATTTGCGCGAAGAGTGCCGCGCCAAGGCGTCACAGACGGTCGACGACATCAACAAGGGCATGGTGAAGAATACGCGGATG	TKVQELSSSLTRNPNVQAMISPTYLREECRAKASQTVDDINKGMVKNTRM
FBtr0070315_FBgn0023509_133	FBgn0023509	mip130	CTGTCCTCCAGCCTGACACGCAATCCCAATGTCCAGGCCATGATTTCGCCGACATATTTGCGCGAAGAGTGCCGCGCCAAGGCGTCACAGACGGTCGACGACATCAACAAGGGCATGGTGAAGAATACGCGGATGATAAAGCTGCTGAAG	MSSSLTRNPNVQAMISPTYLREECRAKASQTVDDINKGMVKNTRMIKLLK
FBtr0070315_FBgn0023509_134	FBgn0023509	mip130	ACACGCAATCCCAATGTCCAGGCCATGATTTCGCCGACATATTTGCGCGAAGAGTGCCGCGCCAAGGCGTCACAGACGGTCGACGACATCAACAAGGGCATGGTGAAGAATACGCGGATGATAAAGCTGCTGAAGGACCTGACCACGCTG	TRNPNVQAMISPTYLREECRAKASQTVDDINKGMVKNTRMIKLLKDLTTL
FBtr0070315_FBgn0023509_135	FBgn0023509	mip130	GTCCAGGCCATGATTTCGCCGACATATTTGCGCGAAGAGTGCCGCGCCAAGGCGTCACAGACGGTCGACGACATCAACAAGGGCATGGTGAAGAATACGCGGATGATAAAGCTGCTGAAGGACCTGACCACGCTGTTGATCGTGACCCAG	VQAMISPTYLREECRAKASQTVDDINKGMVKNTRMIKLLKDLTTLLIVTQ
FBtr0070315_FBgn0023509_136	FBgn0023509	mip130	TCGCCGACATATTTGCGCGAAGAGTGCCGCGCCAAGGCGTCACAGACGGTCGACGACATCAACAAGGGCATGGTGAAGAATACGCGGATGATAAAGCTGCTGAAGGACCTGACCACGCTGTTGATCGTGACCCAGAATCTCGGCGGCGAC	SPTYLREECRAKASQTVDDINKGMVKNTRMIKLLKDLTTLLIVTQNLGGD
FBtr0070315_FBgn0023509_137	FBgn0023509	mip130	CGCGAAGAGTGCCGCGCCAAGGCGTCACAGACGGTCGACGACATCAACAAGGGCATGGTGAAGAATACGCGGATGATAAAGCTGCTGAAGGACCTGACCACGCTGTTGATCGTGACCCAGAATCTCGGCGGCGACTGCGAAGTGAGCGAG	REECRAKASQTVDDINKGMVKNTRMIKLLKDLTTLLIVTQNLGGDCEVSE
FBtr0070315_FBgn0023509_138	FBgn0023509	mip130	GCCAAGGCGTCACAGACGGTCGACGACATCAACAAGGGCATGGTGAAGAATACGCGGATGATAAAGCTGCTGAAGGACCTGACCACGCTGTTGATCGTGACCCAGAATCTCGGCGGCGACTGCGAAGTGAGCGAGGTTAACGAGGTGCTC	AKASQTVDDINKGMVKNTRMIKLLKDLTTLLIVTQNLGGDCEVSEVNEVL
FBtr0070315_FBgn0023509_139	FBgn0023509	mip130	ACGGTCGACGACATCAACAAGGGCATGGTGAAGAATACGCGGATGATAAAGCTGCTGAAGGACCTGACCACGCTGTTGATCGTGACCCAGAATCTCGGCGGCGACTGCGAAGTGAGCGAGGTTAACGAGGTGCTCGAAGGCTGCCTCGAG	TVDDINKGMVKNTRMIKLLKDLTTLLIVTQNLGGDCEVSEVNEVLEGCLE
FBtr0070315_FBgn0023509_14	FBgn0023509	mip130	GATGAGATGGAGGAGGAGGAGGAGGAGGAGCACGCCGACGAAGAGGACGATGACGAGGAGCCGGATAGCAACGAGAACAGCGCACCGGAGGAGCAAGTAGAGCCGCCGGCCTTCAGCCTAGCGACGCTGGGACTCCAACGCGTGGGCAGC	DEMEEEEEEEHADEEDDDEEPDSNENSAPEEQVEPPAFSLATLGLQRVGS
FBtr0070315_FBgn0023509_140	FBgn0023509	mip130	AACAAGGGCATGGTGAAGAATACGCGGATGATAAAGCTGCTGAAGGACCTGACCACGCTGTTGATCGTGACCCAGAATCTCGGCGGCGACTGCGAAGTGAGCGAGGTTAACGAGGTGCTCGAAGGCTGCCTCGAGGAAGTGCGCAGCAAT	NKGMVKNTRMIKLLKDLTTLLIVTQNLGGDCEVSEVNEVLEGCLEEVRSN
FBtr0070315_FBgn0023509_141	FBgn0023509	mip130	AAGAATACGCGGATGATAAAGCTGCTGAAGGACCTGACCACGCTGTTGATCGTGACCCAGAATCTCGGCGGCGACTGCGAAGTGAGCGAGGTTAACGAGGTGCTCGAAGGCTGCCTCGAGGAAGTGCGCAGCAATCTAATCTGCAGCGAA	KNTRMIKLLKDLTTLLIVTQNLGGDCEVSEVNEVLEGCLEEVRSNLICSE
FBtr0070315_FBgn0023509_142	FBgn0023509	mip130	ATAAAGCTGCTGAAGGACCTGACCACGCTGTTGATCGTGACCCAGAATCTCGGCGGCGACTGCGAAGTGAGCGAGGTTAACGAGGTGCTCGAAGGCTGCCTCGAGGAAGTGCGCAGCAATCTAATCTGCAGCGAAAACCGCGAGGTGTTC	IKLLKDLTTLLIVTQNLGGDCEVSEVNEVLEGCLEEVRSNLICSENREVF
FBtr0070315_FBgn0023509_143	FBgn0023509	mip130	GACCTGACCACGCTGTTGATCGTGACCCAGAATCTCGGCGGCGACTGCGAAGTGAGCGAGGTTAACGAGGTGCTCGAAGGCTGCCTCGAGGAAGTGCGCAGCAATCTAATCTGCAGCGAAAACCGCGAGGTGTTCCAGATGAGTGTCCAG	DLTTLLIVTQNLGGDCEVSEVNEVLEGCLEEVRSNLICSENREVFQMSVQ
FBtr0070315_FBgn0023509_144	FBgn0023509	mip130	TTGATCGTGACCCAGAATCTCGGCGGCGACTGCGAAGTGAGCGAGGTTAACGAGGTGCTCGAAGGCTGCCTCGAGGAAGTGCGCAGCAATCTAATCTGCAGCGAAAACCGCGAGGTGTTCCAGATGAGTGTCCAGGGGCGGCTGGAGTAC	MIVTQNLGGDCEVSEVNEVLEGCLEEVRSNLICSENREVFQMSVQGRLEY
FBtr0070315_FBgn0023509_145	FBgn0023509	mip130	AATCTCGGCGGCGACTGCGAAGTGAGCGAGGTTAACGAGGTGCTCGAAGGCTGCCTCGAGGAAGTGCGCAGCAATCTAATCTGCAGCGAAAACCGCGAGGTGTTCCAGATGAGTGTCCAGGGGCGGCTGGAGTACATAGCCATGGACATC	NLGGDCEVSEVNEVLEGCLEEVRSNLICSENREVFQMSVQGRLEYIAMDI
FBtr0070315_FBgn0023509_146	FBgn0023509	mip130	TGCGAAGTGAGCGAGGTTAACGAGGTGCTCGAAGGCTGCCTCGAGGAAGTGCGCAGCAATCTAATCTGCAGCGAAAACCGCGAGGTGTTCCAGATGAGTGTCCAGGGGCGGCTGGAGTACATAGCCATGGACATCAGCAGACGCTTGGAG	CEVSEVNEVLEGCLEEVRSNLICSENREVFQMSVQGRLEYIAMDISRRLE
FBtr0070315_FBgn0023509_147	FBgn0023509	mip130	GTTAACGAGGTGCTCGAAGGCTGCCTCGAGGAAGTGCGCAGCAATCTAATCTGCAGCGAAAACCGCGAGGTGTTCCAGATGAGTGTCCAGGGGCGGCTGGAGTACATAGCCATGGACATCAGCAGACGCTTGGAGGAGAAGAGCTTGAGT	VNEVLEGCLEEVRSNLICSENREVFQMSVQGRLEYIAMDISRRLEEKSLS
FBtr0070315_FBgn0023509_148	FBgn0023509	mip130	GAAGGCTGCCTCGAGGAAGTGCGCAGCAATCTAATCTGCAGCGAAAACCGCGAGGTGTTCCAGATGAGTGTCCAGGGGCGGCTGGAGTACATAGCCATGGACATCAGCAGACGCTTGGAGGAGAAGAGCTTGAGTCGCGTGGCGGATGGC	EGCLEEVRSNLICSENREVFQMSVQGRLEYIAMDISRRLEEKSLSRVADG
FBtr0070315_FBgn0023509_149	FBgn0023509	mip130	GAAGTGCGCAGCAATCTAATCTGCAGCGAAAACCGCGAGGTGTTCCAGATGAGTGTCCAGGGGCGGCTGGAGTACATAGCCATGGACATCAGCAGACGCTTGGAGGAGAAGAGCTTGAGTCGCGTGGCGGATGGCGACGACGATATTAAA	EVRSNLICSENREVFQMSVQGRLEYIAMDISRRLEEKSLSRVADGDDDIK
FBtr0070315_FBgn0023509_15	FBgn0023509	mip130	GAGGAGGAGGAGGAGCACGCCGACGAAGAGGACGATGACGAGGAGCCGGATAGCAACGAGAACAGCGCACCGGAGGAGCAAGTAGAGCCGCCGGCCTTCAGCCTAGCGACGCTGGGACTCCAACGCGTGGGCAGCGCACCGCCGCCCAAG	EEEEEHADEEDDDEEPDSNENSAPEEQVEPPAFSLATLGLQRVGSAPPPK
FBtr0070315_FBgn0023509_150	FBgn0023509	mip130	CTAATCTGCAGCGAAAACCGCGAGGTGTTCCAGATGAGTGTCCAGGGGCGGCTGGAGTACATAGCCATGGACATCAGCAGACGCTTGGAGGAGAAGAGCTTGAGTCGCGTGGCGGATGGCGACGACGATATTAAATCGCTGAAATCCGAG	LICSENREVFQMSVQGRLEYIAMDISRRLEEKSLSRVADGDDDIKSLKSE
FBtr0070315_FBgn0023509_151	FBgn0023509	mip130	AACCGCGAGGTGTTCCAGATGAGTGTCCAGGGGCGGCTGGAGTACATAGCCATGGACATCAGCAGACGCTTGGAGGAGAAGAGCTTGAGTCGCGTGGCGGATGGCGACGACGATATTAAATCGCTGAAATCCGAGGACGAGACCGATGAG	NREVFQMSVQGRLEYIAMDISRRLEEKSLSRVADGDDDIKSLKSEDETDE
FBtr0070315_FBgn0023509_152	FBgn0023509	mip130	CAGATGAGTGTCCAGGGGCGGCTGGAGTACATAGCCATGGACATCAGCAGACGCTTGGAGGAGAAGAGCTTGAGTCGCGTGGCGGATGGCGACGACGATATTAAATCGCTGAAATCCGAGGACGAGACCGATGAGGACCATGTGCAGGAT	QMSVQGRLEYIAMDISRRLEEKSLSRVADGDDDIKSLKSEDETDEDHVQD
FBtr0070315_FBgn0023509_153	FBgn0023509	mip130	GGGCGGCTGGAGTACATAGCCATGGACATCAGCAGACGCTTGGAGGAGAAGAGCTTGAGTCGCGTGGCGGATGGCGACGACGATATTAAATCGCTGAAATCCGAGGACGAGACCGATGAGGACCATGTGCAGGATCACAAGCATGGGGCA	GRLEYIAMDISRRLEEKSLSRVADGDDDIKSLKSEDETDEDHVQDHKHGA
FBtr0070315_FBgn0023509_154	FBgn0023509	mip130	ATAGCCATGGACATCAGCAGACGCTTGGAGGAGAAGAGCTTGAGTCGCGTGGCGGATGGCGACGACGATATTAAATCGCTGAAATCCGAGGACGAGACCGATGAGGACCATGTGCAGGATCACAAGCATGGGGCAGATGAGGAGCCCGCC	IAMDISRRLEEKSLSRVADGDDDIKSLKSEDETDEDHVQDHKHGADEEPA
FBtr0070315_FBgn0023509_155	FBgn0023509	mip130	AGCAGACGCTTGGAGGAGAAGAGCTTGAGTCGCGTGGCGGATGGCGACGACGATATTAAATCGCTGAAATCCGAGGACGAGACCGATGAGGACCATGTGCAGGATCACAAGCATGGGGCAGATGAGGAGCCCGCCGCAGATACCTCCAAG	SRRLEEKSLSRVADGDDDIKSLKSEDETDEDHVQDHKHGADEEPAADTSK
FBtr0070315_FBgn0023509_156	FBgn0023509	mip130	GAGAAGAGCTTGAGTCGCGTGGCGGATGGCGACGACGATATTAAATCGCTGAAATCCGAGGACGAGACCGATGAGGACCATGTGCAGGATCACAAGCATGGGGCAGATGAGGAGCCCGCCGCAGATACCTCCAAGACAAAAGCGAAAGGC	EKSLSRVADGDDDIKSLKSEDETDEDHVQDHKHGADEEPAADTSKTKAKG
FBtr0070315_FBgn0023509_157	FBgn0023509	mip130	CGCGTGGCGGATGGCGACGACGATATTAAATCGCTGAAATCCGAGGACGAGACCGATGAGGACCATGTGCAGGATCACAAGCATGGGGCAGATGAGGAGCCCGCCGCAGATACCTCCAAGACAAAAGCGAAAGGCAGTCCAAAGCAGGTT	RVADGDDDIKSLKSEDETDEDHVQDHKHGADEEPAADTSKTKAKGSPKQV
FBtr0070315_FBgn0023509_158	FBgn0023509	mip130	GACGACGATATTAAATCGCTGAAATCCGAGGACGAGACCGATGAGGACCATGTGCAGGATCACAAGCATGGGGCAGATGAGGAGCCCGCCGCAGATACCTCCAAGACAAAAGCGAAAGGCAGTCCAAAGCAGGTTGAAGGGAAGGAGAAC	DDDIKSLKSEDETDEDHVQDHKHGADEEPAADTSKTKAKGSPKQVEGKEN
FBtr0070315_FBgn0023509_159	FBgn0023509	mip130	TCGCTGAAATCCGAGGACGAGACCGATGAGGACCATGTGCAGGATCACAAGCATGGGGCAGATGAGGAGCCCGCCGCAGATACCTCCAAGACAAAAGCGAAAGGCAGTCCAAAGCAGGTTGAAGGGAAGGAGAACAGCGAAGTTGACAAG	SLKSEDETDEDHVQDHKHGADEEPAADTSKTKAKGSPKQVEGKENSEVDK
FBtr0070315_FBgn0023509_16	FBgn0023509	mip130	CACGCCGACGAAGAGGACGATGACGAGGAGCCGGATAGCAACGAGAACAGCGCACCGGAGGAGCAAGTAGAGCCGCCGGCCTTCAGCCTAGCGACGCTGGGACTCCAACGCGTGGGCAGCGCACCGCCGCCCAAGCCCAAAGTCCAGAAG	HADEEDDDEEPDSNENSAPEEQVEPPAFSLATLGLQRVGSAPPPKPKVQK
FBtr0070315_FBgn0023509_160	FBgn0023509	mip130	GACGAGACCGATGAGGACCATGTGCAGGATCACAAGCATGGGGCAGATGAGGAGCCCGCCGCAGATACCTCCAAGACAAAAGCGAAAGGCAGTCCAAAGCAGGTTGAAGGGAAGGAGAACAGCGAAGTTGACAAGATGGACCACAGTAGC	DETDEDHVQDHKHGADEEPAADTSKTKAKGSPKQVEGKENSEVDKMDHSS
FBtr0070315_FBgn0023509_161	FBgn0023509	mip130	GACCATGTGCAGGATCACAAGCATGGGGCAGATGAGGAGCCCGCCGCAGATACCTCCAAGACAAAAGCGAAAGGCAGTCCAAAGCAGGTTGAAGGGAAGGAGAACAGCGAAGTTGACAAGATGGACCACAGTAGCCATCCCATGGACACA	DHVQDHKHGADEEPAADTSKTKAKGSPKQVEGKENSEVDKMDHSSHPMDT
FBtr0070315_FBgn0023509_162	FBgn0023509	mip130	CACAAGCATGGGGCAGATGAGGAGCCCGCCGCAGATACCTCCAAGACAAAAGCGAAAGGCAGTCCAAAGCAGGTTGAAGGGAAGGAGAACAGCGAAGTTGACAAGATGGACCACAGTAGCCATCCCATGGACACAGACACAGAGAAGGAA	HKHGADEEPAADTSKTKAKGSPKQVEGKENSEVDKMDHSSHPMDTDTEKE
FBtr0070315_FBgn0023509_163	FBgn0023509	mip130	GATGAGGAGCCCGCCGCAGATACCTCCAAGACAAAAGCGAAAGGCAGTCCAAAGCAGGTTGAAGGGAAGGAGAACAGCGAAGTTGACAAGATGGACCACAGTAGCCATCCCATGGACACAGACACAGAGAAGGAAGAGAAACTGGAATCT	DEEPAADTSKTKAKGSPKQVEGKENSEVDKMDHSSHPMDTDTEKEEKLES
[truncated: 207,976+ more rows]

## Sheet: FlyTF_all
1168 FlyTF genes:						Info on FlyTF score:
[truncated: 1,169 more rows]
