# Supplementary material for: Systematic identification and characterization of repressive domains in Drosophila transcription factors
Source: EMBO J. 2022 Dec 22;42(3):e112100. doi: 10.15252/embj.2022112100 (PMC9890238; doi:10.15252/embj.2022112100)
Supplement: Supplementary file 3 — Dataset EV2 [file EMBJ-42-e112100-s021.xlsx]

## Sheet: Legend
Dataset EV2
sequences of RD expression plasmid backbones
sequences of plasmids with GFP reporters used for CRISPR/Cas9-mediated reporter integration to make GFP-expressing clonal, cell lines
information on promoter and enhancer elements within the plasmids

## Sheet: plasmids
name	description	sequence
RD-seq backbone	zfh1-DSCP-Gal4	tgtatttagaaaaataaacaaataggggttccgcgcacatttccccgaaaagtgccacctgacgcgccctgtagcggcgcattaagcgcggcgggtgtggtggttacgcgcagcgtgaccgctacacttgccagcgccctagcgcccgctcctttcgctttcttcccttcctttctcgccacgttcgccggctttccccgtcaagctctaaatcgggggctccctttagggttccgatttagtgctttacggcacctcgaccccaaaaaacttgattagggtgatggttcacgtagtgggccatcgccctgatagacggtttttcgccctttgacgttggagtccacgttctttaatagtggactcttgttccaaactggaacaacactcaaccctatc…
RD validation backbone	zfh1-DSCP-Gal4-dpse-EBFP2	GATAATACCGCGCCACATAGCAGAACTTTAAAAGTGCTCATCATTGGAAAACGTTCTTCGGGGCGAAAACTCTCAAGGATCTTACCGCTGTTGAGATCCAGTTCGATGTAACCCACTCGTGCACCCAACTGATCTTCAGCATCTTTTACTTTCACCAGCGTTTCTGGGTGAGCAAAAACAGGAAGGCAAAATGCCGCAAAAAAGGGAATAAGGGCGACACGGAAATGTTGAATACTCATACTCTTCCTTTTTCAATATTATTGAAGCATTTATCAGGGTTATTGTCTCATGAGCGGATACATATTTGAATGTATTTAGAAAAATAAACAAATAGGGGTTCCGCGCACATTTCCCCGAAAAGTGCCACCTGACGCGCCCTGTAGCGGCGCATTAAGCGCG…
RD FLAG backbone	zfh1-DSCP-3xFLAG-Gal4-dpse-EBFP2	ACATATGCGTGTATATAAAATATTTTTAAACATTATTAGGTATACTATAAACTCTGCCTCATTCATGCCTACAGAACTTCAGCCTTGACATTCTATATATAGAAACCCTTACTACGTCTTTACTCTTTAAATAGTTCTTTGGATATTATATTAGCACATTGATGTGCTTTTTTTTTGGATGGTTGTGTCCAACTCACGGTACCGAGCTCTTACGCGTCCATGCATGCTATGGGAATTCCCATCAGACGTCTGGCTCGAGATCTGCGATCGAGCTCGCCCGGGGATCGAGCGCAGCGGTATAAAAGGGCGCGGGGTGGCTGAGAGCATCAGTTGTGAATGAATGTTCGAGCCGAGCAGACGTGCCGCTGCCTTCGTTAATATCCTTTGAATAAGCCAACT…
name	description	sequence
zfh1-DSCP reporter	14xUAS-zfh1-DSCP-EGFP-polyA	GCTCCGCCCCCCTGACGAGCATCACAAAAATCGACGCTCAAGTCAGAGGTGGCGAAACCCGACAGGACTATAAAGATACCAGGCGTTTCCCCCTGGAAGCTCCCTCGTGCGCTCTCCTGTTCCGACCCTGCCGCTTACCGGATACCTGTCCGCCTTTCTCCCTTCGGGAAGCGTGGCGCTTTCTCATAGCTCACGCTGTAGGTATCTCAGTTCGGTGTAGGTCGTTCGCTCCAAGCTGGGCTGTGTGCACGAACCCCCCGTTCAGCCCGACCGCTGCGCCTTATCCGGTAACTATCGTCTTGAGTCCAACCCGGTAAGACACGACTTATCGCCACTGGCAGCAGCCACTGGTAACAGGATTAGCAGAGCGAGGTATGTAGGCGGTGCTACAGAGTTCTT…
ent1-DSCP reporter	14xUAS-ent1-rps12-EGFP-polyA	CTGGCGGGATTTCATTTGCGCCATTGCTGATCCCCATGTCTACCACTGGCAGACCGTGATGGACGACACCGTGTCCGCCAGCGTAGCTCAAGCCCTGGACGAACTGATGCTGTGGGCCGAAGACTGTCCCGAGGTGCGCCACCTCGTCCATGCCGACTTCGGCAGCAACAACGTCCTGACCGACAACGGCCGCATCACCGCCGTAATCGACTGGTCCGAAGCTATGTTCGGGGACAGTCAGTACGAGGTGGCCAACATCTTCTTCTGGCGGCCCTGGCTGGCTTGCATGGAGCAGCAGACTCGCTACTTCGAGCGCCGGCATCCCGAGCTGGCCGGCAGCCCTCGTCTGCGAGCCTACATGCTGCGCATCGGCCTGGATCAGCTCTACCAGAGCCTCGT…
promoters and enhancers:
name	reference	sequence	species	genomic coordinates	nt
dpse-102 enhancer	Arnold et al. 2014 (doi: 10.1038/ng.3009)	ATCTGAGGATGCCGCACCCTGCCCCACCTGTGGCTGGGCATTCGACCTTCAGGGGCCATTGTCCCTTGTAATGCCCACCCACTCCTATTAGTACTCTTATAAATCTTTTCTTATAGATTATTGTTCATTTAAAGTATGTTCTTCCCAAAACAAGAGCTTCATGGTTCATGGCCGCTACACCCGGAAGCAACTGCAGCCGTTCACACGCTGACAGCGAACTGACACGAATACTCATAATCATTTCAATTAGACGTGTTGCAATTAGCCTTGTCGACCCGCCACCACTGCAGGTTCATTCCGTACGAGTATGTTGCACAATTACGTAAATTAGCGGCGAGGAATTCAATATGCTTGGGCAGGCAAAGAGGGAGTCGAGCGAGAGTCCCTGTGTGCGCATTA…	Drosophila pseudoobscura	chr4_group1:712,370-713,356 (FlyBase 1.03/dp3)	987
CG13116	Arnold et al. 2017 (doi: 10.1038/nbt.3739)	ACTGCATCGATCAGTGCGGTCGACTGGCGTTGTAATTTTTTTATATAGCGGGCTTTTGCGCACTCCGTGCATCATTTAGTAACGAAGCTTAAACCGAACCGCATCGCTCTGAAGCTCTAAAGCGCGCGCGCTCTCCTTCCCCGCGGAACCATCGAGAACCAACATCGACAAGAACTACAACAACAGCGAGA	Drosophila pseudoobscura	chr4_group3:438,087-438,277 (FlyBase 1.03/dp3)	191
zfh1 enhancer	Zabidi et al. 2015 (doi: 10.1038/nature13994)	CTTAAAAGTGCCAGTGCTTGTGGCGTGCACGGAGAAAAAAACCTTGAGGTCATATTTGAAAAAAAAAAAAAAAAACTAAATTCCAAGTGAGTAGTTTACTCTTAGTCACTATCGAGTGTGTGCTGTTTGTTTTTCGAAATATGCATATCTTAGCTACTTGCGTTGCTGTTTTTTTTTTTTTTTTTTTTTTTTTGACGATTTGTCAACAGGAAATATGCATAAGGTTGGCTCGGGATCCGGATCGGATGGCATGGGGTTTGATTGGATGCCGTACTTGGCACCGCACTGCCGTTATCGGTTGGCTCATTTCCCGTTAGCCGCGAACAAAGCCCACGCATTGTGCTACGACCGCCGTGATGTGTTCAAAGATCAAGTGCCCCCAGAACCATCTCCTGCCAT…	Drosophila melanogaster	chr3R:26,600,420-26,601,280 (dm3)	862
ent1 enhancer	Zabidi et al. 2015 (doi: 10.1038/nature13994)	CTGCGGACGAAAAGCGGGAACGAAGCTGCCCTCCGTGCCCAGAATCTCGTCATCCTCGTCCAGGGCGTCCACCAGTCGTCGTGTGTCACTGGTGCCTGGCATTGCCACTGAATTGCACTACTGTTTTGTACGCAGCCCTTGGTATTCATAAATTTACAACACCTCTGGCGGATTATTCACATCTGTAATTGTGGAGAAGTATTCGATGTAACTTAATCTGATGCAATTTACTTTCATGTGTATCATTTAGCACGGACGAACTGCGTAACATAAAAACGAATTTGTAAACAACAAAGCAAGACATTATACAAAAAATATCGATGGCTTATCGAGAGGAATCGATTAAATGAAAATATCTAAGATATCGCACTAACACCACAAAACCGTTCACCCAGGTTG…	Drosophila melanogaster	chr2L:357585-358270 (dm3)	686
Drosophila synthetic core promoter (DSCP)	Pfeiffer et al. 2008 (doi: 10.1073/pnas.0803697105)	GAGCTCGCCCGGGGATCGAGCGCAGCGGTATAAAAGGGCGCGGGGTGGCTGAGAGCATCAGTTGTGAATGAATGTTCGAGCCGAGCAGACGTGCCGCTGCCTTCGTTAATATCCTTTGAATAAGCCAACTTTGAATCACAAGACGCATACCAAAC	synthetic construct	synthetic construct	155
rps12 promoter	Zabidi et al. 2015 (doi: 10.1038/nature13994)	TTGTACCAATAGCTAAAAACTCACATCTCCAGCGCCATGCCGATTTTGTTCTCTTTCTTTCCGGTTGTCAAAAGGTACAGATGCTTGGATTTTATTTCTCCGAAATGAAGAGGTTTTCTTATCGAAAATGTAATAAATATGAACAATTAACTATCTTTTCCAGTGCAGTGCATCCTTAACCGCAGAACA	Drosophila melanogaster	chr3L:13,016,420-13,016,608 (dm3)	189
