# Supplementary material for: Systematic identification and characterization of repressive domains in Drosophila transcription factors
Source: EMBO J. 2022 Dec 22;42(3):e112100. doi: 10.15252/embj.2022112100 (PMC9890238; doi:10.15252/embj.2022112100)
Supplement: Supplementary file 4 — Dataset EV3 [file EMBJ-42-e112100-s006.xlsx]

## Sheet: Legend
Dataset EV3
195 RD-seq hits after merging of hits from screens with zfh1-DSCP and ent1-rps12 reporter cell lines
Content of columns explained:
column Nr	column name	content
1	FBgn	Flybase gene ID
2	FBtr	Flybase transcript ID
3	RD.name	name of RD
4	start.RD.region.nt	start of RD region in nt refering to the full-length protein
5	end.RD.region.nt	end of RD region in nt refering to the full-length protein
6	width.RD.region	width of RD region
7	presence.RD.region.zfh1-rep1	1 indicates that the RD region has been called as an RD by the RD-seq pipeline in the particular screen
8	presence.RD.region.zfh1-rep2	1 indicates that the RD region has been called as an RD by the RD-seq pipeline in the particular screen
9	presence.RD.region.ent1-rep1	1 indicates that the RD region has been called as an RD by the RD-seq pipeline in the particular screen
10	presence.RD.region.ent1-rep2	1 indicates that the RD region has been called as an RD by the RD-seq pipeline in the particular screen
11	presence.RD.region.zfh1	1 indicates that RD region has been called as an RD in both RD-seq replicates with the particular reporter cell line
12	presence.RD.region.ent1	1 indicates that RD region has been called as an RD in both RD-seq replicates with the particular reporter cell line
13	RD.region.ntSeq	nucleotide sequence of the RD region
14	RD.region.aaSeq	amino acid sequence of the RD region
15	RD.region.length.AA	length of RD region in amino acids
16	RD.region.log2FC.zfh1-rep1	average log2FC of all oligonucleotides within the RD region called in RD-seq
17	RD.region.log2FC.zfh1-rep2	average log2FC of all oligonucleotides within the RD region called in RD-seq
18	RD.region.log2FC.ent1-rep1	average log2FC of all oligonucleotides within the RD region called in RD-seq
19	RD.region.log2FC.ent1-rep2	average log2FC of all oligonucleotides within the RD region called in RD-seq
20	RD.region.mean.log2FC.zfh1	average of the RD.region.log2FC for both RD-seq replicates for the particular reporter cell line
21	RD.region.mean.log2FC.ent1	average of the RD.region.log2FC for both RD-seq replicates for the particular reporter cell line
22	meanActivity.RD.region.zfh1.ent1	average of columns Nr 20 and 21
23	RD.region.log2FC.preference	delta of column 21 and column 20
24	RD.region.preference.1.3fold	indicates RD region preference for the ent1 or the zfh1 reporter or none of both (global); conditions: [RD.region.log2FC.preference>log2(1.3) = ent1 preference], [RD.region.log2FC.preference>(-log2(1.3)) = zfh1 preference], rest is global
25	best.oligo.ID	ID of the highest scoring oligo for the RD region
26	best.oligo.position.nt	position of the highest scoring oligo for the RD region in nucleotides refereing to the full-length gene sequence
27	best.oligo.ntSeq	nucleotide sequence of the highest scoring oligo for the RD region
28	best.oligo..aaSeq	amino acid sequence of the highest scoring oligo for the RD region
29	best.oligo.log2FC.zfh1	log2FC of highest scoring oligo for the RD region in RD-seq screens with the particular reporter
30	best.oligo.p-value.zfh1	p value of highest scoring oligo for the RD region in RD-seq screens with the particular reporter
31	best.oligo.p-adj-value.zfh1	adjusted p value of highest scoring oligo for the RD region in RD-seq screens with the particular reporter
32	best.oligo.log2FC.ent1	log2FC of highest scoring oligo for the RD region in RD-seq screens with the particular reporter
33	best.oligo.p-value.ent1	p value of highest scoring oligo for the RD region in RD-seq screens with the particular reporter
34	best.oligo.p-adj-value.ent1	adjusted p value of highest scoring oligo for the RD region in RD-seq screens with the particular reporter
35	Stampfel_2015_CLUSTER	number of cluster from Stampfel et al. 2015
36	Stampfel_2015_SUM	sum of luciferase signals from all 24 tested contexts from Stampfel et al. 2015
37	Stampfel_2015_repressor	categorization as a repressor protein according to Stampfel et al. 2015, Sum of luciferase signals < -10
38	Stampfel_or_other_literature.repressor	indicates if the full-length protein in which the RD is detected is known to be a repressor from Stampfel et al. 2015 or other literature
39	literature.reference	respective literature reference for repressor
40	literature.reference.doi	doi number for respective literature reference for repressor
41	RD.known	indicates if the RD detected in RD-seq has been described in the literature before
42	RD.reference	respective literature reference for RD
43	RD.reference.doi	doi number for respective literature reference for RD

## Sheet: 195_RD-seq_hits
FBgn	FBtr	RD.name	start.RD.region.nt	end.RD.region.nt	width.RD.region	presence.RD.region.zfh1-rep1	presence.RD.region.zfh1-rep2	presence.RD.region.ent1-rep1	presence.RD.region.ent1-rep2	presence.RD.region.zfh1	presence.RD.region.ent1	RD.region.ntSeq	RD.region.aaSeq	RD.region.length.AA	RD.region.log2FC.zfh1-rep1	RD.region.log2FC.zfh1-rep2	RD.region.log2FC.ent1-rep1	RD.region.log2FC.ent1-rep2	RD.region.mean.log2FC.zfh1	RD.region.mean.log2FC.ent1	meanActivity.RD.region.zfh1.ent1	RD.region.log2FC.preference	RD.region.preference.1.3fold	best.oligo.ID	best.oligo.position.nt	best.oligo.ntSeq	best.oligo..aaSeq	best.oligo.log2FC.zfh1	best.oligo.p-value.zfh1	best.oligo.p-adj-value.zfh1	best.oligo.log2FC.ent1	best.oligo.p-value.ent1	best.oligo.p-adj-value.ent1	Stampfel_2015_CLUSTER	Stampfel_2015_SUM	Stampfel_2015_repressor	Stampfel_or_other_literature.repressor	literature.reference	literature.reference.doi	RD.known	RD.reference	RD.reference.doi
FBgn0264442	FBtr0332558	ab	2400	2670	270	0	0	1	1	0	1	CAATTCGACCTGAGCAAGCTGGCCGCCGGAAATCCCGCCTTTGGACAGAGCGGACCCGGACTAACCATTGAGCCGATAATGCGACACGAACAGGCAGCGGGAAACCTCTCGCCGAACCGACCACTGGCTCTCAACTCGGGCGGCAGGATGATGGGTCACGATGAAATGGCGGAAAATGATGGCGACATGCGGCGGGAAGGTTCGGAACCCATGGATCTGGGCCTGGACAACAACCAGTCGGGCAGCAACCATGAGGTGGCCAACTCCGATG	QFDLSKLAAGNPAFGQSGPGLTIEPIMRHEQAAGNLSPNRPLALNSGGRMMGHDEMAENDGDMRREGSEPMDLGLDNNQSGSNHEVANSD	90	0.300785	-0.654773	0.705871	-0.216436	-0.176994	0.244718	0.0338619	0.421712	ent1	FBtr0332558_FBgn0264442_169	FBtr0332558:2521-2671	CCACTGGCTCTCAACTCGGGCGGCAGGATGATGGGTCACGATGAAATGGCGGAAAATGATGGCGACATGCGGCGGGAAGGTTCGGAACCCATGGATCTGGGCCTGGACAACAACCAGTCGGGCAGCAACCATGAGGTGGCCAACTCCGAT	PLALNSGGRMMGHDEMAENDGDMRREGSEPMDLGLDNNQSGSNHEVANSD	0.295477	0.640012	0.999908	2.77105	0.000262138	0.0335761	0	0	no	yes	Noon et al. 2016	10.1016/j.devcel.2016.10.010	no	NA	NA
FBgn0000014	FBtr0083388	abd-A	1392	1644	252	0	0	1	1	0	1	GAACAGGCGCGACGCGATCGAGAGGAGCAGGAGAAAATGAAGGCCCAGGAGACGATGAAATCCGCCCAGCAGAACAAGCAAGTGCAACAGCAGCAGCAACAGCAACAGCAGCAGCAACAGCAGCAGCAGCAACAGCACCAACAGCAGCAACAACAGCCGCAGGACCACCACTCGATCATCGCACACAATCCAGGCCACTTGCACCACTCGGTGGTAGGTCAAAACGATCTCAAGCTCGGCCTTGGCATGGGCG	EQARRDREEQEKMKAQETMKSAQQNKQVQQQQQQQQQQQQQQQQQHQQQQQQPQDHHSIIAHNPGHLHHSVVGQNDLKLGLGMG	84	0.176299	0.348504	0.609069	0.372329	0.262401	0.490699	0.37655	0.228298	global	FBtr0306337_FBgn0000014_111	FBtr0083388:1441-1591	GAGACGATGAAATCCGCCCAGCAGAACAAGCAAGTGCAACAGCAGCAGCAACAGCAACAGCAGCAGCAACAGCAGCAGCAGCAACAGCACCAACAGCAGCAACAACAGCCGCAGGACCACCACTCGATCATCGCACACAATCCAGGCCAC	ETMKSAQQNKQVQQQQQQQQQQQQQQQQQHQQQQQQPQDHHSIIAHNPGH	-0.877704	0.204337	0.999908	3.50835	0.000162249	0.0225286	11	-27.48	yes	yes	Stampfel et al. 2015	doi.org/10.1038/nature15545	no	NA	NA
FBgn0026573	FBtr0088042	ADD1	2145	2325	180	1	1	0	0	1	0	GTCAACGAAGGCGCCAGTGAGCCCAAGCCCGTATCTCCTGGCCAAAAGAAGCAGCCGCGCAAGAAAACTACAAATAAGCCAAATCCAGCACTCTTGCAATTGGAACGCCAACGCATGGAGGACATGAAAAAATCCGATGCCAAGCTGAAAATGAAGGTCATGGTCAAGCTGAAGCGAGCTG	VNEGASEPKPVSPGQKKQPRKKTTNKPNPALLQLERQRMEDMKKSDAKLKMKVMVKLKRA	60	1.46148	1.19943	0.442415	0.0477476	1.33046	0.245081	0.78777	-1.08538	zfh1	FBtr0088042_FBgn0026573_144	FBtr0088042:2146-2296	GTCAACGAAGGCGCCAGTGAGCCCAAGCCCGTATCTCCTGGCCAAAAGAAGCAGCCGCGCAAGAAAACTACAAATAAGCCAAATCCAGCACTCTTGCAATTGGAACGCCAACGCATGGAGGACATGAAAAAATCCGATGCCAAGCTGAAA	VNEGASEPKPVSPGQKKQPRKKTTNKPNPALLQLERQRMEDMKKSDAKLK	4.1649	1.29665e-38	1.66593e-35	1.12173	0.239026	0.999807	0	0	no	yes	Alekseyenko et al. 2014	10.1101/gad.241950.114	no	NA	NA
FBgn0004372	FBtr0073006	aly	915	1080	165	1	1	0	1	1	0	TCAATTATTATGCGCGGCAACAAATCGTCCTCGGTTATTTCGGAGAGCGCCAAGACCGAGAAGTTCGGAAACAAGAGGTACACCAAGGAACTTCTGGAATCAGTGCTAAGGGTTGGTAAACTACAGGATGTCAAGCACAAGATCCTCATGGACTTGGCCCGAATGA	SIIMRGNKSSSVISESAKTEKFGNKRYTKELLESVLRVGKLQDVKHKILMDLARM	55	0.625197	0.467249	0.392614	-0.0274869	0.546223	0.182563	0.364393	-0.36366	global	FBtr0073006_FBgn0004372_63	FBtr0073006:931-1081	GGCAACAAATCGTCCTCGGTTATTTCGGAGAGCGCCAAGACCGAGAAGTTCGGAAACAAGAGGTACACCAAGGAACTTCTGGAATCAGTGCTAAGGGTTGGTAAACTACAGGATGTCAAGCACAAGATCCTCATGGACTTGGCCCGAATG	GNKSSSVISESAKTEKFGNKRYTKELLESVLRVGKLQDVKHKILMDLARM	3.37539	1.51766e-16	5.92287e-14	2.60005	0.000962032	0.0973562	0	0	no	no	NA	NA	no	NA	NA
FBgn0005386	FBtr0306009	ash1	2115	2385	270	1	1	1	1	1	1	GACTTCGCTATGCTATCAGCTAGCGCTAGTGGAACTCCCAATGGCAGCGGAAGCAGTAATGGAAATACCAAACGACGACACAAGAAATCTCAAAGCAATGACAGTTCCAGTCCCGATGATCACAAGTTGCCGTTGAAAAAGCGCCACTATCTTTTGACTCCAGGAGAGCGTCCGCCGGCGGAAGTAGCATTCGCCAATGGGAAATTGAACGCAGAGGCCTGGGCTGCAGCCGCGGCGGCTGCTAAGAGCACTGCGTCTACCAAATCGCAAG	DFAMLSASASGTPNGSGSSNGNTKRRHKKSQSNDSSSPDDHKLPLKKRHYLLTPGERPPAEVAFANGKLNAEAWAAAAAAAKSTASTKSQ	90	2.54496	2.25259	2.30494	2.31098	2.39878	2.30796	2.35337	-0.0908188	global	FBtr0306009_FBgn0005386_148	FBtr0306009:2206-2356	CAAAGCAATGACAGTTCCAGTCCCGATGATCACAAGTTGCCGTTGAAAAAGCGCCACTATCTTTTGACTCCAGGAGAGCGTCCGCCGGCGGAAGTAGCATTCGCCAATGGGAAATTGAACGCAGAGGCCTGGGCTGCAGCCGCGGCGGCT	QSNDSSSPDDHKLPLKKRHYLLTPGERPPAEVAFANGKLNAEAWAAAAAA	5.48117	3.27335e-59	1.62738e-55	4.51592	1.17322e-09	2.54469e-06	0	0	no	no	NA	NA	no	NA	NA
FBgn0265193	FBtr0339096	Atf-2	630	918	288	1	1	1	1	1	1	CCGAAACCCACTGCGAAAGAATTAAACAAGACCAGTAAAAGACCCGAGCCTATTTTGGTCAGTTGCAACCCACCTAATAACGAGCCCAGTAGCGCCAGTCTGACGCCCACCTCACAGCTGCCCATCAAGGAGCGATTGAAGGCCATTATCCACAGCAATAATAACAGACGAAGTTTCTCCACACCGCCCAAGGCTGCGAAAGCAAAGGATCGCAGTCGGGACGAGGATTGTATGGAGCGACGAAGAGCAGCAGCCTCTCGTTACCGTAACAAGATGCGAAACGAGCATA	PKPTAKELNKTSKRPEPILVSCNPPNNEPSSASLTPTSQLPIKERLKAIIHSNNNRRSFSTPPKAAKAKDRSRDEDCMERRRAAASRYRNKMRNEH	96	1.02067	1.36437	0.694656	0.767629	1.19252	0.731143	0.961832	-0.461378	zfh1	FBtr0339096_FBgn0265193_106	FBtr0339096:631-781	CCGAAACCCACTGCGAAAGAATTAAACAAGACCAGTAAAAGACCCGAGCCTATTTTGGTCAGTTGCAACCCACCTAATAACGAGCCCAGTAGCGCCAGTCTGACGCCCACCTCACAGCTGCCCATCAAGGAGCGATTGAAGGCCATTATC	PKPTAKELNKTSKRPEPILVSCNPPNNEPSSASLTPTSQLPIKERLKAII	5.25384	3.63656e-12	1.06623e-09	4.93067	0.000103513	0.0155445	15	8.6	no	yes	Seong et al. 2011	10.1016/j.cell.2011.05.029	no	NA	NA
FBgn0011758	FBtr0074430	B-H1	102	360	258	1	1	1	1	1	1	CAGCACCACCTCCACTACGGCCTGCAGCCACCGGCGGTGGCTCACAGCATCCATAGCACCACCACCATGTCCTCCGGCGGCAGCACCACCACCGCCTCGGGCATCGGTAAGCCCAATCGGTCCCGCTTCATGATCAACGACATTCTGGCGGGCAGTGCGGCGGCCGCTTTCTACAAGCAGCAGCAGCATCACCAGCAGTTGCACCACCACAACAACAACAACAATTCGGGCTCCAGCGGCGGCAGCAGTCCCGCTCACA	QHHLHYGLQPPAVAHSIHSTTTMSSGGSTTTASGIGKPNRSRFMINDILAGSAAAAFYKQQQHHQQLHHHNNNNNSGSSGGSSPAH	86	1.90531	1.62087	1.7066	1.75465	1.76309	1.73062	1.74686	-0.0324682	global	FBtr0074430_FBgn0011758_21	FBtr0074430:121-271	GGCCTGCAGCCACCGGCGGTGGCTCACAGCATCCATAGCACCACCACCATGTCCTCCGGCGGCAGCACCACCACCGCCTCGGGCATCGGTAAGCCCAATCGGTCCCGCTTCATGATCAACGACATTCTGGCGGGCAGTGCGGCGGCCGCT	GLQPPAVAHSIHSTTTMSSGGSTTTASGIGKPNRSRFMINDILAGSAAAA	5.96393	1.36775e-25	9.47867e-23	4.99562	2.04062e-09	3.62051e-06	0	0	no	yes	Reig et al. 2007	10.1016/j.ydbio.2006.10.008	yes	Reig et al. 2007	10.1016/j.ydbio.2006.10.008
FBgn0004854	FBtr0074429	B-H2	12	414	402	1	1	1	1	1	1	CCACCGGAAATGTCCGCAACAACGGCAGCTCCCGTTGGCAGTGCACCGAGTGCCACCGCTCATCATCCCGCTGCCGTCGGCGGCGGTATGCCGCGTCCAGCTTCCCCGGCCGTCGGCAGCAACACGACGACAGCCACGGCCACAACGGCGACGCGATCCCGCTTTATGATCACCGATATTTTGGCAGGAGCCGCGGCCGCATCGGCGGCGGCAGCAGCAGCGGCGGCCGCCTTGGCAGCCGCCTCTTCCGGCGGTGGGCGTGGCAGTCCGACGGACTCGGAGCGGGAGCAATCGCTGGTCGCCCAGCATCACCACCATCACCAGCAGCAGCAACAACACCATCATCACCAGCAGCAGCAGCAGCAGCAGCAACATCAGCAGGCTGCCCTGCAACAGTAC…	PPEMSATTAAPVGSAPSATAHHPAAVGGGMPRPASPAVGSNTTTATATTATRSRFMITDILAGAAAASAAAAAAAAALAAASSGGGRGSPTDSEREQSLVAQHHHHHQQQQQHHHHQQQQQQQQHQQAALQQYI	134	1.31006	1.11607	1.12837	0.893856	1.21306	1.01111	1.11209	-0.201951	global	FBtr0074429_FBgn0004854_9	FBtr0074429:49-199	GGCAGTGCACCGAGTGCCACCGCTCATCATCCCGCTGCCGTCGGCGGCGGTATGCCGCGTCCAGCTTCCCCGGCCGTCGGCAGCAACACGACGACAGCCACGGCCACAACGGCGACGCGATCCCGCTTTATGATCACCGATATTTTGGCA	GSAPSATAHHPAAVGGGMPRPASPAVGSNTTTATATTATRSRFMITDILA	5.08955	2.40604e-13	7.816e-11	4.54779	2.43663e-05	0.004797	0	0	no	yes	Reig et al. 2007	10.1016/j.ydbio.2006.10.008	yes	Reig et al. 2007	10.1016/j.ydbio.2006.10.008
FBgn0004862	FBtr0084087	bap	30	198	168	1	1	1	1	1	1	GCTGCGATGGCGGGTCTGAGCAAATCGCTCACCACGCCCTTCTCCATCAACGATATCCTAACGCGCAGCAATCCGGAAACACGTCGCATGTCCAGCGTGGACTCCGAACCGGAACCGGAAAAGCTGAAACCCTCCTCCGATCGCGAGCGATCGATCTCCAAGTCGCCGC	AAMAGLSKSLTTPFSINDILTRSNPETRRMSSVDSEPEPEKLKPSSDRERSISKSP	56	0.512818	0.577907	0.857631	0.749438	0.545363	0.803534	0.674448	0.258172	global	FBtr0084087_FBgn0004862_8	FBtr0084087:43-193	GGTCTGAGCAAATCGCTCACCACGCCCTTCTCCATCAACGATATCCTAACGCGCAGCAATCCGGAAACACGTCGCATGTCCAGCGTGGACTCCGAACCGGAACCGGAAAAGCTGAAACCCTCCTCCGATCGCGAGCGATCGATCTCCAAG	GLSKSLTTPFSINDILTRSNPETRRMSSVDSEPEPEKLKPSSDRERSISK	4.49752	1.11484e-07	2.32626e-05	3.78388	0.104759	NA	7	-34.98	yes	yes	Stampfel et al. 2015	doi.org/10.1038/nature15545	no	NA	NA
FBgn0030093	FBtr0071300	Bap111	1740	1890	150	1	1	0	1	1	0	CCACATGGCCCGCCGCCTGGACCACCCGGTGGACCAGCACGACCCTATTACCAGCCCCAGTACGGCGGACATCCCACGCCACAGCCCTACTACGCACCGTTCTCGCCGTATCAGCAGTCCTATGGCCCGCCACCTGGCTCGCACTACATGT	PHGPPPGPPGGPARPYYQPQYGGHPTPQPYYAPFSPYQQSYGPPPGSHYM	50	0.489727	0.422526	0.559166	0.433833	0.456126	0.4965	0.476313	0.0403732	global	FBtr0071300_FBgn0030093_119	FBtr0071300:1771-1921	GGACCAGCACGACCCTATTACCAGCCCCAGTACGGCGGACATCCCACGCCACAGCCCTACTACGCACCGTTCTCGCCGTATCAGCAGTCCTATGGCCCGCCACCTGGCTCGCACTACATGTCACCGCGTCCGCCGCCGCCGCAGCACAAT	GPARPYYQPQYGGHPTPQPYYAPFSPYQQSYGPPPGSHYMSPRPPPPQHN	1.52456	0.0112885	0.558025	0.466368	0.726723	NA	0	0	no	no	NA	NA	no	NA	NA
FBgn0042085	FBtr0086107	Bap170	2895	3045	150	1	1	0	0	1	0	GAAGAAGCGCAGGTGACTCCCTCGAAGAATGCAGCCAATCTCTATGCGGATCTGGCGGCATCTATTTTGGAGGATGAGGATATGGATGACGTTCCACCGCTGGCCAAACCAAGCCAGGAGCAAAGCCAGCAGCACCCGCAACAGGCACAGC	EEAQVTPSKNAANLYADLAASILEDEDMDDVPPLAKPSQEQSQQHPQQAQ	50	0.509469	0.328032	-0.300897	-0.197689	0.41875	-0.249293	0.0847285	-0.668043	zfh1	FBtr0086107_FBgn0042085_194	FBtr0086107:2896-3046	GAAGAAGCGCAGGTGACTCCCTCGAAGAATGCAGCCAATCTCTATGCGGATCTGGCGGCATCTATTTTGGAGGATGAGGATATGGATGACGTTCCACCGCTGGCCAAACCAAGCCAGGAGCAAAGCCAGCAGCACCCGCAACAGGCACAG	EEAQVTPSKNAANLYADLAASILEDEDMDDVPPLAKPSQEQSQQHPQQAQ	1.93347	3.4001e-05	0.00539239	-0.328095	0.73983	0.999807	0	0	no	yes	Rendina et al. 2010	10.1534/genetics.110.118695	no	NA	NA
FBgn0015602	FBtr0087441	BEAF-32	45	195	150	0	0	1	1	0	1	GGGGACAAGCGTTGCAAACTCGTTGAGCCCAGGAACACCAAAAGCTGCGTCTGGAGGTTTTTCAATCTCGTCCAGTGCGACGACCACATAGAGCCGTACGCCTGCTGCAAAACCTGTGGCGATCTGTTATCCTACAGCGGCAAAACTGGAA	GDKRCKLVEPRNTKSCVWRFFNLVQCDDHIEPYACCKTCGDLLSYSGKTG	50	-0.129277	0.297929	0.407493	0.606993	0.0843263	0.507243	0.295784	0.422916	ent1	FBtr0087441_FBgn0015602_2	FBtr0087441:16-166	AAATCAGAGCTTCGTAGCCTACTAAAATCCGGGGACAAGCGTTGCAAACTCGTTGAGCCCAGGAACACCAAAAGCTGCGTCTGGAGGTTTTTCAATCTCGTCCAGTGCGACGACCACATAGAGCCGTACGCCTGCTGCAAAACCTGTGGC	KSELRSLLKSGDKRCKLVEPRNTKSCVWRFFNLVQCDDHIEPYACCKTCG	2.69539	0.161378	NA	4.19071	0.0305637	NA	13	-34.7	yes	yes	Stampfel et al. 2015	doi.org/10.1038/nature15545	no	NA	NA
FBgn0035625	FBtr0331806	Blimp-1-RD1	1326	1686	360	1	1	1	0	1	0	ACACCACCCGAGGATTCCAGCGACAGCGAGAGTGAACATAACTACGTGCTGGACTGCTCGAAGAAGGCAATTGCTCCCAAAGAGACAGTGATTGCCCAGGCCCAAAAGCCCAGCAGTTCTCCACCGGCAGTGGTAATGGCCAACACGACTACCAACTCGATGATTAGCCACAGTTCACCCACTGCGACGCCCATTTGCGAAACGGACAAGAATGAGTATAGAAAGTTCAAGGTGAAAATGCCGCTGAAGTACGAGTTCAAGAACAAGACCTGCGTAAAACAGGAGCCAAGCCTTAAGGAAGTGGACCAGGAGATGTCCTTGCCGCAGGAGGAGGAGGAGGATCAGGTGATGCATCCGGAAC	TPPEDSSDSESEHNYVLDCSKKAIAPKETVIAQAQKPSSSPPAVVMANTTTNSMISHSSPTATPICETDKNEYRKFKVKMPLKYEFKNKTCVKQEPSLKEVDQEMSLPQEEEEDQVMHPE	120	0.489359	0.493786	0.403251	-0.103113	0.491572	0.150069	0.320821	-0.341504	global	FBtr0331806_FBgn0035625_263	FBtr0331806:1573-1723	AAGTACGAGTTCAAGAACAAGACCTGCGTAAAACAGGAGCCAAGCCTTAAGGAAGTGGACCAGGAGATGTCCTTGCCGCAGGAGGAGGAGGAGGATCAGGTGATGCATCCGGAACCCGATTCAATTTGCCCATCGACCACCACCCATCTG	KYEFKNKTCVKQEPSLKEVDQEMSLPQEEEEDQVMHPEPDSICPSTTTHL	3.22362	0.251022	NA	0.116013	0.955404	NA	7	-34.6	yes	yes	Stampfel et al. 2015, Kallies 2006	doi.org/10.1038/nature15545, doi.org/10.1038/ni1321	no	NA	NA
FBgn0024250	FBtr0071048	brk	1272	1518	246	1	1	1	1	1	1	GTGATCAAGAAGGAGCCCGAAACGGAAACGGAGAACGAGGATGTGGAGGTGGACGTGGAGACGGAGCAGCCGGAGGAGCACAAGCTGCCCTCTAAACAGGTCAAGCTATTTAAGCCCTATTTGCTGGACGATGATGAGGAGCAGGATCATCATCATCATCACCATCACCATCGGCAGGAGGATTTGGATGAGGGAGCTGCCGAGGAGGAGCAGGACGACGAGGAAGAGTCCCGCTATGCCGACGATG	VIKKEPETETENEDVEVDVETEQPEEHKLPSKQVKLFKPYLLDDDEEQDHHHHHHHHRQEDLDEGAAEEEQDDEEESRYADD	82	2.35708	2.22292	2.05187	1.97997	2.29	2.01592	2.15296	-0.274082	global	FBtr0071048_FBgn0024250_215	FBtr0071048:1285-1435	GAGCCCGAAACGGAAACGGAGAACGAGGATGTGGAGGTGGACGTGGAGACGGAGCAGCCGGAGGAGCACAAGCTGCCCTCTAAACAGGTCAAGCTATTTAAGCCCTATTTGCTGGACGATGATGAGGAGCAGGATCATCATCATCATCAC	EPETETENEDVEVDVETEQPEEHKLPSKQVKLFKPYLLDDDEEQDHHHHH	8.78876	6.32623e-08	1.35975e-05	3.7476	0.00582651	0.362956	0	0	no	yes	Zhang et al. 2001	10.1101/gad.861201	yes	Zhang et al. 2001	10.1101/gad.861201
FBgn0000529	FBtr0089320	bsh	0	225	225	1	1	1	1	1	1	ATGGCAATGCTTAATGAGGCCAGCTTGAGTCCTGCGGACGCACATGCTCATGCCAACGCCACCACGCCCACGCACAGCAAGGCGGCGGCGATGGCCAGTGCCACCACAATGCTGACCACAAAAACGCCGTTTTCCATCGAGCACATATTGTTTCAAAACTTAAATAGTGCCAGCAATAACAATAATAGTAGTGATACCAACGGCATCGCCGCAAACACCAACAACT	MAMLNEASLSPADAHAHANATTPTHSKAAAMASATTMLTTKTPFSIEHILFQNLNSASNNNNSSDTNGIAANTNN	75	2.53866	2.69476	2.909	2.42876	2.61671	2.66888	2.6428	0.0521736	global	FBtr0089320_FBgn0000529_1	FBtr0089320:1-151	ATGGCAATGCTTAATGAGGCCAGCTTGAGTCCTGCGGACGCACATGCTCATGCCAACGCCACCACGCCCACGCACAGCAAGGCGGCGGCGATGGCCAGTGCCACCACAATGCTGACCACAAAAACGCCGTTTTCCATCGAGCACATATTG	MAMLNEASLSPADAHAHANATTPTHSKAAAMASATTMLTTKTPFSIEHIL	4.18433	6.67362e-46	1.21128e-42	4.21826	6.05837e-10	1.9348e-06	10	-20.83	yes	yes	Stampfel et al. 2015	doi.org/10.1038/nature15545	no	NA	NA
FBgn0004863	FBtr0084111	C15	30	345	315	1	1	1	1	1	1	CACGAGAACGAGCACGGCGAAGAGGTGGAGGAACAGGAGATCCACGTGGATGTGGACTCGGACTCGCGGATGTCATGTGGCAGCGGATCCGATGTGGATATGGACGGCGGCAGCTGCTACGACGAGTCCGAAACGCCATTGAGCGAGTCCCTGCAGTCGGAGCAGACGCGCTCCTCGTCCAGTGAGAATCTGCCCTTCAGCATATCACGCCTGCTATCCAAGCCCTTCGAGACGAGTCACCACCACCACAACAACAACAACCACCTGCTCAGCAGCAGTCCGGGCTCCAGCAGCAACAACAACAACAGCGGCGAAA	HENEHGEEVEEQEIHVDVDSDSRMSCGSGSDVDMDGGSCYDESETPLSESLQSEQTRSSSSENLPFSISRLLSKPFETSHHHHNNNNHLLSSSPGSSSNNNNSGE	105	2.17673	2.03741	2.35557	1.70088	2.10707	2.02823	2.06765	-0.0788469	global	FBtr0084111_FBgn0004863_11	FBtr0084111:151-301	GACGAGTCCGAAACGCCATTGAGCGAGTCCCTGCAGTCGGAGCAGACGCGCTCCTCGTCCAGTGAGAATCTGCCCTTCAGCATATCACGCCTGCTATCCAAGCCCTTCGAGACGAGTCACCACCACCACAACAACAACAACCACCTGCTC	DESETPLSESLQSEQTRSSSSENLPFSISRLLSKPFETSHHHHNNNNHLL	4.14446	2.91445e-37	3.43566e-34	4.33812	2.18469e-08	1.71566e-05	11	-25.45	yes	yes	Stampfel et al. 2015	doi.org/10.1038/nature15545	no	NA	NA
FBgn0043364	FBtr0078083	cbt	195	600	405	1	1	1	1	1	1	CCCGAAATAGCGGTTCCCAACAAGAAACCCCGTTTGGAACAACCTGCTATGAGCATGACACCGCCGCCGGATCAAAAGCTGGACGATGATCAGAAAGCGGAAAGGGTTAGCGTCATCATGCGGGTCAACAGTTCTGGCGCTGTCTCTTCTAGTAGCCAAGACGAGAACTCATCTAGTTCCACCTCCTGCTGTAGTTCCTCTTCCAACACAAACACAAGTACAAGTTCAGTACCACCCACTGTGGAGGACGACTATCCAGAGGCCAATGTGTGGCGCAATCTCAAGTTCAAAATGAACAGAAAGCGTGCTGCAGAAGTGGCACTACCCCCAGTACAAACACCCGAGACACCAGTTGCGAAGCTTGTAACGCCACCTGCTCCAGCGGAATGCATCAAGGAG…	PEIAVPNKKPRLEQPAMSMTPPPDQKLDDDQKAERVSVIMRVNSSGAVSSSSQDENSSSSTSCCSSSSNTNTSTSSVPPTVEDDYPEANVWRNLKFKMNRKRAAEVALPPVQTPETPVAKLVTPPAPAECIKEEE	135	1.44512	1.63001	1.44501	0.939479	1.53756	1.19224	1.3649	-0.345319	global	FBtr0078083_FBgn0043364_27	FBtr0078083:391-541	TCCTCTTCCAACACAAACACAAGTACAAGTTCAGTACCACCCACTGTGGAGGACGACTATCCAGAGGCCAATGTGTGGCGCAATCTCAAGTTCAAAATGAACAGAAAGCGTGCTGCAGAAGTGGCACTACCCCCAGTACAAACACCCGAG	SSSNTNTSTSSVPPTVEDDYPEANVWRNLKFKMNRKRAAEVALPPVQTPE	6.6309	3.24147e-14	1.11642e-11	3.28688	0.00450675	0.308183	7	-37.23	yes	yes	Stampfel et al. 2015, Belacortu et al. 2012	10.1038/nature15545, 10.1371/journal.pone.0032004	yes	Belacortu et al. 2012	10.1371/journal.pone.0032004
FBgn0032707	FBtr0301647	CG10348	153	315	162	1	1	0	1	1	0	TCAACGTCGCCGACGACGACGTCGGCAACGACAACTGGGCGGCTGCAGCACCAACACTCCCACCAGCAACACCAGACCTTAAATCACCATGCCAAGGGCAAGCGGAGAAGCAGTTTCGATCAGCCGTTGGATCTGCGGTTGGCACACAAGCGGAAAACGGACC	STSPTTTSATTTGRLQHQHSHQQHQTLNHHAKGKRRSSFDQPLDLRLAHKRKTD	54	0.563912	0.478263	-0.521461	0.132815	0.521088	-0.194323	0.163382	-0.715411	zfh1	FBtr0301647_FBgn0032707_13	FBtr0301647:181-331	ACGACAACTGGGCGGCTGCAGCACCAACACTCCCACCAGCAACACCAGACCTTAAATCACCATGCCAAGGGCAAGCGGAGAAGCAGTTTCGATCAGCCGTTGGATCTGCGGTTGGCACACAAGCGGAAAACGGACCTGGTGGATCAAGGA	TTTGRLQHQHSHQQHQTLNHHAKGKRRSSFDQPLDLRLAHKRKTDLVDQG	1.04557	0.253487	0.999908	3.11145	0.0808091	NA	0	0	no	no	NA	NA	no	NA	NA
FBgn0032815	FBtr0081325	CG10462	738	930	192	0	0	1	1	0	1	GAACCACAGGACGAGGAAATGCCAGATGTGAGTAGGATTAAGGAGGAACAGTCAAATGGTAGCGTCTGGACAGCCATACATACTCCGTTGAGGAATAAACTGCGCCTGCCTGCTCTGGCCACTACCAAAAATCAGATGCACTTAAAACCAGGTGTTAAGCGAAATGGACTACTAACGTCTAATGTGGAATCTC	EPQDEEMPDVSRIKEEQSNGSVWTAIHTPLRNKLRLPALATTKNQMHLKPGVKRNGLLTSNVES	64	-0.230552	0.0206355	1.02127	1.19409	-0.104958	1.10768	0.501363	1.21264	ent1	FBtr0081325_FBgn0032815_53	FBtr0081325:781-931	GAGGAACAGTCAAATGGTAGCGTCTGGACAGCCATACATACTCCGTTGAGGAATAAACTGCGCCTGCCTGCTCTGGCCACTACCAAAAATCAGATGCACTTAAAACCAGGTGTTAAGCGAAATGGACTACTAACGTCTAATGTGGAATCT	EEQSNGSVWTAIHTPLRNKLRLPALATTKNQMHLKPGVKRNGLLTSNVES	1.60428	0.32321	NA	5.21591	0.259312	NA	11	-27.53	yes	yes	Stampfel et al. 2015	doi.org/10.1038/nature15545	no	NA	NA
FBgn0032858	FBtr0081367	CG10949	1065	1170	105	0	0	1	1	0	1	GGGGACTCTGTACCGTCTGCCGCCATCTCCGACAAACTGTTGACCACCGTGATTGCCAACATGGAGACCGTGCTTCAGCAATCCCGGGAGCTGCAGGCCCAGATTC	GDSVPSAAISDKLLTTVIANMETVLQQSRELQAQI	35	-0.175967	-0.197614	0.431989	0.601116	-0.18679	0.516552	0.164881	0.703343	ent1	FBtr0081367_FBgn0032858_72	FBtr0081367:1066-1216	GGGGACTCTGTACCGTCTGCCGCCATCTCCGACAAACTGTTGACCACCGTGATTGCCAACATGGAGACCGTGCTTCAGCAATCCCGGGAGCTGCAGGCCCAGATTCACCACGAACAGGAGCAGGAGCGAGAACAGCGAAGTACACAGCCT	GDSVPSAAISDKLLTTVIANMETVLQQSRELQAQIHHEQEQEREQRSTQP	0.620069	0.3887	0.999908	2.20908	0.0493012	0.974435	4	-11.58	yes	yes	Stampfel et al. 2015	doi.org/10.1038/nature15545	no	NA	NA
FBgn0030266	FBtr0073481	CG11122-RD1	4368	4635	267	1	1	0	0	1	0	GGCACCACGGGTGACCCGGGACTCGTCGGACTGCAGCATCATCGTGCTGGTGGCATGCCCGCCAGGCGGCAGACGATCTGTGGATTCGAGGCCCGGAATTTGATTGGCTTGGACATGGAAATGGAGCCGCTGGATCTGTCAAAGAAGTCGAGCAGGAAACCGTCACCGGTGCCGCCGCCGAGGATGCAGCAGGAGTTGCCGATGCCACTGGTGCCACTGCCCTTGGTGACGAATGCAAATGCGCTGGCGCCGCAATCGCAGCCAGGTG	GTTGDPGLVGLQHHRAGGMPARRQTICGFEARNLIGLDMEMEPLDLSKKSSRKPSPVPPPRMQQELPMPLVPLPLVTNANALAPQSQPG	89	0.924698	1.038	-0.161209	-0.132833	0.981348	-0.147021	0.417164	-1.12837	zfh1	FBtr0073481_FBgn0030266_298	FBtr0073481:4456-4606	GAGGCCCGGAATTTGATTGGCTTGGACATGGAAATGGAGCCGCTGGATCTGTCAAAGAAGTCGAGCAGGAAACCGTCACCGGTGCCGCCGCCGAGGATGCAGCAGGAGTTGCCGATGCCACTGGTGCCACTGCCCTTGGTGACGAATGCA	EARNLIGLDMEMEPLDLSKKSSRKPSPVPPPRMQQELPMPLVPLPLVTNA	3.22244	7.29676e-14	2.46853e-11	1.75552	0.0491639	0.974435	0	0	no	no	NA	NA	no	NA	NA
FBgn0030266	FBtr0073481	CG11122-RD2	7440	7635	195	0	0	1	1	0	1	GAGCAAGTGCATCATGTCATCACGGAGGCAAGTCTGCGGCTGCACGACAACCAGCACAGTCCCACAGCTCCGACCGCCTCTCGTCTCAATCTCAATCCCGACGAGCGTCTCTTCTACGAGTGTTGCAATATATTGAAGAGTGCAGAGACGCCTCGTCCGCATCCCGGCGGTGGAGCCGGTCCAGCCCCCACATCGG	EQVHHVITEASLRLHDNQHSPTAPTASRLNLNPDERLFYECCNILKSAETPRPHPGGGAGPAPTS	65	0.163451	0.353894	0.687822	0.239672	0.258672	0.463747	0.36121	0.205075	global	FBtr0073481_FBgn0030266_497	FBtr0073481:7441-7591	GAGCAAGTGCATCATGTCATCACGGAGGCAAGTCTGCGGCTGCACGACAACCAGCACAGTCCCACAGCTCCGACCGCCTCTCGTCTCAATCTCAATCCCGACGAGCGTCTCTTCTACGAGTGTTGCAATATATTGAAGAGTGCAGAGACG	EQVHHVITEASLRLHDNQHSPTAPTASRLNLNPDERLFYECCNILKSAET	-0.576513	0.485271	0.999908	2.73086	0.00216686	0.186358	0	0	no	no	NA	NA	no	NA	NA
FBgn0030266	FBtr0073481	CG11122-RD3	9900	10020	120	0	0	1	1	0	1	CAGGAAAGTAGGGAGGATGAGGAGGAGGAGGAGGAGCAGGAGCAGGCGGAGGTGGAAGTTGAACCACCAGACAGGACGCGCAGCTCCAGGCAGCAGCCTAAGGTGAAGGCCAATGAAACGG	QESREDEEEEEEQEQAEVEVEPPDRTRSSRQQPKVKANET	40	0.384443	-0.0994145	1.05555	0.643867	0.142514	0.84971	0.496112	0.707196	ent1	FBtr0073481_FBgn0030266_661	FBtr0073481:9901-10051	CAGGAAAGTAGGGAGGATGAGGAGGAGGAGGAGGAGCAGGAGCAGGCGGAGGTGGAAGTTGAACCACCAGACAGGACGCGCAGCTCCAGGCAGCAGCCTAAGGTGAAGGCCAATGAAACGGAGAAGGAACCAATAGCGCCAACACCACCG	QESREDEEEEEEQEQAEVEVEPPDRTRSSRQQPKVKANETEKEPIAPTPP	-0.0216144	0.981628	NA	2.52267	0.0175465	0.675885	0	0	no	no	NA	NA	no	NA	NA
FBgn0031232	FBtr0078146	CG11617-RD1	465	675	210	1	1	1	1	1	1	GCCAATAATGAACCTTCATCCCCATACAAGCCGATATTGTTTGTAGGATCTGCAGGTCTGACCGAGCGGATATCAGCACAAACAGGGGGTAAGACCAAGTACAAGCATCAGATGATGGAAAAGTATATGCGAGATAGTTCCACGGCAAAAACGACCAGTCAACAGGGTACGCAACTCAACAAGTGGCTGGAAAGTGCAGCAAAATTCACAC	ANNEPSSPYKPILFVGSAGLTERISAQTGGKTKYKHQMMEKYMRDSSTAKTTSQQGTQLNKWLESAAKFT	70	1.07538	0.892728	0.855555	1.58863	0.984053	1.22209	1.10307	0.238037	global	FBtr0078146_FBgn0031232_31	FBtr0078146:451-601	GGTAGCGATGGCAATGCCAATAATGAACCTTCATCCCCATACAAGCCGATATTGTTTGTAGGATCTGCAGGTCTGACCGAGCGGATATCAGCACAAACAGGGGGTAAGACCAAGTACAAGCATCAGATGATGGAAAAGTATATGCGAGAT	GSDGNANNEPSSPYKPILFVGSAGLTERISAQTGGKTKYKHQMMEKYMRD	4.02517	1.73987e-05	0.00287498	2.29792	0.20981	NA	13	-40.5	yes	yes	Stampfel et al. 2015	doi.org/10.1038/nature15545	no	NA	NA
FBgn0031232	FBtr0078146	CG11617-RD2	720	870	150	1	1	1	1	1	1	AAAGCTAGCAGTAATAGCAGTTGTGGACAAGCGATCTTTACCACAGATGTGTCTGGGGCTGGTCGTGGTGGACGCTGGATGCTTCATCATAAGGACGAACTGGAAGCAGCAGAGGCCTTAGCCAACCTCGCCTTCAACTGCAGGCAGCGCT	KASSNSSCGQAIFTTDVSGAGRGGRWMLHHKDELEAAEALANLAFNCRQR	50	1.05908	0.813384	1.83389	1.66045	0.936232	1.74717	1.3417	0.810938	ent1	FBtr0078146_FBgn0031232_49	FBtr0078146:721-871	AAAGCTAGCAGTAATAGCAGTTGTGGACAAGCGATCTTTACCACAGATGTGTCTGGGGCTGGTCGTGGTGGACGCTGGATGCTTCATCATAAGGACGAACTGGAAGCAGCAGAGGCCTTAGCCAACCTCGCCTTCAACTGCAGGCAGCGC	KASSNSSCGQAIFTTDVSGAGRGGRWMLHHKDELEAAEALANLAFNCRQR	3.12474	4.47605e-10	1.16588e-07	3.90579	5.87389e-07	0.000214796	13	-40.5	yes	yes	Stampfel et al. 2015	doi.org/10.1038/nature15545	no	NA	NA
FBgn0039831	FBtr0085758	CG12054	0	165	165	0	0	1	1	0	1	ATGGCCGTTTTCCTGATCAACGTCTGCAAGTACAATGGCTGCGGCATCACGTTTCCGAGCTTGAGCGATCTGATTTCCCACATCGAGGACACCCACATAGACTATGACCCAAAGGTGGTCGAACAGAAGGAGCAGGCCCAGCCTGCCTGCCTGCCCTTAAGTTATG	MAVFLINVCKYNGCGITFPSLSDLISHIEDTHIDYDPKVVEQKEQAQPACLPLSY	55	-0.1437	-0.376594	0.531814	0.461917	-0.260147	0.496866	0.118359	0.757013	ent1	FBtr0085758_FBgn0039831_1	FBtr0085758:1-151	ATGGCCGTTTTCCTGATCAACGTCTGCAAGTACAATGGCTGCGGCATCACGTTTCCGAGCTTGAGCGATCTGATTTCCCACATCGAGGACACCCACATAGACTATGACCCAAAGGTGGTCGAACAGAAGGAGCAGGCCCAGCCTGCCTGC	MAVFLINVCKYNGCGITFPSLSDLISHIEDTHIDYDPKVVEQKEQAQPAC	0.0403494	0.95273	0.999908	1.57134	0.0676061	0.999807	0	0	no	no	NA	NA	no	NA	NA
FBgn0039808	FBtr0344715	CG12071	600	750	150	0	0	1	1	0	1	ACCATCCACATGCGCATCCACACCGGCGAGAAGCCCTATATTTGTGAAGTGTGCAATAAGGCGTTCGCAAGGCGGGACAAGCTGGTGATTCACATGAACAAGTTCAAGCACGTGACGCCCACGAACATTGCACCACTCGGAAAGCGGCTGA	TIHMRIHTGEKPYICEVCNKAFARRDKLVIHMNKFKHVTPTNIAPLGKRL	50	-0.104346	-0.130802	0.347978	0.512043	-0.117574	0.43001	0.156218	0.547584	ent1	FBtr0344715_FBgn0039808_41	FBtr0344715:601-751	ACCATCCACATGCGCATCCACACCGGCGAGAAGCCCTATATTTGTGAAGTGTGCAATAAGGCGTTCGCAAGGCGGGACAAGCTGGTGATTCACATGAACAAGTTCAAGCACGTGACGCCCACGAACATTGCACCACTCGGAAAGCGGCTG	TIHMRIHTGEKPYICEVCNKAFARRDKLVIHMNKFKHVTPTNIAPLGKRL	-0.5293	0.194153	0.999908	1.63623	0.0326467	0.87562	4	-9.76	no	no	NA	NA	no	NA	NA
FBgn0032295	FBtr0080113	CG12299	0	105	105	0	0	1	1	0	1	ATGGCCGTGCAGCTGAAACAGAGCTACCACCACCTGCCCCTGACGATCACGCCAATCCTGCAGCAGACGCACCTCCTGCCGCAACAGGCACCCAATCCACCCCAGC	MAVQLKQSYHHLPLTITPILQQTHLLPQQAPNPPQ	35	-0.0749223	0.255754	0.479399	0.952607	0.0904159	0.716003	0.403209	0.625587	ent1	FBtr0080113_FBgn0032295_1	FBtr0080113:1-151	ATGGCCGTGCAGCTGAAACAGAGCTACCACCACCTGCCCCTGACGATCACGCCAATCCTGCAGCAGACGCACCTCCTGCCGCAACAGGCACCCAATCCACCCCAGCAGCAACCGCAGCAGCCACAGCCGCCGGATCTCACCTTCCACTGC	MAVQLKQSYHHLPLTITPILQQTHLLPQQAPNPPQQQPQQPQPPDLTFHC	0.0230185	0.966579	0.999908	2.41934	0.0127394	0.58963	11	-23.13	yes	yes	Stampfel et al. 2015	doi.org/10.1038/nature15545	no	NA	NA
FBgn0035481	FBtr0073166	CG12605	660	840	180	1	1	1	1	1	1	CGCATGCGGGAACAACAATTGGTCGCGGCGACGGCAGCGGCATCGATTTACCGGGGTCGCAGCGTGGAGGAAACGGAAGCGGCCCACGATCTGCTCTCCCTGTCACAGAGTCTGCCGCCCCTGATCCCGCCATGCGTGGTCACCATCATGAAGCAGGAGCAGGAGCAACTGCGCTCCCCGG	RMREQQLVAATAAASIYRGRSVEETEAAHDLLSLSQSLPPLIPPCVVTIMKQEQEQLRSP	60	0.820744	0.680532	1.77005	1.47097	0.750638	1.62051	1.18557	0.869872	ent1	FBtr0073166_FBgn0035481_47	FBtr0073166:691-841	ACGGCAGCGGCATCGATTTACCGGGGTCGCAGCGTGGAGGAAACGGAAGCGGCCCACGATCTGCTCTCCCTGTCACAGAGTCTGCCGCCCCTGATCCCGCCATGCGTGGTCACCATCATGAAGCAGGAGCAGGAGCAACTGCGCTCCCCG	TAAASIYRGRSVEETEAAHDLLSLSQSLPPLIPPCVVTIMKQEQEQLRSP	2.43837	1.96707e-10	5.23091e-08	3.23958	4.32422e-06	0.00110185	7	-37.32	yes	yes	Stampfel et al. 2015	doi.org/10.1038/nature15545	no	NA	NA
FBgn0035643	FBtr0330086	CG13287	90	300	210	1	1	1	1	1	1	ACATCACCGCAACAGTCACCGCAGCAAAATCAAACCACTAATCACAATAACAACAATGAGACACCCACATCGCCACCGGGTGGAAAGACCACTCTTAAACGCGCCTTCGATGTGGCCTTCCTCATGATGCCCGATGAACGGATTAAGCAAAAGCAGGCCGAGAAGCAGGCTCGCCTTCAAGAGGCACTGCACCATCATCACCACCAACAGC	TSPQQSPQQNQTTNHNNNNETPTSPPGGKTTLKRAFDVAFLMMPDERIKQKQAEKQARLQEALHHHHHQQ	70	1.43498	1.58052	1.72583	0.965694	1.50775	1.34576	1.42676	-0.161988	global	FBtr0330086_FBgn0035643_7	FBtr0330086:91-241	ACATCACCGCAACAGTCACCGCAGCAAAATCAAACCACTAATCACAATAACAACAATGAGACACCCACATCGCCACCGGGTGGAAAGACCACTCTTAAACGCGCCTTCGATGTGGCCTTCCTCATGATGCCCGATGAACGGATTAAGCAA	TSPQQSPQQNQTTNHNNNNETPTSPPGGKTTLKRAFDVAFLMMPDERIKQ	4.33561	5.0811e-21	2.52612e-18	2.74151	0.000672188	0.0732626	5	-39.63	yes	yes	Stampfel et al. 2015	doi.org/10.1038/nature15545	no	NA	NA
FBgn0039201	FBtr0084641	CG13617-RD1	600	750	150	1	1	1	0	1	0	CTGGAGATCAAGCAGCTAAAGGAGCGCCTGAATGCCGCCGAGCGGAATATTAAGGAGCGGAGCACGGGATCGAAGCGGGTAAGTCCGCGCCAGGAGCAGCGCCACGTGGGCATACAGAGCAATCTGGCGGAGCCAAAGGAGAAGGACGAGG	MEIKQLKERLNAAERNIKERSTGSKRVSPRQEQRHVGIQSNLAEPKEKDE	50	0.518942	0.469959	0.431818	0.107382	0.494451	0.2696	0.382025	-0.22485	global	FBtr0084641_FBgn0039201_42	FBtr0084641:616-766	CTAAAGGAGCGCCTGAATGCCGCCGAGCGGAATATTAAGGAGCGGAGCACGGGATCGAAGCGGGTAAGTCCGCGCCAGGAGCAGCGCCACGTGGGCATACAGAGCAATCTGGCGGAGCCAAAGGAGAAGGACGAGGACAGCGGAGAGGCC	LKERLNAAERNIKERSTGSKRVSPRQEQRHVGIQSNLAEPKEKDEDSGEA	2.36218	0.0251065	0.77646	-0.819401	0.707	NA	6	-0.91	no	no	NA	NA	no	NA	NA
FBgn0039201	FBtr0084641	CG13617-RD2	1515	1740	225	0	0	1	1	0	1	GAGGAGGAGGGGACCGATGTTCCCACCTCCGGGTCGGAAGCAGCACGAGAGGATCCAACGCCAAAAACAATCAAGCCTTCTGGAAGAATCATCAAGAGCCCTCAAAAACCACTTACTCGCAAGGATGCCCGGAAGATGGTCAACCGGAAGTTGATGTCTCACGGCTTCGATATGAAGTCCAAAGGTATTTCGCATAACTCTTTGAAGAGAGTGAACTCCGAGCTGA	EEEGTDVPTSGSEAAREDPTPKTIKPSGRIIKSPQKPLTRKDARKMVNRKLMSHGFDMKSKGISHNSLKRVNSEL	75	0.133624	-0.171525	0.707534	0.109845	-0.0189506	0.408689	0.194869	0.42764	ent1	FBtr0084641_FBgn0039201_101	FBtr0084641:1501-1651	GAGCGCAGCCTGACAGAGGAGGAGGGGACCGATGTTCCCACCTCCGGGTCGGAAGCAGCACGAGAGGATCCAACGCCAAAAACAATCAAGCCTTCTGGAAGAATCATCAAGAGCCCTCAAAAACCACTTACTCGCAAGGATGCCCGGAAG	ERSLTEEEGTDVPTSGSEAAREDPTPKTIKPSGRIIKSPQKPLTRKDARK	1.17832	0.304754	NA	9.3221	1.53781e-07	7.01591e-05	6	-0.91	no	no	NA	NA	no	NA	NA
FBgn0036931	FBtr0074907	CG14183-RD1	1338	1500	162	0	1	1	1	0	1	AGCAAGGCAATTGAAAACATTGAAGAAACAATGAAGAAGTACTCCAAGGACTGGAGAAATGTCGATGAATATCTAAACAAGAATCATGATCCCATCAAGGAATGGGTTACTGAGGAGCAACTGGCAAAGATTCATCAGGAAGTGAGGGGCTTGGTCGACGAAT	SKAIENIEETMKKYSKDWRNVDEYLNKNHDPIKEWVTEEQLAKIHQEVRGLVDE	54	-0.706443	0.623455	0.532944	0.361865	-0.0414937	0.447405	0.202955	0.488898	ent1	FBtr0074907_FBgn0036931_93	FBtr0074907:1381-1531	TCCAAGGACTGGAGAAATGTCGATGAATATCTAAACAAGAATCATGATCCCATCAAGGAATGGGTTACTGAGGAGCAACTGGCAAAGATTCATCAGGAAGTGAGGGGCTTGGTCGACGAATACATGAGGGTTGAGTATGAGTTGCTGCGG	SKDWRNVDEYLNKNHDPIKEWVTEEQLAKIHQEVRGLVDEYMRVEYELLR	-1.48117	0.269226	NA	3.44193	0.04477	NA	0	0	no	no	NA	NA	no	NA	NA
FBgn0036931	FBtr0074907	CG14183-RD2	2190	2295	105	0	0	1	1	0	1	AACATGCCCTGGGCGGCCAATGGAGGCATCAAGCGAGCGTTCCAAAAAGTACTGCTTATTCCGAAGTGCGATTACGGCACTAGCTTCCTGCTGTGGCTGGAACTGA	NMPWAANGGIKRAFQKVLLIPKCDYGTSFLLWLEL	35	0.121988	-0.0704639	0.382759	0.587485	0.0257621	0.485122	0.255442	0.45936	ent1	FBtr0074907_FBgn0036931_144	FBtr0074907:2146-2296	AAACCACTGAAGAAAAATGACAAAATTGTACTAGTCGGCACGAGTAACATGCCCTGGGCGGCCAATGGAGGCATCAAGCGAGCGTTCCAAAAAGTACTGCTTATTCCGAAGTGCGATTACGGCACTAGCTTCCTGCTGTGGCTGGAACTG	KPLKKNDKIVLVGTSNMPWAANGGIKRAFQKVLLIPKCDYGTSFLLWLEL	0.0232884	0.979251	NA	2.54774	0.0380891	NA	0	0	no	no	NA	NA	no	NA	NA
FBgn0029899	FBtr0070961	CG14438-RD1	5445	5700	255	0	0	1	1	0	1	GGGGATGTACTTGATGGTATTGGCAGCGACGCGTCCGACTATGAGATGGATGATAATTCAGAGCAAGTGGATACAACTAACAAAAACGGCTACGGTGATGATGACGATGATGCGCTTACCGACGATTGGGTGGATCTGGAGACTGCCAAGCGCAATTCCAAGTCCGCCAAGAGCATTTTTAGAGTGTTCAATCGCTTCTGCTCGCGTTTAAACAAATTACCCCGATCCAGCAGAGCAGTGCCCTCGAATGGGAGTG	GDVLDGIGSDASDYEMDDNSEQVDTTNKNGYGDDDDDALTDDWVDLETAKRNSKSAKSIFRVFNRFCSRLNKLPRSSRAVPSNGS	85	0.0184975	-0.218144	0.535293	0.618014	-0.0998234	0.576653	0.238415	0.676477	ent1	FBtr0070961_FBgn0029899_371	FBtr0070961:5551-5701	GATGATGCGCTTACCGACGATTGGGTGGATCTGGAGACTGCCAAGCGCAATTCCAAGTCCGCCAAGAGCATTTTTAGAGTGTTCAATCGCTTCTGCTCGCGTTTAAACAAATTACCCCGATCCAGCAGAGCAGTGCCCTCGAATGGGAGT	DDALTDDWVDLETAKRNSKSAKSIFRVFNRFCSRLNKLPRSSRAVPSNGS	-0.874941	0.58396	NA	4.08778	1.12624e-05	0.00240853	0	0	no	yes	Benner et al. 2019	10.1534/genetics.119.302590	no	NA	NA
FBgn0029899	FBtr0070961	CG14438-RD2	6150	6345	195	0	1	1	1	0	1	CCAGCCGTTATTGAATCCTGCCTGAATCAGCGTGAACCAGTACCTGAATCAGAACCTGATCCCGTTCCTGAGCTTCCCAAGCTGCGTGTTCGACGCTTCACTGGGGATCGCCTTGTTGTGGATTCACAAGCGGAAAAGAGCCAACCGGTAGCAATAGTTGTCAGTGATGATGATAATCCGCGAAATGGGATGCTAA	PAVIESCLNQREPVPESEPDPVPELPKLRVRRFTGDRLVVDSQAEKSQPVAIVVSDDDNPRNGML	65	0.25464	0.513263	1.2681	0.505612	0.383951	0.886854	0.635403	0.502903	ent1	FBtr0070961_FBgn0029899_410	FBtr0070961:6136-6286	TCTGCGGTTGAAAGCCCAGCCGTTATTGAATCCTGCCTGAATCAGCGTGAACCAGTACCTGAATCAGAACCTGATCCCGTTCCTGAGCTTCCCAAGCTGCGTGTTCGACGCTTCACTGGGGATCGCCTTGTTGTGGATTCACAAGCGGAA	SAVESPAVIESCLNQREPVPESEPDPVPELPKLRVRRFTGDRLVVDSQAE	0.449849	0.415288	0.999908	2.64067	0.000912223	0.0939766	0	0	no	yes	Benner et al. 2019	10.1534/genetics.119.302590	no	NA	NA
FBgn0029895	FBtr0070959	CG14441	1170	1320	150	0	0	1	1	0	1	TACAAGCGTTTTCTGGAGAAGCACATACGACGCGGTCGGTGTGTCAAGAAGCGTCGCAATCAAACTCGACCGATGCAGTGCTCGGATTGTCATGTCCTCTTCCCCACAGGCCATCATCTGGGTTGGCATAAGCGCACCGGTTGTCCTTCAA	YKRFLEKHIRRGRCVKKRRNQTRPMQCSDCHVLFPTGHHLGWHKRTGCPS	50	-0.00830211	0.095285	0.636525	0.297162	0.0434915	0.466844	0.255167	0.423352	ent1	FBtr0070959_FBgn0029895_79	FBtr0070959:1171-1321	TACAAGCGTTTTCTGGAGAAGCACATACGACGCGGTCGGTGTGTCAAGAAGCGTCGCAATCAAACTCGACCGATGCAGTGCTCGGATTGTCATGTCCTCTTCCCCACAGGCCATCATCTGGGTTGGCATAAGCGCACCGGTTGTCCTTCA	YKRFLEKHIRRGRCVKKRRNQTRPMQCSDCHVLFPTGHHLGWHKRTGCPS	0.778503	0.301251	0.999908	3.21823	3.40024e-05	0.00631337	7	-28.74	yes	yes	Stampfel et al. 2015	doi.org/10.1038/nature15545	no	NA	NA
FBgn0034379	FBtr0086607	CG15073	285	450	165	0	0	1	1	0	1	TCGGAGCAGCAGGAGGAGGAGCAGGATGAGGACCAGGAGCTGGGATTACCTGGAAGTGAGGGTGGTTCCTTTACCAACGAGCAGTTCCTCACCGAAGTTATTGCGCAGCAGGAGCAGCAAACGGATTCCAACCCACCAAAGGAGCAGTTCATCAAAGAAGACAATG	SEQQEEEQDEDQELGLPGSEGGSFTNEQFLTEVIAQQEQQTDSNPPKEQFIKEDN	55	-0.0945522	0.0944447	0.690998	0.317408	-5.37686e-05	0.504203	0.252074	0.504256	ent1	FBtr0086607_FBgn0034379_18	FBtr0086607:256-406	GATCAGGGGAAAGTTGAGCACGGTGAGGACTCGGAGCAGCAGGAGGAGGAGCAGGATGAGGACCAGGAGCTGGGATTACCTGGAAGTGAGGGTGGTTCCTTTACCAACGAGCAGTTCCTCACCGAAGTTATTGCGCAGCAGGAGCAGCAA	DQGKVEHGEDSEQQEEEQDEDQELGLPGSEGGSFTNEQFLTEVIAQQEQQ	-0.101299	0.867881	0.999908	2.22715	0.0297448	NA	4	-13.73	yes	yes	Stampfel et al. 2015	doi.org/10.1038/nature15545	no	NA	NA
FBgn0028878	FBtr0080704	CG15269	0	240	240	1	1	1	1	1	1	ATGCTGCAGCGCAGTTACGACCTTTCGCCCTCGCCGGCGCGTACTTCACCCACCAATGGAGTCCAGAACTTGGGAGCTGGGGCACAGTTGCCACCGGCTCAAGTCACTGACTTTAGCATCAGTAAGATTCTGGGCAAGGAGCGTAAATCCGCTCAGGATACGAGCACGAATATCCTGGATCTATCCAAGAGCAGTAGCAACAGTATTAGGAGCCCACAGGCTCTTGGAGGGCTGGCAATAC	MLQRSYDLSPSPARTSPTNGVQNLGAGAQLPPAQVTDFSISKILGKERKSAQDTSTNILDLSKSSSNSIRSPQALGGLAI	80	2.96518	2.72288	2.31602	2.2745	2.84403	2.29526	2.56965	-0.548766	zfh1	FBtr0080704_FBgn0028878_6	FBtr0080704:76-226	GCTGGGGCACAGTTGCCACCGGCTCAAGTCACTGACTTTAGCATCAGTAAGATTCTGGGCAAGGAGCGTAAATCCGCTCAGGATACGAGCACGAATATCCTGGATCTATCCAAGAGCAGTAGCAACAGTATTAGGAGCCCACAGGCTCTT	AGAQLPPAQVTDFSISKILGKERKSAQDTSTNILDLSKSSSNSIRSPQAL	5.2233	8.98492e-32	8.4213e-29	3.75155	2.56629e-06	0.00072315	7	-36.92	yes	yes	Stampfel et al. 2015	doi.org/10.1038/nature15545	no	NA	NA
FBgn0030077	FBtr0339679	CG15365	1575	1860	285	1	1	1	1	1	1	AACATGAAGGATCATGCGATTGTCAGCCTGAAGCACAGCAGCAACAGGAGCAGCAGCAGCAGCAACAGCAACAGCAACAAGTCCTGTGACACAAACACAAGCCAAAGTCAACCAAAGCAGCAGGCGAAAGAGGAGCAGCAGCAGCAACAGCATCCAGAGTTGCAGCAACAGCAACAGCAGCAGCAACAGCAACAGCAACAGCAACAGCAACAGCAACAGCAACAGCAACAGCAACAGCAACAGCAACAACAGCAGCAACAGCAGCAACAGCAACTCAAGCAACAAC	NMKDHAIVSLKHSSNRSSSSSNSNSNKSCDTNTSQSQPKQQAKEEQQQQQHPELQQQQQQQQQQQQQQQQQQQQQQQQQQQQQQQQQQQQQLKQQ	95	0.321804	0.679222	1.1665	0.0211179	0.500513	0.593809	0.547161	0.093296	global	FBtr0339679_FBgn0030077_110	FBtr0339679:1636-1786	AGCAACAGCAACAGCAACAAGTCCTGTGACACAAACACAAGCCAAAGTCAACCAAAGCAGCAGGCGAAAGAGGAGCAGCAGCAGCAACAGCATCCAGAGTTGCAGCAACAGCAACAGCAGCAGCAACAGCAACAGCAACAGCAACAGCAA	SNSNSNKSCDTNTSQSQPKQQAKEEQQQQQHPELQQQQQQQQQQQQQQQQ	0.484328	0.539734	0.999908	2.28665	0.0741439	0.999807	0	0	no	no	NA	NA	no	NA	NA
FBgn0038833	FBtr0083968	CG15696	0	150	150	1	1	0	0	1	0	ATGAGTGACTTCAGCATCGAGTATATTTTGAACCGAGCCGGCGACAGATACGTGGGCACCAATGCCTCCTTGGGCGTCCTGCAGCGACTCCGTGCCAGCTTGCCTTTCCATCCGTACGCCCACCCAGCATCTTATGTCTCAAAGGAGTCTG	MSDFSIEYILNRAGDRYVGTNASLGVLQRLRASLPFHPYAHPASYVSKES	50	0.806372	0.326329	0.557074	0.0633265	0.56635	0.3102	0.438275	-0.25615	global	FBtr0083968_FBgn0038833_1	FBtr0083968:1-151	ATGAGTGACTTCAGCATCGAGTATATTTTGAACCGAGCCGGCGACAGATACGTGGGCACCAATGCCTCCTTGGGCGTCCTGCAGCGACTCCGTGCCAGCTTGCCTTTCCATCCGTACGCCCACCCAGCATCTTATGTCTCAAAGGAGTCT	MSDFSIEYILNRAGDRYVGTNASLGVLQRLRASLPFHPYAHPASYVSKES	3.03925	1.50073e-19	7.12051e-17	-0.230496	0.798696	0.999807	13	-16.06	yes	yes	Stampfel et al. 2015	doi.org/10.1038/nature15545	no	NA	NA
FBgn0037698	FBtr0082125	CG16779	630	795	165	0	0	1	1	0	1	GTGGGCAGCAGCATCAGCGTTGGCAGCAACAGCAGCAGCAGCAACTGCAGCAACGGCAGCAACAGCAACAGCAACGACAGCAACAGCAGCAGCGGCGGCGGTCACCGATTGAGTTTCAAGGGCACCGGACGGCATGTTCCCGCGAGCGGATTAAGTTCATCGGCGG	VGSSISVGSNSSSSNCSNGSNSNSNDSNSSSGGGHRLSFKGTGRHVPASGLSSSA	55	-0.0963273	0.106367	0.615234	0.166555	0.00501964	0.390895	0.197957	0.385875	ent1	FBtr0082125_FBgn0037698_40	FBtr0082125:586-736	AACAGCAACTGCAGCAATAGCAGCAACTTCAGTACCGCCTCCTCGGTGGGCAGCAGCATCAGCGTTGGCAGCAACAGCAGCAGCAGCAACTGCAGCAACGGCAGCAACAGCAACAGCAACGACAGCAACAGCAGCAGCGGCGGCGGTCAC	NSNCSNSSNFSTASSVGSSISVGSNSSSSNCSNGSNSNSNDSNSSSGGGH	0.273593	0.748779	0.999908	2.01837	0.049228	0.974435	0	0	no	no	NA	NA	no	NA	NA
FBgn0038741	FBtr0083858	CG17186	945	1125	180	1	1	0	1	1	0	GATATACAGGATATAGATAAGCAAAACGGACTGGAAGAGATCAATCTAGTGGAGATCGACGAGGTGGTTCAAATAGATCCCGGCTTTGAAATGATAGAATATACAACTGCCGAAGAAAACGTTTACGAGGAGATCGTGTACCTGACCACCGAAGACAGTCCGGAGGATATTTCCTACTTCA	DIQDIDKQNGLEEINLVEIDEVVQIDPGFEMIEYTTAEENVYEEIVYLTTEDSPEDISYF	60	0.115529	0.70527	0.0818463	0.338739	0.4104	0.210293	0.310346	-0.200107	global	FBtr0083858_FBgn0038741_66	FBtr0083858:976-1126	CTGGAAGAGATCAATCTAGTGGAGATCGACGAGGTGGTTCAAATAGATCCCGGCTTTGAAATGATAGAATATACAACTGCCGAAGAAAACGTTTACGAGGAGATCGTGTACCTGACCACCGAAGACAGTCCGGAGGATATTTCCTACTTC	MEEINLVEIDEVVQIDPGFEMIEYTTAEENVYEEIVYLTTEDSPEDISYF	2.68455	0.00101049	0.108089	0.0857042	0.969575	NA	14	35.91	no	no	NA	NA	no	NA	NA
FBgn0038547	FBtr0083528	CG17803	795	930	135	1	0	1	1	0	1	GGTAAGGTAGATCACGGAGCCAAGGTCTATAAGGTTGTGCTCGGTGAGTACAATAGCCTAAAGGAAACTGCACCAAAGTATTCGCTTTCACTACCAAAGAAACCTCAACTAAGGGTGAGTCCAGAGGAGAAAAACC	GKVDHGAKVYKVVLGEYNSLKETAPKYSLSLPKKPQLRVSPEEKN	45	0.505914	-0.23497	0.437913	0.808809	0.135472	0.623361	0.379416	0.487889	ent1	FBtr0083528_FBgn0038547_51	FBtr0083528:751-901	AATGAAATAATTAGCATACGAAAGTGTAAGACTAAGGAAGAGATTGGTAAGGTAGATCACGGAGCCAAGGTCTATAAGGTTGTGCTCGGTGAGTACAATAGCCTAAAGGAAACTGCACCAAAGTATTCGCTTTCACTACCAAAGAAACCT	NEIISIRKCKTKEEIGKVDHGAKVYKVVLGEYNSLKETAPKYSLSLPKKP	0.318859	0.874911	NA	3.34476	0.266599	NA	10	-19.35	yes	yes	Stampfel et al. 2015	doi.org/10.1038/nature15545	no	NA	NA
FBgn0039860	FBtr0085819	CG1792	288	480	192	0	0	1	1	0	1	GTGGAGAAGGAGATTCAGTACGCTGAAGAGGTCACCGAGATCGAGGTTATAGACCTTCTACCCGAGGAACACCTGCTGGAAGAGACGGAAGAGCCGTACGAAATATGTGAGCAGAACGAGCAGCCCCAAGTGAAGGTTCCTGCGCAGGAGAAGAAGCTCCGCAGAAGTACAAAGACCACGCCCACAGTCTTTA	VEKEIQYAEEVTEIEVIDLLPEEHLLEETEEPYEICEQNEQPQVKVPAQEKKLRRSTKTTPTVF	64	0.19811	0.118868	0.604368	0.44915	0.158489	0.526759	0.342624	0.36827	global	FBtr0085819_FBgn0039860_26	FBtr0085819:376-526	GAAGAGCCGTACGAAATATGTGAGCAGAACGAGCAGCCCCAAGTGAAGGTTCCTGCGCAGGAGAAGAAGCTCCGCAGAAGTACAAAGACCACGCCCACAGTCTTTACCTCCGTTAAGTTTGCGGACAATAGCCAGGCCACGCGCACCCAG	EEPYEICEQNEQPQVKVPAQEKKLRRSTKTTPTVFTSVKFADNSQATRTQ	-1.37531	0.401242	NA	2.3047	0.187626	NA	10	-23.22	yes	yes	Stampfel et al. 2015	doi.org/10.1038/nature15545	no	NA	NA
FBgn0038592	FBtr0083571	CG18599-RD1	213	360	147	1	1	0	0	1	0	TCATACCAAATGGAGCACCAGCAGCAGCATCATCAGTTGCAGCAGCAGCAGCAGCAGCAGCAACATCATCATCATCAGCAGCTGCACACCCACCACCAGGATGGCCACCACCCACACCCACCGACACCCACCACCGGCAACAACAACA	SYQMEHQQQHHQLQQQQQQQQHHHHQQLHTHHQDGHHPHPPTPTTGNNN	49	0.426711	0.474888	-0.0501108	0.397719	0.4508	0.173804	0.312302	-0.276996	global	FBtr0083571_FBgn0038592_16	FBtr0083571:226-376	GAGCACCAGCAGCAGCATCATCAGTTGCAGCAGCAGCAGCAGCAGCAGCAACATCATCATCATCAGCAGCTGCACACCCACCACCAGGATGGCCACCACCCACACCCACCGACACCCACCACCGGCAACAACAACAACAACAGCAGTAGC	EHQQQHHQLQQQQQQQQHHHHQQLHTHHQDGHHPHPPTPTTGNNNNNSSS	2.28458	0.032632	NA	7.52657	0.00114349	NA	2	-23.87	yes	yes	Stampfel et al. 2015	doi.org/10.1038/nature15545	no	NA	NA
FBgn0038592	FBtr0083571	CG18599-RD2	390	645	255	1	1	1	1	1	1	AGCCACAACAGCAACAGCAACCACCGGGAACAGTTGGCGGCGGCGGCAGCCACTGCGACGTCGCACGCGCAGCTCATCGAGGCGGCAGCGGCGCATTCCTCCCTCGACGTGGGCAAGTCCTTTACCATCGCCGCCATTTTGGGCCTGCAGAGCCAGCGCAAGGACTACAACAATGCCATCAATCTCTCCCTGCACGACAACAACAACATCATCGGTGACGACAACAACAAGTGCTACACGAGCAACCCCAACAACA	SHNSNSNHREQLAAAAATATSHAQLIEAAAAHSSLDVGKSFTIAAILGLQSQRKDYNNAINLSLHDNNNIIGDDNNKCYTSNPNN	85	2.33201	2.11965	2.17792	2.2715	2.22583	2.22471	2.22527	-0.0011217	global	FBtr0083571_FBgn0038592_30	FBtr0083571:436-586	GCAGCCACTGCGACGTCGCACGCGCAGCTCATCGAGGCGGCAGCGGCGCATTCCTCCCTCGACGTGGGCAAGTCCTTTACCATCGCCGCCATTTTGGGCCTGCAGAGCCAGCGCAAGGACTACAACAATGCCATCAATCTCTCCCTGCAC	AATATSHAQLIEAAAAHSSLDVGKSFTIAAILGLQSQRKDYNNAINLSLH	5.7127	2.77444e-18	1.21087e-15	3.20684	0.00123731	0.11902	2	-23.87	yes	yes	Stampfel et al. 2015	doi.org/10.1038/nature15545	no	NA	NA
FBgn0052532	FBtr0340420	CG32532	300	465	165	1	1	0	0	1	0	AGCAACAGCAACAATCCAGCAGCGGCGCAACAGCAGCAGCAGCAGCAGCAACAACAACAGCAGCAGCAACAGCAGCAGTCCGGCGGTAATAATCCCAGCAACGGCAGCAACTCCGCCGTCGCCTTGTCCCTTGCCCATCCGCACGCCCACGCCAGCCACGCGCACA	SNSNNPAAAQQQQQQQQQQQQQQQQQSGGNNPSNGSNSAVALSLAHPHAHASHAH	55	0.602558	0.48602	0.142604	0.174831	0.544289	0.158717	0.351503	-0.385572	zfh1	FBtr0340420_FBgn0052532_19	FBtr0340420:271-421	GCCTCCGGAGTAGTCGTCGTCGGCGGCACTAGCAACAGCAACAATCCAGCAGCGGCGCAACAGCAGCAGCAGCAGCAGCAACAACAACAGCAGCAGCAACAGCAGCAGTCCGGCGGTAATAATCCCAGCAACGGCAGCAACTCCGCCGTC	ASGVVVVGGTSNSNNPAAAQQQQQQQQQQQQQQQQQSGGNNPSNGSNSAV	1.56483	0.0176954	0.686136	-5.7012	0.00802374	NA	0	0	no	no	NA	NA	no	NA	NA
FBgn0029867	FBtr0070905	CG3847	930	1125	195	0	0	1	1	0	1	GATGTTGGCCAGGTGAAGAGACGCTATGCCTGCGACGCCTGCCGCGATAAGTACTCTAATGCGGAGGCACTGCGGCAGCACAAGCAGCAGGTGGAGGAGAAGCGCGAGTTCAGCTGCGTACGTTGCGGCCGCAAGTTCGTTTTCGAGGGCTTCCTACAGCGCCATCTGCCCACCTGCGATGGCAGCATCAAGCGTC	DVGQVKRRYACDACRDKYSNAEALRQHKQQVEEKREFSCVRCGRKFVFEGFLQRHLPTCDGSIKR	65	-0.093708	-0.451499	0.781778	0.616238	-0.272603	0.699008	0.213202	0.971612	ent1	FBtr0070905_FBgn0029867_63	FBtr0070905:931-1081	GATGTTGGCCAGGTGAAGAGACGCTATGCCTGCGACGCCTGCCGCGATAAGTACTCTAATGCGGAGGCACTGCGGCAGCACAAGCAGCAGGTGGAGGAGAAGCGCGAGTTCAGCTGCGTACGTTGCGGCCGCAAGTTCGTTTTCGAGGGC	DVGQVKRRYACDACRDKYSNAEALRQHKQQVEEKREFSCVRCGRKFVFEG	-0.550441	0.49582	0.999908	1.57203	0.10401	0.999807	10	-10.24	yes	yes	Stampfel et al. 2015	doi.org/10.1038/nature15545	no	NA	NA
FBgn0031257	FBtr0078061	CG4133	570	705	135	0	0	1	1	0	1	GTACAAAATCGTCAATTACTTCAAGACAAGCCAAGCCAGGCCAGCAAGCAGAATCAGTCACCGGCAGGTGAGCGAACACATCCCCAATCCCACCACCATCCCCGAGATCGTGCATCCACCACAGCCAATCCCCTTC	VQNRQLLQDKPSQASKQNQSPAGERTHPQSHHHPRDRASTTANPL	45	-0.231919	0.3914	0.617521	0.521401	0.0797407	0.569461	0.324601	0.48972	ent1	FBtr0078061_FBgn0031257_40	FBtr0078061:586-736	TTACTTCAAGACAAGCCAAGCCAGGCCAGCAAGCAGAATCAGTCACCGGCAGGTGAGCGAACACATCCCCAATCCCACCACCATCCCCGAGATCGTGCATCCACCACAGCCAATCCCCTTCGCCTAGATCCATCGCCGGAGGACGGGTCG	LLQDKPSQASKQNQSPAGERTHPQSHHHPRDRASTTANPLRLDPSPEDGS	-1.91013	0.287004	NA	3.08062	0.502011	NA	0	0	no	no	NA	NA	no	NA	NA
FBgn0261705	FBtr0303203	CG42741	15	165	150	1	1	0	0	1	0	GGACTTGGATCCGACCCTCTGTCAGCAAAGGAGGCAGAGGGCCCTCCGGTTCAGGTTGAACCAGTTGATCTGAGCTTACGTTCGCCGCGCGCGAGCACTTCGCATGGGAGCAGCAGTAGCAGCTACAAATTCTCGTCGGCCAACAAGGCAG	GLGSDPLSAKEAEGPPVQVEPVDLSLRSPRASTSHGSSSSSYKFSSANKA	50	0.805178	0.612405	0.0921489	-0.295556	0.708792	-0.101703	0.303544	-0.810495	zfh1	FBtr0303203_FBgn0261705_6	FBtr0303203:76-226	CCAGTTGATCTGAGCTTACGTTCGCCGCGCGCGAGCACTTCGCATGGGAGCAGCAGTAGCAGCTACAAATTCTCGTCGGCCAACAAGGCAGTTGGCTATAGCAATGGCAAGCCGGGCGGATCCTCCGGCTCGTCCTCGTCCTCGGGCTTC	PVDLSLRSPRASTSHGSSSSSYKFSSANKAVGYSNGKPGGSSGSSSSSGF	3.72177	0.180578	NA	-1.52701	0.651286	NA	0	0	no	no	NA	NA	no	NA	NA
FBgn0262719	FBtr0305700	CG43163	660	750	90	0	0	1	1	0	1	GCGGCGGTGACTGTTCTGGAGGCTGCTCTTCGCATTGGCAGTTGCTCCCTGAAACTGAGGGGTTCTGTCTTCAGCGCCTTGAGTTCGGCGC	AAVTVLEAALRIGSCSLKLRGSVFSALSSA	30	0.259514	-0.138491	0.571378	0.518524	0.0605116	0.544951	0.302731	0.484439	ent1	FBtr0305700_FBgn0262719_45	FBtr0305700:661-811	GCGGCGGTGACTGTTCTGGAGGCTGCTCTTCGCATTGGCAGTTGCTCCCTGAAACTGAGGGGTTCTGTCTTCAGCGCCTTGAGTTCGGCGCACTGGGCCCTGAATCAGTTGGATCAGGCTATTGGCTACATGCAGCAGGATTTGGCGGTG	AAVTVLEAALRIGSCSLKLRGSVFSALSSAHWALNQLDQAIGYMQQDLAV	1.12671	0.0291261	0.820719	1.28592	0.246222	0.999807	0	0	no	no	NA	NA	no	NA	NA
FBgn0263072	FBtr0307022	CG43347	5178	5325	147	0	1	1	1	0	1	GAGGACGACGACGATGGTGGCGGCGGTGGTGGCGGTGGCGGCGGTTCGGCTGTGCAACACCATCCGCACGTTCACGCCCACCAAGCGCACCACTCGCACGTCCATGCGCACGCCCACCCGCACCACGCCCACTCGCACGCACACCCGC	EDDDDGGGGGGGGGGSAVQHHPHVHAHQAHHSHVHAHAHPHHAHSHAHP	49	0.369844	0.424797	0.609161	0.977433	0.397321	0.793297	0.595309	0.395976	ent1	FBtr0307022_FBgn0263072_345	FBtr0307022:5161-5311	GAGGAGGAGGACGACGACGAGGACGACGACGATGGTGGCGGCGGTGGTGGCGGTGGCGGCGGTTCGGCTGTGCAACACCATCCGCACGTTCACGCCCACCAAGCGCACCACTCGCACGTCCATGCGCACGCCCACCCGCACCACGCCCAC	EEEDDDEDDDDGGGGGGGGGGSAVQHHPHVHAHQAHHSHVHAHAHPHHAH	-1.07652	0.550247	NA	2.78601	0.0695314	NA	0	0	no	no	NA	NA	no	NA	NA
FBgn0031894	FBtr0079419	CG4496	120	315	195	1	1	0	0	1	0	ATACCGCCCGATCCAGTCAGATATGAGTACCAGGAGCCCGAGGAGAACTTCATATCCATTGATGATGTGAAAATCAAGAGTTTCCTGTGGCAAATCGGCCAGCAGCAGAGGGAAAAGGAGTTGGAAATCAAAAGGATCATGGAACAAGAGAAAAGGGAGAAAAGAGAGAAGGAAAGGCGGGAGGCCGAAAAGCGAA	IPPDPVRYEYQEPEENFISIDDVKIKSFLWQIGQQQREKELEIKRIMEQEKREKREKERREAEKR	65	0.761855	0.907099	0.0406714	0.433086	0.834477	0.236879	0.535678	-0.597598	zfh1	FBtr0079419_FBgn0031894_9	FBtr0079419:121-271	ATACCGCCCGATCCAGTCAGATATGAGTACCAGGAGCCCGAGGAGAACTTCATATCCATTGATGATGTGAAAATCAAGAGTTTCCTGTGGCAAATCGGCCAGCAGCAGAGGGAAAAGGAGTTGGAAATCAAAAGGATCATGGAACAAGAG	IPPDPVRYEYQEPEENFISIDDVKIKSFLWQIGQQQREKELEIKRIMEQE	3.04286	8.01943e-23	4.65481e-20	0.708957	0.415348	0.999807	5	-38.88	yes	yes	Stampfel et al. 2015	doi.org/10.1038/nature15545	no	NA	NA
FBgn0031906	FBtr0079468	CG5160	30	195	165	0	0	1	1	0	1	GTCAAGTTGGGTCTGCATACCAATAAACAAAAGACTCTGAAGGTTATGGTCCTGGGCCAAAGTGGTGTGGGAAAAACGGCCATGGTGGTGCGTTTTATTACCCGACGCTTCATTGGCGAGTATGATCCTAATCTGGAGAAGATTTACACCTGCCAAACCACGCTGG	VKLGLHTNKQKTLKVMVLGQSGVGKTAMVVRFITRRFIGEYDPNLEKIYTCQTTL	55	0.205974	0.202435	0.744135	0.290003	0.204205	0.517069	0.360637	0.312864	global	FBtr0079468_FBgn0031906_4	FBtr0079468:46-196	CATACCAATAAACAAAAGACTCTGAAGGTTATGGTCCTGGGCCAAAGTGGTGTGGGAAAAACGGCCATGGTGGTGCGTTTTATTACCCGACGCTTCATTGGCGAGTATGATCCTAATCTGGAGAAGATTTACACCTGCCAAACCACGCTG	HTNKQKTLKVMVLGQSGVGKTAMVVRFITRRFIGEYDPNLEKIYTCQTTL	-0.149201	0.915076	NA	2.53613	0.127037	NA	0	0	no	no	NA	NA	no	NA	NA
FBgn0038047	FBtr0082589	CG5245	0	375	375	1	1	1	1	1	1	ATGGATCTGGCGAACGTAGATCAACGCCCCGTGAAGGACGAACCACCTCAAGAAGACACTTTCGAAGAAGAATTAATCTTCATTTCTAACAGCGACTTCGAAGAGCTTGAAAGCGAAATAAAGATTGAGAACTTCTGTAGTTATGGCAAAGATTTGGAGCCAGTTAAAGGCGTCCCGTCGAAGCTGAAGACGTGTAAATCCAAAATAGCAAAGAAGCGCCCCTTGCGAAAGCAAACAGATACGTTTAAGTGTACCCAATGCCAAAAGACGTTTACAAGAAAGGAAAACCTCGAATCACACTTGCGACTTCACGCAGAAGAACGTCCGTTCGAGTGTTCCCACTGCTCCAAGAGCTTTGGACGCAGGACGCATTACA	MDLANVDQRPVKDEPPQEDTFEEELIFISNSDFEELESEIKIENFCSYGKDLEPVKGVPSKLKTCKSKIAKKRPLRKQTDTFKCTQCQKTFTRKENLESHLRLHAEERPFECSHCSKSFGRRTHY	125	0.686863	1.04425	1.80252	0.875105	0.865556	1.33881	1.10218	0.473256	ent1	FBtr0082589_FBgn0038047_13	FBtr0082589:181-331	AAGCTGAAGACGTGTAAATCCAAAATAGCAAAGAAGCGCCCCTTGCGAAAGCAAACAGATACGTTTAAGTGTACCCAATGCCAAAAGACGTTTACAAGAAAGGAAAACCTCGAATCACACTTGCGACTTCACGCAGAAGAACGTCCGTTC	KLKTCKSKIAKKRPLRKQTDTFKCTQCQKTFTRKENLESHLRLHAEERPF	-2.35372	0.460519	NA	6.00705	0.0661385	NA	0	0	no	no	NA	NA	no	NA	NA
FBgn0036522	FBtr0075570	CG7372	45	300	255	1	1	1	1	1	1	ATGAAGAAAGCAAACGGCGACGAGGAGTCCGATGAGTCCGATATGGAAGAAGAGGAGGAGGATGAGGAAGACGAGGAGGAGGACGATCTGCCGGATGTAGCACTCCAAATCGACAGCGAGGATGAGGCGGAACTGGAGGCGCAGCGCATTCGTTTGGTGGAAGAAGAAGCAGCCAAGACAACAAAAAAGGCCGAGAAAGAACGGCAGCAGCTGCAACAAAAACAACAACGGCAAGCGCAGGTCAGTAACGGTAACG	MKKANGDEESDESDMEEEEEDEEDEEEDDLPDVALQIDSEDEAELEAQRIRLVEEEAAKTTKKAEKERQQLQQKQQRQAQVSNGN	85	2.31815	2.44686	1.88362	1.59549	2.3825	1.73956	2.06103	-0.642945	zfh1	FBtr0075570_FBgn0036522_8	FBtr0075570:106-256	GATGAGGAAGACGAGGAGGAGGACGATCTGCCGGATGTAGCACTCCAAATCGACAGCGAGGATGAGGCGGAACTGGAGGCGCAGCGCATTCGTTTGGTGGAAGAAGAAGCAGCCAAGACAACAAAAAAGGCCGAGAAAGAACGGCAGCAG	DEEDEEEDDLPDVALQIDSEDEAELEAQRIRLVEEEAAKTTKKAEKERQQ	9.11242	1.36515e-09	3.33549e-07	4.24307	0.00305445	NA	7	-34.89	yes	yes	Stampfel et al. 2015	doi.org/10.1038/nature15545	no	NA	NA
FBgn0038108	FBtr0334510	CG7518-RD1	4485	4680	195	0	0	1	1	0	1	TTGAAGTCGAGACTGGATCCTGGACAGTTGGACAACAATCCGTGGAAGGCGCTGCACATGCAAGATTCGTCGGAGGGAGAGTGGGAAACTGGTAGTGAGTCAGACGAAGGAGTCCCAACACCAGCGCAGCCACCAATAAGGCAGCAGCCCAAACTGCCAGCTGCTCCGGCTCCCAAGCCCGTTGCACCGTCAGTGG	MKSRLDPGQLDNNPWKALHMQDSSEGEWETGSESDEGVPTPAQPPIRQQPKLPAAPAPKPVAPSV	65	-0.318728	-0.127129	0.773644	0.700592	-0.222929	0.737118	0.257095	0.960047	ent1	FBtr0334510_FBgn0038108_299	FBtr0334510:4471-4621	AAGAGGCAGAAACGCTTGAAGTCGAGACTGGATCCTGGACAGTTGGACAACAATCCGTGGAAGGCGCTGCACATGCAAGATTCGTCGGAGGGAGAGTGGGAAACTGGTAGTGAGTCAGACGAAGGAGTCCCAACACCAGCGCAGCCACCA	KRQKRLKSRLDPGQLDNNPWKALHMQDSSEGEWETGSESDEGVPTPAQPP	-0.390855	0.615835	0.999908	2.77563	0.000796221	0.0840254	0	0	no	no	NA	NA	no	NA	NA
FBgn0038108	FBtr0334510	CG7518-RD2	5280	5430	150	1	1	0	0	1	0	CCAGGAGGTAGTTCCAACTCGAAGGAGGCATCCCAGTCGCCCAACTGCAGCATTATGGACCAGCTGAACCGCGGTGTACAGGTGGAACACCTTTCCCTACCGCCTGGCATCACCCTCACCAAGGTGGATCCGGCTAAAAGCGAGCAGTTAC	PGGSSNSKEASQSPNCSIMDQLNRGVQVEHLSLPPGITLTKVDPAKSEQL	50	0.576365	0.557844	-0.356377	-0.244498	0.567105	-0.300437	0.133334	-0.867542	zfh1	FBtr0334510_FBgn0038108_355	FBtr0334510:5311-5461	TCCCAGTCGCCCAACTGCAGCATTATGGACCAGCTGAACCGCGGTGTACAGGTGGAACACCTTTCCCTACCGCCTGGCATCACCCTCACCAAGGTGGATCCGGCTAAAAGCGAGCAGTTACGCCAGAAAAGTGAGTCCATCCGTTTGCTG	SQSPNCSIMDQLNRGVQVEHLSLPPGITLTKVDPAKSEQLRQKSESIRLL	2.55325	0.00015634	0.022016	0.865503	0.504385	NA	0	0	no	no	NA	NA	no	NA	NA
FBgn0037445	FBtr0330192	CG9727	75	225	150	0	0	1	1	0	1	TCCAATTCCATTCCCATACCTCAACCGATCCCTGTGGCACTACCCCTCCAGAAACCCAACGCCAATCCCTATGGGAACTGCAGCCTACAGCCCGCGGATATAGTCTACAGCGCAACCAGATTTCAAGGACCTGCTATCCATGCAAAGGGCT	SNSIPIPQPIPVALPLQKPNANPYGNCSLQPADIVYSATRFQGPAIHAKG	50	-0.0363666	-0.024421	0.481313	0.551968	-0.0303938	0.51664	0.243123	0.547034	ent1	FBtr0330192_FBgn0037445_3	FBtr0330192:31-181	CAGTGGACGAAATCAGCGGCGCCAGCAGCAACAACAGCACCAGTCTCCAATTCCATTCCCATACCTCAACCGATCCCTGTGGCACTACCCCTCCAGAAACCCAACGCCAATCCCTATGGGAACTGCAGCCTACAGCCCGCGGATATAGTC	QWTKSAAPAATTAPVSNSIPIPQPIPVALPLQKPNANPYGNCSLQPADIV	-3.15313	0.0894384	NA	3.94793	0.0197581	NA	0	0	no	no	NA	NA	no	NA	NA
FBgn0029504	FBtr0071079	CHES-1-like-RD1	915	1320	405	1	1	1	1	1	1	CAACAACAACAACAACAACAACAACAACAACAACAGACGACCTATTTGCCAACGCCGACAAGAACCACCATGGTGGGTCACGGCTATATGCCGGTAGTGGTGAGCAGTGCCAGCCAACCCATATTATCGCCCGCCAAACAGCAGCTACCGCAACAGATTTACGTTACCAGCAATGGCAGTTCGCCAGCCGGCGGAGGAACCATCTACAAGGCAGCCAGCCAGGCACTTAGCTCGCCAACCACCAGCAGCAGCAGCAGTAGCAACACCACCACCCACCATCCGCACAAGAAATATCTGCGCGAAAAGATGCACGTCCAGATGGATCACAGCAGTCATGTGGCCTCAACCGTAACGGTGGTCAGTTCGCCAGCATCCTCGAACAATTCCTCGATTAGCAGC…	QQQQQQQQQQQQTTYLPTPTRTTMVGHGYMPVVVSSASQPILSPAKQQLPQQIYVTSNGSSPAGGGTIYKAASQALSSPTTSSSSSSNTTTHHPHKKYLREKMHVQMDHSSHVASTVTVVSSPASSNNSSISSSN	135	1.26728	1.18384	0.989581	0.714823	1.22556	0.852202	1.03888	-0.37336	global	FBtr0071079_FBgn0029504_74	FBtr0071079:1096-1246	TCGCCAGCCGGCGGAGGAACCATCTACAAGGCAGCCAGCCAGGCACTTAGCTCGCCAACCACCAGCAGCAGCAGCAGTAGCAACACCACCACCCACCATCCGCACAAGAAATATCTGCGCGAAAAGATGCACGTCCAGATGGATCACAGC	SPAGGGTIYKAASQALSSPTTSSSSSSNTTTHHPHKKYLREKMHVQMDHS	5.85447	2.02669e-09	4.84824e-07	3.1116	0.00440741	0.304226	0	0	no	yes	Zhu et al. 2012	10.1242/dev.069005	no	NA	NA
FBgn0029504	FBtr0071079	CHES-1-like-RD2	2865	3015	150	1	1	1	1	1	1	TCCGACGGCATCAATTTCGCGCGACTGGCCCGCGATTGCGGAGCGGACAGCATTGATGATGTGCATGCGGCGGCGGCGATGCTCTACCTCAAACACGGACCAAAGATCTATAGTGAGCCCTTCCAGAATGGTAGTGGCCCGGTGATAACGA	SDGINFARLARDCGADSIDDVHAAAAMLYLKHGPKIYSEPFQNGSGPVIT	50	0.332318	0.387132	1.04128	1.28598	0.359725	1.16363	0.761675	0.803901	ent1	FBtr0071079_FBgn0029504_192	FBtr0071079:2866-3016	TCCGACGGCATCAATTTCGCGCGACTGGCCCGCGATTGCGGAGCGGACAGCATTGATGATGTGCATGCGGCGGCGGCGATGCTCTACCTCAAACACGGACCAAAGATCTATAGTGAGCCCTTCCAGAATGGTAGTGGCCCGGTGATAACG	SDGINFARLARDCGADSIDDVHAAAAMLYLKHGPKIYSEPFQNGSGPVIT	2.17919	0.000594569	0.069802	3.43228	0.000489759	0.0568186	0	0	no	yes	Zhu et al. 2012	10.1242/dev.069005	no	NA	NA
FBgn0029504	FBtr0071079	CHES-1-like-RD3	3195	3360	165	1	1	1	1	1	1	TACGATAGCAGTGAGGAGAATCACAACATCACGCCCGAGGAGATGGCCGATCGGCAGCGACATCGCGACGGCGTGGACGCCCTGCTCTCGCTATCCGGCTCCTCGATTGTGGAGTGCGGCTCAGTGGCCACCACACATTATCACAGCAACGGCAGCAGCGGCAGCA	YDSSEENHNITPEEMADRQRHRDGVDALLSLSGSSIVECGSVATTHYHSNGSSGS	55	0.728484	0.696187	1.73673	1.69796	0.712336	1.71734	1.21484	1.00501	ent1	FBtr0071079_FBgn0029504_211	FBtr0071079:3151-3301	GGAGGAGCTGGATCCGATAGCAATTGCGCCAGCTCGGATGCTGCCTACGATAGCAGTGAGGAGAATCACAACATCACGCCCGAGGAGATGGCCGATCGGCAGCGACATCGCGACGGCGTGGACGCCCTGCTCTCGCTATCCGGCTCCTCG	GGAGSDSNCASSDAAYDSSEENHNITPEEMADRQRHRDGVDALLSLSGSS	2.07093	0.198769	NA	5.1549	7.19948e-05	NA	0	0	no	yes	Zhu et al. 2012	10.1242/dev.069005	no	NA	NA
FBgn0028387	FBtr0079443	chm	435	645	210	0	0	1	1	0	1	GCTAACAAACCGAGCAATCCTACCCAGCGATCGGCCAACAACAACACAAATCGATCACTGGAGAACGGCGAGGGCAAGCGACCCTCGCTCTCCTCCTCGTCCAATAGCACAGATGACTCTATGAAGATCGTTAAAAACGGGCGGAAGGTTCCCCTCAAAATGGCCAGCACGGTGAGGCCCAAACAAATCCGAGGAAAATTGCCGCCGGCAA	ANKPSNPTQRSANNNTNRSLENGEGKRPSLSSSSNSTDDSMKIVKNGRKVPLKMASTVRPKQIRGKLPPA	70	-0.231887	-0.101454	0.73196	0.243997	-0.16667	0.487979	0.160654	0.654649	ent1	FBtr0079443_FBgn0028387_30	FBtr0079443:436-586	GCTAACAAACCGAGCAATCCTACCCAGCGATCGGCCAACAACAACACAAATCGATCACTGGAGAACGGCGAGGGCAAGCGACCCTCGCTCTCCTCCTCGTCCAATAGCACAGATGACTCTATGAAGATCGTTAAAAACGGGCGGAAGGTT	ANKPSNPTQRSANNNTNRSLENGEGKRPSLSSSSNSTDDSMKIVKNGRKV	0.757555	0.531629	NA	3.71275	0.0062656	NA	6	-12.8	yes	yes	Stampfel et al. 2015	doi.org/10.1038/nature15545	no	NA	NA
FBgn0262582	FBtr0334305	cic-RD1	225	495	270	1	1	1	1	1	1	CAGCACCAGCAACACCAACAACAGCAGCAGCAGCAACAACATGTGCTGTTCCAGCCGCACCTACAGACAACAACCGCAACTGCAGCAACCTGCAGCACACCTCAGCAACAGCAACCACCTCAGCCGCGGCAGCATCCCAAGAAGCGAAAGTTCGATCCAGCCGAGCTGGACAAGACCGAGCAGCATCCCCAGCAGCAGCAGCAGCAGCAAGTGAGTCTGCAGAAGCAGCAGAAACCCGCCGAAACAACTGGGAACGGCGATGGCCTGGCCA	QHQQHQQQQQQQQHVLFQPHLQTTTATAATCSTPQQQQPPQPRQHPKKRKFDPAELDKTEQHPQQQQQQQVSLQKQQKPAETTGNGDGLA	90	1.87255	1.80527	1.63567	1.4373	1.83891	1.53649	1.6877	-0.302426	global	FBtr0334305_FBgn0262582_23	FBtr0334305:331-481	CAACAGCAACCACCTCAGCCGCGGCAGCATCCCAAGAAGCGAAAGTTCGATCCAGCCGAGCTGGACAAGACCGAGCAGCATCCCCAGCAGCAGCAGCAGCAGCAAGTGAGTCTGCAGAAGCAGCAGAAACCCGCCGAAACAACTGGGAAC	QQQPPQPRQHPKKRKFDPAELDKTEQHPQQQQQQQVSLQKQQKPAETTGN	3.07222	0.00709894	NA	5.94584	0.198323	NA	13	-21.62	yes	yes	Stampfel et al. 2015, Jimenez et al. 2012	10.1038/nature15545, 10.1242/jcs.092965	no	NA	NA
FBgn0262582	FBtr0334305	cic-RD2	2205	2400	195	1	1	1	1	1	1	GACTCGGAGACGTCGCCGAACTATCGGGTCAAAGGTCGCTACGATCAGGAGGAGACCGATGCGGCCGCCATGCTGGTATCGCTGAGCAGCTCCCGATCTGCCACGCCATCCTACACCTCACCTGTTAACCACGCTGGAGCTTCTCCTCTGAATGCCATTGCCCATTCGCCGGTGAATGTGTCCGCCACTCATAGGC	DSETSPNYRVKGRYDQEETDAAAMLVSLSSSRSATPSYTSPVNHAGASPLNAIAHSPVNVSATHR	65	0.702068	0.77365	2.42208	2.45496	0.737859	2.43852	1.58819	1.70066	ent1	FBtr0334305_FBgn0262582_147	FBtr0334305:2191-2341	GAGGACACCTCTCGCGACTCGGAGACGTCGCCGAACTATCGGGTCAAAGGTCGCTACGATCAGGAGGAGACCGATGCGGCCGCCATGCTGGTATCGCTGAGCAGCTCCCGATCTGCCACGCCATCCTACACCTCACCTGTTAACCACGCT	EDTSRDSETSPNYRVKGRYDQEETDAAAMLVSLSSSRSATPSYTSPVNHA	1.50462	0.069401	0.999908	4.74748	1.50108e-06	0.000463919	13	-21.62	yes	yes	Stampfel et al. 2015	doi.org/10.1038/nature15545	no	NA	NA
FBgn0262582	FBtr0334305	cic-RD3	2730	2880	150	1	1	0	0	1	0	CATCACCAACCGCCTCCACCGCCACCTGCTAGTTTGCCAGCGCCATCGGCACCACCCACCAGCGGCAGCAGCAGCAGCCACAACAGCGTGGGCCATGCCACCAGCGTTATACGCATTTCGAGCAGCCAACAGCAACATCAGCAGCAGCAAC	HHQPPPPPPASLPAPSAPPTSGSSSSHNSVGHATSVIRISSSQQQHQQQQ	50	0.653288	0.548919	0.28733	0.0643738	0.601104	0.175852	0.388478	-0.425252	zfh1	FBtr0334305_FBgn0262582_183	FBtr0334305:2731-2881	CATCACCAACCGCCTCCACCGCCACCTGCTAGTTTGCCAGCGCCATCGGCACCACCCACCAGCGGCAGCAGCAGCAGCCACAACAGCGTGGGCCATGCCACCAGCGTTATACGCATTTCGAGCAGCCAACAGCAACATCAGCAGCAGCAA	HHQPPPPPPASLPAPSAPPTSGSSSSHNSVGHATSVIRISSSQQQHQQQQ	2.85902	1.63574e-05	0.00271863	2.00505	0.049665	0.974435	13	-21.62	yes	yes	Stampfel et al. 2015	doi.org/10.1038/nature15545	no	NA	NA
FBgn0262975	FBtr0330372	cnc	2880	3120	240	1	1	1	1	1	1	GACTCCGCCCAGGATTACCATCAGGGCAAGTACGGAGGCCCCTACGACTTCAGCTACAACAATAATTCACGGCTTAGCACCGCCACACGTCAGCCGCCGGTGGCGCAGAAGAAGCATCAGCTGTACGGCAAGAGGGATCCCCATAAGCAGACGCCATCGGCTTTGCCACCAACAGCTCCACCAGCAGCCGCGACTGCAGTCCAATCGCAGAGTATCAAGTACGAGTACGATGCTGGGTACG	DSAQDYHQGKYGGPYDFSYNNNSRLSTATRQPPVAQKKHQLYGKRDPHKQTPSALPPTAPPAAATAVQSQSIKYEYDAGY	80	0.987262	1.25689	0.919765	0.416905	1.12208	0.668335	0.895207	-0.453744	zfh1	FBtr0330372_FBgn0262975_197	FBtr0330372:2941-3091	AATAATTCACGGCTTAGCACCGCCACACGTCAGCCGCCGGTGGCGCAGAAGAAGCATCAGCTGTACGGCAAGAGGGATCCCCATAAGCAGACGCCATCGGCTTTGCCACCAACAGCTCCACCAGCAGCCGCGACTGCAGTCCAATCGCAG	NNSRLSTATRQPPVAQKKHQLYGKRDPHKQTPSALPPTAPPAAATAVQSQ	2.54874	7.62348e-07	0.000149012	3.07831	0.00100655	0.100874	13	-35.22	yes	yes	Stampfel et al. 2015, Grimberg et al. 2011	10.1038/nature15545, 10.1128/MCB.00799-10	no	NA	NA
FBgn0259938	FBtr0082246	cwo	1176	1422	246	1	1	1	1	1	1	CAGCATCCCCACCTGGCCCATAGCCACCACACCCAGGATAGTCTGATGTCCGTGAGGATGCGCAACTATTCGGAGTCCTCGCACGAGATCGAGCACAACAACAACTACAAGTACAAGAACCACATCAAGGAGCGGTTTGTCCACGAGCTCCACGACGAGGAGACGAGCAGCGAGCATTGCCCGGTCGCGGCCCACCTCCAGAGCGATCACTCCCACTTGCAGGCCTTGTCGGAGCACTCAAAGGACG	QHPHLAHSHHTQDSLMSVRMRNYSESSHEIEHNNNYKYKNHIKERFVHELHDEETSSEHCPVAAHLQSDHSHLQALSEHSKD	82	1.22024	0.920457	0.994086	0.827839	1.07035	0.910963	0.990656	-0.159387	global	FBtr0082246_FBgn0259938_214	FBtr0082246:1279-1429	AACTACAAGTACAAGAACCACATCAAGGAGCGGTTTGTCCACGAGCTCCACGACGAGGAGACGAGCAGCGAGCATTGCCCGGTCGCGGCCCACCTCCAGAGCGATCACTCCCACTTGCAGGCCTTGTCGGAGCACTCAAAGGACGGCACT	NYKYKNHIKERFVHELHDEETSSEHCPVAAHLQSDHSHLQALSEHSKDGT	3.80341	6.45695e-12	1.85511e-09	4.47019	7.44198e-08	4.001e-05	0	0	no	yes	Kadener et al. 2007	10.1101/gad.1552607	no	NA	NA
FBgn0027490	FBtr0079707	D12	1725	1950	225	1	1	0	0	1	0	TTGCAGCGCAAGCTTAAGCAGGCTGCAAAGCAACAATCCCTGCTGAAACCACAATTGAGTCTTCTTAAGCCACCGTCAGAAACGCGATGGCATATGCTGCAGTGCATGCAGCACGATCATGGGTACGCCAACATGAGCGGCGAGATGGAGGAAAAGCCAATGCTGTTACCTCCAATTGTGGACACTACCATACAATCGCGACCCCGAAGGCTGGAGCACATCTTTA	MQRKLKQAAKQQSLLKPQLSLLKPPSETRWHMLQCMQHDHGYANMSGEMEEKPMLLPPIVDTTIQSRPRRLEHIF	75	0.152754	0.565459	0.42768	0.428234	0.359107	0.427957	0.393532	0.0688505	global	FBtr0079707_FBgn0027490_117	FBtr0079707:1741-1891	AAGCAGGCTGCAAAGCAACAATCCCTGCTGAAACCACAATTGAGTCTTCTTAAGCCACCGTCAGAAACGCGATGGCATATGCTGCAGTGCATGCAGCACGATCATGGGTACGCCAACATGAGCGGCGAGATGGAGGAAAAGCCAATGCTG	KQAAKQQSLLKPQLSLLKPPSETRWHMLQCMQHDHGYANMSGEMEEKPML	2.15781	0.00224162	0.201988	-2.03022	0.330937	NA	0	0	no	no	NA	NA	no	NA	NA
FBgn0261723	FBtr0290136	Dbx	345	585	240	1	1	1	1	1	1	GCCGACGTGGACGAGCCCGTGTCAATCAAATTGCCCAAGGTGGAGCCCAAGGAGACCAGCATGCCGACCGTCGGCAACACCATCCTCAAGGATACCAACAGCAAGCCCATTCTCAAGTTCAGTGTCAGCGCGATCCTTGGCGACACCCGGGAAGGAGTCCGTGTCAGAAATGAGTTCATGCAACCGCAGCATATATGGCCTTATCTGCAGCAAAACTTCATGCAGCAGCACTCGCATCAAT	ADVDEPVSIKLPKVEPKETSMPTVGNTILKDTNSKPILKFSVSAILGDTREGVRVRNEFMQPQHIWPYLQQNFMQQHSHQ	80	1.92138	1.72982	1.6116	1.62323	1.8256	1.61742	1.72151	-0.208184	global	FBtr0290136_FBgn0261723_24	FBtr0290136:346-496	GCCGACGTGGACGAGCCCGTGTCAATCAAATTGCCCAAGGTGGAGCCCAAGGAGACCAGCATGCCGACCGTCGGCAACACCATCCTCAAGGATACCAACAGCAAGCCCATTCTCAAGTTCAGTGTCAGCGCGATCCTTGGCGACACCCGG	ADVDEPVSIKLPKVEPKETSMPTVGNTILKDTNSKPILKFSVSAILGDTR	4.5472	6.20032e-10	1.58966e-07	3.88568	7.4295e-08	4.001e-05	0	0	no	yes	Karaz et al. 2016	10.1186/s13227-016-0055-5	yes	Karaz et al. 2016	10.1186/s13227-016-0055-5
FBgn0000459	FBtr0074250	disco	804	1068	264	1	1	0	0	1	0	CACGAACGGGATAATGAGCAGGATGAGGAGATGCACTGCAGCTTGAGCCTGGCCAGCAGTAGTAGCATTGCCGCCGATGAGGAGCGGGCAGCTGACCAGCCATTGGATTTCAGCCTTCACAAGCGTCGCAAGTCGGAGCAGGATCGGGAACAGGAGCAGGAGCAGGAGCAGGAACGGGAGCGGGAGGCGGAAAAGGAGCAGGAACAGGATGTGGAATCCGACAAGGAGCACGAACCCGAACAGGAGCATGAGCTGGAGCGTGAGA	HERDNEQDEEMHCSLSLASSSSIAADEERAADQPLDFSLHKRRKSEQDREQEQEQEQEREREAEKEQEQDVESDKEHEPEQEHELERE	88	0.433692	0.323464	0.144044	0.404647	0.378578	0.274346	0.326462	-0.104232	global	FBtr0074250_FBgn0000459_150	FBtr0074250:895-1045	GCTGACCAGCCATTGGATTTCAGCCTTCACAAGCGTCGCAAGTCGGAGCAGGATCGGGAACAGGAGCAGGAGCAGGAGCAGGAACGGGAGCGGGAGGCGGAAAAGGAGCAGGAACAGGATGTGGAATCCGACAAGGAGCACGAACCCGAA	ADQPLDFSLHKRRKSEQDREQEQEQEQEREREAEKEQEQDVESDKEHEPE	1.7454	0.0742788	NA	2.58632	0.177941	NA	0	0	no	no	NA	NA	no	NA	NA
FBgn0030477	FBtr0073768	dmrt11E	1038	1125	87	1	1	0	0	1	0	ATGACCACGCCCGCAGTCACCACTGCCTCCACCGGCAGTGGCAAGAAGCCCAAGCTGAGTTTCTCCATCGAATCCATCATGGGCATCA	MTTPAVTTASTGSGKKPKLSFSIESIMGI	29	0.450398	0.705292	-0.675392	0.870371	0.577845	0.0974897	0.337667	-0.480355	zfh1	FBtr0073768_FBgn0030477_66	FBtr0073768:976-1126	CAGCACATTTATCACCCGATGCCGCCGACGATACCGCTAACGATCCCGCCCACAAATCCAGCGATGACCACGCCCGCAGTCACCACTGCCTCCACCGGCAGTGGCAAGAAGCCCAAGCTGAGTTTCTCCATCGAATCCATCATGGGCATC	QHIYHPMPPTIPLTIPPTNPAMTTPAVTTASTGSGKKPKLSFSIESIMGI	4.64216	4.17737e-12	1.20929e-09	-0.237512	0.902178	NA	0	0	no	no	NA	NA	no	NA	NA
FBgn0028789	FBtr0076522	Doc1	1020	1170	150	1	1	1	1	1	1	CTGCCAATGCCACCAGCCACATATGCGCCAACTGTCGCGCCTGTTAGTCCTGTGGCCTCGCAACCCGTTGGCTCCAGCACACCCACAACATCACCAAGGCCTTCAACCTCAACGAAAAGAAATAGCTTCAGCATTTCAGCCATTTTGGCCT	MPMPPATYAPTVAPVSPVASQPVGSSTPTTSPRPSTSTKRNSFSISAILA	50	0.511785	0.47918	0.438	0.312088	0.495482	0.375044	0.435263	-0.120439	global	FBtr0076522_FBgn0028789_171	FBtr0076522:1021-1171	CTGCCAATGCCACCAGCCACATATGCGCCAACTGTCGCGCCTGTTAGTCCTGTGGCCTCGCAACCCGTTGGCTCCAGCACACCCACAACATCACCAAGGCCTTCAACCTCAACGAAAAGAAATAGCTTCAGCATTTCAGCCATTTTGGCC	MPMPPATYAPTVAPVSPVASQPVGSSTPTTSPRPSTSTKRNSFSISAILA	4.59201	1.92272e-61	1.22143e-57	3.79645	2.8085e-08	2.00804e-05	13	-35.92	yes	yes	Stampfel et al. 2015	doi.org/10.1038/nature15545	yes	Copley et al. 2005	10.1186/1471-2164-6-169
FBgn0035954	FBtr0076521	Doc3	1110	1260	150	1	1	1	1	1	1	GTAGATGTGGTTGGAACCGCACCGGCTGCTCCTCCGCCTCCATCTCCGCCTGTGCCAGCCACTGCTACTGCCCCTGCTTCGTCATCCAGCGATCCGACGATGGCCAAGCCGAAGCGCAGCAGCTTCAGCATCTCGGACATATTAGGAACCA	VDVVGTAPAAPPPPSPPVPATATAPASSSSDPTMAKPKRSSFSISDILGT	50	1.98308	1.22807	1.37165	1.11318	1.60557	1.24242	1.424	-0.363154	global	FBtr0076521_FBgn0035954_75	FBtr0076521:1111-1261	GTAGATGTGGTTGGAACCGCACCGGCTGCTCCTCCGCCTCCATCTCCGCCTGTGCCAGCCACTGCTACTGCCCCTGCTTCGTCATCCAGCGATCCGACGATGGCCAAGCCGAAGCGCAGCAGCTTCAGCATCTCGGACATATTAGGAACC	VDVVGTAPAAPPPPSPPVPATATAPASSSSDPTMAKPKRSSFSISDILGT	4.7945	1.33387e-54	4.23678e-51	3.95785	1.75547e-08	1.55729e-05	7	-32.99	yes	yes	Stampfel et al. 2015	doi.org/10.1038/nature15545	yes	Copley et al. 2005	10.1186/1471-2164-6-169
FBgn0000492	FBtr0085441	Dr	270	525	255	1	1	1	1	1	1	CATCTGCTGCAGCAGCACCAGCAACACCAGCAGCAGCAGCAACAGCAGCAGCAGGCGGCGGCGCTCCAGCTGGCCGCAGTGCATCCGCCGGCCCACCATCTGCACAAGACCACCTCCCGACTGAGCAACTTTAGTGTGGCCTCTCTCCTGGCGGACACGAGGCCCAGAACGCCACCCAACCAGGCGGCGGATGGACCCCAGAACCTGACCAGTTCGGCGGCCACCTCGCCCATCTCCCAGGCCAGCAGCACGCCGC	HLLQQHQQHQQQQQQQQQAAALQLAAVHPPAHHLHKTTSRLSNFSVASLLADTRPRTPPNQAADGPQNLTSSAATSPISQASSTP	85	2.41574	2.20091	2.05923	2.10678	2.30833	2.08301	2.19567	-0.225321	global	FBtr0085441_FBgn0000492_20	FBtr0085441:286-436	CACCAGCAACACCAGCAGCAGCAGCAACAGCAGCAGCAGGCGGCGGCGCTCCAGCTGGCCGCAGTGCATCCGCCGGCCCACCATCTGCACAAGACCACCTCCCGACTGAGCAACTTTAGTGTGGCCTCTCTCCTGGCGGACACGAGGCCC	HQQHQQQQQQQQQAAALQLAAVHPPAHHLHKTTSRLSNFSVASLLADTRP	4.01316	9.90904e-46	1.77042e-42	3.60869	4.72244e-08	2.93797e-05	7	-32.25	yes	yes	Stampfel et al. 2015	doi.org/10.1038/nature15545	no	NA	NA
FBgn0000541	FBtr0332102	E(bx)	1500	1680	180	0	0	1	1	0	1	AAAAATGAACTTTTGGAGAAAGAGGTGCTTGACGAGGATGAAAAAGATGGTGATGCTAAATCTGAGAGTCAATCTATAGAGGGAACAAAAAAACAAGAAGAATGTAAAATGGTCACGCGTCAAAAATCCAATCAGCTGACTAATGGTACTTTGCATTTTAAACTTGGCATGGAGCAAGGAT	KNELLEKEVLDEDEKDGDAKSESQSIEGTKKQEECKMVTRQKSNQLTNGTLHFKLGMEQG	60	0.0812158	0.0572521	0.78913	0.532059	0.0692339	0.660595	0.364914	0.591361	ent1	FBtr0332102_FBgn0000541_106	FBtr0332102:1576-1726	ATAGAGGGAACAAAAAAACAAGAAGAATGTAAAATGGTCACGCGTCAAAAATCCAATCAGCTGACTAATGGTACTTTGCATTTTAAACTTGGCATGGAGCAAGGATTTAAGAACTATGTCAACCAGTATTCAACAAATCCAATTGCACTC	IEGTKKQEECKMVTRQKSNQLTNGTLHFKLGMEQGFKNYVNQYSTNPIAL	0.731919	0.341795	0.999908	2.26158	0.0341806	0.892309	0	0	no	no	NA	NA	no	NA	NA
FBgn0008646	FBtr0082880	E5	30	270	240	1	1	1	1	1	1	ATGCTGCCCATGGCGCCGACGAGTCCTTTTGTGAGCAGCAGCTCCTCGGTGGCCGCATCCTCGACTTCCGTTTCCGCCAGCAGTACCGTTTCCGCCTCCGCGAGCAGCAAGCCCAAGCTGGCCTTCAGCATCGACTCGATTGTGGGCGAATCCTCGACGAGATCGGCTCCACTAAGGGTCAGTGTGATATCTTCGCCGCCGCCGCGCAGCGAAAGTCCCGCTTCGCCAACGAACACGAACA	MLPMAPTSPFVSSSSSVAASSTSVSASSTVSASASSKPKLAFSIDSIVGESSTRSAPLRVSVISSPPPRSESPASPTNTN	80	1.85656	1.6425	1.52558	1.89481	1.74953	1.7102	1.72986	-0.0393321	global	FBtr0082880_FBgn0008646_4	FBtr0082880:46-196	CCGACGAGTCCTTTTGTGAGCAGCAGCTCCTCGGTGGCCGCATCCTCGACTTCCGTTTCCGCCAGCAGTACCGTTTCCGCCTCCGCGAGCAGCAAGCCCAAGCTGGCCTTCAGCATCGACTCGATTGTGGGCGAATCCTCGACGAGATCG	PTSPFVSSSSSVAASSTSVSASSTVSASASSKPKLAFSIDSIVGESSTRS	4.21464	6.7504e-13	2.12641e-10	5.24857	1.99248e-08	1.61776e-05	0	0	no	no	NA	NA	no	NA	NA
FBgn0086908	FBtr0112777	egg	408	555	147	1	1	0	0	1	0	CCGCCAAAACCAGATGCTGTCAATGAAGCTGCGGCTAAAGAGGCCGAGGAAATGACTGATAGCAGCATCAGCAGTCCCACATCCGAAAGTTTTCCTGAAAAAGATGAAAAGACCAATAAGGAAAATGAGCAAGAACCTCCTGGCATGG	PPKPDAVNEAAAKEAEEMTDSSISSPTSESFPEKDEKTNKENEQEPPGM	49	0.47282	0.594371	0.277302	-0.0572714	0.533596	0.110015	0.321805	-0.42358	zfh1	FBtr0112777_FBgn0086908_26	FBtr0112777:376-526	AAATTCTCCTCCGCCAACGAAAGTGAGAAAGATCCGCCAAAACCAGATGCTGTCAATGAAGCTGCGGCTAAAGAGGCCGAGGAAATGACTGATAGCAGCATCAGCAGTCCCACATCCGAAAGTTTTCCTGAAAAAGATGAAAAGACCAAT	KFSSANESEKDPPKPDAVNEAAAKEAEEMTDSSISSPTSESFPEKDEKTN	4.08829	0.00149078	NA	-2.21814	0.645439	NA	9	-7.91	no	yes	Clough et al. 2007	10.1242/dev.02698	no	NA	NA
FBgn0000567	FBtr0100411	Eip74EF	546	1158	612	1	1	1	1	1	1	AATCACCTAAGGCAGCAGCAACACCACCACTCTCCCTCCTCGCCAGACAAGACGCGCAGCACCCTGGACGATGTGTCCAAGATCCTCTGGGAGCGAAAGCAGCAGCTGCAGCGCAGCTCAGTGATTACCGCAGCACCCACTCTGCAGCCGCAGCAGCACCAGCAGCCCATGAGCGACATCGAGGACGAGGAGACGCTGGAGGATGTCGATGACGCGGATGCGGACGTGGAGGCAGACGCCGAGGACGAGGAGCTACTGGAGCAGTACCAAAACGGCTACGACTCGCCACTGGATCTGTCCCTGGGTGGAGCCACCAGTGCAGCCGCATCAGCTGCCGCTGCCGCCTCGGCGGTCAGTCGCCGACGGGGACGCACCTACTCCGGCACGGAATCCGACGAC…	NHLRQQQHHHSPSSPDKTRSTLDDVSKILWERKQQLQRSSVITAAPTLQPQQHQQPMSDIEDEETLEDVDDADADVEADAEDEELLEQYQNGYDSPLDLSLGGATSAAASAAAAASAVSRRRGRTYSGTESDDSAQCERARMRLKPERKAERSAAYKKSLMKRYYTEIPIVKQSTSPAPQQQLQQQHHLQQQQQQQPHNGSTFA	204	1.40518	1.48403	0.948341	0.935046	1.4446	0.941693	1.19315	-0.50291	zfh1	FBtr0100411_FBgn0000567_151	FBtr0100411:901-1051	AGTCGCCGACGGGGACGCACCTACTCCGGCACGGAATCCGACGACTCCGCGCAGTGCGAACGGGCGAGGATGCGACTCAAGCCGGAACGCAAGGCGGAGAGATCGGCGGCCTACAAGAAGAGCTTGATGAAGCGATATTACACCGAAATT	SRRRGRTYSGTESDDSAQCERARMRLKPERKAERSAAYKKSLMKRYYTEI	4.32663	9.78321e-08	2.05263e-05	5.41088	0.000404676	NA	0	0	no	no	NA	NA	no	NA	NA
FBgn0000568	FBtr0075148	Eip75B	3165	3375	210	1	1	1	1	1	1	ACCAGCAGCCATCTGAAGCGACAGATTGTGGAGGATATGCCCGTGCTGAAGCGCGTGCTGCAGGCTCCCCCTCTGTACGATACCAACTCGCTGATGGACGAGGCCTACAAGCCGCACAAGAAATTCCGGGCCCTGCGGCATCGCGAGTTCGAGACCGCCGAGGCGGATGCCAGCAGTTCCACTTCCGGCTCGAACAGCCTGAGTGCCGGCA	TSSHLKRQIVEDMPVLKRVLQAPPLYDTNSLMDEAYKPHKKFRALRHREFETAEADASSSTSGSNSLSAG	70	1.04506	0.904837	0.900154	0.679534	0.974948	0.789844	0.882396	-0.185104	global	FBtr0075148_FBgn0000568_214	FBtr0075148:3196-3346	GAGGATATGCCCGTGCTGAAGCGCGTGCTGCAGGCTCCCCCTCTGTACGATACCAACTCGCTGATGGACGAGGCCTACAAGCCGCACAAGAAATTCCGGGCCCTGCGGCATCGCGAGTTCGAGACCGCCGAGGCGGATGCCAGCAGTTCC	EDMPVLKRVLQAPPLYDTNSLMDEAYKPHKKFRALRHREFETAEADASSS	5.01763	0.00012926	NA	1.96481	0.289982	NA	0	0	no	yes	Kumar et al. 2014	10.1038/ncomms6697	no	NA	NA
FBgn0264490	FBtr0112874	Eip93F	918	1080	162	1	1	0	0	1	0	CCCGCACTCAAAGATACACCCAGTCCCAGTGTGGATGCACCGCTCGATCTTAGCAGCAAACCATCGCCGAACTCATCGATTAGCGGCGATGTGAAGTCCGTCAGAGCCTGTGCCACGCCCACGCCGTCGGGAAGAAGGGCGTACAGTGAAGAGGATCTGAGCC	PALKDTPSPSVDAPLDLSSKPSPNSSISGDVKSVRACATPTPSGRRAYSEEDLS	54	0.482695	0.524871	-0.307836	-0.0221057	0.503783	-0.164971	0.169406	-0.668754	zfh1	FBtr0112874_FBgn0264490_64	FBtr0112874:946-1096	AGTGTGGATGCACCGCTCGATCTTAGCAGCAAACCATCGCCGAACTCATCGATTAGCGGCGATGTGAAGTCCGTCAGAGCCTGTGCCACGCCCACGCCGTCGGGAAGAAGGGCGTACAGTGAAGAGGATCTGAGCCGGGCCCTACAGGAT	SVDAPLDLSSKPSPNSSISGDVKSVRACATPTPSGRRAYSEEDLSRALQD	5.57825	0.0577442	NA	-2.44051	0.612312	NA	5	-30.89	yes	yes	Stampfel et al. 2015	doi.org/10.1038/nature15545	yes	Mao et al. 2019	10.3390/ijms20102431
FBgn0000576	FBtr0082863	ems	15	195	180	1	1	1	1	1	1	CCGCCGGTTCCCACCGCCGCTGCAGCCGTCATGATGCCCACACCAAAGCAGAAGATCGGTTTCAGCATCGAGTCCATTGTGGGCAATGATGTCAGCACCGCCGGCGGCAATTCGACGCCCGATCTATCCGGTCCCCAGAGTCCGCCGCCCGGCGAGCGCAATGTGCCCGGTTCGCCGCCCC	PPVPTAAAAVMMPTPKQKIGFSIESIVGNDVSTAGGNSTPDLSGPQSPPPGERNVPGSPP	60	1.26047	0.95339	1.35362	1.01394	1.10693	1.18378	1.14535	0.0768484	global	FBtr0082863_FBgn0000576_2	FBtr0082863:16-166	CCGCCGGTTCCCACCGCCGCTGCAGCCGTCATGATGCCCACACCAAAGCAGAAGATCGGTTTCAGCATCGAGTCCATTGTGGGCAATGATGTCAGCACCGCCGGCGGCAATTCGACGCCCGATCTATCCGGTCCCCAGAGTCCGCCGCCC	PPVPTAAAAVMMPTPKQKIGFSIESIVGNDVSTAGGNSTPDLSGPQSPPP	3.7952	1.40352e-15	5.14386e-13	3.89435	0.000289277	0.0365776	0	0	no	no	NA	NA	no	NA	NA
FBgn0000577	FBtr0088095	en	366	654	288	1	1	1	1	1	1	GACATGAGTTTCCACAATCAGACGCACACCACCAACGAGGAGGAGGAGGCGGAGGAGGATGACGACATTGATGTGGATGTGGATGATACGTCGGCGGGCGGACGCCTGCCACCACCCGCCCACCAGCAGCAGTCGACGGCCAAGCCCTCGCTGGCCTTTTCCATCTCCAACATCCTGAGCGATCGTTTCGGAGATGTCCAGAAGCCGGGCAAGTCGATGGAGAACCAGGCCAGCATATTCCGCCCCTTCGAGGCGAGTCGTTCCCAGACTGCCACGCCCTCCGCCTTTA	DMSFHNQTHTTNEEEEAEEDDDIDVDVDDTSAGGRLPPPAHQQQSTAKPSLAFSISNILSDRFGDVQKPGKSMENQASIFRPFEASRSQTATPSAF	96	2.92859	2.7581	2.69334	2.60094	2.84334	2.64714	2.74524	-0.196201	global	FBtr0088095_FBgn0000577_71	FBtr0088095:421-571	GAGGATGACGACATTGATGTGGATGTGGATGATACGTCGGCGGGCGGACGCCTGCCACCACCCGCCCACCAGCAGCAGTCGACGGCCAAGCCCTCGCTGGCCTTTTCCATCTCCAACATCCTGAGCGATCGTTTCGGAGATGTCCAGAAG	EDDDIDVDVDDTSAGGRLPPPAHQQQSTAKPSLAFSISNILSDRFGDVQK	6.31497	1.41091e-60	7.68254e-57	4.25238	1.44422e-09	2.66092e-06	7	-36.75	yes	yes	Stampfel et al. 2015	doi.org/10.1038/nature15545	yes	Tolkunova et al. 1998	10.1128/MCB.18.5.2804
FBgn0031375	FBtr0330202	erm	45	285	240	1	1	1	1	1	1	GGAGAAATCGCAATGATGCCGCCTTCGAAGAGCCCCGTGATGGAGAGCGCCGCCTCCGAACAGAATCCTGCCCAGCAGAGCCAGCAGCAGGACGAGCAGAGCGCCAAGCGGGCGTGTCCCCTAAAGTTTTCGATAGCCAAGATCATGGAGCCGGATCACAGGCCCAGCCAAGTGCCACCGCCGCAGCCCGCTCCGGTTTCCTTCGCCACCAACGATGACGACGAGGATGAGGATCCGGAGA	GEIAMMPPSKSPVMESAASEQNPAQQSQQQDEQSAKRACPLKFSIAKIMEPDHRPSQVPPPQPAPVSFATNDDDEDEDPE	80	2.71483	2.13646	2.4139	2.15338	2.42564	2.28364	2.35464	-0.142002	global	FBtr0330202_FBgn0031375_10	FBtr0330202:136-286	GACGAGCAGAGCGCCAAGCGGGCGTGTCCCCTAAAGTTTTCGATAGCCAAGATCATGGAGCCGGATCACAGGCCCAGCCAAGTGCCACCGCCGCAGCCCGCTCCGGTTTCCTTCGCCACCAACGATGACGACGAGGATGAGGATCCGGAG	DEQSAKRACPLKFSIAKIMEPDHRPSQVPPPQPAPVSFATNDDDEDEDPE	4.99118	1.13592e-31	1.03911e-28	3.77368	1.00236e-06	0.000335785	11	-24.26	yes	yes	Stampfel et al. 2015, Santiago et al. 2021	10.1038/nature15545, 10.1073/pnas.2025530118	yes	Santiago et al. 2021	10.1073/pnas.2025530118
FBgn0001981	FBtr0080734	esg	0	186	186	1	1	1	1	1	1	ATGCATACCGTGGAAGACATGTTGGTGGAGAAAAACTACAGCAAGTGCCCGCTAAAAAAGCGCCCAGTTAATTACCAGTTCGAGGCGCCTCAAAATCACAGTAACACCCCAAATGAGCCGCAGGATTTGTGCGTAAAGAAAATGGAAATTCTGGAGGAAAATCCCTCCGAGGAACTGATCAACGTCA	MHTVEDMLVEKNYSKCPLKKRPVNYQFEAPQNHSNTPNEPQDLCVKKMEILEENPSEELINV	62	1.8306	1.99012	2.34363	1.65516	1.91036	1.9994	1.95488	0.0890404	global	FBtr0080734_FBgn0001981_3	FBtr0080734:13-163	GAAGACATGTTGGTGGAGAAAAACTACAGCAAGTGCCCGCTAAAAAAGCGCCCAGTTAATTACCAGTTCGAGGCGCCTCAAAATCACAGTAACACCCCAAATGAGCCGCAGGATTTGTGCGTAAAGAAAATGGAAATTCTGGAGGAAAAT	EDMLVEKNYSKCPLKKRPVNYQFEAPQNHSNTPNEPQDLCVKKMEILEEN	5.26272	8.19674e-10	2.05542e-07	3.22167	0.0288451	NA	5	-32.11	yes	yes	Stampfel et al. 2015, Korzelius et al. 2014	10.1038/nature15545, 10.15252/embj.201489072	yes	Korzelius et al. 2014	10.15252/embj.201489072
FBgn0039225	FBtr0084697	Ets96B	0	240	240	1	1	1	0	1	0	ATGACAATTTCCTGGCGCGCCTTGTCTCATTTCCTTATTCCGCAGAGCGACTACGGCGAGGCCAAGACGCACCTGGAGCAGCTGCAGCAGACGCTCACGCACCTGGACCACCCGCACCACCACCACGCACACCATCCGCACCACCACCTGGGGCTCTACCATGGCGCCCTGCCCAACACATCCACCATAACCACAGACTCGGTGGTTTCCTGTGTCAGCTCCACACTGCCGGCGGTGGCCA	MTISWRALSHFLIPQSDYGEAKTHLEQLQQTLTHLDHPHHHHAHHPHHHLGLYHGALPNTSTITTDSVVSCVSSTLPAVA	80	0.170816	0.471397	0.627092	0.29456	0.321107	0.460826	0.390966	0.139719	global	FBtr0084697_FBgn0039225_11	FBtr0084697:151-301	GGGCTCTACCATGGCGCCCTGCCCAACACATCCACCATAACCACAGACTCGGTGGTTTCCTGTGTCAGCTCCACACTGCCGGCGGTGGCCAAGGCCATTTCCGCATCCTCCAGCTGCGATGGCCTGCAGTCGGAGCGCAAAAAGTGCCCC	GLYHGALPNTSTITTDSVVSCVSSTLPAVAKAISASSSCDGLQSERKKCP	2.58291	0.0413219	NA	-3.54282	0.299705	NA	15	17.7	no	no	NA	NA	no	NA	NA
FBgn0000611	FBtr0074135	exd	48	144	96	0	0	1	1	0	1	CCGCAAGGATACGGCTTGTCTGGCCAGGATGATGGCCAGAATGCCGGCAGCGAGAACGAGGTGCGCAAGCAGAAGGACATCGGCGAGATATTGCAAC	PQGYGLSGQDDGQNAGSENEVRKQKDIGEILQ	32	-0.0710597	0.175586	0.449785	0.547014	0.0522633	0.4984	0.275331	0.446136	ent1	FBtr0074135_FBgn0000611_6	FBtr0074135:31-181	ACCGGCGGCATGATGGCTCCGCAAGGATACGGCTTGTCTGGCCAGGATGATGGCCAGAATGCCGGCAGCGAGAACGAGGTGCGCAAGCAGAAGGACATCGGCGAGATATTGCAACAGATAATGAGTATCTCGGAGCAATCACTTGACGAG	TGGMMAPQGYGLSGQDDGQNAGSENEVRKQKDIGEILQQIMSISEQSLDE	0.637267	0.678401	NA	3.94793	0.0197581	NA	12	-14.16	yes	yes	Stampfel et al. 2015	doi.org/10.1038/nature15545	no	NA	NA
FBgn0041156	FBtr0076751	exex	543	780	237	1	1	1	1	1	1	GCGGCTGCACCACCGCCCGTCTCACCGCAACCCGCTGCCAATCACCTGAGCCACAGTGGAGCCACCATGGCCACAACCACACTCCTGCCACCCGCCCAAAGTCAGCCCAAGAAATCCTTCTGCATCGATGCTTTGCTGGCCAAGAGCCAACACCAGTCGGGTGAGCCACAGCCCATCATTGTGGATGATCGTCTGGCTGCCCTGCACTATGCCCGGGATCAGGCGGAACTCAATCATG	AAAPPPVSPQPAANHLSHSGATMATTTLLPPAQSQPKKSFCIDALLAKSQHQSGEPQPIIVDDRLAALHYARDQAELNH	79	1.65568	1.15428	1.23302	1.36153	1.40498	1.29727	1.35113	-0.107705	global	FBtr0076751_FBgn0041156_94	FBtr0076751:559-709	CCCGTCTCACCGCAACCCGCTGCCAATCACCTGAGCCACAGTGGAGCCACCATGGCCACAACCACACTCCTGCCACCCGCCCAAAGTCAGCCCAAGAAATCCTTCTGCATCGATGCTTTGCTGGCCAAGAGCCAACACCAGTCGGGTGAG	PVSPQPAANHLSHSGATMATTTLLPPAQSQPKKSFCIDALLAKSQHQSGE	6.07106	8.2433e-11	2.24963e-08	2.00468	0.0777969	NA	7	-29.46	yes	yes	Stampfel et al. 2015, Santiago et al. 2014	10.1038/nature15545, 10.1242/dev.110817	yes	Santiago et al. 2014	10.1242/dev.110817
FBgn0039937	FBtr0089251	fd102C	930	1170	240	1	1	1	1	1	1	CAACCAACTCAGCTCCAGCAGCCACATTCCCATCATCAGCACTTTGCCTATATCAACTCCACCACGACAACAACAATCGCGAATATGTTTTCGCAGACGCGGAAGCGCCAGTTTGACGTGGCTTCGCTACTGGCACCCGATGTCCAAATCGTTGATATTGTCTCTGAAGACCAGGAGTCGTCAGTTACGCCAACCACTTCGGCGAGGACAACAACTCAAACTCATCATACTGTCATTACCA	QPTQLQQPHSHHQHFAYINSTTTTTIANMFSQTRKRQFDVASLLAPDVQIVDIVSEDQESSVTPTTSARTTTQTHHTVIT	80	1.01455	1.17564	1.59094	1.44269	1.0951	1.51682	1.30596	0.42172	ent1	FBtr0089251_FBgn0039937_63	FBtr0089251:931-1081	CAACCAACTCAGCTCCAGCAGCCACATTCCCATCATCAGCACTTTGCCTATATCAACTCCACCACGACAACAACAATCGCGAATATGTTTTCGCAGACGCGGAAGCGCCAGTTTGACGTGGCTTCGCTACTGGCACCCGATGTCCAAATC	QPTQLQQPHSHHQHFAYINSTTTTTIANMFSQTRKRQFDVASLLAPDVQI	3.39843	1.22023e-36	1.40939e-33	4.1034	2.25965e-09	3.81166e-06	13	-23.6	yes	yes	Stampfel et al. 2015	doi.org/10.1038/nature15545	no	NA	NA
FBgn0031086	FBtr0070032	fd19B	0	150	150	1	1	1	1	1	1	ATGGATACGACACCAATCTTCCAGTCCAGCTTCTCCATCCGATCGCTGCTCTCCGTGGACAAAAAGGAGGAGTCCCCCATTTCGAAGCACAACTCAGGAAGCAGCTTCAGCTCATGCTCGAGCTCCAGTTCCAACTCCAGCTCGGATTCGA	MDTTPIFQSSFSIRSLLSVDKKEESPISKHNSGSSFSSCSSSSSNSSSDS	50	2.01377	1.29328	2.03436	1.00587	1.65353	1.52011	1.58682	-0.133415	global	FBtr0070032_FBgn0031086_1	FBtr0070032:1-151	ATGGATACGACACCAATCTTCCAGTCCAGCTTCTCCATCCGATCGCTGCTCTCCGTGGACAAAAAGGAGGAGTCCCCCATTTCGAAGCACAACTCAGGAAGCAGCTTCAGCTCATGCTCGAGCTCCAGTTCCAACTCCAGCTCGGATTCG	MDTTPIFQSSFSIRSLLSVDKKEESPISKHNSGSSFSSCSSSSSNSSSDS	4.13902	7.02864e-40	9.68318e-37	4.00803	7.60043e-08	4.001e-05	11	-25.82	yes	yes	Stampfel et al. 2015	doi.org/10.1038/nature15545	no	NA	NA
FBgn0264954	FBtr0335187	fd3F	1458	1680	222	0	1	1	1	0	1	CATAAGAAGCAGCGGCTGGATTTGTTCTTCAAAATGGAGTCGATTAACCGTGAGCGTATACAGCAGCATCAGCAACAGCAGCAACTGCAGCAGCATCAGCAGCAACACCAGCAGCACTCGCCGCAGCAGAAACAACATTCGGCGGCACAGCAGCAACATATGCCACAGGCCAGTAGCTGCATGTACGATGAGGCGGCGGTGGCAGTTGCTACTCTCACCCAGG	HKKQRLDLFFKMESINRERIQQHQQQQQLQQHQQQHQQHSPQQKQHSAAQQQHMPQASSCMYDEAAVAVATLTQ	74	-0.0950224	0.433901	0.511755	0.488552	0.169439	0.500154	0.334796	0.330714	global	FBtr0335187_FBgn0264954_98	FBtr0335187:1456-1606	GAGCATAAGAAGCAGCGGCTGGATTTGTTCTTCAAAATGGAGTCGATTAACCGTGAGCGTATACAGCAGCATCAGCAACAGCAGCAACTGCAGCAGCATCAGCAGCAACACCAGCAGCACTCGCCGCAGCAGAAACAACATTCGGCGGCA	EHKKQRLDLFFKMESINRERIQQHQQQQQLQQHQQQHQQHSPQQKQHSAA	0.154502	0.826923	0.999908	1.79496	0.0459441	0.966582	0	0	no	no	NA	NA	no	NA	NA
FBgn0004897	FBtr0084770	fd96Ca	570	795	225	1	1	1	1	1	1	CACACGAATCTGGCGGACATGGGACTGACCAATCTGCCCGCGCTAACCAGTTCCGAGATCGAGGGACCGCTGAGCCTGCGACCCAAGCGATCCTTCACGATAGAGAGCCTGATCACGCCCGACAAGCCGGAACATCCGTCGGAGGACGAGGACGACGAGGATGACCGCGTCGATATCGATGTGGTCGAGTGCAGCGGTATCAGCCGCTATCCCACAACGCCCGCCG	HTNLADMGLTNLPALTSSEIEGPLSLRPKRSFTIESLITPDKPEHPSEDEDDEDDRVDIDVVECSGISRYPTTPA	75	1.41482	1.32468	1.00091	1.3332	1.36975	1.16705	1.2684	-0.202697	global	FBtr0084770_FBgn0004897_41	FBtr0084770:601-751	AATCTGCCCGCGCTAACCAGTTCCGAGATCGAGGGACCGCTGAGCCTGCGACCCAAGCGATCCTTCACGATAGAGAGCCTGATCACGCCCGACAAGCCGGAACATCCGTCGGAGGACGAGGACGACGAGGATGACCGCGTCGATATCGAT	NLPALTSSEIEGPLSLRPKRSFTIESLITPDKPEHPSEDEDDEDDRVDID	4.35618	8.73589e-06	0.00152275	4.65496	0.00545235	NA	0	0	no	no	NA	NA	no	NA	NA
FBgn0004898	FBtr0084771	fd96Cb	435	690	255	1	1	1	1	1	1	GCCGATCCGGCGCGGCATGGTCATGTGCTCGCCAATGCATCTGCTGCCCAAATGTCACCCTACAAGGCTACTCCGCCGATCCTTCCGACGACTGTGACCCAACTTCCGGCGCGGCCAAAGCGCGCCTTCACCATCGAGAGTCTCATGGCTCCGGATCCGGCGAGCACGCCAAATGAGGGATTAGTGCCCATGGAGTACGGCAGTCCCGATGCCGTCGCGTTGGAAAAGCCGCCGTTTAATTTGCCATTCAATTTCA	ADPARHGHVLANASAAQMSPYKATPPILPTTVTQLPARPKRAFTIESLMAPDPASTPNEGLVPMEYGSPDAVALEKPPFNLPFNF	85	2.47504	2.17657	2.2133	2.1479	2.3258	2.1806	2.2532	-0.145204	global	FBtr0084771_FBgn0004898_32	FBtr0084771:466-616	GCCAATGCATCTGCTGCCCAAATGTCACCCTACAAGGCTACTCCGCCGATCCTTCCGACGACTGTGACCCAACTTCCGGCGCGGCCAAAGCGCGCCTTCACCATCGAGAGTCTCATGGCTCCGGATCCGGCGAGCACGCCAAATGAGGGA	ANASAAQMSPYKATPPILPTTVTQLPARPKRAFTIESLMAPDPASTPNEG	4.24381	1.32588e-09	3.25343e-07	7.28273	8.27313e-05	NA	11	-25.8	yes	yes	Stampfel et al. 2015	doi.org/10.1038/nature15545	no	NA	NA
FBgn0036134	FBtr0332652	FoxK	1695	1845	150	0	0	1	1	0	1	GTCTCGCCCAGTCACATGGATAATTCGCGCGAGAGCTCACCGCTCCAAGATATTGTGTTGCAATCAGCACCTGGATCACCGGGCATGTCGCTGGAACAGCGAGCTGCTGATCCCGAAATTATTTACAACTCACAAAATGCACACCAGCAAC	VSPSHMDNSRESSPLQDIVLQSAPGSPGMSLEQRAADPEIIYNSQNAHQQ	50	-0.0256607	0.224468	0.38458	0.242651	0.0994039	0.313616	0.20651	0.214212	global	FBtr0332652_FBgn0036134_116	FBtr0332652:1726-1876	GAGAGCTCACCGCTCCAAGATATTGTGTTGCAATCAGCACCTGGATCACCGGGCATGTCGCTGGAACAGCGAGCTGCTGATCCCGAAATTATTTACAACTCACAAAATGCACACCAGCAACAGCAGCAACAACAGCAGCAGCAGCAGCAG	ESSPLQDIVLQSAPGSPGMSLEQRAADPEIIYNSQNAHQQQQQQQQQQQQ	2.10313	0.20501	NA	1.90712	0.216054	NA	0	0	no	no	NA	NA	no	NA	NA
FBgn0004895	FBtr0073192	FoxL1	945	1095	150	1	1	1	0	1	0	CGGGAAACCTCGTCATCGGGTGCACCTGTCCTTGCCGAAGCTTTTAATGGCATCAAGGATGTGGTGGATGCACCTGGGAGCAGTCCAGTGGCCAGCAGCAACCGATCAAAGACCACGCTGTTTACCATCGACAATATCATTGGCAAGCCAT	RETSSSGAPVLAEAFNGIKDVVDAPGSSPVASSNRSKTTLFTIDNIIGKP	50	0.556986	0.568195	0.398913	-0.123017	0.562591	0.137948	0.350269	-0.424642	zfh1	FBtr0073192_FBgn0004895_64	FBtr0073192:946-1096	CGGGAAACCTCGTCATCGGGTGCACCTGTCCTTGCCGAAGCTTTTAATGGCATCAAGGATGTGGTGGATGCACCTGGGAGCAGTCCAGTGGCCAGCAGCAACCGATCAAAGACCACGCTGTTTACCATCGACAATATCATTGGCAAGCCA	RETSSSGAPVLAEAFNGIKDVVDAPGSSPVASSNRSKTTLFTIDNIIGKP	3.71694	3.93349e-12	1.14449e-09	3.04895	0.00678099	NA	0	0	no	yes	Nakada et al. 2006	10.1128/MCB.00429-06	no	NA	NA
FBgn0001078	FBtr0304627	ftz-f1-RD1	6	384	378	0	1	1	1	0	1	TTAGAAATGGATCAGCAACAGGCGACCGTACAGTTTATATCGTCGCTGAATATATCGCCGTTCAGCATGCAGCTGGAGCAGCAGCAGCAGCCCTCCAGTCCCGCTCTGGCCGCCGGTGGCAACAGCAGCAACAACGCGGCCAGCGGTAGCAACAACAACAGCGCCAGCGGCAACAACACCAGCAGCAGCAGCAACAACAACAACAACAATAACAACGACAATGATGCACACGTTCTAACGAAATTCGAGCACGAATACAATGCCTACACGTTGCAGTTGGCCGGAGGCGGTGGGAGTGGCAGCGGCAATCAGCAGCACCACAGCAACCACAGCAACCACGGCAACCACCACCAGCAGCAGCAGCAACAACAGCAACAGC	LEMDQQQATVQFISSLNISPFSMQLEQQQQPSSPALAAGGNSSNNAASGSNNNSASGNNTSSSSNNNNNNNNDNDAHVLTKFEHEYNAYTLQLAGGGGSGSGNQQHHSNHSNHGNHHQQQQQQQQQ	126	0.086188	0.590646	0.761708	0.305179	0.338417	0.533443	0.43593	0.195027	global	FBtr0304627_FBgn0001078_9	FBtr0304627:49-199	TCGCTGAATATATCGCCGTTCAGCATGCAGCTGGAGCAGCAGCAGCAGCCCTCCAGTCCCGCTCTGGCCGCCGGTGGCAACAGCAGCAACAACGCGGCCAGCGGTAGCAACAACAACAGCGCCAGCGGCAACAACACCAGCAGCAGCAGC	SLNISPFSMQLEQQQQPSSPALAAGGNSSNNAASGSNNNSASGNNTSSSS	2.57686	0.0618382	NA	4.66471	0.00971659	NA	0	0	no	no	NA	NA	no	NA	NA
FBgn0001078	FBtr0304627	ftz-f1-RD2	282	534	252	1	1	1	1	1	1	TTGGCCGGAGGCGGTGGGAGTGGCAGCGGCAATCAGCAGCACCACAGCAACCACAGCAACCACGGCAACCACCACCAGCAGCAGCAGCAACAACAGCAACAGCAGCAGCAACATCAGCAGCAGCAGCAAGAACACTACCAGCAGCAACAGCAACAGAATATCGCCAACAATGCCAATCAATTCAACTCCTCGTCCTACTCGTATATATACAATTTCGATTCACAGTATATATTCCCGACAGGCTACCAGGACA	MAGGGGSGSGNQQHHSNHSNHGNHHQQQQQQQQQQQQHQQQQQEHYQQQQQQNIANNANQFNSSSYSYIYNFDSQYIFPTGYQD	84	0.308797	0.522701	0.530615	0.288546	0.415749	0.40958	0.412665	-0.00616842	global	FBtr0304627_FBgn0001078_51	FBtr0304627:301-451	AGTGGCAGCGGCAATCAGCAGCACCACAGCAACCACAGCAACCACGGCAACCACCACCAGCAGCAGCAGCAACAACAGCAACAGCAGCAGCAACATCAGCAGCAGCAGCAAGAACACTACCAGCAGCAACAGCAACAGAATATCGCCAAC	SGSGNQQHHSNHSNHGNHHQQQQQQQQQQQQHQQQQQEHYQQQQQQNIAN	3.47767	0.233231	NA	-2.63546	0.547958	NA	0	0	no	no	NA	NA	no	NA	NA
FBgn0001077	FBtr0081625	ftz-RD1	0	240	240	1	1	0	0	1	0	ATGGCCACCACAAACAGCCAGAGCCACTACAGCTACGCCGACAACATGAACATGTACAACATGTATCACCCCCACAGCCTGCCGCCCACCTACTACGATAATTCAGGCAGCAATGCCTACTATCAGAACACCTCCAATTATCAGGGCTACTATCCCCAGGAGAGTTACTCGGAGAGCTGCTACTACTACAACAATCAGGAGCAGGTGACCACCCAGACTGTACCGCCCGTGCAACCCACCA	MATTNSQSHYSYADNMNMYNMYHPHSLPPTYYDNSGSNAYYQNTSNYQGYYPQESYSESCYYYNNQEQVTTQTVPPVQPT	80	0.371252	0.520711	0.144322	0.234503	0.445982	0.189412	0.317697	-0.256569	global	FBtr0081625_FBgn0001077_2	FBtr0081625:7-157	ACCACAAACAGCCAGAGCCACTACAGCTACGCCGACAACATGAACATGTACAACATGTATCACCCCCACAGCCTGCCGCCCACCTACTACGATAATTCAGGCAGCAATGCCTACTATCAGAACACCTCCAATTATCAGGGCTACTATCCC	TTNSQSHYSYADNMNMYNMYHPHSLPPTYYDNSGSNAYYQNTSNYQGYYP	4.5041	0.00740821	NA	3.7558	0.173069	NA	1	48.04	no	no	NA	NA	no	NA	NA
FBgn0001077	FBtr0081625	ftz-RD2	957	1218	261	1	1	1	1	1	1	GAGCACTGTGGTGCCGGCTACACCGCGATGCTGCCGCCACTGGAGGCCACAAGCACCGCCACCACCGGGGCACCATCGGTGCCAGTGCCCATGTACCACCACCACCAAACCACCGCCGCCTACCCCGCTTACAGCCACAGTCACAGTCATGGTTATGGCCTGCTCAATGATTACCCTCAGCAGCAGACCCACCAGCAGTACGATGCCTACCCGCAGCAGTACCAACATCAGTGCAGCTACCAGCAACATCCACAGGACCTCT	EHCGAGYTAMLPPLEATSTATTGAPSVPVPMYHHHQTTAAYPAYSHSHSHGYGLLNDYPQQQTHQQYDAYPQQYQHQCSYQQHPQDL	87	0.395076	0.634816	0.413977	0.00404903	0.514946	0.209013	0.36198	-0.305933	global	FBtr0081625_FBgn0001077_180	FBtr0081625:1075-1225	GCCTACCCCGCTTACAGCCACAGTCACAGTCATGGTTATGGCCTGCTCAATGATTACCCTCAGCAGCAGACCCACCAGCAGTACGATGCCTACCCGCAGCAGTACCAACATCAGTGCAGCTACCAGCAACATCCACAGGACCTCTACCAT	AYPAYSHSHSHGYGLLNDYPQQQTHQQYDAYPQQYQHQCSYQQHPQDLYH	0.0298699	0.990493	NA	7.30064	0.00425024	NA	1	48.04	no	no	NA	NA	no	NA	NA
FBgn0267336	FBtr0333685	Glut4EF	690	915	225	0	0	1	1	0	1	CACAGTATTGAGGTGCCATCGCAGCTGACGGCGCAGCACAATTCCCGGAAACGTCCGCCCAGCGATCACCAGGACTACGGCAACTATCTGGAAACATGCCGTGCCGCCGAGATTCTGTCATCGATGAAGTTGCAGAGTCCGCATGGCTCAATGGCCGACAAGTGCTCGAGTCCCGGCAGCAGCTCTTCGGCTTCCTGGAGCTCCGGTTCCCCGTCGCCGCCATTGA	HSIEVPSQLTAQHNSRKRPPSDHQDYGNYLETCRAAEILSSMKLQSPHGSMADKCSSPGSSSSASWSSGSPSPPL	75	0.208877	0.29652	1.07685	0.452399	0.252699	0.764627	0.508663	0.511928	ent1	FBtr0333685_FBgn0267336_49	FBtr0333685:721-871	GCGCAGCACAATTCCCGGAAACGTCCGCCCAGCGATCACCAGGACTACGGCAACTATCTGGAAACATGCCGTGCCGCCGAGATTCTGTCATCGATGAAGTTGCAGAGTCCGCATGGCTCAATGGCCGACAAGTGCTCGAGTCCCGGCAGC	AQHNSRKRPPSDHQDYGNYLETCRAAEILSSMKLQSPHGSMADKCSSPGS	0.548721	0.308613	0.999908	2.55477	0.00228416	0.193435	0	0	no	no	NA	NA	no	NA	NA
FBgn0034511	FBtr0086214	GNBP-like3	195	390	195	0	0	1	1	0	1	AGCGATCAGACCTGGGCCGCCGATGTGGTCAGTTCACGCAATGGACGCTGGACTTATCGCAACCGGAACCATCAGCTTAGACCCGGAGATGTTCTGTACTATTGGACAACGGCGCGTTACCATGGAGTCGACTATCACAACTACAACCAGAGGTATGTGGTTGGGCAGGGGGATTCCCAGAGAATCGATGTCAACG	SDQTWAADVVSSRNGRWTYRNRNHQLRPGDVLYYWTTARYHGVDYHNYNQRYVVGQGDSQRIDVN	65	-0.318617	0.0378449	0.792175	0.220486	-0.140386	0.506331	0.182972	0.646717	ent1	FBtr0086214_FBgn0034511_18	FBtr0086214:256-406	AACCGGAACCATCAGCTTAGACCCGGAGATGTTCTGTACTATTGGACAACGGCGCGTTACCATGGAGTCGACTATCACAACTACAACCAGAGGTATGTGGTTGGGCAGGGGGATTCCCAGAGAATCGATGTCAACGGCTCCAACGGCGGT	NRNHQLRPGDVLYYWTTARYHGVDYHNYNQRYVVGQGDSQRIDVNGSNGG	1.08509	0.363343	NA	2.34213	0.159615	NA	0	0	no	no	NA	NA	no	NA	NA
FBgn0010323	FBtr0343220	Gsc	189	444	255	1	1	1	1	1	1	CTCCAGCAGCAGCACGCCCAACACCAGCAGTCCCAAAGTCAAACTCCGTCCTCCGATGATGGCAGCCAGTCAGGTGTCACCATTCTGGAAGAGGAGAGAAGAGGAGGAGCCGCCGCCGCGTCTCTCTTCACTATCGACAGCATTTTGGGCTCTCGCCAACAGGGTGGAGGCACCGCTCCAAGCCAAGGCAGCCACATCAGCAGCAATGGCAACCAAAATGGACTCACCTCGAATGGCATCAGTTTGGGTCTGAAAA	LQQQHAQHQQSQSQTPSSDDGSQSGVTILEEERRGGAAAASLFTIDSILGSRQQGGGTAPSQGSHISSNGNQNGLTSNGISLGLK	85	1.89542	1.85526	1.88809	1.98833	1.87534	1.93821	1.90678	0.0628694	global	FBtr0343220_FBgn0010323_35	FBtr0343220:205-355	GCCCAACACCAGCAGTCCCAAAGTCAAACTCCGTCCTCCGATGATGGCAGCCAGTCAGGTGTCACCATTCTGGAAGAGGAGAGAAGAGGAGGAGCCGCCGCCGCGTCTCTCTTCACTATCGACAGCATTTTGGGCTCTCGCCAACAGGGT	AQHQQSQSQTPSSDDGSQSGVTILEEERRGGAAAASLFTIDSILGSRQQG	5.94252	0.00122377	NA	5.11835	5.04908e-05	NA	6	-5.72	no	no	NA	NA	no	NA	NA
FBgn0001169	FBtr0083914	H	1875	2220	345	1	1	1	1	1	1	CCAATGAACTTGGCGCCACCCCAAGGAAAGCCAAGCCCCAGTCCCGGCTCCAGCTCATCCAGCACTTCGCCAGCGACCTTGTCAACGCAGCCAACGCGGCTCAACAGCTCTTACAGTATCCACTCCCTGCTAGGTGGGAGCAGTGGCAGCGGTAGCTCATCCTTCTCCTCCTCTGGCAAGAAGTGCGGCGATCACCCGGCAGCTATTATCAGCAATGTGCACCATCCACAGCACTCAATGTACCAACCCAGTTCCTCGAGCTATCCACGCGCCCTGCTCACCTCGCCAAAGTCGCCCGATGTGAGTGGCAGCAATGGCGGGGGCGGAAAATCGCCCTCGCATACAG	PMNLAPPQGKPSPSPGSSSSSTSPATLSTQPTRLNSSYSIHSLLGGSSGSGSSSFSSSGKKCGDHPAAIISNVHHPQHSMYQPSSSSYPRALLTSPKSPDVSGSNGGGGKSPSHT	115	1.0854	1.04629	0.993154	1.05209	1.06584	1.02262	1.04423	-0.0432237	global	FBtr0083914_FBgn0001169_142	FBtr0083914:2116-2266	TACCAACCCAGTTCCTCGAGCTATCCACGCGCCCTGCTCACCTCGCCAAAGTCGCCCGATGTGAGTGGCAGCAATGGCGGGGGCGGAAAATCGCCCTCGCATACAGGAACCAAGAAGCGTTCGCCACCGTACTCGGCGGGATCACCCGTA	YQPSSSSYPRALLTSPKSPDVSGSNGGGGKSPSHTGTKKRSPPYSAGSPV	1.49435	0.515519	NA	6.07766	0.0108445	NA	3	-47.27	yes	yes	Stampfel et al. 2015, Barolo et al. 2002	10.1038/nature15545, 10.1101/gad.987402	yes	Barolo et al. 2002	10.1101/gad.987402
FBgn0016660	FBtr0079076	H15	150	360	210	1	1	1	1	1	1	CATCATCATCAGAACCATCATCATCACCATCCGCTGAACAACCATCATAATCACAATCACAATCAGCACAACATTTCCTTCGCCACGGATTTCTCAATTGCGGCGATTATGGCGCGCGGCGGAAACGCCCCAAGCAGCCGCGAACCTTCGGAACGCAGTCTGAGTCCCGCATCTGTGGAGCGCTATTCAGGCCAGGATGCGGACGATGATG	HHHQNHHHHHPLNNHHNHNHNQHNISFATDFSIAAIMARGGNAPSSREPSERSLSPASVERYSGQDADDD	70	1.66152	1.33993	1.49022	1.39747	1.50072	1.44385	1.47229	-0.0568783	global	FBtr0079076_FBgn0016660_10	FBtr0079076:136-286	GGCAGCAGCCATCATCATCATCATCAGAACCATCATCATCACCATCCGCTGAACAACCATCATAATCACAATCACAATCAGCACAACATTTCCTTCGCCACGGATTTCTCAATTGCGGCGATTATGGCGCGCGGCGGAAACGCCCCAAGC	GSSHHHHHQNHHHHHPLNNHHNHNHNQHNISFATDFSIAAIMARGGNAPS	3.23737	0.000434345	0.0534043	4.04918	0.0015154	NA	3	-47	yes	yes	Stampfel et al. 2015	doi.org/10.1038/nature15545	yes	Copley et al. 2005	10.1186/1471-2164-6-169
FBgn0001170	FBtr0079227	H2.0	15	360	345	1	1	1	1	1	1	AGTGCCGCCAGCATGGAACAGAGTATGCCCGAGAACCTCAGCACTCACATGTACGGCGAGTGTGAAGTGAATCCAACGCTGGCAAAGTGTCCCGATCCAGTGAATGTCGATCATGAGCTGCCCACCAAAGAATCCTGTGCCTCGACTACCATAGTCAGTACGTCGCCAACCAGCGCCACGAGCACCACCAAAGTCAAGCTGAGCTTCAGTGTGGATCGTCTGTTGGGCTCGGAACCCGAGGAATCCCACCGGCAGAGCTCCTCCTCGCCCTCGACCAAGTCATGCTGCGATGGCAGCATTCTAGCCTGCTGCTCCTTCCCCCACTGCTTCAGCCAGGCGAATGCCG	SAASMEQSMPENLSTHMYGECEVNPTLAKCPDPVNVDHELPTKESCASTTIVSTSPTSATSTTKVKLSFSVDRLLGSEPEESHRQSSSSPSTKSCCDGSILACCSFPHCFSQANA	115	2.63742	2.49447	2.26281	2.44671	2.56595	2.35476	2.46035	-0.211187	global	FBtr0079227_FBgn0001170_8	FBtr0079227:106-256	CCCGATCCAGTGAATGTCGATCATGAGCTGCCCACCAAAGAATCCTGTGCCTCGACTACCATAGTCAGTACGTCGCCAACCAGCGCCACGAGCACCACCAAAGTCAAGCTGAGCTTCAGTGTGGATCGTCTGTTGGGCTCGGAACCCGAG	PDPVNVDHELPTKESCASTTIVSTSPTSATSTTKVKLSFSVDRLLGSEPE	6.15004	4.11447e-27	3.03534e-24	5.07266	1.31306e-09	2.62086e-06	7	-36.54	yes	yes	Stampfel et al. 2015	doi.org/10.1038/nature15545	no	NA	NA
FBgn0045852	FBtr0305620	ham	1773	1995	222	1	1	0	0	1	0	GAACCCGAAAGGGTTAGCACTCCCGATCAACAGCAGGCCGAGGATGATAGGAAATCCATTGACATCATGAGCACACCACCGCCCGCAGACACACCCTCTGGAGGAGATGGACCGTTGGACCTTTCCATCTGCCGCAAACGCTCGGCTGGATCATTCTTTACCGCACCGGCAGAGGACAACCTTATGCTCCATAGGTTTATGCCCAGATTACACGAATTCGAAG	EPERVSTPDQQQAEDDRKSIDIMSTPPPADTPSGGDGPLDLSICRKRSAGSFFTAPAEDNLMLHRFMPRLHEFE	74	0.634268	0.68926	-0.351271	0.288507	0.661764	-0.0313823	0.315191	-0.693146	zfh1	FBtr0305620_FBgn0045852_122	FBtr0305620:1816-1966	GATGATAGGAAATCCATTGACATCATGAGCACACCACCGCCCGCAGACACACCCTCTGGAGGAGATGGACCGTTGGACCTTTCCATCTGCCGCAAACGCTCGGCTGGATCATTCTTTACCGCACCGGCAGAGGACAACCTTATGCTCCAT	DDRKSIDIMSTPPPADTPSGGDGPLDLSICRKRSAGSFFTAPAEDNLMLH	2.62969	0.00163642	0.160068	-3.4405	0.386311	NA	0	0	no	yes	Rives-Quinto et al. 2020	10.7554/eLife.56187	yes	Stern et al. 2009	10.1016/j.mod.2008.10.003
FBgn0026575	FBtr0290069	hang	4170	4350	180	1	1	0	1	1	0	GGCAAGCCGACATCATCGGATCTAGCTGATCTCTCTACCCTCGCAGCGGGTGGATCAACTGCATCTGCTCCACTGTACTGGTACCAGTGCAAGTACTGTCCATCAAACTTTAACACCAACAAGAAGCTGGCCATCCACATCAACTCGCATGACGAGTTTGACTCGAACGATTATTCCTGCA	GKPTSSDLADLSTLAAGGSTASAPLYWYQCKYCPSNFNTNKKLAIHINSHDEFDSNDYSC	60	0.37239	0.715617	-0.0437303	0.323291	0.544003	0.13978	0.341892	-0.404223	zfh1	FBtr0290069_FBgn0026575_281	FBtr0290069:4201-4351	CTCTCTACCCTCGCAGCGGGTGGATCAACTGCATCTGCTCCACTGTACTGGTACCAGTGCAAGTACTGTCCATCAAACTTTAACACCAACAAGAAGCTGGCCATCCACATCAACTCGCATGACGAGTTTGACTCGAACGATTATTCCTGC	LSTLAAGGSTASAPLYWYQCKYCPSNFNTNKKLAIHINSHDEFDSNDYSC	2.29064	0.00025288	0.0333904	0.405423	0.766873	0.999807	0	0	no	no	NA	NA	no	NA	NA
FBgn0008636	FBtr0071556	hbn	0	330	330	1	1	1	1	1	1	ATGATGACCACGACGACCTCGCAGCACCATCAGCACCATCCAATCATGCCGCCAGCCATGCGCCCCGCCCCCGTTCAGGAGAGTCCTGTCTCACGCCCCCGCGCCGTCTACAGCATCGATCAGATCCTGGGCAATCAGCACCAGATCAAGCGCAGTGATACACCCAGCGAAGTGCTGATTACGCATCCCCACCACGGCCATCCGCATCACATCCATCATTTGCACAGCAGCAATAGCAACGGCAGCAATCACTTGTCGCATCAGCAGCAGCAGCAGCACTCGCAACAGCAACACCATTCGCAGCAGCAGCAGCAGCAGCAACAATTGCAGG	MMTTTTSQHHQHHPIMPPAMRPAPVQESPVSRPRAVYSIDQILGNQHQIKRSDTPSEVLITHPHHGHPHHIHHLHSSNSNGSNHLSHQQQQQHSQQQHHSQQQQQQQQLQ	110	1.81262	1.5852	1.96544	1.67179	1.69891	1.81861	1.75876	0.119705	global	FBtr0071556_FBgn0008636_1	FBtr0071556:1-151	ATGATGACCACGACGACCTCGCAGCACCATCAGCACCATCCAATCATGCCGCCAGCCATGCGCCCCGCCCCCGTTCAGGAGAGTCCTGTCTCACGCCCCCGCGCCGTCTACAGCATCGATCAGATCCTGGGCAATCAGCACCAGATCAAG	MMTTTTSQHHQHHPIMPPAMRPAPVQESPVSRPRAVYSIDQILGNQHQIK	3.9347	7.54117e-16	2.81801e-13	3.55276	1.60661e-05	0.00328903	11	-27.14	yes	yes	Stampfel et al. 2015, Hildebrandt et al. 2022	10.1038/nature15545, 10.1186/s41065-021-00218-5	no	NA	NA
FBgn0027788	FBtr0088869	Hey	945	1050	105	0	0	1	1	0	1	CAGCAACAGCAGCAGCAGCAGCAACACCAACAGCAGCAGCATCAGCAGCAACAGCAACGGACGCAGACAACACCTCAGCCGACGCAGCAGCAACACTATACCCACG	QQQQQQQQHQQQQHQQQQQRTQTTPQPTQQQHYTH	35	0.056502	0.449964	0.408566	0.405745	0.253233	0.407155	0.330194	0.153922	global	FBtr0088869_FBgn0027788_64	FBtr0088869:946-1096	CAGCAACAGCAGCAGCAGCAGCAACACCAACAGCAGCAGCATCAGCAGCAACAGCAACGGACGCAGACAACACCTCAGCCGACGCAGCAGCAACACTATACCCACGACCACAGCGCAGTGCATTCCGAGCAGCAGGTTCCCACCTACATA	QQQQQQQQHQQQQHQQQQQRTQTTPQPTQQQHYTHDHSAVHSEQQVPTYI	-0.237604	0.69906	0.999908	2.64658	0.00396764	0.284104	8	71.25	no	yes	Lu et al. 2008	10.1016/j.ydbio.2008.08.012	yes	Lu et al. 2009	10.1016/j.ydbio.2008.08.012
FBgn0040318	FBtr0075720	HGTX	735	975	240	1	1	1	1	1	1	AATGGCTTGTCCTATAGCCACAGCCCGAATTCGCATTTGATCAGTGATCGCGGATCCGGTGGCAGCTCATCGTCGTCCTCCACCACGACTACGAACACCAACAGCCAGGGTGCACCCAATCCGCACGGCATCGATACCATCCTCTCCAAACCACCGCCGGTGACATCGGCGGGTCTAAGTGCTTTAACAGGAGCTGGCATTCCCCGCTTCTCGATCGCCGCCGCAGCAGCGGGAATGGCCC	NGLSYSHSPNSHLISDRGSGGSSSSSSTTTTNTNSQGAPNPHGIDTILSKPPPVTSAGLSALTGAGIPRFSIAAAAAGMA	80	2.23091	1.92611	1.86903	1.93334	2.07851	1.90119	1.98985	-0.177326	global	FBtr0075720_FBgn0040318_54	FBtr0075720:796-946	GGCAGCTCATCGTCGTCCTCCACCACGACTACGAACACCAACAGCCAGGGTGCACCCAATCCGCACGGCATCGATACCATCCTCTCCAAACCACCGCCGGTGACATCGGCGGGTCTAAGTGCTTTAACAGGAGCTGGCATTCCCCGCTTC	GSSSSSSTTTTNTNSQGAPNPHGIDTILSKPPPVTSAGLSALTGAGIPRF	4.5318	3.20583e-43	5.0216e-40	3.47061	1.53913e-06	0.000469622	0	0	no	no	NA	NA	no	NA	NA
FBgn0261434	FBtr0078951	hkb	0	150	150	1	1	0	0	1	0	ATGTCGACGATTAACCTGCATCCCCCGCAAACCTACTCGCGACTTTTCCGACCCTGGGATACTCAGCGCCAGGCGGCGACCTCGGCGGCACCCAGGACAGTGAAGCAGGAGCCGGAGGCGATTACCATCAAGACGGAGCTGGCCAGCAGCA	MSTINLHPPQTYSRLFRPWDTQRQAATSAAPRTVKQEPEAITIKTELASS	50	0.969177	0.801396	-0.797887	-1.06965	0.885286	-0.933767	-0.0242403	-1.81905	zfh1	FBtr0078951_FBgn0261434_3	FBtr0078951:31-181	ACCTACTCGCGACTTTTCCGACCCTGGGATACTCAGCGCCAGGCGGCGACCTCGGCGGCACCCAGGACAGTGAAGCAGGAGCCGGAGGCGATTACCATCAAGACGGAGCTGGCCAGCAGCAGTTTCGGCCACGACTGCGACGGAGACTTC	TYSRLFRPWDTQRQAATSAAPRTVKQEPEAITIKTELASSSFGHDCDGDF	2.41274	1.37858e-05	0.00233689	-2.99657	0.066169	NA	5	-37.87	yes	yes	Stampfel et al. 2015, Goldstein et al. 1999	10.1038/nature15545, 10.1242/dev.126.17.3747	yes	Goldstein et al. 1999	10.1242/dev.126.17.3747
FBgn0264005	FBtr0330386	Hmx	573	825	252	1	1	1	1	1	1	GCGGCCGCAGCGGCGGCAGCAGCAGCGGTGGCAGCGGCCAACCTGAGCAACAACAGCAACGACAGCAACGGGAGCAGCGGGGGCGGCGGCGGCAAGAGCACCACCGGCTCCAACGGATTCACCAGCTTCTCCATCTCCAGCATCCTGAGTCGCAGTGAGCCGGCCAAGAAGAACGGCGCCGCCGGACTTATCACTCCGATCCCGCAGTTGCCGCAACCAGGAGCCGGCGGTCCACAGGATGCGGCCATGTTGT	AAAAAAAAAVAAANLSNNSNDSNGSSGGGGGKSTTGSNGFTSFSISSILSRSEPAKKNGAAGLITPIPQLPQPGAGGPQDAAML	84	2.61139	2.73021	2.40962	2.77575	2.6708	2.59269	2.63174	-0.0781118	global	FBtr0330386_FBgn0264005_44	FBtr0330386:646-796	AGCAGCGGGGGCGGCGGCGGCAAGAGCACCACCGGCTCCAACGGATTCACCAGCTTCTCCATCTCCAGCATCCTGAGTCGCAGTGAGCCGGCCAAGAAGAACGGCGCCGCCGGACTTATCACTCCGATCCCGCAGTTGCCGCAACCAGGA	SSGGGGGKSTTGSNGFTSFSISSILSRSEPAKKNGAAGLITPIPQLPQPG	7.28275	6.71312e-06	0.00118644	5.10101	5.75014e-05	NA	0	0	no	yes	Wang et al. 2004	10.1016/j.devcel.2004.06.016	no	NA	NA
FBgn0001269	FBtr0088068	inv	720	960	240	1	1	1	1	1	1	GGAGCGGTGCATCCCCATCAGCAATTGCTACTGCAAAGGGATCAGGTCCACCACCATCATCACATGCAGAATCACCTGAATAACAATGAAAATCTGCACGAAAGGGCGCTCAAATTCAGCATAGACAATATCCTGAAGGCGGACTTTGGTTCCAGATTGCCCAAGATTGGTGCTTTAAGTGGCAATATCGGTGGTGGCAGTGTAAGTGGGAGCAGTACTGGCAGCAGTAAAAATTCTGGAA	GAVHPHQQLLLQRDQVHHHHHMQNHLNNNENLHERALKFSIDNILKADFGSRLPKIGALSGNIGGGSVSGSSTGSSKNSG	80	2.38146	2.17861	1.6042	2.17032	2.28004	1.88726	2.08365	-0.392778	zfh1	FBtr0088068_FBgn0001269_53	FBtr0088068:781-931	CACATGCAGAATCACCTGAATAACAATGAAAATCTGCACGAAAGGGCGCTCAAATTCAGCATAGACAATATCCTGAAGGCGGACTTTGGTTCCAGATTGCCCAAGATTGGTGCTTTAAGTGGCAATATCGGTGGTGGCAGTGTAAGTGGG	HMQNHLNNNENLHERALKFSIDNILKADFGSRLPKIGALSGNIGGGSVSG	4.26041	2.62392e-10	6.8816e-08	5.24995	7.15279e-05	NA	0	0	no	yes	Coleman et al. 1987	10.1101/gad.1.1.19	yes	Copley et al. 2005	10.1186/1471-2164-6-169
FBgn0011604	FBtr0087841	Iswi	1593	1770	177	0	0	1	1	0	1	CAAATGGATTTGCAAGCTATGGATCGTGCTCATCGTATTGGTCAAAAGAAGCAAGTGCGCGTTTTCCGGCTGATCACCGAAAGTACAGTGGAGGAGAAGATCGTGGAGAGAGCAGAGGTCAAGCTCCGTCTGGACAAGATGGTCATCCAGGGGGGCAGATTGGTTGACAACCGCTCCA	QMDLQAMDRAHRIGQKKQVRVFRLITESTVEEKIVERAEVKLRLDKMVIQGGRLVDNRS	59	-0.070115	0.166633	0.530431	0.473859	0.048259	0.502145	0.275202	0.453886	ent1	FBtr0087841_FBgn0011604_110	FBtr0087841:1636-1786	CAAAAGAAGCAAGTGCGCGTTTTCCGGCTGATCACCGAAAGTACAGTGGAGGAGAAGATCGTGGAGAGAGCAGAGGTCAAGCTCCGTCTGGACAAGATGGTCATCCAGGGGGGCAGATTGGTTGACAACCGCTCCAATCAGTTGAACAAG	QKKQVRVFRLITESTVEEKIVERAEVKLRLDKMVIQGGRLVDNRSNQLNK	0.431064	0.784036	NA	3.68196	0.0149441	NA	13	-32.99	yes	yes	Stampfel et al. 2015, Liu et al. 2008	10.1038/nature15545, 10.1016/j.ydbio.2008.08.011	no	NA	NA
FBgn0035144	FBtr0072563	Kah	15	300	285	1	1	1	1	1	1	CAGGCGACACCCATTCCCGAGGAGTTGTACAATCTCACCCAGCTGGCCGAGGTTACTCTGTCCGTTGGTCCTCTGGTCACGGACGAGGTGAAGCCACTGCCACTGTACGCCTCCTCGGACGACGACTCCAACTACTACAGCCACAAGGTCTTCGATCGCAGGAAACTGCGTCGTTGCACAATCTCCGACTCGAATTCCTGCGCCAGCAGCAGTTCCAGTTCCACCTCCAGCCGTCAATCCTCGGAGGACCACCTGGGACTCCAGGGGCACTCATCGGTGCACCACC	QATPIPEELYNLTQLAEVTLSVGPLVTDEVKPLPLYASSDDDSNYYSHKVFDRRKLRRCTISDSNSCASSSSSSTSSRQSSEDHLGLQGHSSVHH	95	1.77997	1.92505	1.6274	1.47503	1.85251	1.55122	1.70186	-0.301296	global	FBtr0072563_FBgn0035144_5	FBtr0072563:61-211	GCCGAGGTTACTCTGTCCGTTGGTCCTCTGGTCACGGACGAGGTGAAGCCACTGCCACTGTACGCCTCCTCGGACGACGACTCCAACTACTACAGCCACAAGGTCTTCGATCGCAGGAAACTGCGTCGTTGCACAATCTCCGACTCGAAT	AEVTLSVGPLVTDEVKPLPLYASSDDDSNYYSHKVFDRRKLRRCTISDSN	4.59721	3.95843e-25	2.61639e-22	4.12417	5.18708e-06	0.00126133	0	0	no	no	NA	NA	no	NA	NA
FBgn0013469	FBtr0330080	klu	1098	1440	342	1	1	0	0	1	0	CCCCACGCTCTGTTGGCCAATAATTCACCTCCGCCATCGCTGCCATCGCCACCGCGCAGCGAATCCTCGGTGACTAACAATGTGGCCACCACCACCACTAGCAGCACCACCAAGAAGCGCAGCAGTCCCAAGCCCAAGGGCAAGAAGGGTGAGAAGAAGCCAATGCCACCGCCGCAAGAGCGTCCCTTGGATCTGTGCATGCGCAACGAAGTGGAGCCCAAGAAGTACAAAAAGTCAGGCTCGAAATCCTCTCTAGAGTCCCGTTCCGCCGGTATGATGCCGCCGCCGCCGGCTCTGAGTGCGGCCAGCAGTTTGGAGAGCATGAGTGCCCTATCACCGGCAT	PHALLANNSPPPSLPSPPRSESSVTNNVATTTTSSTTKKRSSPKPKGKKGEKKPMPPPQERPLDLCMRNEVEPKKYKKSGSKSSLESRSAGMMPPPPALSAASSLESMSALSPA	114	0.777291	0.932614	-0.0297794	0.159673	0.854952	0.064947	0.45995	-0.790005	zfh1	FBtr0330080_FBgn0013469_79	FBtr0330080:1171-1321	ACTAACAATGTGGCCACCACCACCACTAGCAGCACCACCAAGAAGCGCAGCAGTCCCAAGCCCAAGGGCAAGAAGGGTGAGAAGAAGCCAATGCCACCGCCGCAAGAGCGTCCCTTGGATCTGTGCATGCGCAACGAAGTGGAGCCCAAG	TNNVATTTTSSTTKKRSSPKPKGKKGEKKPMPPPQERPLDLCMRNEVEPK	3.34523	0.00349789	0.275792	1.85597	0.402878	NA	5	-37.3	yes	yes	Stampfel et al. 2015, Kaspar et al. 2008	10.1038/nature15545, 10.1016/j.ydbio.2008.08.031	no	NA	NA
FBgn0032473	FBtr0080433	kmg	480	630	150	0	0	1	1	0	1	AAGCTGGTGCGGCACATGAAAATGGTGCACGGCTGTTCCGATGATGGCGGCGCAGTGCAGGGATCAGGTGCTCAGCCGCGTGGTAAGCGAAATCTCTCCAGGGAGGTGCGCAAGCGTCGTCTGGAGGAGAGCATTGAAGGCCAGGGTGCGA	KLVRHMKMVHGCSDDGGAVQGSGAQPRGKRNLSREVRKRRLEESIEGQGA	50	0.174804	-0.453875	0.578293	0.36945	-0.139536	0.473871	0.167168	0.613407	ent1	FBtr0080433_FBgn0032473_33	FBtr0080433:481-631	AAGCTGGTGCGGCACATGAAAATGGTGCACGGCTGTTCCGATGATGGCGGCGCAGTGCAGGGATCAGGTGCTCAGCCGCGTGGTAAGCGAAATCTCTCCAGGGAGGTGCGCAAGCGTCGTCTGGAGGAGAGCATTGAAGGCCAGGGTGCG	KLVRHMKMVHGCSDDGGAVQGSGAQPRGKRNLSREVRKRRLEESIEGQGA	-0.36514	0.641352	0.999908	2.83753	0.00554898	0.353482	0	0	no	yes	Duan and Geyer 2018	10.1534/genetics.118.301088	no	NA	NA
FBgn0001320	FBtr0344836	kni	819	1146	327	1	1	0	0	1	0	CAGTCGTCCGCAAGCCTCCTGCATCCCATTGCCATCCGAGCCACGCCAACCACTCCGACTAGCAGCAGCCCGCTGAGTTTTGCGGCCAAGATGCAGAGCTTGTCGCCCGTTTCGGTTTGCTCCATTGGCGGCGAAACCACCAGCGTTGTACCAGTGCATCCTCCCACCGTTTCCGCTCAAGAAGGACCCATGGATCTGAGCATGAAGACCTCGCGGAGCTCCGTGCACAGCTTCAACGACAGCGGCTCCGAGGATCAAGAAGTGGAGGTGGCTCCGCGCCGGAAGTTCTACCAACTGGAGGCCGAGTGCCTGACCACCAGCAGCAGCA	QSSASLLHPIAIRATPTTPTSSSPLSFAAKMQSLSPVSVCSIGGETTSVVPVHPPTVSAQEGPMDLSMKTSRSSVHSFNDSGSEDQEVEVAPRRKFYQLEAECLTTSSS	109	0.401461	0.60739	-0.0267451	-0.179424	0.504426	-0.103084	0.200671	-0.60751	zfh1	FBtr0344836_FBgn0001320_158	FBtr0344836:943-1093	ATTGGCGGCGAAACCACCAGCGTTGTACCAGTGCATCCTCCCACCGTTTCCGCTCAAGAAGGACCCATGGATCTGAGCATGAAGACCTCGCGGAGCTCCGTGCACAGCTTCAACGACAGCGGCTCCGAGGATCAAGAAGTGGAGGTGGCT	IGGETTSVVPVHPPTVSAQEGPMDLSMKTSRSSVHSFNDSGSEDQEVEVA	3.1384	1.00004e-11	2.8305e-09	-0.603285	0.583106	NA	11	-21.8	yes	yes	Stampfel et al. 2015, Sutrias-Grau and Arnosti 2004	10.1038/nature15545, 10.1128/MCB.24.13.5953-5966.2004	yes	Sutrias-Grau and Arnosti 2004	10.1128/MCB.24.13.5953-5966.2004
FBgn0266450	FBtr0344438	Kr-h1-RD1	1875	2130	255	0	0	1	1	0	1	CTCGAACTGCAGCCACAACCCGCTGGTCTAACCATCAATCCTGCCCTGCTTGAAGCGGCCAGCATTGCGCGTCGCCATGACGACAACGATGACCAGGTGCAGGATGAGGATGTGCACGCAGCCGCCTGGCAAATGATGCAGTTGTGCCGCGGCCACGGCTCCTTACCCCCAACGGAGCAGCCGGCGCCAAGCCACCAGCCACAGGTGCCCACTCTGCACGTCAGCGATCTAGCGGCTAACTACGATGACACCCATG	LELQPQPAGLTINPALLEAASIARRHDDNDDQVQDEDVHAAAWQMMQLCRGHGSLPPTEQPAPSHQPQVPTLHVSDLAANYDDTH	85	-0.0156315	0.209484	1.08388	0.402147	0.096926	0.743011	0.419969	0.646085	ent1	FBtr0344438_FBgn0266450_126	FBtr0344438:1876-2026	CTCGAACTGCAGCCACAACCCGCTGGTCTAACCATCAATCCTGCCCTGCTTGAAGCGGCCAGCATTGCGCGTCGCCATGACGACAACGATGACCAGGTGCAGGATGAGGATGTGCACGCAGCCGCCTGGCAAATGATGCAGTTGTGCCGC	LELQPQPAGLTINPALLEAASIARRHDDNDDQVQDEDVHAAAWQMMQLCR	1.19101	0.0381575	0.893	2.69951	0.00130018	0.1238	3	-47.99	yes	yes	Stampfel et al. 2015, Ojani et al. 2018	10.1038/nature15545, 10.1111/imb.12370	no	NA	NA
FBgn0266450	FBtr0344438	Kr-h1-RD2	2250	2490	240	1	1	1	1	1	1	CGCGTGGAGGCGGCCATCGGCCTGCGTTCCAGCACGGAGTCGCCGGAACGTAGCTCCTCGCCGGAGAGCGACTCCCTGATGATGGCCGACCGGAACGTGATGACGCTGCCGTTGCGCAAGCGCAAGCACTACATGAACAAGGGCGACGACGGTCAGGTGGATTCGGAGAAGGCTAGCGGAGATGGCACCTCCGCCGCCGGTGGTGCCGCTTCCGTTGGCGCCGGGGATGGACCCGGGTCCA	RVEAAIGLRSSTESPERSSSPESDSLMMADRNVMTLPLRKRKHYMNKGDDGQVDSEKASGDGTSAAGGAASVGAGDGPGS	80	1.8729	1.85561	1.51015	1.59537	1.86426	1.55276	1.70851	-0.311501	global	FBtr0344438_FBgn0266450_155	FBtr0344438:2311-2461	CCGGAGAGCGACTCCCTGATGATGGCCGACCGGAACGTGATGACGCTGCCGTTGCGCAAGCGCAAGCACTACATGAACAAGGGCGACGACGGTCAGGTGGATTCGGAGAAGGCTAGCGGAGATGGCACCTCCGCCGCCGGTGGTGCCGCT	PESDSLMMADRNVMTLPLRKRKHYMNKGDDGQVDSEKASGDGTSAAGGAA	4.21092	1.67762e-48	3.48783e-45	3.92654	1.92276e-08	1.58807e-05	3	-47.99	yes	yes	Stampfel et al. 2015	doi.org/10.1038/nature15545	no	NA	NA
FBgn0002561	FBtr0070074	l(1)sc	60	210	150	0	0	1	1	0	1	ATTTTCTTGCTGCAACATCAGCATCACCATCAAACGCAGCAGCACCAGTTGATTGCTCCGAAAATACCTTTGGGTACCAGCCAACTGCAGAATATGCAGCAGAGTCAACAGTCCAATGTTGGACCCATGTTGTCCTCCCAGAAGAAGAAGT	IFLLQHQHHHQTQQHQLIAPKIPLGTSQLQNMQQSQQSNVGPMLSSQKKK	50	-0.550102	-0.294109	0.62426	0.730875	-0.422105	0.677568	0.127731	1.09967	ent1	FBtr0070074_FBgn0002561_8	FBtr0070074:106-256	CAGTTGATTGCTCCGAAAATACCTTTGGGTACCAGCCAACTGCAGAATATGCAGCAGAGTCAACAGTCCAATGTTGGACCCATGTTGTCCTCCCAGAAGAAGAAGTTCAACTACAATAACATGCCCTATGGCGAGCAATTGCCATCGGTA	QLIAPKIPLGTSQLQNMQQSQQSNVGPMLSSQKKKFNYNNMPYGEQLPSV	-0.791177	0.468812	NA	4.01818	1.53263e-05	0.00315103	0	0	no	no	NA	NA	no	NA	NA
FBgn0002441	FBtr0085175	l(3)mbt	1425	1530	105	0	0	1	1	0	1	GACGATGATGAGAGCGAGGAAGAGCAGCAGAAGCCGGAAATTAAGAAGACGCCGAAGCAGAATCAGAAGCCGGAAAAGCAGGAGGCGCCGAAGAAGAAGCAGATCC	DDDESEEEQQKPEIKKTPKQNQKPEKQEAPKKKQI	35	-0.0845977	-0.284451	0.400258	0.436881	-0.184524	0.41857	0.117023	0.603094	ent1	FBtr0085175_FBgn0002441_92	FBtr0085175:1366-1516	GCCAAGGAGGTGGATGTGATCGAGCAGCCCAGTGCGGCAATCGAGACCATCACCATTGAAGACGATGATGAGAGCGAGGAAGAGCAGCAGAAGCCGGAAATTAAGAAGACGCCGAAGCAGAATCAGAAGCCGGAAAAGCAGGAGGCGCCG	AKEVDVIEQPSAAIETITIEDDDESEEEQQKPEIKKTPKQNQKPEKQEAP	-0.483467	0.657896	NA	3.14866	0.00474286	NA	3	-50.44	yes	yes	Stampfel et al. 2015	doi.org/10.1038/nature15545	no	NA	NA
FBgn0011278	FBtr0084091	lbe	276	654	378	1	1	1	1	1	1	AAGCGCCTGCGCATGTCCTCGTCCTCCTCGGAGCCACGAGACCACACGCCCAGTCCACCGTCAGCAGTTCCGGAGCCCCAGACCAACCAGACTACCAAGTCGGCCATCGAGGGGGTCAAGAGCTTCTCCATCGCGGACATACTGGGTCACTCGGAGAAGCAGCGCGAGGAGTCCGTTTCCCCGCCCCCAAATGCAAACCTCCTGGCTCCACCTGCCTCCCGGCCCATTGCCCCCTCGGGCGGATTACTGCAACCACGCACGGAACCGTTGGATGTCCACCCGGCCGCTGCTGCTGCCATGCTCCTGCCAAGCGGACAGATTGTTCGGCCGTGGGATCACCTCCTGGGGCCGACCATGCCCGTCCGCCCCTTCATCCCCT	KRLRMSSSSSEPRDHTPSPPSAVPEPQTNQTTKSAIEGVKSFSIADILGHSEKQREESVSPPPNANLLAPPASRPIAPSGGLLQPRTEPLDVHPAAAAAMLLPSGQIVRPWDHLLGPTMPVRPFIP	126	1.73549	1.63261	1.52185	1.57055	1.68405	1.5462	1.61513	-0.137848	global	FBtr0084091_FBgn0011278_52	FBtr0084091:307-457	GAGCCACGAGACCACACGCCCAGTCCACCGTCAGCAGTTCCGGAGCCCCAGACCAACCAGACTACCAAGTCGGCCATCGAGGGGGTCAAGAGCTTCTCCATCGCGGACATACTGGGTCACTCGGAGAAGCAGCGCGAGGAGTCCGTTTCC	EPRDHTPSPPSAVPEPQTNQTTKSAIEGVKSFSIADILGHSEKQREESVS	5.27159	4.72853e-57	1.86446e-53	3.80039	3.56602e-05	0.00649531	5	-37.63	yes	yes	Stampfel et al. 2015	10.1038/nature15545	yes	Copley et al. 2005	10.1186/1471-2164-6-169
FBgn0008651	FBtr0332438	lbl	60	300	240	1	1	1	1	1	1	CCGCCTCTGAGATCGTTGAATATGAAACGATTGCGGCTTTTGAGGAGTCCTATTAGCCTGGAACATGACCGCCAAAAGTCATCACCCGTCAGGGTCAAGAGCTTTTCCATTGCCGATATCCTGGGGCGAGGGCATGAAGAGGATCGTGTGGAGAAGAAGCCGGAGAGAATTGCCATTCCCAATGCTTTACCAGGAGTACCTGCTCCATTGGCTCTGATCAACGAAAGATTGCAAATACCCT	PPLRSLNMKRLRLLRSPISLEHDRQKSSPVRVKSFSIADILGRGHEEDRVEKKPERIAIPNALPGVPAPLALINERLQIP	80	1.47444	1.42509	1.81359	1.72229	1.44977	1.76794	1.60885	0.318172	global	FBtr0332438_FBgn0008651_9	FBtr0332438:121-271	GAACATGACCGCCAAAAGTCATCACCCGTCAGGGTCAAGAGCTTTTCCATTGCCGATATCCTGGGGCGAGGGCATGAAGAGGATCGTGTGGAGAAGAAGCCGGAGAGAATTGCCATTCCCAATGCTTTACCAGGAGTACCTGCTCCATTG	EHDRQKSSPVRVKSFSIADILGRGHEEDRVEKKPERIAIPNALPGVPAPL	3.45616	1.66704e-29	1.38131e-26	3.65625	9.1201e-08	4.59883e-05	0	0	no	no	NA	NA	no	NA	NA
FBgn0031759	FBtr0079231	lid	4410	4575	165	0	0	1	1	0	1	GACAACTTTAGTAACGATGAAGATGAGCCTCGTACCGCCCCCGCGACCTCCACCGTCAACTCCGATCTCCTCAAGCTGCTGTCCGACAGTGAAATTGAAAATTTGCTTGACCTGATGATGGAGGGCGACCTGCTAGAGGTATCCTTAGATGAAACGCAGGAGCTGT	DNFSNDEDEPRTAPATSTVNSDLLKLLSDSEIENLLDLMMEGDLLEVSLDETQEL	55	-0.000279617	-0.155652	1.03449	0.99759	-0.0779659	1.01604	0.469036	1.094	ent1	FBtr0079231_FBgn0031759_296	FBtr0079231:4426-4576	GATGAAGATGAGCCTCGTACCGCCCCCGCGACCTCCACCGTCAACTCCGATCTCCTCAAGCTGCTGTCCGACAGTGAAATTGAAAATTTGCTTGACCTGATGATGGAGGGCGACCTGCTAGAGGTATCCTTAGATGAAACGCAGGAGCTG	DEDEPRTAPATSTVNSDLLKLLSDSEIENLLDLMMEGDLLEVSLDETQEL	0.870351	0.252364	0.999908	3.58063	9.24487e-06	0.00201303	6	-15.9	yes	yes	Stampfel et al. 2015	doi.org/10.1038/nature15545	no	NA	NA
FBgn0034520	FBtr0342701	lms	0	165	165	1	1	1	1	1	1	ATGAATTCGCAATCGGCAGTGCGTCGCTATCCACACAGTTTTTCCATCGAACAAATTCTGGCCAAGCCGGAAATGCGCAGCTCCACTTCCTTTGAGGACTCCGTGCAGGATGAAAGCGGTCGCGGTGGCAATTGTCTCGGTGCTTCACGGGCTTCCAGTCCGGCAA	MNSQSAVRRYPHSFSIEQILAKPEMRSSTSFEDSVQDESGRGGNCLGASRASSPA	55	1.2309	0.746007	1.16622	1.37338	0.988454	1.2698	1.12913	0.281343	global	FBtr0342701_FBgn0034520_2	FBtr0342701:16-166	GCAGTGCGTCGCTATCCACACAGTTTTTCCATCGAACAAATTCTGGCCAAGCCGGAAATGCGCAGCTCCACTTCCTTTGAGGACTCCGTGCAGGATGAAAGCGGTCGCGGTGGCAATTGTCTCGGTGCTTCACGGGCTTCCAGTCCGGCA	AVRRYPHSFSIEQILAKPEMRSSTSFEDSVQDESGRGGNCLGASRASSPA	2.16081	1.66711e-08	3.75994e-06	3.24667	1.18537e-05	0.00249053	0	0	no	no	NA	NA	no	NA	NA
FBgn0038016	FBtr0082611	MBD-R2	2853	2955	102	0	0	1	1	0	1	GCAGATGTACCGGACAAGTATGTGTGCTACATTTGTCGCAATCCGCAGAGGGGTCGGGATTCTATGAGATTTAAGCACGACCAGGACTGGCTATTCGAAGGCA	ADVPDKYVCYICRNPQRGRDSMRFKHDQDWLFEG	34	-0.458847	0.179656	0.839891	0.722132	-0.139595	0.781012	0.320708	0.920607	ent1	FBtr0082611_FBgn0038016_187	FBtr0082611:2791-2941	ATGATCCAATGTGAATTGTGCCTATGCTGGCAACACGGTGCATGCAACGGAATTGTCAAAGAGGCAGATGTACCGGACAAGTATGTGTGCTACATTTGTCGCAATCCGCAGAGGGGTCGGGATTCTATGAGATTTAAGCACGACCAGGAC	MIQCELCLCWQHGACNGIVKEADVPDKYVCYICRNPQRGRDSMRFKHDQD	-0.717008	0.423233	0.999908	1.75452	0.194799	0.999807	0	0	no	no	NA	NA	no	NA	NA
FBgn0034240	FBtr0086946	MESR4	4725	4875	150	1	1	0	0	1	0	CACGTTGCCTGGTCTGATCACGATTATTGCAAGTTGTACCGCACGCCTGCACCCTCTCCTGTGAAACAAAAGTCCGCTAACAAATCATCGATCAAAACGCCCGGTGAGAATGCATCCAGTGATAGCGACAGTTCAAGTAGCTCCAGCTCTT	HVAWSDHDYCKLYRTPAPSPVKQKSANKSSIKTPGENASSDSDSSSSSSS	50	0.65316	0.446075	-0.426427	-0.179917	0.549618	-0.303172	0.123223	-0.85279	zfh1	FBtr0086946_FBgn0034240_313	FBtr0086946:4681-4831	GAGGAAAGGGAAGACTCGTTAGTCAATCTGCCGCCCGCAAAGCTGCACGTTGCCTGGTCTGATCACGATTATTGCAAGTTGTACCGCACGCCTGCACCCTCTCCTGTGAAACAAAAGTCCGCTAACAAATCATCGATCAAAACGCCCGGT	EEREDSLVNLPPAKLHVAWSDHDYCKLYRTPAPSPVKQKSANKSSIKTPG	1.42439	0.156631	NA	-1.16075	0.746292	NA	0	0	no	no	NA	NA	no	NA	NA
FBgn0261963	FBtr0079093	mid	0	240	240	1	1	1	1	1	1	ATGCTGGTTGGATCTCATCCGTATTTGTGCAACGGGGTGCCCGCCGCCCCTGCAGCACCAAATGCCAGTGGACAGACAACAACAACGGCTAGCAAAAGTGCCGCCGGCTCAGCGACGGACTTTTCCATCGCCGCCATCATGGCTCGCGAAGATGCCTCCAGTCGGGAGTCCTCCATTCGCAGTGCAAGTCCCATTTCGGTGGAGGATGAGGTTGACGTTGATGTGGTCGACTGCAGCGATG	MLVGSHPYLCNGVPAAPAAPNASGQTTTTASKSAAGSATDFSIAAIMAREDASSRESSIRSASPISVEDEVDVDVVDCSD	80	2.51215	2.496	2.33117	2.38494	2.50407	2.35805	2.43106	-0.146022	global	FBtr0079093_FBgn0261963_3	FBtr0079093:31-181	AACGGGGTGCCCGCCGCCCCTGCAGCACCAAATGCCAGTGGACAGACAACAACAACGGCTAGCAAAAGTGCCGCCGGCTCAGCGACGGACTTTTCCATCGCCGCCATCATGGCTCGCGAAGATGCCTCCAGTCGGGAGTCCTCCATTCGC	NGVPAAPAAPNASGQTTTTASKSAAGSATDFSIAAIMAREDASSRESSIR	4.46161	8.04896e-41	1.15047e-37	4.17863	1.67284e-08	1.512e-05	0	0	no	no	NA	NA	no	NA	NA
FBgn0023509	FBtr0070315	mip130	2655	2880	225	1	1	0	1	1	0	GATCTGGAGGAGCAGCACCTGGACCCGGAGGAGCATCACCTGGACCTGGAGGAGCAGCACCTGGACCCGGAGGAGCAGCACCTGGACCTGGAGGAGCACCACCTGGAACTGGAGGAGCAGCACCTGGACCCGGAGGAGCAGTCACTCAATCCGGCTGTGACCGAGGACACGCAGATCACCATTGAGTCGATGAAGGAATCCGATGAGGAGTTTCAATCGGCCGCCG	DLEEQHLDPEEHHLDLEEQHLDPEEQHLDLEEHHLELEEQHLDPEEQSLNPAVTEDTQITIESMKESDEEFQSAA	75	0.325777	0.72354	-0.310259	0.166197	0.524658	-0.0720312	0.226314	-0.59669	zfh1	FBtr0070315_FBgn0023509_181	FBtr0070315:2701-2851	CTGGAGGAGCAGCACCTGGACCCGGAGGAGCAGCACCTGGACCTGGAGGAGCACCACCTGGAACTGGAGGAGCAGCACCTGGACCCGGAGGAGCAGTCACTCAATCCGGCTGTGACCGAGGACACGCAGATCACCATTGAGTCGATGAAG	MEEQHLDPEEQHLDLEEHHLELEEQHLDPEEQSLNPAVTEDTQITIESMK	1.68758	0.0375342	0.888709	0.458316	0.793208	NA	0	0	no	no	NA	NA	no	NA	NA
FBgn0014343	FBtr0075911	mirr	1176	1464	288	1	1	1	1	1	1	CCGGCGGGTTCCCCGCCAGACATCGCCGCCTACCATCACCACCAACAGCAGCTGCTGCAGCAGCACCAGCAGGCGCAGCAGAACTCGCTGCAGACCGCAGTGGGGGGCACCGCGAAGCCAAGGATCTGGTCGCTGGCCGACATGGCCTCCAAGGATAGCAAGGATTCCAGCTCCGGCGCCAAGGATAACCACCCAGAGCTACCGCCTGCGCATCCCGGCTTCTATGGACACCCCGGCCAACAGCCCTCACCCGGCAAGATTCTATCGCCCCTCGCAGCAAGAATTCCCA	PAGSPPDIAAYHHHQQQLLQQHQQAQQNSLQTAVGGTAKPRIWSLADMASKDSKDSSSGAKDNHPELPPAHPGFYGHPGQQPSPGKILSPLAARIP	96	1.4545	1.30977	1.24174	1.24725	1.38213	1.24449	1.31331	-0.137639	global	FBtr0075911_FBgn0014343_200	FBtr0075911:1195-1345	GACATCGCCGCCTACCATCACCACCAACAGCAGCTGCTGCAGCAGCACCAGCAGGCGCAGCAGAACTCGCTGCAGACCGCAGTGGGGGGCACCGCGAAGCCAAGGATCTGGTCGCTGGCCGACATGGCCTCCAAGGATAGCAAGGATTCC	DIAAYHHHQQQLLQQHQQAQQNSLQTAVGGTAKPRIWSLADMASKDSKDS	5.33432	6.86022e-16	2.58041e-13	3.64691	0.000348876	0.0418861	5	-38.59	yes	yes	Stampfel et al. 2015, Andreu et al. 2012	10.1038/nature15545, 10.1242/dev.076562	no	NA	NA
FBgn0023215	FBtr0301821	Mnt	0	315	315	1	1	1	1	1	1	ATGTCAGGGATCGGGGGCATTGGGGTGCTCCTCGAGGCGGCTCAATTTCTTGAGCAGCATGAGAAGCTCCCGCAGGCGGGAGGCGGCGGCGGTAGCGCCCTGGGCGTGGGCGTGGCACTGCCTCAACAGCAGCAGCAGACGGTGCACTGCAAGAGCAACTCCATTATCAACAACAACAATAGCAGCCAGCACAATAGAAATAGCAGCAGTAGCAGTAACGGGATTATTGCAACGCCACCGTTCACGAACGGAAATGGCAACGGTACCGTCGGCGTCGGTAACGCGAGCGCCATTTTCAACGTTAGCGTCAATGCGA	MSGIGGIGVLLEAAQFLEQHEKLPQAGGGGGSALGVGVALPQQQQQTVHCKSNSIINNNNSSQHNRNSSSSSNGIIATPPFTNGNGNGTVGVGNASAIFNVSVNA	105	0.124814	0.945913	0.873814	0.862304	0.535364	0.868059	0.701712	0.332696	global	FBtr0301821_FBgn0023215_1	FBtr0301821:1-151	ATGTCAGGGATCGGGGGCATTGGGGTGCTCCTCGAGGCGGCTCAATTTCTTGAGCAGCATGAGAAGCTCCCGCAGGCGGGAGGCGGCGGCGGTAGCGCCCTGGGCGTGGGCGTGGCACTGCCTCAACAGCAGCAGCAGACGGTGCACTGC	MSGIGGIGVLLEAAQFLEQHEKLPQAGGGGGSALGVGVALPQQQQQTVHC	1.55729	0.125127	NA	3.98673	5.17942e-05	0.00873645	0	0	no	yes	Loo et al. 2005	10.1128/MCB.25.16.7078-7091.2005	yes	Loo et al. 2005	10.1128/MCB.25.16.7078-7091.2005
FBgn0027951	FBtr0330315	MTA1-like	285	435	150	0	0	1	1	0	1	GATCCCTCAATAGCTGCCCTGGATGAGGAGCGCACCAGTCCAACGCAAACGTCTGGCGGAGGAGGCTCAGCCACCGGGAACTCCGGCAGCAACAGCAGCGGCACTTCCAACAACAACAGCAGCAGCACTGCCATCGGAGGTGGAGCGGGAG	DPSIAALDEERTSPTQTSGGGGSATGNSGSNSSGTSNNNSSSTAIGGGAG	50	0.143468	0.0595522	0.48915	0.481689	0.10151	0.48542	0.293465	0.38391	ent1	FBtr0330315_FBgn0027951_20	FBtr0330315:286-436	GATCCCTCAATAGCTGCCCTGGATGAGGAGCGCACCAGTCCAACGCAAACGTCTGGCGGAGGAGGCTCAGCCACCGGGAACTCCGGCAGCAACAGCAGCGGCACTTCCAACAACAACAGCAGCAGCACTGCCATCGGAGGTGGAGCGGGA	DPSIAALDEERTSPTQTSGGGGSATGNSGSNSSGTSNNNSSSTAIGGGAG	0.372592	0.402958	0.999908	1.89131	0.01758	0.675885	7	-41.5	yes	yes	Stampfel et al. 2015	doi.org/10.1038/nature15545	no	NA	NA
FBgn0002887	FBtr0100473	mus201	3240	3405	165	0	0	1	1	0	1	CCCGTGATGAAAAAAATTAACGAGAAGAAGATACAGGGTTCCATACGCAACTACTTTACGGCAAAGAGTGCTCTGCGAGTTCAACAACCGCACGTCAGCAAACGTGTCCAATTGGCAATTGACAAGATGTCCGGAAAGATCGATGAGACGCCGGAGAAACCGAAGA	PVMKKINEKKIQGSIRNYFTAKSALRVQQPHVSKRVQLAIDKMSGKIDETPEKPK	55	-0.192983	0.0019583	0.850721	0.577619	-0.0955123	0.71417	0.309329	0.809683	ent1	FBtr0100473_FBgn0002887_218	FBtr0100473:3256-3406	ATTAACGAGAAGAAGATACAGGGTTCCATACGCAACTACTTTACGGCAAAGAGTGCTCTGCGAGTTCAACAACCGCACGTCAGCAAACGTGTCCAATTGGCAATTGACAAGATGTCCGGAAAGATCGATGAGACGCCGGAGAAACCGAAG	INEKKIQGSIRNYFTAKSALRVQQPHVSKRVQLAIDKMSGKIDETPEKPK	-2.06037	0.185162	NA	3.08233	0.0106945	NA	13	-19.03	yes	yes	Stampfel et al. 2015	doi.org/10.1038/nature15545	no	NA	NA
FBgn0028999	FBtr0072592	nerfin-1	1230	1395	165	1	1	1	1	1	1	AACTACGACTATGACAACGACTACCTCTCGGACTCCAGCTCCTCCGCCTCATCTGCGGGATACGGACGGCTTCAGATTGTGGAACATGGTCTCACGGAGGAGGAAAGCATTGCTGCCGCAGCTCTGACCAACTTGAGGAACTGCGCCTCCGTCATCCAACACACAA	NYDYDNDYLSDSSSSASSAGYGRLQIVEHGLTEEESIAAAALTNLRNCASVIQHT	55	0.295124	0.867734	1.0821	1.01086	0.581429	1.04648	0.813954	0.465049	ent1	FBtr0072592_FBgn0028999_84	FBtr0072592:1246-1396	AACGACTACCTCTCGGACTCCAGCTCCTCCGCCTCATCTGCGGGATACGGACGGCTTCAGATTGTGGAACATGGTCTCACGGAGGAGGAAAGCATTGCTGCCGCAGCTCTGACCAACTTGAGGAACTGCGCCTCCGTCATCCAACACACA	NDYLSDSSSSASSAGYGRLQIVEHGLTEEESIAAAALTNLRNCASVIQHT	2.42036	1.15869e-10	3.13221e-08	3.23317	4.63801e-06	0.00116324	0	0	no	yes	Guo et al. 2019	10.7554/eLife.38843	no	NA	NA
FBgn0002931	FBtr0290323	net	330	480	150	1	1	1	1	1	1	GCAACTGGTCCGCTAAAGAAACGCATACGATACACATCTTCCGCCGATTCGGCAGTTGTCCTAACGCCACCAGCCATAGACTCTCCACCGCCCAACAGTTGCATACCTTCCACGTTGCGCCTGCAGCATGAAATAATGCCTAATCCGGCAC	ATGPLKKRIRYTSSADSAVVLTPPAIDSPPPNSCIPSTLRLQHEIMPNPA	50	0.927033	0.963641	0.937947	0.808509	0.945337	0.873228	0.909283	-0.0721084	global	FBtr0290323_FBgn0002931_19	FBtr0290323:271-421	GGTTTGACGACTCCCAACTCTAAATCCATGCCTGGTCCTCCGTCCAGTGCGAGTATGAATGCAACTGGTCCGCTAAAGAAACGCATACGATACACATCTTCCGCCGATTCGGCAGTTGTCCTAACGCCACCAGCCATAGACTCTCCACCG	GLTTPNSKSMPGPPSSASMNATGPLKKRIRYTSSADSAVVLTPPAIDSPP	3.30755	0.00325988	NA	3.47137	0.00918763	NA	7	-35.72	yes	yes	Stampfel et al. 2015, Brentrup et al. 2000	10.1038/nature15545, 10.1242/dev.127.21.4729	no	NA	NA
FBgn0024321	FBtr0082941	NK7.1	450	720	270	1	1	0	1	1	0	CAGCAGACTGTCCAGCTGCAGCAGCAACGGCGTTCGGTCAGCACACCTGCGATTACAACCACACCTGGTCCGCCCACCAATTGGCATGCCCATGTCTATGATCGACTGCCGCCACACCCGACGCCCCACTCCATCGCCGATATCCTGGGCATGTCCTTTGTCAAAAAGGAACGGCCAGAGGTCGCCTTTGATGCCCAAGGACCGGCCAAATCGCCGAATAGCATACTGAAACCGTATCAGGAACAGCAGCCCATTCGAAGCTCCTCCATTT	QQTVQLQQQRRSVSTPAITTTPGPPTNWHAHVYDRLPPHPTPHSIADILGMSFVKKERPEVAFDAQGPAKSPNSILKPYQEQQPIRSSSI	90	2.25731	1.8369	0.315096	0.864122	2.04711	0.589609	1.31836	-1.4575	zfh1	FBtr0082941_FBgn0024321_31	FBtr0082941:451-601	CAGCAGACTGTCCAGCTGCAGCAGCAACGGCGTTCGGTCAGCACACCTGCGATTACAACCACACCTGGTCCGCCCACCAATTGGCATGCCCATGTCTATGATCGACTGCCGCCACACCCGACGCCCCACTCCATCGCCGATATCCTGGGC	QQTVQLQQQRRSVSTPAITTTPGPPTNWHAHVYDRLPPHPTPHSIADILG	5.40078	6.37809e-50	1.43003e-46	3.77698	1.02277e-06	0.000340242	3	-41.49	yes	yes	Stampfel et al. 2015	doi.org/10.1038/nature15545	no	NA	NA
FBgn0002985	FBtr0077557	odd	1026	1176	150	1	1	1	1	1	1	TCACATTCGGTGCCAAACCAGGCATTGAGTTCGCCTCAACCTGAGAATTTGGCACAGCATCTGCCTGTCCTGGATCTATCCTCGTCATCCTCGAGCTCAGAGAAGCCCAAGCGGATGCTGGGCTTCACCATCGATGAGATCATGAGCAGAT	SHSVPNQALSSPQPENLAQHLPVLDLSSSSSSSEKPKRMLGFTIDEIMSR	50	0.834419	0.498077	0.779239	0.790166	0.666248	0.784702	0.725475	0.118454	global	FBtr0077557_FBgn0002985_171	FBtr0077557:1021-1171	GCCACTTCACATTCGGTGCCAAACCAGGCATTGAGTTCGCCTCAACCTGAGAATTTGGCACAGCATCTGCCTGTCCTGGATCTATCCTCGTCATCCTCGAGCTCAGAGAAGCCCAAGCGGATGCTGGGCTTCACCATCGATGAGATCATG	ATSHSVPNQALSSPQPENLAQHLPVLDLSSSSSSSEKPKRMLGFTIDEIM	3.9569	1.04744e-23	6.43931e-21	3.74284	2.12524e-06	0.000620779	13	-25.96	yes	yes	Stampfel et al. 2015, Drean et al. 1998	10.1038/nature15545, 10.1242/dev.125.23.4851	yes	Goldstein et al. 2005	10.1128/MCB.25.24.10711-10720.2005
FBgn0026058	FBtr0074461	OdsH	975	1140	165	1	1	1	1	1	1	CACTCGTTCTGCTCCTCCAGGACGTACCAGACGAAGAGCACCAGCAGCGAACTGGATTCCAATGATATGGGACTCCAGGGAAGAGTGGAAACTCCGCCACCACCACAGCCACCGATGCAGAATAAGACCCTCTACAATTCGCCCTTCAGCATCGAATCCCTGTTGG	HSFCSSRTYQTKSTSSELDSNDMGLQGRVETPPPPQPPMQNKTLYNSPFSIESLL	55	0.258297	0.641453	0.556193	0.464254	0.449875	0.510223	0.480049	0.0603481	global	FBtr0074461_FBgn0026058_67	FBtr0074461:991-1141	TCCAGGACGTACCAGACGAAGAGCACCAGCAGCGAACTGGATTCCAATGATATGGGACTCCAGGGAAGAGTGGAAACTCCGCCACCACCACAGCCACCGATGCAGAATAAGACCCTCTACAATTCGCCCTTCAGCATCGAATCCCTGTTG	SRTYQTKSTSSELDSNDMGLQGRVETPPPPQPPMQNKTLYNSPFSIESLL	4.61661	1.16634e-21	6.1744e-19	4.88632	4.15829e-08	2.69188e-05	4	-10.37	yes	yes	Stampfel et al. 2015	doi.org/10.1038/nature15545	yes	Copley et al. 2005	10.1186/1471-2164-6-169
FBgn0261885	FBtr0089581	osa	3180	3330	150	0	0	1	1	0	1	GGACTCCTAGGCATCGGGGCGAGTAGTAGTGCGGCATACACGCTGCGAAAGCACTACACCAAGAACCTATTGACCTTCGAGTGCCACTTCGATCGCGGTGACATCGATCCTCTGCCGATCATTCAACAGGTGGAGGCGGGCAGCAAGAAGA	GLLGIGASSSAAYTLRKHYTKNLLTFECHFDRGDIDPLPIIQQVEAGSKK	50	0.0400097	0.793535	0.679267	1.08559	0.416772	0.882426	0.649599	0.465654	ent1	FBtr0089581_FBgn0261885_212	FBtr0089581:3166-3316	TGGAAGGATATTGCCGGACTCCTAGGCATCGGGGCGAGTAGTAGTGCGGCATACACGCTGCGAAAGCACTACACCAAGAACCTATTGACCTTCGAGTGCCACTTCGATCGCGGTGACATCGATCCTCTGCCGATCATTCAACAGGTGGAG	WKDIAGLLGIGASSSAAYTLRKHYTKNLLTFECHFDRGDIDPLPIIQQVE	0.582995	0.497899	0.999908	2.45103	0.0154498	0.63806	0	0	no	no	NA	NA	no	NA	NA
FBgn0003028	FBtr0301914	ovo	942	1224	282	1	1	0	1	1	0	AAACCATTGTCCCTGCGCTTGCGCAGCACACCGCCACCGGCGGATCAACGACCAAGTCCGCCGCCTCCGCGAGATCCCGCGCCCGCTGTCCGCTGCTCGGTGATCCAACGGGCGCCGCAATCCCAATTGCCCACCAGCCGGGCTGGCTTCCTATTGCCCCCCTTGGATCAGCTAGGACCCGAGCAGCAGGAGCCCATCGATTATCACGTGCCGAAGCGAAGGAGCCCCTCTTATGACTCCGATGAGGAGCTGAACGCCAGGCGCCTGGAACGAGCGCGGCAGG	KPLSLRLRSTPPPADQRPSPPPPRDPAPAVRCSVIQRAPQSQLPTSRAGFLLPPLDQLGPEQQEPIDYHVPKRRSPSYDSDEELNARRLERARQ	94	0.651955	0.648196	-0.0824291	0.410683	0.650075	0.164127	0.407101	-0.485948	zfh1	FBtr0301914_FBgn0003028_184	FBtr0301914:1099-1249	CCCCCCTTGGATCAGCTAGGACCCGAGCAGCAGGAGCCCATCGATTATCACGTGCCGAAGCGAAGGAGCCCCTCTTATGACTCCGATGAGGAGCTGAACGCCAGGCGCCTGGAACGAGCGCGGCAGGTGCGCGAGGCAAGACGACGCAGC	PPLDQLGPEQQEPIDYHVPKRRSPSYDSDEELNARRLERARQVREARRRS	2.40616	0.00916052	NA	1.63272	0.499522	NA	0	0	no	no	NA	NA	no	NA	NA
FBgn0010247	FBtr0113885	Parp	2595	2820	225	0	0	1	1	0	1	GCGCCACCAACAGGTTATATGTTCGGAAAAGGCATTTATTTTGCGGATATGGTTTCAAAATCCGCAAATTATTGTTGCACAAGTCAACAAAACTCTACTGGATTAATGCTTCTATCTGAAGTTGCTTTGGGCGATATGATGGAATGCACTTCAGCGAAATACATTAATAAACTATCAAATAATAAACATAGTTGTTTCGGTCGTGGTCGCACCATGCCAGATCCTA	APPTGYMFGKGIYFADMVSKSANYCCTSQQNSTGLMLLSEVALGDMMECTSAKYINKLSNNKHSCFGRGRTMPDP	75	0.151634	-0.192435	1.07189	0.716583	-0.0204006	0.894236	0.436918	0.914636	ent1	FBtr0113885_FBgn0010247_179	FBtr0113885:2671-2821	TGCACAAGTCAACAAAACTCTACTGGATTAATGCTTCTATCTGAAGTTGCTTTGGGCGATATGATGGAATGCACTTCAGCGAAATACATTAATAAACTATCAAATAATAAACATAGTTGTTTCGGTCGTGGTCGCACCATGCCAGATCCT	CTSQQNSTGLMLLSEVALGDMMECTSAKYINKLSNNKHSCFGRGRTMPDP	1.27734	0.335798	NA	3.41683	0.00500311	NA	13	-26.87	yes	yes	Stampfel et al. 2015, Kraus and Lis 2003	10.1038/nature15545, 10.1016/s0092-8674(03)00433-1	no	NA	NA
FBgn0003042	FBtr0078405	Pc	990	1170	180	1	1	1	0	1	0	CCTCTTTCGCCGCGTGCCCTTCCGCCGCGCTTCTGGCTGCCGGCCAAATGCAACATATCCAACCGGGTGGTGATCACAGACGTCACCGTAAACCTGGAGACCGTTACCATACGCGAGTGCAAGACGGAGCGCGGGTTTTTTCGTGAGCGCGACATGAAAGGCGATTCGTCGCCAGTAGCTT	PLSPRALPPRFWLPAKCNISNRVVITDVTVNLETVTIRECKTERGFFRERDMKGDSSPVA	60	1.01379	1.07428	0.927616	0.106146	1.04404	0.516881	0.780459	-0.527155	zfh1	FBtr0078405_FBgn0003042_68	FBtr0078405:1006-1156	GCCCTTCCGCCGCGCTTCTGGCTGCCGGCCAAATGCAACATATCCAACCGGGTGGTGATCACAGACGTCACCGTAAACCTGGAGACCGTTACCATACGCGAGTGCAAGACGGAGCGCGGGTTTTTTCGTGAGCGCGACATGAAAGGCGAT	ALPPRFWLPAKCNISNRVVITDVTVNLETVTIRECKTERGFFRERDMKGD	2.95034	2.10181e-12	6.29151e-10	1.05461	0.298333	0.999807	12	-24.03	yes	yes	Stampfel et al. 2015, Levine et al. 2002	10.1038/nature15545, 10.1128/MCB.22.17.6070-6078.2002	no	NA	NA
FBgn0264962	FBtr0302294	Pcf11	570	705	135	0	0	1	1	0	1	ATGGAGGAGATTTTGCAAGCAAAAACTCGTGAGTTGCTGGAGCTCAAGAAGCGCAAACTGGAACTGGAGCTGGAGCAAACCAAAAAGCATTTAGAGGAGCAGGAGCGTCAGCTGACCCAAACCACGGACGCGATGG	MEEILQAKTRELLELKKRKLELELEQTKKHLEEQERQLTQTTDAM	45	0.164835	-0.0893033	0.354016	0.943855	0.037766	0.648935	0.343351	0.61117	ent1	FBtr0302294_FBgn0264962_38	FBtr0302294:556-706	ACAATCACCAGCGACATGGAGGAGATTTTGCAAGCAAAAACTCGTGAGTTGCTGGAGCTCAAGAAGCGCAAACTGGAACTGGAGCTGGAGCAAACCAAAAAGCATTTAGAGGAGCAGGAGCGTCAGCTGACCCAAACCACGGACGCGATG	TITSDMEEILQAKTRELLELKKRKLELELEQTKKHLEEQERQLTQTTDAM	0.422811	0.486457	0.999908	2.35981	0.00452557	0.308183	0	0	no	no	NA	NA	no	NA	NA
FBgn0004860	FBtr0070433	ph-d	3750	3900	150	1	1	0	0	1	0	CCGAACGTCTTAACTCACGTCATCGATGGCTTCATCATCCAGGAGGCCAACGAGCCATTTCCCGTCACCAGACAGCGATATGCAGACAAAGACGTCAGCGATGAGCCGCCAAAGAAAAAGGCAACCATGCAGGAGGACATCAAGCTAAGTG	PNVLTHVIDGFIIQEANEPFPVTRQRYADKDVSDEPPKKKATMQEDIKLS	50	0.355427	0.318719	-0.0451735	-0.13637	0.337073	-0.0907716	0.123151	-0.427844	zfh1	FBtr0070433_FBgn0004860_250	FBtr0070433:3736-3886	AAGGCGATGATTAAGCCGAACGTCTTAACTCACGTCATCGATGGCTTCATCATCCAGGAGGCCAACGAGCCATTTCCCGTCACCAGACAGCGATATGCAGACAAAGACGTCAGCGATGAGCCGCCAAAGAAAAAGGCAACCATGCAGGAG	KAMIKPNVLTHVIDGFIIQEANEPFPVTRQRYADKDVSDEPPKKKATMQE	2.04063	0.0302151	NA	0.361764	0.857174	NA	0	0	no	yes	Levine et al. 2002	10.1128/MCB.22.17.6070-6078.2002	no	NA	NA
FBgn0004861	FBtr0070432	ph-p	3855	4005	150	1	1	1	1	1	1	ACGTCGAGTATCAGTAATGGATCGAAGGATCTCCCCAAGGCGATGATTAAGCCGAACGTCTTAACTCACGTCATCGATGGCTTCATCATCCAGGAGGCCAACGAGCCATTTCCCGTCACCAGACAGCGATATGCAGACAAAGACGTCAGCG	TSSISNGSKDLPKAMIKPNVLTHVIDGFIIQEANEPFPVTRQRYADKDVS	50	0.0849389	0.407953	0.325057	0.158496	0.246446	0.241776	0.244111	-0.00466932	global	FBtr0070432_FBgn0004861_260	FBtr0070432:3886-4036	CTCCCCAAGGCGATGATTAAGCCGAACGTCTTAACTCACGTCATCGATGGCTTCATCATCCAGGAGGCCAACGAGCCATTTCCCGTCACCAGACAGCGATATGCAGACAAAGACGTCAGCGATGAGCCGCCAAAGAAAAAGGCAACCATG	LPKAMIKPNVLTHVIDGFIIQEANEPFPVTRQRYADKDVSDEPPKKKATM	-3.03534	0.220172	NA	3.54649	0.00982293	NA	11	-26.88	yes	yes	Stampfel et al. 2015	doi.org/10.1038/nature15545	no	NA	NA
FBgn0025334	FBtr0072224	PHDP	498	660	162	0	0	1	1	0	1	TTTCGCAAGCAGGAGAGGCATGCCATTTACATAATGAAGGACAAGTCGAGCAAATTGGATGGCCGGAAGAATCCTGTAGCAGGATCGAAATACCTGGGCCCATCTCTCAAGGGACCCCAGAATGGCCATGGCCGTCAAATGAAATGCTTATACGATCAAATAT	FRKQERHAIYIMKDKSSKLDGRKNPVAGSKYLGPSLKGPQNGHGRQMKCLYDQI	54	-0.301937	0.359147	1.09337	0.877508	0.0286048	0.985438	0.507022	0.956833	ent1	FBtr0072224_FBgn0025334_34	FBtr0072224:496-646	AAGTTTCGCAAGCAGGAGAGGCATGCCATTTACATAATGAAGGACAAGTCGAGCAAATTGGATGGCCGGAAGAATCCTGTAGCAGGATCGAAATACCTGGGCCCATCTCTCAAGGGACCCCAGAATGGCCATGGCCGTCAAATGAAATGC	KFRKQERHAIYIMKDKSSKLDGRKNPVAGSKYLGPSLKGPQNGHGRQMKC	1.86107	0.0242817	0.765709	2.92033	0.00489502	0.327501	9	-8.53	no	no	NA	NA	no	NA	NA
FBgn0002521	FBtr0089204	pho	60	210	150	0	0	1	1	0	1	AACACAAAAGTCAATCAGAAAATGAATGAAGGCAACCACTACGACTTACACAGAAAAAATGCGTTTGACCGAATTATTCATTCAGAATCAAAAAAAGGTGATAACGTAATTAATTACAACATTCATGAAAACGACAAAATAAAAGCGGCTG	NTKVNQKMNEGNHYDLHRKNAFDRIIHSESKKGDNVINYNIHENDKIKAA	50	0.0557859	-0.300244	1.3309	1.34953	-0.122229	1.34022	0.608995	1.46245	ent1	FBtr0089204_FBgn0002521_5	FBtr0089204:61-211	AACACAAAAGTCAATCAGAAAATGAATGAAGGCAACCACTACGACTTACACAGAAAAAATGCGTTTGACCGAATTATTCATTCAGAATCAAAAAAAGGTGATAACGTAATTAATTACAACATTCATGAAAACGACAAAATAAAAGCGGCT	NTKVNQKMNEGNHYDLHRKNAFDRIIHSESKKGDNVINYNIHENDKIKAA	0.865809	0.607871	NA	6.58984	0.000989603	NA	12	-19.54	yes	yes	Stampfel et al. 2015, Alfieri et al. 2013	10.1038/nature15545, 10.1101/gad.226621.113	no	NA	NA
FBgn0003117	FBtr0335427	pnr	831	1116	285	0	1	1	1	0	1	AGCGGCACCAGCAGTAGTAGCACCTTGATGGGACATCACAGCGCGCAGCAGCAGCAGCAGCAGCAACAGCAACAACAACAGCAACAGCAGCAGCAGCAGCAGCAATCGGCACACCAACAATGCTTTCCCCTTTACGGACAGACGACGACGCAACAGCAGCACCAGCAACATGGCCACAGCATGACATCATCCTCTGGACAGGCACATCTGAGTGCCCGCCACCTTCACGGAGCGGCAGGAACGCAGCTCTACACGCCCGGCAGCAGTTCCGGCGGAGGCAGTGCGT	SGTSSSSTLMGHHSAQQQQQQQQQQQQQQQQQQQQSAHQQCFPLYGQTTTQQQHQQHGHSMTSSSGQAHLSARHLHGAAGTQLYTPGSSSGGGSA	95	0.143586	0.511038	0.547619	0.258839	0.327312	0.403229	0.365271	0.0759169	global	FBtr0335427_FBgn0003117_137	FBtr0335427:817-967	CACACGGATATGAAGAGCGGCACCAGCAGTAGTAGCACCTTGATGGGACATCACAGCGCGCAGCAGCAGCAGCAGCAGCAACAGCAACAACAACAGCAACAGCAGCAGCAGCAGCAGCAATCGGCACACCAACAATGCTTTCCCCTTTAC	HTDMKSGTSSSSTLMGHHSAQQQQQQQQQQQQQQQQQQQQSAHQQCFPLY	0.813739	0.230756	0.999908	3.54927	0.00451545	0.308183	7	-35.07	yes	yes	Stampfel et al. 2015	doi.org/10.1038/nature15545	no	NA	NA
FBgn0039227	FBtr0084740	polybromo	4665	4800	135	1	1	0	0	1	0	CCAGAGCCGCTCTTCGTCACAGTGCCGCCGCGCACCACTCGCGTCATCCACTCGGAGGCCTACATTAAGTACATCGAGAGCCTGCAGACGGGCAGCCATCTGAACGTGGTCACCTGCAACAACAATTGGCGGCGTG	PEPLFVTVPPRTTRVIHSEAYIKYIESLQTGSHLNVVTCNNNWRR	45	0.454208	0.234465	-0.189525	0.469728	0.344337	0.140102	0.242219	-0.204235	global	FBtr0084740_FBgn0039227_310	FBtr0084740:4636-4786	CAACAGCAAACGATCGTCTTGGGTCCGCCACCAGAGCCGCTCTTCGTCACAGTGCCGCCGCGCACCACTCGCGTCATCCACTCGGAGGCCTACATTAAGTACATCGAGAGCCTGCAGACGGGCAGCCATCTGAACGTGGTCACCTGCAAC	QQQTIVLGPPPEPLFVTVPPRTTRVIHSEAYIKYIESLQTGSHLNVVTCN	2.45944	0.000432275	0.0532071	0.618409	0.630168	NA	13	-39.52	yes	yes	Stampfel et al. 2015	doi.org/10.1038/nature15545	no	NA	NA
FBgn0003130	FBtr0087311	Poxn	960	1215	255	1	1	1	1	1	1	GGTAAATCCTCCCCGGCGGCACTCTCACTAACCGCTTCTGGAGGTGGAAATGGCGCCGGATCAGCTCCAGAGGCTTCACCAGGATCGACACTCAGCCACAGCCGCAAGCGGAATCCGTACTCCATCGAAGAACTGCTCAAGAAGCCGGAGAAACGACTCCGACTGGATAGCAACCGTCTGGAGTGCCTGGAATCCAGTTCCTGCGAGAGCAGCCAGGATAGTCCAGTTGCTCCACCCTTGGAAACGCCAGAGGATG	GKSSPAALSLTASGGGNGAGSAPEASPGSTLSHSRKRNPYSIEELLKKPEKRLRLDSNRLECLESSSCESSQDSPVAPPLETPED	85	2.78263	2.81832	2.23876	2.49198	2.80048	2.36537	2.58292	-0.435107	zfh1	FBtr0087311_FBgn0003130_65	FBtr0087311:961-1111	GGTAAATCCTCCCCGGCGGCACTCTCACTAACCGCTTCTGGAGGTGGAAATGGCGCCGGATCAGCTCCAGAGGCTTCACCAGGATCGACACTCAGCCACAGCCGCAAGCGGAATCCGTACTCCATCGAAGAACTGCTCAAGAAGCCGGAG	GKSSPAALSLTASGGGNGAGSAPEASPGSTLSHSRKRNPYSIEELLKKPE	4.57592	1.31582e-24	8.31271e-22	4.56601	7.28605e-08	4.001e-05	0	0	no	no	NA	NA	no	NA	NA
FBgn0082831	FBtr0304744	pps	495	735	240	1	1	0	0	1	0	GCGGACAACACGGCTGATATGGTTGTGAAAAATGCACTGAAGCTTGCCGGAGTTTCCGTCTACAAAAGGACTGCGGAGACAGACGCTCTTATGGAAGTTATTCGAAATGACCACAACTACACACCGTTTACCTCGCCAGAGCAGCTGAAGAACCACAAGCGCGATGAGAAGATGGCCATGGAAATGCAGGCCCAAAGCCGCAAAATCATAATGCAGGCACCGGGCAGTGTCAAGCTAATCA	ADNTADMVVKNALKLAGVSVYKRTAETDALMEVIRNDHNYTPFTSPEQLKNHKRDEKMAMEMQAQSRKIIMQAPGSVKLI	80	0.878891	1.24568	-0.564228	0.379403	1.06229	-0.0924128	0.484937	-1.1547	zfh1	FBtr0304744_FBgn0082831_38	FBtr0304744:556-706	TACAAAAGGACTGCGGAGACAGACGCTCTTATGGAAGTTATTCGAAATGACCACAACTACACACCGTTTACCTCGCCAGAGCAGCTGAAGAACCACAAGCGCGATGAGAAGATGGCCATGGAAATGCAGGCCCAAAGCCGCAAAATCATA	YKRTAETDALMEVIRNDHNYTPFTSPEQLKNHKRDEKMAMEMQAQSRKII	2.65398	2.01818e-16	7.8228e-14	-1.90671	0.0640206	0.999807	0	0	no	no	NA	NA	no	NA	NA
FBgn0035687	FBtr0076997	Prdm13	120	270	150	0	0	1	1	0	1	ACAGAAACCACATTGACGGCCACCACGAGCACCGCAAGTCCGGCCAAGCGGATGAGGATGAGCAATCCACGACCAGGTGTTTACGCCTCGCAGTACACGCCCAAGGATACCTGCTCCATGGCCATTCCCACGTCGGCTCTCCTGGGATCTA	TETTLTATTSTASPAKRMRMSNPRPGVYASQYTPKDTCSMAIPTSALLGS	50	-0.259713	0.066633	0.388699	0.731969	-0.09654	0.560334	0.231897	0.656874	ent1	FBtr0076997_FBgn0035687_9	FBtr0076997:121-271	ACAGAAACCACATTGACGGCCACCACGAGCACCGCAAGTCCGGCCAAGCGGATGAGGATGAGCAATCCACGACCAGGTGTTTACGCCTCGCAGTACACGCCCAAGGATACCTGCTCCATGGCCATTCCCACGTCGGCTCTCCTGGGATCT	TETTLTATTSTASPAKRMRMSNPRPGVYASQYTPKDTCSMAIPTSALLGS	-0.842872	0.121335	0.999908	2.0741	0.00837815	0.451459	0	0	no	yes	Chang et al. 2013	10.1016/j.devcel.2013.02.015	no	NA	NA
FBgn0043900	FBtr0085806	pygo	1245	1350	105	0	0	1	1	0	1	AACGCCAGCAACAACAATCAAAATCCTCACCTCTCGCCAGCAGCCGGACGCCTGGGAGTGCCGACGTCGATGCAGTCGAATGGACCTTCGGTATCATCGGTAGCCT	NASNNNQNPHLSPAAGRLGVPTSMQSNGPSVSSVA	35	-0.231027	0.124369	0.487997	0.544524	-0.0533289	0.51626	0.231466	0.569589	ent1	FBtr0085806_FBgn0043900_84	FBtr0085806:1246-1396	AACGCCAGCAACAACAATCAAAATCCTCACCTCTCGCCAGCAGCCGGACGCCTGGGAGTGCCGACGTCGATGCAGTCGAATGGACCTTCGGTATCATCGGTAGCCTCCTCATCGGTTCCCTCGCCCGCCACGCCCACGCTCACGCCCACA	NASNNNQNPHLSPAAGRLGVPTSMQSNGPSVSSVASSSVPSPATPTLTPT	0.199865	0.751744	0.999908	1.94255	0.0198745	0.718467	0	0	no	no	NA	NA	no	NA	NA
FBgn0262518	FBtr0074921	Rab8	330	465	135	1	1	0	0	1	0	TCCGCCGATGTCGAGAAAATGCTGCTGGGAAACAAGTGCGAATTGACCGATAAGCGACAGGTTTCAAAAGAGCGCGGCGAACAATTGGCCATCGAGTATGGCATCAAGTTCATGGAGACCTCCGCGAAGGCCAGCA	SADVEKMLLGNKCELTDKRQVSKERGEQLAIEYGIKFMETSAKAS	45	0.58835	0.263756	-0.0327165	-0.0455228	0.426053	-0.0391196	0.193467	-0.465173	zfh1	FBtr0074921_FBgn0262518_23	FBtr0074921:331-481	TCCGCCGATGTCGAGAAAATGCTGCTGGGAAACAAGTGCGAATTGACCGATAAGCGACAGGTTTCAAAAGAGCGCGGCGAACAATTGGCCATCGAGTATGGCATCAAGTTCATGGAGACCTCCGCGAAGGCCAGCATTAACGTGGAAGAA	SADVEKMLLGNKCELTDKRQVSKERGEQLAIEYGIKFMETSAKASINVEE	1.57217	0.00501273	0.343228	-0.434644	0.708715	NA	0	0	no	no	NA	NA	no	NA	NA
FBgn0035106	FBtr0072532	rno	8130	8370	240	1	1	1	1	1	1	AACAGCAGCAGTCTGACTCTTACCAGCACTCTGGTGCAGTCGTCAAATGTAGTGCAAACCACCGTATCCACGTCGACTGTAGTCAGTGCGTCATCAGCCGTTAGCGGCAACTCTCGTCGCATGCGAAAGAAGGAACTTCTTAGTCTTTATGTGGTACAGAAAGATAATCACAATGACGATAGCTCATGCGGACTGCCAGCCGCATCCGACACTTTGCCCCTTGAGAATTTGCGAAAGTCTG	NSSSLTLTSTLVQSSNVVQTTVSTSTVVSASSAVSGNSRRMRKKELLSLYVVQKDNHNDDSSCGLPAASDTLPLENLRKS	80	2.1691	1.73047	2.19845	1.87904	1.94978	2.03875	1.99426	0.0889622	global	FBtr0072532_FBgn0035106_542	FBtr0072532:8116-8266	TATAACGCCATGACGAACAGCAGCAGTCTGACTCTTACCAGCACTCTGGTGCAGTCGTCAAATGTAGTGCAAACCACCGTATCCACGTCGACTGTAGTCAGTGCGTCATCAGCCGTTAGCGGCAACTCTCGTCGCATGCGAAAGAAGGAA	YNAMTNSSSLTLTSTLVQSSNVVQTTVSTSTVVSASSAVSGNSRRMRKKE	0.539047	0.779755	NA	4.08094	0.114357	NA	0	0	no	no	NA	NA	no	NA	NA
FBgn0003267	FBtr0085090	ro	15	195	180	1	1	1	1	1	1	GTTGAGATTGGCTCACCCGACGGCTCGCCGGGCATCAAAAGGAGTGACAGCTTAGATCCCATAGCGAACACTACGATTCTATCCGTGCCGCAACGTCCCTCGTCGCCGCGACAGTTTTTCGAACGTCTGTACGGGCATTTGGAAACGCGCTCCTCGGAAAATGGGGAAATCGACGTCGGAA	VEIGSPDGSPGIKRSDSLDPIANTTILSVPQRPSSPRQFFERLYGHLETRSSENGEIDVG	60	1.09998	0.700298	0.750442	0.900856	0.900137	0.825649	0.862893	-0.0744883	global	FBtr0085090_FBgn0003267_8	FBtr0085090:106-256	CAACGTCCCTCGTCGCCGCGACAGTTTTTCGAACGTCTGTACGGGCATTTGGAAACGCGCTCCTCGGAAAATGGGGAAATCGACGTCGGAACACACGCCCACAAGCCGCCGCCCTGTGACACGCCCTATCACAGCGATGGAGGAAGCGTC	QRPSSPRQFFERLYGHLETRSSENGEIDVGTHAHKPPPCDTPYHSDGGSV	0.884166	0.227524	0.999908	2.90315	0.019044	NA	13	-31.76	yes	yes	Stampfel et al. 2015	doi.org/10.1038/nature15545	no	NA	NA
FBgn0285917	FBtr0329997	sbb	2670	2820	150	1	1	0	0	1	0	TGCGAACCTGGCACTTCCGTAACCCTCGAAGGGATTGTGTGGCACGAGACCGAAGGCGGCGTTCTCGTGGTCAATGTCACGTGGCGGGGCAAGACCTACGTGGGCACTCTGCTAGACTGCACCCGACACGATTGGGCTCCTCCAAGATTCT	CEPGTSVTLEGIVWHETEGGVLVVNVTWRGKTYVGTLLDCTRHDWAPPRF	50	0.768433	0.410583	-0.431632	-0.153779	0.589508	-0.292705	0.148401	-0.882214	zfh1	FBtr0329997_FBgn0285917_179	FBtr0329997:2671-2821	TGCGAACCTGGCACTTCCGTAACCCTCGAAGGGATTGTGTGGCACGAGACCGAAGGCGGCGTTCTCGTGGTCAATGTCACGTGGCGGGGCAAGACCTACGTGGGCACTCTGCTAGACTGCACCCGACACGATTGGGCTCCTCCAAGATTC	CEPGTSVTLEGIVWHETEGGVLVVNVTWRGKTYVGTLLDCTRHDWAPPRF	2.39139	3.64882e-09	8.56738e-07	1.87164	0.0362975	0.910128	0	0	no	no	NA	NA	no	NA	NA
FBgn0004880	FBtr0073165	scrt	600	945	345	1	1	1	1	1	1	TCATCACCCTCTTGTTCGCCCAGCGGCGCCGGCGATCGGTACAGTCCGCTCTCGAGTGGACAGACCTCCAGTGAAAGGAAGTGCTTCAGCAGTACGGGAGCCACACTGTCGCTGCCGCCGAAGAAGAAGGACATCTACAGGCCGTATTCCTTGGACGACAAGCCGGCGCACGGCTATCGAAGAAGGGTACCGGCGGAGGAGGACCTGCATGCGGCACATGCTATCCTGGATCTGAGTGCGAGCACAGCCTTCCACCCGCCCACGCAACCTCACCAGTTGCAGCAGCAGCAACAGCAGCAGCAGCAGCAGCATCAGCATCACCACTCCCAGCAGCAACACCTTGCCC	SSPSCSPSGAGDRYSPLSSGQTSSERKCFSSTGATLSLPPKKKDIYRPYSLDDKPAHGYRRRVPAEEDLHAAHAILDLSASTAFHPPTQPHQLQQQQQQQQQQHQHHHSQQQHLA	115	2.24079	1.98784	2.07658	2.0431	2.11431	2.05984	2.08708	-0.0544712	global	FBtr0073165_FBgn0004880_54	FBtr0073165:796-946	GAGGAGGACCTGCATGCGGCACATGCTATCCTGGATCTGAGTGCGAGCACAGCCTTCCACCCGCCCACGCAACCTCACCAGTTGCAGCAGCAGCAACAGCAGCAGCAGCAGCAGCATCAGCATCACCACTCCCAGCAGCAACACCTTGCC	EEDLHAAHAILDLSASTAFHPPTQPHQLQQQQQQQQQQHQHHHSQQQHLA	3.75564	2.63344e-14	9.12504e-12	4.21039	6.73984e-08	3.79841e-05	0	0	no	no	NA	NA	no	NA	NA
FBgn0002573	FBtr0075862	sens	294	852	558	1	1	1	1	1	1	GGTCAGCGGGATCGTGACTTTGCCTTGACGCCCGAAAAGGAGCATGAACTCCAAATGAACAATAACAATGAGAACAGCAAGCAGGACTATCAGGAGCAGGATGAGGATATGCCACTAAATCTAAGCACCAAGGAGCGCATCACATCGGATGATTCCAACCGAGATCAGTATCACAGCAGCAGCAACAACAGCAGCAGGAGCAGTTCCAGCAGTGAAGTGGAGCAACTGCATCCGATGACCTCGCTGAACGTTACCCCGCCTCCCCTGAGCGCTGTGAATCTAAAGAGTTCGAGTACACCACAGCAACAGCGCCAGAGATCGCAGGGTAACATCATCTGGTCACCGGCCTCGATGTGCGAGAGATCGGCGAGAAGGGAGCAGTACGGCCTGAAGATGGAG…	GQRDRDFALTPEKEHELQMNNNNENSKQDYQEQDEDMPLNLSTKERITSDDSNRDQYHSSSNNSSRSSSSSEVEQLHPMTSLNVTPPPLSAVNLKSSSTPQQQRQRSQGNIIWSPASMCERSARREQYGLKMEEQGDEEEHQVDPIVRKFKYERRTASISSLQSPISSLSAPASNAVQDLEFEVAQ	186	0.90022	1.02469	0.814718	0.4053	0.962453	0.610009	0.786231	-0.352444	global	FBtr0075862_FBgn0002573_74	FBtr0075862:439-589	TCGGATGATTCCAACCGAGATCAGTATCACAGCAGCAGCAACAACAGCAGCAGGAGCAGTTCCAGCAGTGAAGTGGAGCAACTGCATCCGATGACCTCGCTGAACGTTACCCCGCCTCCCCTGAGCGCTGTGAATCTAAAGAGTTCGAGT	SDDSNRDQYHSSSNNSSRSSSSSEVEQLHPMTSLNVTPPPLSAVNLKSSS	0.696145	0.562803	NA	4.05973	0.0093341	NA	0	0	no	yes	Jafar-Nejad et al. 2003	10.1101/gad.1122403	no	NA	NA
FBgn0003396	FBtr0330619	shn-RD1	636	882	246	1	1	1	1	1	1	GAGCCAGTGGCTCCCAATGTGGCCAACACGATGAGCAACTCGAGCATCATCAACAGCCAGCAGACCACCGTAAATGCCACACCCGCCACCGATGAGGCTCCGTTGGGGGATCGGTCAAATATTTCACGCTATCTGCACAAGAAGTTCAAACGTTTGGCCAGCACCACCGAGGTGGACAGCTGGAGTGCGACGAATGGCGGCGGAGCACTGCAAGCAAGTGGCGATGCCGTTCGCACCACATCGCTCT	EPVAPNVANTMSNSSIINSQQTTVNATPATDEAPLGDRSNISRYLHKKFKRLASTTEVDSWSATNGGGALQASGDAVRTTSL	82	1.04439	1.08292	1.18455	0.917399	1.06366	1.05097	1.05732	-0.0126834	global	FBtr0330619_FBgn0003396_118	FBtr0330619:703-853	ACCGTAAATGCCACACCCGCCACCGATGAGGCTCCGTTGGGGGATCGGTCAAATATTTCACGCTATCTGCACAAGAAGTTCAAACGTTTGGCCAGCACCACCGAGGTGGACAGCTGGAGTGCGACGAATGGCGGCGGAGCACTGCAAGCA	TVNATPATDEAPLGDRSNISRYLHKKFKRLASTTEVDSWSATNGGGALQA	2.70917	0.0862509	NA	6.92499	0.00157597	NA	0	0	no	yes	Cai et al. 2009	10.1016/j.bbagrm.2009.01.001	yes	Cai et al. 2009	10.1016/j.bbagrm.2009.01.001
FBgn0003396	FBtr0330619	shn-RD2	1662	1914	252	1	1	1	1	1	1	CCTCCGCTGCCCACTTACATGCAGCAATTGCCTCTGGGCTCGCCGGCAGCAGGAACATTGCCACCCACCACAGCGGACAATCACCACTCGGCCACTGCCCAGCATCGCCAGTCGATCGACTATAAGCCATATAAGCCCAAGTTCCACAATGCCTCGTTGTACTCATGTAGCAGTAAGGAGCTGCAACAGCAGCAGCAGCAACTGCAGATACAGCAACAGCAACAGCAACACCAATTGGCGCAGCAAAAGCTGT	PPLPTYMQQLPLGSPAAGTLPPTTADNHHSATAQHRQSIDYKPYKPKFHNASLYSCSSKELQQQQQQLQIQQQQQQHQLAQQKL	84	1.19759	1.04854	1.07471	1.12433	1.12306	1.09952	1.11129	-0.0235417	global	FBtr0330619_FBgn0003396_283	FBtr0330619:1693-1843	CCTCTGGGCTCGCCGGCAGCAGGAACATTGCCACCCACCACAGCGGACAATCACCACTCGGCCACTGCCCAGCATCGCCAGTCGATCGACTATAAGCCATATAAGCCCAAGTTCCACAATGCCTCGTTGTACTCATGTAGCAGTAAGGAG	PLGSPAAGTLPPTTADNHHSATAQHRQSIDYKPYKPKFHNASLYSCSSKE	3.50157	2.75483e-05	0.00441186	4.10096	0.00848045	NA	0	0	no	yes	Cai et al. 2009	10.1016/j.bbagrm.2009.01.001	yes	Cai et al. 2009	10.1016/j.bbagrm.2009.01.001
FBgn0003396	FBtr0330619	shn-RD3	3492	3738	246	1	1	1	1	1	1	GCTTCTGCCCCAGCTCCTGCTGTTGCTACGGTCACTGCTCCATCATCAGCACCTGCCCCCCAGATTGAAGCACTGCGCTTTGTGGATGCGCCTCTACCATCGCCTGGTCCATTGTTGGGAAAAACTCCCTTAGTGGACTATGCTCAGCAAAGTACACCACGCAAGGCCCAGGATTCTGTGGTCATAACCAAAATGCACGAGGATCGGCAATTTGTGATTGAAGCTCAGCCTGCCAAACGCATCAAGA	ASAPAPAVATVTAPSSAPAPQIEALRFVDAPLPSPGPLLGKTPLVDYAQQSTPRKAQDSVVITKMHEDRQFVIEAQPAKRIK	82	1.34316	1.2099	0.828131	0.966562	1.27653	0.897346	1.08694	-0.379186	zfh1	FBtr0330619_FBgn0003396_599	FBtr0330619:3589-3739	CCATCGCCTGGTCCATTGTTGGGAAAAACTCCCTTAGTGGACTATGCTCAGCAAAGTACACCACGCAAGGCCCAGGATTCTGTGGTCATAACCAAAATGCACGAGGATCGGCAATTTGTGATTGAAGCTCAGCCTGCCAAACGCATCAAG	PSPGPLLGKTPLVDYAQQSTPRKAQDSVVITKMHEDRQFVIEAQPAKRIK	4.04133	8.17925e-23	4.7236e-20	3.53967	9.54955e-05	0.0144766	0	0	no	yes	Cai et al. 2009	10.1016/j.bbagrm.2009.01.001	yes	Cai et al. 2009	10.1016/j.bbagrm.2009.01.001
FBgn0003396	FBtr0330619	shn-RD4	5607	5802	195	1	1	1	1	1	1	GATTCCGATGACTACAGTGATAATGAATCTGAAAGTAGTGATACGGATGAGTCCAAGTCGCGACAGAAAGAGCACGAAGCAGCCAGAGGCCTACTCTCGTTATCAATGACGCCGCCCATACCGCAGAGCGTATCGCCCTATCCGCAGTTGCAGGATACACCCCTACCAGCGGCCAGTCCTGCAAACAGCATTGGCT	DSDDYSDNESESSDTDESKSRQKEHEAARGLLSLSMTPPIPQSVSPYPQLQDTPLPAASPANSIG	65	0.695707	0.689683	2.27001	1.95847	0.692695	2.11424	1.40347	1.42154	ent1	FBtr0330619_FBgn0003396_943	FBtr0330619:5653-5803	GATGAGTCCAAGTCGCGACAGAAAGAGCACGAAGCAGCCAGAGGCCTACTCTCGTTATCAATGACGCCGCCCATACCGCAGAGCGTATCGCCCTATCCGCAGTTGCAGGATACACCCCTACCAGCGGCCAGTCCTGCAAACAGCATTGGC	DESKSRQKEHEAARGLLSLSMTPPIPQSVSPYPQLQDTPLPAASPANSIG	5.22399	0.101902	NA	4.08094	0.114357	NA	0	0	no	yes	Cai et al. 2009	10.1016/j.bbagrm.2009.01.001	yes	Cai et al. 2009	10.1016/j.bbagrm.2009.01.001
FBgn0002941	FBtr0084123	slou	1224	1476	252	1	1	1	1	1	1	TCGGTCTGCCCAGTGGATCTGACGCGATCGGTGAACAGCAGTGCTGCGGCGAATCCGAGTTCGGCCTCCACGAGTGCCTCCAGTGATCGAGATGCGGCCACAAAGCGGCTGGCCTTCTCCGTAGAGAACATACTGGATCCGAACAAGTTCACGGGCAACAAGCTGCCAAGTGGTCCTTTCGGCCATCCCAGGCAGTGGAGCTACGAGAGGGACGAGGAAATGCAGGAGCGATTGGATGACGATCAGAGCGAGG	SVCPVDLTRSVNSSAAANPSSASTSASSDRDAATKRLAFSVENILDPNKFTGNKLPSGPFGHPRQWSYERDEEMQERLDDDQSE	84	2.14795	1.99827	1.85991	2.016	2.07311	1.93795	2.00553	-0.135158	global	FBtr0084123_FBgn0002941_207	FBtr0084123:1237-1387	GTGGATCTGACGCGATCGGTGAACAGCAGTGCTGCGGCGAATCCGAGTTCGGCCTCCACGAGTGCCTCCAGTGATCGAGATGCGGCCACAAAGCGGCTGGCCTTCTCCGTAGAGAACATACTGGATCCGAACAAGTTCACGGGCAACAAG	VDLTRSVNSSAAANPSSASTSASSDRDAATKRLAFSVENILDPNKFTGNK	5.42324	1.5554e-55	5.23105e-52	5.04186	3.30805e-13	5.2823e-09	7	-36.08	yes	yes	Stampfel et al. 2015	doi.org/10.1038/nature15545	yes	Smith and Jaynes 1996	10.1242/dev.122.10.3141
FBgn0003430	FBtr0077499	slp1	15	225	210	1	1	0	0	1	0	ATGGAATTCAAGAGCAACTTCTCCATCGATGCCATCTTGGCCAAGAAACCCATCAACACCGCAACTCAACCCATCAAAACCGAACCGGTGCATCATCATCATCAGTACGTTCATCCGTACTCCAATTCCGATGGCGAACTCTCGGCTTCGGAGGATTTCGACAGCCCCAGCAGGACCAGCACACCCATGAGCAGTGCCGCCGAGAGTCTAT	MEFKSNFSIDAILAKKPINTATQPIKTEPVHHHHQYVHPYSNSDGELSASEDFDSPSRTSTPMSSAAESL	70	0.502979	0.833875	-0.0642756	-0.266497	0.668427	-0.165386	0.251521	-0.833813	zfh1	FBtr0077499_FBgn0003430_2	FBtr0077499:16-166	ATGGAATTCAAGAGCAACTTCTCCATCGATGCCATCTTGGCCAAGAAACCCATCAACACCGCAACTCAACCCATCAAAACCGAACCGGTGCATCATCATCATCAGTACGTTCATCCGTACTCCAATTCCGATGGCGAACTCTCGGCTTCG	MEFKSNFSIDAILAKKPINTATQPIKTEPVHHHHQYVHPYSNSDGELSAS	3.9705	1.87338e-09	4.50033e-07	2.88238	0.0139569	NA	11	-28.44	yes	yes	Stampfel et al. 2015	doi.org/10.1038/nature15545	yes	Andrioli et al. 2004	10.1016/j.ydbio.2004.09.025
FBgn0265523	FBtr0333768	Smr	8085	8325	240	0	0	1	1	0	1	AACACGGGCTCCAAGCCACCATCACCGGCTGCTCCGCCACCGAGCCGGATGCACATGCCGCCGTATCAATATGCGCCAAGTGGTCACGATGCATTGGCCTCGTTTGTGGACGTGGCCGTGCAGCAGCCGCAGTTACCGGTGCCGTCGCAAAAGGATGACAAGTCGCCGGGTCCATCAACGGCGCCGGGACAAGTGCCCGGATCTGGTCCACCACTTGGACCATCACCTCTGCCGCCACACG	NTGSKPPSPAAPPPSRMHMPPYQYAPSGHDALASFVDVAVQQPQLPVPSQKDDKSPGPSTAPGQVPGSGPPLGPSPLPPH	80	0.148664	-0.140721	0.889917	0.656218	0.00397155	0.773068	0.38852	0.769096	ent1	FBtr0333768_FBgn0265523_543	FBtr0333768:8131-8281	CGGATGCACATGCCGCCGTATCAATATGCGCCAAGTGGTCACGATGCATTGGCCTCGTTTGTGGACGTGGCCGTGCAGCAGCCGCAGTTACCGGTGCCGTCGCAAAAGGATGACAAGTCGCCGGGTCCATCAACGGCGCCGGGACAAGTG	RMHMPPYQYAPSGHDALASFVDVAVQQPQLPVPSQKDDKSPGPSTAPGQV	1.82786	0.202911	NA	3.3976	0.107907	NA	0	0	no	no	NA	NA	no	NA	NA
FBgn0003448	FBtr0080739	sna	0	246	246	1	1	1	1	1	1	ATGGCCGCCAACTACAAAAGCTGCCCGCTAAAGAAGCGCCCCATTGTCTTCGTGGAGGAGCGTCTGCCACAAACGGAGGCCTTGGCCCTGACCAAGGACTCACAGTTTGCCCAGGATCAGCCGCAGGATCTATCCCTGAAACGGGGTCGCGACGAGGAGACCCAGGATTATCAGCAGCCGGAACCGAAACGTGACTATGTGCTGAACCTTTCAAAAACACCGGAAAGGAACTCCAGCTCTAGCTCCA	MAANYKSCPLKKRPIVFVEERLPQTEALALTKDSQFAQDQPQDLSLKRGRDEETQDYQQPEPKRDYVLNLSKTPERNSSSSS	82	1.83092	2.05589	1.56388	1.19832	1.9434	1.3811	1.66225	-0.562305	zfh1	FBtr0080739_FBgn0003448_2	FBtr0080739:7-157	GCCAACTACAAAAGCTGCCCGCTAAAGAAGCGCCCCATTGTCTTCGTGGAGGAGCGTCTGCCACAAACGGAGGCCTTGGCCCTGACCAAGGACTCACAGTTTGCCCAGGATCAGCCGCAGGATCTATCCCTGAAACGGGGTCGCGACGAG	ANYKSCPLKKRPIVFVEERLPQTEALALTKDSQFAQDQPQDLSLKRGRDE	6.04068	9.22564e-61	5.55223e-57	3.99903	1.57842e-08	1.47736e-05	7	-40.36	yes	yes	Stampfel et al. 2015, Hemavathy et al. 2004	10.1038/nature15545, 10.1016/j.ydbio.2004.01.029	yes	Hemavathy et al. 2004	10.1016/j.ydbio.2004.01.029
FBgn0029123	FBtr0079733	SoxN	969	1158	189	1	1	1	0	1	0	ATGTACCAGATGAACGCGCCCAATGGATACATGCCCAATGGCTACATGATGCACGCAGATCCGGCCGGAGCGGCAGCCTATCAGACCTCCTACATGGGCCAGCACTACGCGGCGCAGCGGTACGACATGGGACACATGTACAACAACGGGTATGCGATGTACCAGACGGTGTCCGGCGGACAGACATCGC	MYQMNAPNGYMPNGYMMHADPAGAAAYQTSYMGQHYAAQRYDMGHMYNNGYAMYQTVSGGQTS	63	0.552456	0.444415	0.498371	0.335524	0.498436	0.416947	0.457692	-0.0814882	global	FBtr0079733_FBgn0029123_165	FBtr0079733:985-1135	GCGCCCAATGGATACATGCCCAATGGCTACATGATGCACGCAGATCCGGCCGGAGCGGCAGCCTATCAGACCTCCTACATGGGCCAGCACTACGCGGCGCAGCGGTACGACATGGGACACATGTACAACAACGGGTATGCGATGTACCAG	APNGYMPNGYMMHADPAGAAAYQTSYMGQHYAAQRYDMGHMYNNGYAMYQ	2.86345	1.84752e-06	0.000346326	1.59973	0.166993	NA	0	0	no	no	NA	NA	no	NA	NA
FBgn0020378	FBtr0331335	Sp1	1857	2172	315	1	1	1	0	1	0	CAGCAGCAGCAGCAGCAGCAACATCAGCAGCAACAGCAGCAACAGCAGCAGCAGCAGCATCAACAGCAGCAACAGCAGCAACATCAACAGCAGCAGCAGCAACATCAGCAGCAGCAGCAGCAACACCACCAGCAACAGCAGCAGCATCATCACCAGCAATTTGGCCAGCAGCAGCATCCCCATGCCCATCACCTGCACCACCATGCCCACCACGCGCACCACCTGGCCACCGGCGGCTCACCCGGTCTGGATCCCAGCTCCCTCGTGGATATAAAGCCACCGATGGTTTGAGGATCGCTGGGACCCTTCCTGTTCA	QQQQQQQHQQQQQQQQQQQHQQQQQQQHQQQQQQHQQQQQQHHQQQQQHHHQQFGQQQHPHAHHLHHHAHHAHHLATGGSPGLDPSSLVDIKPPMV*GSLGPFLF	105	0.453758	0.735198	0.54195	0.158432	0.594478	0.350191	0.472335	-0.244287	global	FBtr0273354_FBgn0020378_302	FBtr0331335:1807-1957	GCCACGCCGCACCAGATGGTCGCCGCGGGCGGTTCGCCGGTGATGCTTCACCAGCAGCAGCAGCAGCAGCAACATCAGCAGCAACAGCAGCAACAGCAGCAGCAGCAGCATCAACAGCAGCAACAGCAGCAACATCAACAGCAGCAGCAG	ATPHQMVAAGGSPVMLHQQQQQQQHQQQQQQQQQQQHQQQQQQQHQQQQQ	4.39457	9.95406e-05	0.0145366	0.175228	0.937621	NA	9	1.36	no	yes	Zaid et al. 2001	10.1046/j.1432-1033.2001.02453.x	yes	Lee et al. 2005	10.1074/jbc.M414134200
FBgn0016917	FBtr0089487	Stat92E	1152	1302	150	0	0	1	1	0	1	TCAGAGATCCAGTCGCAACGGTTCGTTACGCGCAATACACAGATGGATAATAGTAGCCTATCCGGTCAATCATCGGGCGAGATTCAAAACGCCTCTAGCACTATGGAGTATCAGCAAAACAACCATGTTTTCTCCGCCAGCTTCCGAAACA	SEIQSQRFVTRNTQMDNSSLSGQSSGEIQNASSTMEYQQNNHVFSASFRN	50	-0.209634	-0.109131	0.401244	0.596369	-0.159383	0.498807	0.169712	0.658189	ent1	FBtr0334581_FBgn0016917_132	FBtr0089487:1165-1315	TCGCAACGGTTCGTTACGCGCAATACACAGATGGATAATAGTAGCCTATCCGGTCAATCATCGGGCGAGATTCAAAACGCCTCTAGCACTATGGAGTATCAGCAAAACAACCATGTTTTCTCCGCCAGCTTCCGAAACATGCAGCTGAAG	SQRFVTRNTQMDNSSLSGQSSGEIQNASSTMEYQQNNHVFSASFRNMQLK	-0.38321	0.626822	0.999908	2.81589	0.0143029	NA	0	0	no	no	NA	NA	no	NA	NA
FBgn0003575	FBtr0070120	su(sable)	3825	3945	120	0	0	1	1	0	1	ATGAATTCAATGGGCAACATGGGCATGGGCTTCAATAACTTCAACAATAATGGCGGCAGAGGAGGGCACTTTCCGGGCGGAGGATCAGGCGGAAACGGCAACGGAAACAATCGCAACCAGC	MNSMGNMGMGFNNFNNNGGRGGHFPGGGSGGNGNGNNRNQ	40	0.427979	0.0867442	0.97476	1.59235	0.257362	1.28356	0.770459	1.02619	ent1	FBtr0070120_FBgn0003575_256	FBtr0070120:3826-3976	ATGAATTCAATGGGCAACATGGGCATGGGCTTCAATAACTTCAACAATAATGGCGGCAGAGGAGGGCACTTTCCGGGCGGAGGATCAGGCGGAAACGGCAACGGAAACAATCGCAACCAGCGAGGCGGCAACCACCGAAACCGCAACATT	MNSMGNMGMGFNNFNNNGGRGGHFPGGGSGGNGNGNNRNQRGGNHRNRNI	-0.026202	0.98722	NA	3.84688	0.0763156	NA	0	0	no	yes	Kuan et al. 2004	10.1128/MCB.24.9.3734-3746.2004	no	NA	NA
FBgn0265623	FBtr0330613	Su(z)2-RD1	3030	3285	255	1	1	0	0	1	0	CGCGAGTTTCGGCCAGCAGTGCAGTCGGCTGTAACAGCAACAGCAACCACATCGGTAACCACAGCAGCGGGAGCAGGAGCAGGAGCAGGAACAGGAACAGGAACAGCATTAGCCAAGGATGCCGATATACTTGATTTATCAGCTAACCCGGGTAGGAGCAACAATGACGCCAAATTGGCGCCCAACTCACCGCCCGCTGGCAACAACAACAACAACAACAACAACAACAACAATAACAACAATAATAATAATAATA	REFRPAVQSAVTATATTSVTTAAGAGAGAGTGTGTALAKDADILDLSANPGRSNNDAKLAPNSPPAGNNNNNNNNNNNNNNNNNN	85	0.137085	0.643519	-0.0268999	-0.205654	0.390302	-0.116277	0.137013	-0.506579	zfh1	FBtr0330613_FBgn0265623_209	FBtr0330613:3121-3271	ACAGGAACAGGAACAGCATTAGCCAAGGATGCCGATATACTTGATTTATCAGCTAACCCGGGTAGGAGCAACAATGACGCCAAATTGGCGCCCAACTCACCGCCCGCTGGCAACAACAACAACAACAACAACAACAACAACAATAACAAC	TGTGTALAKDADILDLSANPGRSNNDAKLAPNSPPAGNNNNNNNNNNNNN	1.79397	0.0066843	0.414585	1.58407	0.112421	0.999807	3	-55.71	yes	yes	Stampfel et al. 2015	doi.org/10.1038/nature15545	no	NA	NA
FBgn0265623	FBtr0330613	Su(z)2-RD2	3345	3510	165	0	0	1	1	0	1	ATATCGGCAAACAGCAATGGTGGACCATCGACCACTTCTGGCAGTAACTCGAATGGTACAACCAACGGCGATGATCTACAGAATCTGCATATGCTCTCGGAATCGGCAACGGCCAGGGAGAAGATCTCCATAAAGGCCGCCAGCAGTGGAAACGGCAGTGGTAGCA	ISANSNGGPSTTSGSNSNGTTNGDDLQNLHMLSESATAREKISIKAASSGNGSGS	55	0.495904	-0.0025722	0.570831	0.420501	0.246666	0.495666	0.371166	0.249	global	FBtr0330613_FBgn0265623_224	FBtr0330613:3346-3496	ATATCGGCAAACAGCAATGGTGGACCATCGACCACTTCTGGCAGTAACTCGAATGGTACAACCAACGGCGATGATCTACAGAATCTGCATATGCTCTCGGAATCGGCAACGGCCAGGGAGAAGATCTCCATAAAGGCCGCCAGCAGTGGA	ISANSNGGPSTTSGSNSNGTTNGDDLQNLHMLSESATAREKISIKAASSG	0.34812	0.658311	0.999908	1.80318	0.0372742	0.917498	3	-55.71	yes	yes	Stampfel et al. 2015	doi.org/10.1038/nature15545	no	NA	NA
FBgn0005561	FBtr0089328	sv	1641	1860	219	1	1	0	1	1	0	ATTTATACACCAGCAATCGGACCTTCCATTGGCTGCAGCTCAGTTGTACCCGGTTCAGATTACGCCTACAATCCTGCATATACCCAGTATGGTGGAGCTTACGGATCATATGGTTACGGCACTGGCAGTGGCTTGATAAATTCGTCCTACTACTACGAGAGCGGACAAACACAATCACCATTAACACACGATCTGCGTTCACCTTTAGTAGCAACACGCG	IYTPAIGPSIGCSSVVPGSDYAYNPAYTQYGGAYGSYGYGTGSGLINSSYYYESGQTQSPLTHDLRSPLVATR	73	0.485611	0.606864	0.294456	0.587166	0.546237	0.440811	0.493524	-0.105426	global	FBtr0089328_FBgn0005561_284	FBtr0089328:1699-1849	GATTACGCCTACAATCCTGCATATACCCAGTATGGTGGAGCTTACGGATCATATGGTTACGGCACTGGCAGTGGCTTGATAAATTCGTCCTACTACTACGAGAGCGGACAAACACAATCACCATTAACACACGATCTGCGTTCACCTTTA	DYAYNPAYTQYGGAYGSYGYGTGSGLINSSYYYESGQTQSPLTHDLRSPL	2.41442	3.48084e-08	7.6543e-06	0.998684	0.270773	0.999807	0	0	no	no	NA	NA	no	NA	NA
FBgn0004110	FBtr0084086	tin	30	570	540	1	1	1	1	1	1	TCGGGTGGCTACTACGATCACTACACTCAGTCCCCCAGTCCGGGCAGCCTGACGAACGCGGATGCCCTGAACACCACTCCATTTTCGGTCAAGGATATCCTGAACATGGTCAACCAAACGGAGGCCTACGAAGGTTCCTACGGGCATATCGATGGCGCGGCGACTGCCTCGGCGCTCTTCGCCGCCGGTGAGTACCAGAATCCCCACCAGTACCTCAACCACCAGCAGCATCAGCAATCCGAGCTGCCGATTCCGCAGCAGCAACTGCATCACCAACACTTGGACGATGGCGCCACCACATCGTCGTCCCTATCGCCACTCTTGCCACCCCCGCCGCACCAGCTGTACGGCGGATACCAGGACTACGGTATGCCCGCCCACATGTTCCAGCACCATCAC…	SGGYYDHYTQSPSPGSLTNADALNTTPFSVKDILNMVNQTEAYEGSYGHIDGAATASALFAAGEYQNPHQYLNHQQHQQSELPIPQQQLHHQHLDDGATTSSSLSPLLPPPPHQLYGGYQDYGMPAHMFQHHHGHPHQSFQHSASAYNMSASQFYAGASATAYQTPATYNYNYAGSGEVY	180	0.682189	0.711573	0.255786	0.188858	0.696881	0.222322	0.459602	-0.474559	zfh1	FBtr0084086_FBgn0004110_10	FBtr0084086:55-205	ACTCAGTCCCCCAGTCCGGGCAGCCTGACGAACGCGGATGCCCTGAACACCACTCCATTTTCGGTCAAGGATATCCTGAACATGGTCAACCAAACGGAGGCCTACGAAGGTTCCTACGGGCATATCGATGGCGCGGCGACTGCCTCGGCG	TQSPSPGSLTNADALNTTPFSVKDILNMVNQTEAYEGSYGHIDGAATASA	2.73291	0.00461674	NA	2.90599	0.0203111	NA	15	9.48	no	no	NA	NA	no	NA	NA
FBgn0028979	FBtr0089377	tio	465	630	165	1	1	0	0	1	0	CACGGAGACGACGATCAGGAAGAAGATCAGGAACAGGACCAGGAACAGGAGCAGGAGCAGGAGCCCGATCATGATGTCCAGTGCGATAATGGTCCTTTAGATCTATCTGTAAGCACAGGGAAAAGGCAAGAATCGGTTTCTCCGCCTGCCAGGAAGATTCCAAGAA	HGDDDQEEDQEQDQEQEQEQEPDHDVQCDNGPLDLSVSTGKRQESVSPPARKIPR	55	0.511011	0.602993	0.112402	0.0550137	0.557002	0.0837078	0.320355	-0.473295	zfh1	FBtr0089377_FBgn0028979_37	FBtr0089377:541-691	GTCCAGTGCGATAATGGTCCTTTAGATCTATCTGTAAGCACAGGGAAAAGGCAAGAATCGGTTTCTCCGCCTGCCAGGAAGATTCCAAGAAGTATATCCGCAGATTACAAGTCACCTCTTCCACCTGGCAGCTGGATGCCCCCCATCAAC	VQCDNGPLDLSVSTGKRQESVSPPARKIPRSISADYKSPLPPGSWMPPIN	1.26698	0.288933	NA	2.08046	0.327719	NA	3	-41.86	yes	yes	Stampfel et al. 2015	doi.org/10.1038/nature15545	yes	Datta et al. 2011	10.1016/j.ydbio.2011.09.030
FBgn0033636	FBtr0113066	tou	2160	2370	210	1	1	0	0	1	0	GGCGGTGTGAATCTCAGCCTAAAGTCCAATGCTGGCTCCAGCGCCTTGACGCCCAGCGGTGCCGTCGGATCGGCCAGCAATCCCATTACCATCGATGACTTTGACGCACCACTTAATCTTTCCATGAAGCCCTCGGATAAGAGCAATAGTAGCTCGTCAAATGCAGCAGCAGGGGGCTCCTCCTCTTCCAGCGCAGCGTTGGCTAACTTGG	GGVNLSLKSNAGSSALTPSGAVGSASNPITIDDFDAPLNLSMKPSDKSNSSSSNAAAGGSSSSSAALANL	70	0.595679	0.6394	-0.439795	-0.130636	0.61754	-0.285215	0.166162	-0.902755	zfh1	FBtr0113066_FBgn0033636_150	FBtr0113066:2236-2386	AGCAATCCCATTACCATCGATGACTTTGACGCACCACTTAATCTTTCCATGAAGCCCTCGGATAAGAGCAATAGTAGCTCGTCAAATGCAGCAGCAGGGGGCTCCTCCTCTTCCAGCGCAGCGTTGGCTAACTTGGCGAGCGATTATCAG	SNPITIDDFDAPLNLSMKPSDKSNSSSSNAAAGGSSSSSAALANLASDYQ	2.08497	0.000770278	0.0865216	-0.0564509	0.970193	NA	0	0	no	no	NA	NA	no	NA	NA
FBgn0038767	FBtr0083840	trem	690	825	135	0	0	1	1	0	1	CATGCTAAGCCGGAAAAATGCGACCGATCGGGCAGGAAGCCAGTTGCATACCACAAGAATAGCCCAAAAGTGGAAACCTTCAAAAAGAAGGTGGGCAGAAAGCCGCGCAACAAGCTGAGCACATACATCTGCGATG	HAKPEKCDRSGRKPVAYHKNSPKVETFKKKVGRKPRNKLSTYICD	45	-0.120917	-0.2276	0.645634	0.57336	-0.174259	0.609497	0.217619	0.783756	ent1	FBtr0083840_FBgn0038767_47	FBtr0083840:691-841	CATGCTAAGCCGGAAAAATGCGACCGATCGGGCAGGAAGCCAGTTGCATACCACAAGAATAGCCCAAAAGTGGAAACCTTCAAAAAGAAGGTGGGCAGAAAGCCGCGCAACAAGCTGAGCACATACATCTGCGATGTGTGCGGAAATATC	HAKPEKCDRSGRKPVAYHKNSPKVETFKKKVGRKPRNKLSTYICDVCGNI	-0.465774	0.542526	0.999908	3.15518	0.00503996	NA	10	-15.12	yes	yes	Stampfel et al. 2015	doi.org/10.1038/nature15545	no	NA	NA
FBgn0033528	FBtr0088306	trsn	528	645	117	0	0	1	1	0	1	GACCTGAACACGGGCTTCCGTCTGCTGAACCTGAAGAACGATGGCTTGCGAAAGCGCTTCGATGCCTTAAAGTATGATGTCAAGAAGATCGAGGAGGTCGTCTACGATGTCAGCATAC	DLNTGFRLLNLKNDGLRKRFDALKYDVKKIEEVVYDVSI	39	-0.370639	-0.661128	0.584629	0.617998	-0.515883	0.601314	0.0427151	1.1172	ent1	FBtr0088306_FBgn0033528_34	FBtr0088306:496-646	GAGCGTCCCCTGAATATCTCCCATTTTATTGGTGACCTGAACACGGGCTTCCGTCTGCTGAACCTGAAGAACGATGGCTTGCGAAAGCGCTTCGATGCCTTAAAGTATGATGTCAAGAAGATCGAGGAGGTCGTCTACGATGTCAGCATA	ERPLNISHFIGDLNTGFRLLNLKNDGLRKRFDALKYDVKKIEEVVYDVSI	-0.308229	0.615766	0.999908	2.15574	0.00691369	0.401934	0	0	no	no	NA	NA	no	NA	NA
FBgn0039530	FBtr0335245	Tusp	873	1080	207	0	0	1	1	0	1	GCCGTCGCGGGAACCCTGCGAACGGGAGTCGACGGAACGAAGACAGAAGACATGGGCACGCCCAGTTGCTACACGAATCTGGTCAAGTTCTACACGGAAACGGGCACCTGTCTGTATCAGGCTCACATTCCATGCAGCTCCGCCACCGTTTCGGCCATCACCTGGGGCCACAACGACAAGCGACTGTTCATCGCCACGGGGACACAGG	AVAGTLRTGVDGTKTEDMGTPSCYTNLVKFYTETGTCLYQAHIPCSSATVSAITWGHNDKRLFIATGTQ	69	-0.304757	-0.612693	0.554055	0.544414	-0.458725	0.549234	0.0452547	1.00796	ent1	FBtr0335245_FBgn0039530_65	FBtr0335245:961-1111	TTCTACACGGAAACGGGCACCTGTCTGTATCAGGCTCACATTCCATGCAGCTCCGCCACCGTTTCGGCCATCACCTGGGGCCACAACGACAAGCGACTGTTCATCGCCACGGGGACACAGGTTCACATCGCCTGGGTCTCCAGACGGGTG	FYTETGTCLYQAHIPCSSATVSAITWGHNDKRLFIATGTQVHIAWVSRRV	-0.19483	0.762192	0.999908	2.16935	0.00962226	0.502519	0	0	no	no	NA	NA	no	NA	NA
FBgn0003943	FBtr0073177	Ubi-p63E	1425	1620	195	0	0	1	1	0	1	TCGGACACCATTGAGAATGTTAAGGCTAAGATCCAAGACAAGGAGGGAATTCCCCCAGATCAGCAGCGTCTGATCTTCGCCGGCAAGCAGCTTGAGGATGGACGCACCCTGTCCGATTACAACATCCAGAAGGAGTCCACCCTTCACTTGGTCCTTCGTCTTCGTGGTGGTATGCAGATCTTCGTGAAGACTTTGA	SDTIENVKAKIQDKEGIPPDQQRLIFAGKQLEDGRTLSDYNIQKESTLHLVLRLRGGMQIFVKTL	65	-0.117832	-0.0146569	0.335467	0.380227	-0.0662444	0.357847	0.145801	0.424091	ent1	FBtr0073177_FBgn0003943_96	FBtr0073177:1426-1576	TCGGACACCATTGAGAATGTTAAGGCTAAGATCCAAGACAAGGAGGGAATTCCCCCAGATCAGCAGCGTCTGATCTTCGCCGGCAAGCAGCTTGAGGATGGACGCACCCTGTCCGATTACAACATCCAGAAGGAGTCCACCCTTCACTTG	SDTIENVKAKIQDKEGIPPDQQRLIFAGKQLEDGRTLSDYNIQKESTLHL	0.484547	0.324391	0.999908	1.96683	0.0138023	0.611641	0	0	no	no	NA	NA	no	NA	NA
FBgn0024184	FBtr0340626	unc-4	1605	1755	150	1	1	1	1	1	1	CACGGGCACCAGCACAACCACCATCAGCACCACCTTCATCATGGCAGTGCATCCGCCTCGGCGGCGGCAGCAGTGGCCAATCTGGTGCACCAGACATCGCCGATCAGCATGCGCCGGAGCAATCCCTTCAGCATCGAGTCCTTGCTGTTCA	HGHQHNHHQHHLHHGSASASAAAAVANLVHQTSPISMRRSNPFSIESLLF	50	0.826598	0.588984	1.54438	-0.0181098	0.707791	0.763134	0.735462	0.0553427	global	FBtr0340626_FBgn0024184_108	FBtr0340626:1606-1756	CACGGGCACCAGCACAACCACCATCAGCACCACCTTCATCATGGCAGTGCATCCGCCTCGGCGGCGGCAGCAGTGGCCAATCTGGTGCACCAGACATCGCCGATCAGCATGCGCCGGAGCAATCCCTTCAGCATCGAGTCCTTGCTGTTC	HGHQHNHHQHHLHHGSASASAAAAVANLVHQTSPISMRRSNPFSIESLLF	2.98531	9.80302e-18	4.16708e-15	3.94329	5.04921e-07	0.000187502	12	-15.75	yes	yes	Stampfel et al. 2015, Lacin et al. 2020	10.1038/nature15545, 10.7554/eLife.55007	no	NA	NA
FBgn0015561	FBtr0088586	unpg	0	180	180	1	1	1	1	1	1	ATGGAACGACCGGCCTTGCTGCAAAACGGAGAGATCGGCACCATGGAATCGCCCACTACCAGGCTGGCCAGCAAGCCCTTTCCCAAGCCCTTCTCGATCGAGAGTCTGATCGCCAACCAAACGCCTGCCACTGCCACACCACCATCGCCGCCCGAGGAGCGGGACCAGGAGCAGGAGGCAG	MERPALLQNGEIGTMESPTTRLASKPFPKPFSIESLIANQTPATATPPSPPEERDQEQEA	60	1.45531	1.17183	1.31415	0.880569	1.31357	1.09736	1.20547	-0.21621	global	FBtr0088586_FBgn0015561_1	FBtr0088586:1-151	ATGGAACGACCGGCCTTGCTGCAAAACGGAGAGATCGGCACCATGGAATCGCCCACTACCAGGCTGGCCAGCAAGCCCTTTCCCAAGCCCTTCTCGATCGAGAGTCTGATCGCCAACCAAACGCCTGCCACTGCCACACCACCATCGCCG	MERPALLQNGEIGTMESPTTRLASKPFPKPFSIESLIANQTPATATPPSP	2.76656	3.62869e-06	0.000662828	4.39304	3.84169e-06	0.000994769	0	0	no	no	NA	NA	no	NA	NA
FBgn0003975	FBtr0087785	vg	840	990	150	1	1	0	0	1	0	GCTCAATATCTATCGGCCTCCTGCGTTGTGTTCACCAACTACTCGGGCGACACGGCCAGCCAGGTGGACGAGCACTTTTCCCGCGCCCTCAACTACAACAACAAGGATTCTAAAGAGAGCAGCAGCCCGATGTCGAATCGAAATTTCCCAC	AQYLSASCVVFTNYSGDTASQVDEHFSRALNYNNKDSKESSSPMSNRNFP	50	0.442061	0.462311	-0.415142	0.0447978	0.452186	-0.185172	0.133507	-0.637358	zfh1	FBtr0087785_FBgn0003975_57	FBtr0087785:841-991	GCTCAATATCTATCGGCCTCCTGCGTTGTGTTCACCAACTACTCGGGCGACACGGCCAGCCAGGTGGACGAGCACTTTTCCCGCGCCCTCAACTACAACAACAAGGATTCTAAAGAGAGCAGCAGCCCGATGTCGAATCGAAATTTCCCA	AQYLSASCVVFTNYSGDTASQVDEHFSRALNYNNKDSKESSSPMSNRNFP	3.36675	4.31137e-06	0.000778818	-5.3085	0.0210999	NA	0	0	no	no	NA	NA	no	NA	NA
FBgn0261930	FBtr0110929	vnd	42	282	240	1	1	1	1	1	1	AGCTACTACACGAACAACGTGTTTCAACAGGATTATTGCATGCAGACGGATTACGAGTACAACAAGCATGTCTACGACTTATTCGATGCAAAGGTGCCGTCGTCCCAACGCTCTGGCTTCCATATATCGGACATCTTGAATTTGGAGGGCTCTGAGCTGAAGAATGCAGCAGCTGCCGCCGCTGCTGCCGCCCACCATGGCAGCGATTTGAGTCACCACTCGGCCAGTGAGTCCACCAGTG	SYYTNNVFQQDYCMQTDYEYNKHVYDLFDAKVPSSQRSGFHISDILNLEGSELKNAAAAAAAAAHHGSDLSHHSASESTS	80	1.29166	0.80571	1.06441	0.729985	1.04869	0.897198	0.972942	-0.151489	global	FBtr0110929_FBgn0261930_22.1	FBtr0110929:127-277	GATGCAAAGGTGCCGTCGTCCCAACGCTCTGGCTTCCATATATCGGACATCTTGAATTTGGAGGGCTCTGAGCTGAAGAATGCAGCAGCTGCCGCCGCTGCTGCCGCCCACCATGGCAGCGATTTGAGTCACCACTCGGCCAGTGAGTCC	DAKVPSSQRSGFHISDILNLEGSELKNAAAAAAAAAHHGSDLSHHSASES	3.04716	7.29544e-08	1.55637e-05	4.64374	4.06521e-07	0.000158305	11	-29.63	yes	yes	Stampfel et al. 2015	doi.org/10.1038/nature15545	yes	Uhler et al. 2007	10.1016/j.mod.2006.07.009
FBgn0016076	FBtr0346579	vri	1740	2004	264	1	1	1	1	1	1	TCGGCCTCCTCATCGGGAGCTGTTTCCGGCGATGATGAGCAGGAGCACGAACCAGCGCACATGGCTCCACTGCAGCTGCAGCGAAGCAGTCCGCAGCAGGGCAGCGATGCCAACAACTGTCTGCCCCTCAAGCTGCGCCACAAGTCCCATCTCGGCGACAAGGATGCGGCGGCCACGGCGCTACTCTCACTGCAGCACATCAAGCAGGAGCCCAACTGCAGTCGGGCATCGCCGCCGGCTTGGAACGATGGCGGCGACAATTCCA	SASSSGAVSGDDEQEHEPAHMAPLQLQRSSPQQGSDANNCLPLKLRHKSHLGDKDAAATALLSLQHIKQEPNCSRASPPAWNDGGDNS	88	1.14661	1.138	0.885651	0.82694	1.14231	0.856296	0.9993	-0.28601	global	FBtr0346579_FBgn0016076_292	FBtr0346579:1747-1897	TCCTCATCGGGAGCTGTTTCCGGCGATGATGAGCAGGAGCACGAACCAGCGCACATGGCTCCACTGCAGCTGCAGCGAAGCAGTCCGCAGCAGGGCAGCGATGCCAACAACTGTCTGCCCCTCAAGCTGCGCCACAAGTCCCATCTCGGC	SSSGAVSGDDEQEHEPAHMAPLQLQRSSPQQGSDANNCLPLKLRHKSHLG	4.20877	6.68879e-13	2.11283e-10	2.80322	0.0319501	0.867651	0	0	no	no	NA	NA	no	NA	NA
FBgn0001983	FBtr0080740	wor	0	165	165	1	1	1	1	1	1	ATGGATAAACTCAAGTACAGCCGCTGCCCGCTCAAGAAGCGTCCGATAATGGTGGAGGAGTCCAGCCCAGAGGATCACCTAAGTCATGATGAAGGACCAGTGGACTTGAGTGTGGCCTCGGCTGCAGTGCCTATGGAGCCCCATTGGATGGCTAAATCCGAACCGG	MDKLKYSRCPLKKRPIMVEESSPEDHLSHDEGPVDLSVASAAVPMEPHWMAKSEP	55	1.28321	0.893362	0.862974	0.213394	1.08829	0.538184	0.813236	-0.550104	zfh1	FBtr0080740_FBgn0001983_1	FBtr0080740:1-151	ATGGATAAACTCAAGTACAGCCGCTGCCCGCTCAAGAAGCGTCCGATAATGGTGGAGGAGTCCAGCCCAGAGGATCACCTAAGTCATGATGAAGGACCAGTGGACTTGAGTGTGGCCTCGGCTGCAGTGCCTATGGAGCCCCATTGGATG	MDKLKYSRCPLKKRPIMVEESSPEDHLSHDEGPVDLSVASAAVPMEPHWM	5.13926	4.76873e-21	2.38118e-18	4.29834	2.81879e-06	0.000780528	3	-45.65	yes	yes	Stampfel et al. 2015	doi.org/10.1038/nature15545	yes	Hemavathy et al. 2004	10.1016/j.ydbio.2004.01.029
FBgn0039338	FBtr0084837	XNP	180	375	195	1	1	1	1	1	1	AAGGCATCCGGAAAGGCCACTGTTAGTAGCTCCAGTGATTCCGATCAGGCAGTAGCAAACAGTTCAGCCAACGACGAGGAGAAGGAGCCCGTTTGCAAAATACGCATTGTGCCGCTGGAGAAACTGCTGGCCAGTCCCAAAACCAAGGAGCGACCTTCGCGCGGCAGCCAACAAAAGAACGTTACGATCAACGATT	KASGKATVSSSSDSDQAVANSSANDEEKEPVCKIRIVPLEKLLASPKTKERPSRGSQQKNVTIND	65	0.390964	0.946226	1.53487	1.1742	0.668595	1.35453	1.01156	0.685938	ent1	FBtr0084837_FBgn0039338_14	FBtr0084837:196-346	GCCACTGTTAGTAGCTCCAGTGATTCCGATCAGGCAGTAGCAAACAGTTCAGCCAACGACGAGGAGAAGGAGCCCGTTTGCAAAATACGCATTGTGCCGCTGGAGAAACTGCTGGCCAGTCCCAAAACCAAGGAGCGACCTTCGCGCGGC	ATVSSSSDSDQAVANSSANDEEKEPVCKIRIVPLEKLLASPKTKERPSRG	3.90037	7.4104e-06	0.00130564	0.921555	0.506621	NA	7	-30.26	yes	yes	Stampfel et al. 2015, Valadez-Graham et al. 2012	10.1038/nature15545, 10.1093/nar/gkr865	no	NA	NA
FBgn0005596	FBtr0330292	yem-RD1	1155	1290	135	0	0	1	1	0	1	GGCGTCGGCAACGGCGAGCTGAAGTGTGTTTCCACCGACGTGTCCAGCAGCGATAGCAGCGATATGGAGTCTGAGCACGGCCGGGCAGATAGGCAGGCCGGTCAGCATGGCAAGGATGGGCAGGAAAATCTTCGCA	GVGNGELKCVSTDVSSSDSSDMESEHGRADRQAGQHGKDGQENLR	45	-0.0250844	0.284508	0.453912	0.171717	0.129712	0.312814	0.221263	0.183102	global	FBtr0330292_FBgn0005596_77	FBtr0330292:1141-1291	ACGGCAGCTGTCAAGGGCGTCGGCAACGGCGAGCTGAAGTGTGTTTCCACCGACGTGTCCAGCAGCGATAGCAGCGATATGGAGTCTGAGCACGGCCGGGCAGATAGGCAGGCCGGTCAGCATGGCAAGGATGGGCAGGAAAATCTTCGC	TAAVKGVGNGELKCVSTDVSSSDSSDMESEHGRADRQAGQHGKDGQENLR	0.671284	0.312992	0.999908	2.91112	0.00334697	0.251306	0	0	no	no	NA	NA	no	NA	NA
FBgn0005596	FBtr0330292	yem-RD2	3060	3210	150	0	0	1	1	0	1	TACAACCAGGAGGCGATGGCCGCCGCCATCGTGCTCTCCACGATGAGCCACGCCTCGCCGCGCTACGACCTGCTGGCCAACGGCTCCGTCTCCATGTCCGCCGCCCAGGTGGGAGCCTCTGCCAACACACTGCCACAAGTATTCGTTAAAC	YNQEAMAAAIVLSTMSHASPRYDLLANGSVSMSAAQVGASANTLPQVFVK	50	0.187303	-0.139904	0.686597	0.428375	0.0236995	0.557486	0.290593	0.533786	ent1	FBtr0330292_FBgn0005596_205	FBtr0330292:3061-3211	TACAACCAGGAGGCGATGGCCGCCGCCATCGTGCTCTCCACGATGAGCCACGCCTCGCCGCGCTACGACCTGCTGGCCAACGGCTCCGTCTCCATGTCCGCCGCCCAGGTGGGAGCCTCTGCCAACACACTGCCACAAGTATTCGTTAAA	YNQEAMAAAIVLSTMSHASPRYDLLANGSVSMSAAQVGASANTLPQVFVK	0.13779	0.742567	0.999908	2.04203	0.00709177	0.407832	0	0	no	no	NA	NA	no	NA	NA
FBgn0032321	FBtr0080146	YL-1	15	135	120	0	0	1	1	0	1	TCACGGCGCAACAATGCCGGCAACAAAATAGCTCATTTGCTCAATGAGGAAGAGGAGGACGACTTTTACAAAACGTCCTATGGTGGATTTCAGGAGGACGAAGAGGATAAGGAATACGAGC	SRRNNAGNKIAHLLNEEEEDDFYKTSYGGFQEDEEDKEYE	40	-0.449408	-0.561743	1.03535	1.15352	-0.505575	1.09444	0.294431	1.60001	ent1	FBtr0080146_FBgn0032321_2	FBtr0080146:16-166	TCACGGCGCAACAATGCCGGCAACAAAATAGCTCATTTGCTCAATGAGGAAGAGGAGGACGACTTTTACAAAACGTCCTATGGTGGATTTCAGGAGGACGAAGAGGATAAGGAATACGAGCAAAAAGACGAAGAGGAAGATGTGGTTGAC	SRRNNAGNKIAHLLNEEEEDDFYKTSYGGFQEDEEDKEYEQKDEEEDVVD	0.273273	0.681902	0.999908	2.69285	0.00159731	0.146867	0	0	no	no	NA	NA	no	NA	NA
FBgn0004606	FBtr0085701	zfh1	2244	2490	246	1	1	0	0	1	0	AACAACCGCTCCAGGGAGCGCAAAATGCAGAGTTTCCAGAACAATCAGGCGGCAGGCGCAGCACCGCCAATGCCCATTGACTCCCAGGCATCTCTAACCCGGGAGGATCAACCGCTGGACTTGTCCGTGAAGAGAGATCCCCTCACGCCGAAGAGTGAGAGCTCGCCTCCGTATATAGCTCCACCGTCGGGAGAAGCCCTCAATCCCGAAGCAATCAATCTCAGCAGGAAGTTCTCCACATCCGCAT	NNRSRERKMQSFQNNQAAGAAPPMPIDSQASLTREDQPLDLSVKRDPLTPKSESSPPYIAPPSGEALNPEAINLSRKFSTSA	82	0.47449	0.707597	0.315046	0.220133	0.591044	0.26759	0.429317	-0.323454	global	FBtr0085701_FBgn0004606_385	FBtr0085701:2305-2455	GCACCGCCAATGCCCATTGACTCCCAGGCATCTCTAACCCGGGAGGATCAACCGCTGGACTTGTCCGTGAAGAGAGATCCCCTCACGCCGAAGAGTGAGAGCTCGCCTCCGTATATAGCTCCACCGTCGGGAGAAGCCCTCAATCCCGAA	APPMPIDSQASLTREDQPLDLSVKRDPLTPKSESSPPYIAPPSGEALNPE	2.39487	2.47518e-11	6.97118e-09	0.886306	0.399643	0.999807	12	-14.72	yes	yes	Stampfel et al. 2015	doi.org/10.1038/nature15545	yes	Postigo et al. 1999	10.1128/MCB.19.10.7255
FBgn0259789	FBtr0074807	zld	195	495	300	1	1	1	1	1	1	GCCGCCGACTCCAGTGATAATCAACCCGGCACGCCGCAGCCCACGCAACAGCAGCAATCGACGCAGCAACAGTTGCAGCAGCCACAATCGCAACAGCAGCAGCAGCAGGCCATGGGTGGAGGAGATCCCCAGCAGCAGCAACAGCAGCAGCAGGTAACGGGTATCACCCACCAGCCGTACGCCACCCACCACATGTACTCCGCATCTGGCGGACAGCAGCAACAACAGCAGCAGATCTACGGCGGACTCTACGGCGGGGACATGCAGCAGCAGCAGGGTTACGCCAGCAGCTACATCAACA	AADSSDNQPGTPQPTQQQQSTQQQLQQPQSQQQQQQAMGGGDPQQQQQQQQVTGITHQPYATHHMYSASGGQQQQQQQIYGGLYGGDMQQQQGYASSYIN	100	0.433208	0.284671	-0.0241792	0.249007	0.358939	0.112414	0.235677	-0.246526	global	FBtr0074807_FBgn0259789_10	FBtr0074807:136-286	GCGGGAGGAACGGGAGGCGTAGGCAGTGCGCCCGCCACACCCAATGCCACAATTAGCGCCGCCGCCGACTCCAGTGATAATCAACCCGGCACGCCGCAGCCCACGCAACAGCAGCAATCGACGCAGCAACAGTTGCAGCAGCCACAATCG	AGGTGGVGSAPATPNATISAAADSSDNQPGTPQPTQQQQSTQQQLQQPQS	0.582044	0.397221	0.999908	2.12776	0.0447797	0.956196	0	0	no	no	NA	NA	no	NA	NA
