# Supplementary material for: Systematic identification and characterization of repressive domains in Drosophila transcription factors
Source: EMBO J. 2022 Dec 22;42(3):e112100. doi: 10.15252/embj.2022112100 (PMC9890238; doi:10.15252/embj.2022112100)
Supplement: Supplementary file 5 — Dataset EV4 [file EMBJ-42-e112100-s014.xlsx]

## Sheet: Legend
Dataset EV4
Results of main validation experiment and test of mutated RDs
Sheet 1: main validation
tested RD sequences, median GFP values of Gal4 controls and RDs, FC repression values, P-values (paired, tow-tailed Student T-test vs. Gal4-control) for RDs for main validation in zfh1-DSCP and ent1-rps12 reporter cell lines
Sheet 2: mutations
tested RD sequences, median GFP values of Gal4 controls and RDs, FC repression values, P-values (paired, tow-tailed Student T-test vs. wt) for RDs from RD motif mutagenesis validation experiments in zfh1-DSCP reporter cell line

## Sheet: main_validation_set
RD.name	cloned.RD.AA.seq	reporter	rep1.Gal4.control.medianGFP	rep1.medianGFP	rep1.FC	rep2.Gal4.control.medianGFP	rep2.medianGFP	rep2.FC	rep3.Gal4.control.median GFP	rep3.medianGFP	rep3.FC	pvalue_paired_log
en	PPPAHQQQSTAKPSLAFSISNILSDRFGDVQKPGKSMENQASIFRPFEAS	zfh1-DSCP	30243.1	1542.6	19.6053	24764	1127	21.9734	25936	1324	19.5891	0.000160216
CG15269	MLQRSYDLSPSPARTSPTNGVQNLGAGAQLPPAQVTDFSISKILGKERKS	zfh1-DSCP	30243.1	1759.5	17.1885	24764	1167	21.2202	25936	1320	19.6485	0.000432527
erm	SPVMESAASEQNPAQQSQQQDEQSAKRACPLKFSIAKIMEPDHRPSQVPP	zfh1-DSCP	25514	1985	12.8534	39771	3911	10.169	17280	1124	15.3737	0.00222062
ash1	GTPNGSGSSNGNTKRRHKKSQSNDSSSPDDHKLPLKKRHYLLTPGERPPA	zfh1-DSCP	24764	1948	12.7125	25936	2373	10.9296	22975	2280	10.0768	0.000793882
brk	EDVEVDVETEQPEEHKLPSKQVKLFKPYLLDDDEEQDHHHHHHHHRQEDL	zfh1-DSCP	30243.1	1701.9	17.7702	24764	1347	18.3846	25936	1338	19.3842	7.51338e-05
slou	DRDAATKRLAFSVENILDPNKFTGNKLPSGPFGHPRQWSYERDEEMQERL	zfh1-DSCP	25514	2422	10.5343	17280	1666	10.3721	17280	1179	14.6565	0.00209513
rno	NSSSLTLTSTLVQSSNVVQTTVSTSTVVSASSAVSGNSRRMRKKELLSLY	zfh1-DSCP	23577	1035	22.7797	17280	1005	17.194	17280	948	18.2278	0.000838681
Kah	AEVTLSVGPLVTDEVKPLPLYASSDDDSNYYSHKVFDRRKLRRCTISDSN	zfh1-DSCP	23555	1576	14.9461	10528	1182	8.90694	15730	1918	8.20125	0.0064247
cic-RD1	PNYRVKGRYDQEETDAAAMLVSLSSSRSATPSYTSPVNHAGASPLNAIAH	zfh1-DSCP	21744	2563	8.48381	15730	1537	10.2342	15730	1533	10.2609	0.000772517
sna	ANYKSCPLKKRPIVFVEERLPQTEALALTKDSQFAQDQPQDLSLKRGRDE	zfh1-DSCP	30243.1	1936.8	15.615	24764	2102	11.7812	25936	2278	11.3854	0.00153833
cic-RD2	PNYRVKGRYDQEETDAAAMLVSLSSSRSATPSYTSPVNHAGASPLNAIAH	zfh1-DSCP	24764	9261	2.67401	25936	10708	2.42211	15730	6449	2.43914	0.00119845
shn-RD4	ESSDTDESKSRQKEHEAARGLLSLSMTPPIPQSVSPYPQLQDTPLPAASP	zfh1-DSCP	30243.1	9319.5	3.24515	24764	8675	2.85464	25936	10371	2.50082	0.00511562
cbt	SVPPTVEDDYPEANVWRNLKFKMNRKRAAEVALPPVQTPETPVAKLVTPP	zfh1-DSCP	30243.1	2093.4	14.4469	24764	2082	11.8943	25936	2508	10.3413	0.00150714
CG11617-RD2	KASSNSSCGQAIFTTDVSGAGRGGRWMLHHKDELEAAEALANLAFNCRQR	zfh1-DSCP	25514	10875	2.34611	9645	3914	2.46423	9645	3830	2.51828	0.000550094
mirr	DIAAYHHHQQQLLQQHQQAQQNSLQTAVGGTAKPRIWSLADMASKDSKDS	zfh1-DSCP	15730	964	16.3174	17280	815	21.2025	17280	804	21.4925	0.000908976
CHES-1-like-RD3	GGAGSDSNCASSDAAYDSSEENHNITPEEMADRQRHRDGVDALLSLSGSS	zfh1-DSCP	25514	18866	1.35238	15730	12862	1.22298	15730	11919	1.31974	0.0132782
CG12605	QLVAATAAASIYRGRSVEETEAAHDLLSLSQSLPPLIPPCVVTIMKQEQE	zfh1-DSCP	25514	9159	2.78568	39771	13121	3.0311	15730	5548	2.83526	0.000589587
shn-tRD1	SSIINSQQTTVNATPATDEAPLGDRSNISRYLHKKFKRLASTTEVDSWSA	zfh1-DSCP	25936	2329	11.1361	24764	2099	11.798	15730	1638	9.60317	0.000662659
CHES-1-like-RD1	TSNGSSPAGGGTIYKAASQALSSPTTSSSSSSNTTTHHPHKKYLREKMHV	zfh1-DSCP	23555	4077	5.77753	10528	1502	7.00932	15730	2450	6.42041	0.000907261
vri	SSSGAVSGDDEQEHEPAHMAPLQLQRSSPQQGSDANNCLPLKLRHKSHLG	zfh1-DSCP	21744	2798	7.77127	23555	3022	7.79451	15730	1802	8.72919	0.000334868
net	ATGPLKKRIRYTSSADSAVVLTPPAIDSPPPNSCIPSTLRLQHEIMPNPA	zfh1-DSCP	23555	3781	6.22983	15730	2188	7.18921	15730	2255	6.97561	0.00051797
Eip75B	EDMPVLKRVLQAPPLYDTNSLMDEAYKPHKKFRALRHREFETAEADASSS	zfh1-DSCP	23555	3562	6.61286	10528	1675	6.28537	15730	1790	8.78771	0.00279917
nerfin-1	NDYLSDSSSSASSAGYGRLQIVEHGLTEEESIAAAALTNLRNCASVIQHT	zfh1-DSCP	25514	8646	2.95096	15730	5849	2.68935	15730	4831	3.25605	0.00258384
CHES-1-like-RD2	SPAGGGTIYKAASQALSSPTTSSSSSSNTTTHHPHKKYLREKMHVQMDHS	zfh1-DSCP	21744	14674	1.4818	15730	7065	2.22647	15730	6700	2.34776	0.0425096
Mnt	GIGVLLEAAQFLEQHEKLPQAGGGGGSALGVGVALPQQQQQTVHCKSNSI	zfh1-DSCP	25514	8645	2.9513	39771	11027	3.60669	17280	5400	3.2	0.0024443
ph-p	TSSISNGSKDLPKAMIKPNVLTHVIDGFIIQEANEPFPVTRQRYADKDVS	zfh1-DSCP	15730	5573	2.82254	15730	6850	2.29635	17280	7567	2.2836	0.00597047
en	PPPAHQQQSTAKPSLAFSISNILSDRFGDVQKPGKSMENQASIFRPFEAS	ent1-rps12	38637	10449	3.69767	33943	9998	3.39498	37852	11040	3.42862	0.000462401
CG15269	MLQRSYDLSPSPARTSPTNGVQNLGAGAQLPPAQVTDFSISKILGKERKS	ent1-rps12	38637	13142.7	2.93981	33943	11109	3.05545	37852	12355	3.0637	0.00014557
erm	SPVMESAASEQNPAQQSQQQDEQSAKRACPLKFSIAKIMEPDHRPSQVPP	ent1-rps12	67223	17532	3.8343	61886	11806	5.24191	51882	14680	3.5342	0.00707209
ash1	GTPNGSGSSNGNTKRRHKKSQSNDSSSPDDHKLPLKKRHYLLTPGERPPA	ent1-rps12	33943	8881	3.82198	37852	11989	3.15723	61555	21483	2.86529	0.00509567
brk	EDVEVDVETEQPEEHKLPSKQVKLFKPYLLDDDEEQDHHHHHHHHRQEDL	ent1-rps12	38637	11087.1	3.48486	33943	8129	4.17554	37852	10711	3.53394	0.00195003
slou	DRDAATKRLAFSVENILDPNKFTGNKLPSGPFGHPRQWSYERDEEMQERL	ent1-rps12	67223	20868	3.22134	61886	12477	4.96001	51882	11952	4.34086	0.00805432
rno	NSSSLTLTSTLVQSSNVVQTTVSTSTVVSASSAVSGNSRRMRKKELLSLY	ent1-rps12	74310	19774	3.75797	51882	13163	3.9415	51882	13819	3.7544	0.000143648
Kah	AEVTLSVGPLVTDEVKPLPLYASSDDDSNYYSHKVFDRRKLRRCTISDSN	ent1-rps12	34232	12714	2.69246	10547	3766	2.80058	50854	18913	2.68884	0.000177169
cic-RD1	PNYRVKGRYDQEETDAAAMLVSLSSSRSATPSYTSPVNHAGASPLNAIAH	ent1-rps12	27065	9167	2.95244	34232	11449	2.98996	50854	18110	2.80806	0.000320634
sna	ANYKSCPLKKRPIVFVEERLPQTEALALTKDSQFAQDQPQDLSLKRGRDE	ent1-rps12	38637	12249.9	3.15407	33943	9479	3.58086	37852	11424	3.31338	0.000934678
cic-RD2	PNYRVKGRYDQEETDAAAMLVSLSSSRSATPSYTSPVNHAGASPLNAIAH	ent1-rps12	33943	10576	3.20944	37852	14311	2.64496	50854	17101	2.97374	0.00272132
shn-RD4	ESSDTDESKSRQKEHEAARGLLSLSMTPPIPQSVSPYPQLQDTPLPAASP	ent1-rps12	38637	13149.4	2.9383	33943	11046	3.07288	37852	13028	2.90543	0.000246858
cbt	SVPPTVEDDYPEANVWRNLKFKMNRKRAAEVALPPVQTPETPVAKLVTPP	ent1-rps12	38637	12075.3	3.19967	33943	9348	3.63104	37852	11484	3.29606	0.000986056
CG11617-RD2	KASSNSSCGQAIFTTDVSGAGRGGRWMLHHKDELEAAEALANLAFNCRQR	ent1-rps12	67223	28951	2.32196	61886	19375	3.19412	51882	21850	2.37446	0.0113572
mirr	DIAAYHHHQQQLLQQHQQAQQNSLQTAVGGTAKPRIWSLADMASKDSKDS	ent1-rps12	74310	19999	3.71569	51882	13403	3.87092	61555	16483	3.73445	9.4157e-05
CHES-1-like-RD3	GGAGSDSNCASSDAAYDSSEENHNITPEEMADRQRHRDGVDALLSLSGSS	ent1-rps12	67223	32014	2.0998	61886	24404	2.5359	50854	23398	2.17343	0.00501422
CG12605	QLVAATAAASIYRGRSVEETEAAHDLLSLSQSLPPLIPPCVVTIMKQEQE	ent1-rps12	34232	16245	2.10723	56547	17513	3.22886	104795	40668	2.57684	0.0162638
shn-tRD1	SSIINSQQTTVNATPATDEAPLGDRSNISRYLHKKFKRLASTTEVDSWSA	ent1-rps12	38637	12834.9	3.01031	33943	9966	3.40588	37852	12492	3.0301	0.00122384
CHES-1-like-RD1	TSNGSSPAGGGTIYKAASQALSSPTTSSSSSSNTTTHHPHKKYLREKMHV	ent1-rps12	34232	16106	2.12542	10547	4067	2.59331	50854	19307	2.63397	0.00594355
vri	SSSGAVSGDDEQEHEPAHMAPLQLQRSSPQQGSDANNCLPLKLRHKSHLG	ent1-rps12	34232	10589	3.23279	27065	11514	2.35062	61555	16015	3.84358	0.0159993
net	ATGPLKKRIRYTSSADSAVVLTPPAIDSPPPNSCIPSTLRLQHEIMPNPA	ent1-rps12	34232	12381	2.76488	10547	3089	3.41437	50854	18028	2.82083	0.00375655
Eip75B	EDMPVLKRVLQAPPLYDTNSLMDEAYKPHKKFRALRHREFETAEADASSS	ent1-rps12	34232	11699	2.92606	10547	3285	3.21065	50854	16203	3.13855	0.000612741
nerfin-1	NDYLSDSSSSASSAGYGRLQIVEHGLTEEESIAAAALTNLRNCASVIQHT	ent1-rps12	67223	29503	2.27851	61886	19540	3.16714	50854	21046	2.41633	0.0111373
CHES-1-like-RD2	SPAGGGTIYKAASQALSSPTTSSSSSSNTTTHHPHKKYLREKMHVQMDHS	ent1-rps12	27065	12375	2.18707	50854	26291	1.93427	50854	25359	2.00536	0.00260526
Mnt	GIGVLLEAAQFLEQHEKLPQAGGGGGSALGVGVALPQQQQQTVHCKSNSI	ent1-rps12	67223	24413	2.75357	61886	18066	3.42555	51882	18707	2.7734	0.00430485
ph-p	TSSISNGSKDLPKAMIKPNVLTHVIDGFIIQEANEPFPVTRQRYADKDVS	ent1-rps12	51882	17403	2.98121	51882	17447	2.97369	61555	30212	2.03744	0.0167565

## Sheet: RD_mutations_validation
RD.name	cloned.RD.AA.seq	mutated.motif	reporter.for.validation	Gal4.control.rep1.median GFP	rep1.medianGFP	rep1.FC	Gal4.control.rep2.median GFP	rep2.medianGFP	rep2.FC	Gal4.control.rep3.median GFP	rep3.medianGFP	rep3.FC	pvalue_paired_log
CG12605	QLVAATAAASIYRGRSVEETEAAHDLLSLSQSLPPLIPPCVVTIMKQEQE	wt	zfh1-DSCP	23555	6840	3.44371	23555	6738	3.49584	45522	20700	2.19913
CG12605	QLVAATAAASIYRGRSVEETEAAAAALSLSQSLPPLIPPCVVTIMKQEQE	AAxxL	zfh1-DSCP	23555	20487	1.14975	23555	39880	0.590647	45522	40215	1.13197	0.0679287
cic-RD2	PNYRVKGRYDQEETDAAAMLVSLSSSRSATPSYTSPVNHAGASPLNAIAH	wt	zfh1-DSCP	23555	8558	2.7524	23555	9081	2.59388	45522	24592	1.85109
cic-RD2	PNYRVKGRYDQEETDAAAAAASLSSSRSATPSYTSPVNHAGASPLNAIAH	AAxxL	zfh1-DSCP	23555	21998	1.07078	23555	40049	0.588155	45522	47704	0.95426	0.0505973
Glut4EF	AQHNSRKRPPSDHQDYGNYLETCRAAEILSSMKLQSPHGSMADKCSSPGS	wt	zfh1-DSCP	23555	9305	2.53143	23555	10634	2.21506	45522	21029	2.16472
Glut4EF	AQHNSRKRPPSDHQDYGNYLETCRAAAAASSMKLQSPHGSMADKCSSPGS	AAxxL	zfh1-DSCP	23555	19770	1.19145	23555	28719	0.820189	45522	45801	0.993908	0.00808714
CG42741	GLGSDPLSAKEAEGPPVQVEPVDLSLRSPRASTSHGSSSSSYKFSSANKA	wt	zfh1-DSCP	23555	10497	2.24397	23555	20767	1.13425	45522	33302	1.36694
CG42741	GLGSDPLSAKEAEGPPVQVEAAAAALRSPRASTSHGSSSSSYKFSSANKA	PxDLS	zfh1-DSCP	23555	16554	1.42292	23555	36709	0.641668	45522	52288	0.870601	0.00615629
tio	QEEDQEQDQEQEQEQEPDHDVQCDNGPLDLSVSTGKRQESVSPPARKIPR	wt	zfh1-DSCP	23555	10780	2.18506	23555	19566	1.20387	45522	29385	1.54916
tio	QEEDQEQDQEQEQEQEPDHDVQCDNGAAAAAVSTGKRQESVSPPARKIPR	PxDLS	zfh1-DSCP	23555	13824	1.70392	23555	31660	0.743999	45522	38696	1.1764	0.0448922
ham	TPPPADTPSGGDGPLDLSICRKRSAGSFFTAPAEDNLMLHRFMPRLHEFE	wt	zfh1-DSCP	23555	7042	3.34493	23555	7922	2.97337	45522	18599	2.44755
ham	TPPPADTPSGGDGAAAAAICRKRSAGSFFTAPAEDNLMLHRFMPRLHEFE	PxDLS	zfh1-DSCP	23555	19333	1.21838	23555	37670	0.625299	45522	47808	0.952184	0.0266246
Eip75B	EDMPVLKRVLQAPPLYDTNSLMDEAYKPHKKFRALRHREFETAEADASSS	wt	zfh1-DSCP	23555	3562	6.61286	10528	1675	6.28537	15730	1790	8.78771
Eip75B	EDMPVLKRVLQAPPLYDTNSLMDEAYKPAAAARALRHREFETAEADASSS	HKKF	zfh1-DSCP	23555	26807	0.878688	10528	10836	0.971576	9645	13446	0.717314	0.0080787
Kah	AEVTLSVGPLVTDEVKPLPLYASSDDDSNYYSHKVFDRRKLRRCTISDSN	wt	zfh1-DSCP	23555	1576	14.9461	10528	1182	8.90694	25514	2448	10.4224
Kah	AEVTLSVGPLVTDEVKPLPLYASSDDDSNYYSAAAADRRKLRRCTISDSN	HKKF	zfh1-DSCP	23555	30147	0.781338	10528	11080	0.950181	9645	10895	0.885268	0.00672579
shn-RD1	SSIINSQQTTVNATPATDEAPLGDRSNISRYLHKKFKRLASTTEVDSWSA	wt	zfh1-DSCP	23555	3227	7.29935	10528	1194	8.81742	23939	1692	14.1483
shn-RD1	SSIINSQQTTVNATPATDEAPLGDRSNISRYLAAAAKRLASTTEVDSWSA	HKKF	zfh1-DSCP	23555	33957	0.693671	10528	11878	0.886345	23939	25859	0.925751	0.00298851
CHES-1-like-RD1	TSNGSSPAGGGTIYKAASQALSSPTTSSSSSSNTTTHHPHKKYLREKMHV	wt	zfh1-DSCP	15730	2204	7.13702	10528	1502	7.00932	15730	2450	6.42041
CHES-1-like-RD1	TSNGSSPAGGGTIYKAASQALSSPTTSSSSSSNTTTHHPAAAALREKMHV	HKKF	zfh1-DSCP	23555	19976	1.17916	10528	10041	1.0485	9645	12170	0.792523	0.00195811
ash1	GTPNGSGSSNGNTKRRHKKSQSNDSSSPDDHKLPLKKRHYLLTPGERPPA	wt	zfh1-DSCP	23555	2453	9.60253	10528	1752	6.00913	17280	3069	5.6305
ash1	GTPNGSGSSNGNTKRRHKKSQSNDSSSPDDHKLAAAAAHYLLTPGERPPA	PLKKR	zfh1-DSCP	23555	28610	0.823314	10528	10904	0.965517	17280	17203	1.00448	0.0128002
Kr-h1-RD2	PESDSLMMADRNVMTLPLRKRKHYMNKGDDGQVDSEKASGDGTSAAGGAA	wt	zfh1-DSCP	23555	2514	9.36953	10528	1196	8.80268	17280	2309	7.48376
Kr-h1-RD2	PESDSLMMADRNVMTLAAAAAKHYMNKGDDGQVDSEKASGDGTSAAGGAA	PLKKR	zfh1-DSCP	23555	29516	0.798042	10528	9465	1.11231	17280	15597	1.10791	0.00580751
net	ATGPLKKRIRYTSSADSAVVLTPPAIDSPPPNSCIPSTLRLQHEIMPNPA	wt	zfh1-DSCP	23555	3781	6.22983	15730	2255	6.97561	15730	2188	7.18921
net	ATGAAAAAIRYTSSADSAVVLTPPAIDSPPPNSCIPSTLRLQHEIMPNPA	PLKKR	zfh1-DSCP	23555	29277	0.804556	10528	9893	1.06419	9645	8967	1.07561	0.000732337
vri	SSSGAVSGDDEQEHEPAHMAPLQLQRSSPQQGSDANNCLPLKLRHKSHLG	wt	zfh1-DSCP	23555	3022	7.79451	21744	2798	7.77127	15730	1802	8.72919
vri	SSSGAVSGDDEQEHEPAHMAPLQLQRSSPQQGSDANNCLAAAAAHKSHLG	PLKKR	zfh1-DSCP	23555	26616	0.884994	21744	19041	1.14196	9645	12681	0.760587	0.00476523
CG15269	MLQRSYDLSPSPARTSPTNGVQNLGAGAQLPPAQVTDFSISKILGKERKS	wt	zfh1-DSCP	23555	832	28.3113	23555	1718	13.7107	45522	2555	17.8168
CG15269	MLQRSYDLSPSPARTSPTNGVQNLGAGAQLPPAQVTDAAASKAAGKERKS	EH1	zfh1-DSCP	23555	23010	1.02369	23555	40158	0.586558	45522	32175	1.41483	0.00629024
erm	SPVMESAASEQNPAQQSQQQDEQSAKRACPLKFSIAKIMEPDHRPSQVPP	wt	zfh1-DSCP	25514	1985	12.8534	39771	3911	10.169	17280	1124	15.3737
erm	SPVMESAASEQNPAQQSQQQDEQSAKRACPLKAAAAKAAEPDHRPSQVPP	EH1	zfh1-DSCP	23436	20595	1.13795	23436	20582	1.13866	23436	21410	1.09463	0.00290858
inv	HQQLLLQRDQVHHHHHMQNHLNNNENLHERALKFSIDNILKADFGSRLPK	wt	zfh1-DSCP	23436	1249	18.7638	23436	1223	19.1627	23436	1228	19.0847
inv	HQQLLLQRDQVHHHHHMQNHLNNNENLHERALKAAADNAAKADFGSRLPK	EH1	zfh1-DSCP	23436	19330	1.21242	23436	20052	1.16876	23436	20343	1.15204	5.79227e-05
slou	DRDAATKRLAFSVENILDPNKFTGNKLPSGPFGHPRQWSYERDEEMQERL	wt	zfh1-DSCP	25514	2422	10.5343	39771	4856	8.19007	17280	1666	10.3721
slou	DRDAATKRLAAAAENAADPNKFTGNKLPSGPFGHPRQWSYERDEEMQERL	EH1	zfh1-DSCP	23436	20343	1.15204	23436	19838	1.18137	23436	20705	1.1319	0.00190133
sna	ANYKSCPLKKRPIVFVEERLPQTEALALTKDSQFAQDQPQDLSLKRGRDE	wt	zfh1-DSCP	23555	2990	7.87793	23555	2109	11.1688	23939	2834	8.44707
sna	ANYKSCPLKKRPIVFVEERLPQTEALALTKDSQFAQDQAAAAALKRGRDE	PxDLS	zfh1-DSCP	23555	2057	11.4511	23555	1872	12.5828	23939	2489	9.61792	0.13001
sna	ANYKSCAAAAAPIVFVEERLPQTEALALTKDSQFAQDQPQDLSLKRGRDE	PLKKR	zfh1-DSCP	23555	7730	3.04722	23939	4741	5.04936	22975	11950	1.92259	0.035387
sna	ANYKSCAAAAAPIVFVEERLPQTEALALTKDSQFAQDQAAAAALKRGRDE	PLKKR and PxDLS	zfh1-DSCP	23555	24191	0.973709	23939	21865	1.09485	22975	12518	1.83536	0.0139518
