# Supplementary material for: Systematic identification and characterization of repressive domains in Drosophila transcription factors
Source: EMBO J. 2022 Dec 22;42(3):e112100. doi: 10.15252/embj.2022112100 (PMC9890238; doi:10.15252/embj.2022112100)
Supplement: Supplementary file 6 — Dataset EV5 [file EMBJ-42-e112100-s007.xlsx]

## Sheet: Legend
Dataset EV5
overlaps of RDs with annotated protein domains
contains information on which protein domains from Pfam, ProSitePatterns and MobiDB-lite overlap with RDs identified in RD-seq
Columns explained:
Nr	column name	content
1	RD.name	name of RD
2	RD.protein.ID	ID of the protein in which an RD was found using RD-seq
3	length.full-length.protein	length of the full-length protein used as input for database searches
4	database	either Pfam, ProSitePatterns or MobiDB-lite
5	signature.accession	accession of the overlapping domain from the respective database
6	signature.description	description of the overlapping domain from the respective database
7	domain.start	start of the protein domain referring to the full-length protein sequence in which the RD lies
8	domain.end	end of the protein domain referring to the full-length protein sequence in which the RD lies
9	class	classification used to describe the overlaps of RDs with known protein domains

## Sheet: protein_domain_RD_overlaps
RD.name	RD.protein.ID	length.full-length.protein	database	signature.accession	signature.description	domain.start	domain.end	class
ab	ab-RA_FBgn0264442_FBtr0332558_1	904	MobiDBLite	mobidb-lite	consensus disorder prediction	853	871	IDR
ab	ab-RA_FBgn0264442_FBtr0332558_1	904	MobiDBLite	mobidb-lite	consensus disorder prediction	832	904	IDR
ab	ab-RA_FBgn0264442_FBtr0332558_1	904	MobiDBLite	mobidb-lite	consensus disorder prediction	873	889	IDR
ADD1	ADD1-RA_FBgn0026573_FBtr0088042_1	1199	MobiDBLite	mobidb-lite	consensus disorder prediction	718	760	IDR
aly	aly-RA_FBgn0004372_FBtr0073006_1	568	Pfam	PF19438	LIN9 C-terminal	310	485	other domains
ash1	ash1-RB_FBgn0005386_FBtr0306009_1	2226	MobiDBLite	mobidb-lite	consensus disorder prediction	732	749	IDR
B-H1	B-H1-RA_FBgn0011758_FBtr0074430_1	544	MobiDBLite	mobidb-lite	consensus disorder prediction	53	71	IDR
B-H1	B-H1-RA_FBgn0011758_FBtr0074430_1	544	MobiDBLite	mobidb-lite	consensus disorder prediction	53	73	IDR
B-H2	B-H2-RA_FBgn0004854_FBtr0074429_1	645	MobiDBLite	mobidb-lite	consensus disorder prediction	1	50	IDR
bap	bap-RA_FBgn0004862_FBtr0084087_1	382	MobiDBLite	mobidb-lite	consensus disorder prediction	27	66	IDR
bap	bap-RA_FBgn0004862_FBtr0084087_1	382	MobiDBLite	mobidb-lite	consensus disorder prediction	39	60	IDR
Bap111	Bap111-RA_FBgn0030093_FBtr0071300_1	749	MobiDBLite	mobidb-lite	consensus disorder prediction	329	749	IDR
Bap170	Bap170-RA_FBgn0042085_FBtr0086107_1	1688	MobiDBLite	mobidb-lite	consensus disorder prediction	1001	1015	IDR
Bap170	Bap170-RA_FBgn0042085_FBtr0086107_1	1688	MobiDBLite	mobidb-lite	consensus disorder prediction	993	1015	IDR
Blimp-1-tRD1	Blimp-1-RB_FBgn0035625_FBtr0331806_1	1216	MobiDBLite	mobidb-lite	consensus disorder prediction	541	572	IDR
brk	brk-RA_FBgn0024250_FBtr0071048_1	704	MobiDBLite	mobidb-lite	consensus disorder prediction	422	592	IDR
brk	brk-RA_FBgn0024250_FBtr0071048_1	704	MobiDBLite	mobidb-lite	consensus disorder prediction	445	488	IDR
bsh	bsh-RB_FBgn0000529_FBtr0089320_1	429	MobiDBLite	mobidb-lite	consensus disorder prediction	1	27	IDR
C15	C15-RA_FBgn0004863_FBtr0084111_1	339	MobiDBLite	mobidb-lite	consensus disorder prediction	53	74	IDR
CG10348	CG10348-RB_FBgn0032707_FBtr0301647_1	540	MobiDBLite	mobidb-lite	consensus disorder prediction	47	89	IDR
CG11122-tRD4	CG11122-RA_FBgn0030266_FBtr0073481_1	3539	MobiDBLite	mobidb-lite	consensus disorder prediction	3319	3341	IDR
CG11122-tRD4	CG11122-RA_FBgn0030266_FBtr0073481_1	3539	MobiDBLite	mobidb-lite	consensus disorder prediction	3175	3498	IDR
CG11617-tRD1	CG11617-RA_FBgn0031232_FBtr0078146_1	294	MobiDBLite	mobidb-lite	consensus disorder prediction	148	162	IDR
CG12054	CG12054-RA_FBgn0039831_FBtr0085758_1	628	ProSitePatterns	PS00028	Zinc finger C2H2 type domain signature.	9	32	DBD
CG12071	CG12071-RD_FBgn0039808_FBtr0344715_1	580	ProSitePatterns	PS00028	Zinc finger C2H2 type domain signature.	215	237	DBD
CG12071	CG12071-RD_FBgn0039808_FBtr0344715_1	580	Pfam	PF00096	Zinc finger, C2H2 type	213	237	DBD
CG13287	CG13287-RB_FBgn0035643_FBtr0330086_1	469	MobiDBLite	mobidb-lite	consensus disorder prediction	25	58	IDR
CG13287	CG13287-RB_FBgn0035643_FBtr0330086_1	469	MobiDBLite	mobidb-lite	consensus disorder prediction	1	60	IDR
CG13617-tRD1	CG13617-RA_FBgn0039201_FBtr0084641_1	737	MobiDBLite	mobidb-lite	consensus disorder prediction	214	232	IDR
CG13617-tRD1	CG13617-RA_FBgn0039201_FBtr0084641_1	737	MobiDBLite	mobidb-lite	consensus disorder prediction	214	267	IDR
CG13617-tRD1	CG13617-RA_FBgn0039201_FBtr0084641_1	737	MobiDBLite	mobidb-lite	consensus disorder prediction	241	267	IDR
CG13617-tRD2	CG13617-RA_FBgn0039201_FBtr0084641_1	737	MobiDBLite	mobidb-lite	consensus disorder prediction	415	548	IDR
CG14183-tRD2	CG14183-RA_FBgn0036931_FBtr0074907_1	872	Pfam	PF00004	ATPase family associated with various cellular activities (AAA)	622	749	other domains
CG14438-tRD1	CG14438-RA_FBgn0029899_FBtr0070961_1	3313	MobiDBLite	mobidb-lite	consensus disorder prediction	1890	1904	IDR
CG15073	CG15073-RA_FBgn0034379_FBtr0086607_1	580	MobiDBLite	mobidb-lite	consensus disorder prediction	83	119	IDR
CG15269	CG15269-RA_FBgn0028878_FBtr0080704_1	587	MobiDBLite	mobidb-lite	consensus disorder prediction	50	69	IDR
CG15269	CG15269-RA_FBgn0028878_FBtr0080704_1	587	MobiDBLite	mobidb-lite	consensus disorder prediction	49	69	IDR
CG15365	CG15365-RB_FBgn0030077_FBtr0339679_1	828	MobiDBLite	mobidb-lite	consensus disorder prediction	536	579	IDR
CG16779	CG16779-RA_FBgn0037698_FBtr0082125_1	1980	MobiDBLite	mobidb-lite	consensus disorder prediction	222	246	IDR
CG18599-tRD1	CG18599-RA_FBgn0038592_FBtr0083571_1	475	MobiDBLite	mobidb-lite	consensus disorder prediction	72	146	IDR
CG18599-tRD1	CG18599-RA_FBgn0038592_FBtr0083571_1	475	MobiDBLite	mobidb-lite	consensus disorder prediction	72	94	IDR
CG32532	CG32532-RD_FBgn0052532_FBtr0340420_1	688	MobiDBLite	mobidb-lite	consensus disorder prediction	75	139	IDR
CG32532	CG32532-RD_FBgn0052532_FBtr0340420_1	688	MobiDBLite	mobidb-lite	consensus disorder prediction	96	139	IDR
CG4133	CG4133-RA_FBgn0031257_FBtr0078061_1	667	MobiDBLite	mobidb-lite	consensus disorder prediction	195	251	IDR
CG4133	CG4133-RA_FBgn0031257_FBtr0078061_1	667	MobiDBLite	mobidb-lite	consensus disorder prediction	195	215	IDR
CG42741	CG42741-RA_FBgn0261705_FBtr0303203_1	362	MobiDBLite	mobidb-lite	consensus disorder prediction	58	77	IDR
CG42741	CG42741-RA_FBgn0261705_FBtr0303203_1	362	MobiDBLite	mobidb-lite	consensus disorder prediction	1	50	IDR
CG42741	CG42741-RA_FBgn0261705_FBtr0303203_1	362	MobiDBLite	mobidb-lite	consensus disorder prediction	32	50	IDR
CG43347	CG43347-RC_FBgn0263072_FBtr0307022_1	2684	MobiDBLite	mobidb-lite	consensus disorder prediction	1749	1775	IDR
CG43347	CG43347-RC_FBgn0263072_FBtr0307022_1	2684	MobiDBLite	mobidb-lite	consensus disorder prediction	1718	1733	IDR
CG43347	CG43347-RC_FBgn0263072_FBtr0307022_1	2684	MobiDBLite	mobidb-lite	consensus disorder prediction	1714	1789	IDR
CG5245	CG5245-RA_FBgn0038047_FBtr0082589_1	501	ProSitePatterns	PS00028	Zinc finger C2H2 type domain signature.	84	104	DBD
CG5245	CG5245-RA_FBgn0038047_FBtr0082589_1	501	Pfam	PF00096	Zinc finger, C2H2 type	82	104	DBD
CG7372	CG7372-RA_FBgn0036522_FBtr0075570_1	971	MobiDBLite	mobidb-lite	consensus disorder prediction	57	87	IDR
CG7372	CG7372-RA_FBgn0036522_FBtr0075570_1	971	MobiDBLite	mobidb-lite	consensus disorder prediction	25	56	IDR
CG7372	CG7372-RA_FBgn0036522_FBtr0075570_1	971	MobiDBLite	mobidb-lite	consensus disorder prediction	1	132	IDR
CG7518-tRD1	CG7518-RH_FBgn0038108_FBtr0334510_1	2464	MobiDBLite	mobidb-lite	consensus disorder prediction	1487	1501	IDR
CG7518-tRD1	CG7518-RH_FBgn0038108_FBtr0334510_1	2464	MobiDBLite	mobidb-lite	consensus disorder prediction	1429	1739	IDR
CG9727	CG9727-RB_FBgn0037445_FBtr0330192_1	1328	MobiDBLite	mobidb-lite	consensus disorder prediction	1	21	IDR
CHES-1-like-tRD1	CHES-1-like-RA_FBgn0029504_FBtr0071079_1	1268	MobiDBLite	mobidb-lite	consensus disorder prediction	379	397	IDR
CHES-1-like-tRD1	CHES-1-like-RA_FBgn0029504_FBtr0071079_1	1268	MobiDBLite	mobidb-lite	consensus disorder prediction	379	400	IDR
CHES-1-like-tRD3	CHES-1-like-RA_FBgn0029504_FBtr0071079_1	1268	MobiDBLite	mobidb-lite	consensus disorder prediction	1046	1071	IDR
chm	chm-RA_FBgn0028387_FBtr0079443_1	811	MobiDBLite	mobidb-lite	consensus disorder prediction	140	186	IDR
chm	chm-RA_FBgn0028387_FBtr0079443_1	811	MobiDBLite	mobidb-lite	consensus disorder prediction	1	352	IDR
cic-tRD1	cic-RG_FBgn0262582_FBtr0334305_1	2150	MobiDBLite	mobidb-lite	consensus disorder prediction	120	134	IDR
cic-tRD1	cic-RG_FBgn0262582_FBtr0334305_1	2150	MobiDBLite	mobidb-lite	consensus disorder prediction	103	207	IDR
cic-tRD1	cic-RG_FBgn0262582_FBtr0334305_1	2150	MobiDBLite	mobidb-lite	consensus disorder prediction	135	207	IDR
cic-tRD2	cic-RG_FBgn0262582_FBtr0334305_1	2150	MobiDBLite	mobidb-lite	consensus disorder prediction	725	751	IDR
cic-tRD3	cic-RG_FBgn0262582_FBtr0334305_1	2150	MobiDBLite	mobidb-lite	consensus disorder prediction	927	969	IDR
cic-tRD3	cic-RG_FBgn0262582_FBtr0334305_1	2150	MobiDBLite	mobidb-lite	consensus disorder prediction	877	969	IDR
cic-tRD3	cic-RG_FBgn0262582_FBtr0334305_1	2150	MobiDBLite	mobidb-lite	consensus disorder prediction	910	926	IDR
cnc	cnc-RO_FBgn0262975_FBtr0330372_1	1429	MobiDBLite	mobidb-lite	consensus disorder prediction	986	1026	IDR
disco	disco-RA_FBgn0000459_FBtr0074250_1	568	MobiDBLite	mobidb-lite	consensus disorder prediction	297	364	IDR
disco	disco-RA_FBgn0000459_FBtr0074250_1	568	MobiDBLite	mobidb-lite	consensus disorder prediction	220	364	IDR
Doc1	Doc1-RA_FBgn0028789_FBtr0076522_1	391	MobiDBLite	mobidb-lite	consensus disorder prediction	358	381	IDR
Doc1	Doc1-RA_FBgn0028789_FBtr0076522_1	391	MobiDBLite	mobidb-lite	consensus disorder prediction	353	381	IDR
Doc3	Doc3-RA_FBgn0035954_FBtr0076521_1	424	MobiDBLite	mobidb-lite	consensus disorder prediction	339	424	IDR
Doc3	Doc3-RA_FBgn0035954_FBtr0076521_1	424	MobiDBLite	mobidb-lite	consensus disorder prediction	377	391	IDR
Doc3	Doc3-RA_FBgn0035954_FBtr0076521_1	424	MobiDBLite	mobidb-lite	consensus disorder prediction	392	424	IDR
Dr	Dr-RA_FBgn0000492_FBtr0085441_1	515	MobiDBLite	mobidb-lite	consensus disorder prediction	90	113	IDR
Dr	Dr-RA_FBgn0000492_FBtr0085441_1	515	MobiDBLite	mobidb-lite	consensus disorder prediction	90	112	IDR
E5	E5-RA_FBgn0008646_FBtr0082880_1	524	MobiDBLite	mobidb-lite	consensus disorder prediction	13	46	IDR
egg	egg-RA_FBgn0086908_FBtr0112777_1	1262	MobiDBLite	mobidb-lite	consensus disorder prediction	132	152	IDR
egg	egg-RA_FBgn0086908_FBtr0112777_1	1262	MobiDBLite	mobidb-lite	consensus disorder prediction	1	194	IDR
egg	egg-RA_FBgn0086908_FBtr0112777_1	1262	MobiDBLite	mobidb-lite	consensus disorder prediction	166	183	IDR
Eip74EF	Eip74EF-RD_FBgn0000567_FBtr0100411_1	883	MobiDBLite	mobidb-lite	consensus disorder prediction	299	321	IDR
Eip93F	Eip93F-RB_FBgn0264490_FBtr0112874_1	1188	MobiDBLite	mobidb-lite	consensus disorder prediction	306	358	IDR
Eip93F	Eip93F-RB_FBgn0264490_FBtr0112874_1	1188	MobiDBLite	mobidb-lite	consensus disorder prediction	318	338	IDR
en	en-RB_FBgn0000577_FBtr0088095_1	552	MobiDBLite	mobidb-lite	consensus disorder prediction	130	171	IDR
en	en-RB_FBgn0000577_FBtr0088095_1	552	MobiDBLite	mobidb-lite	consensus disorder prediction	135	149	IDR
erm	erm-RD_FBgn0031375_FBtr0330202_1	696	MobiDBLite	mobidb-lite	consensus disorder prediction	1	104	IDR
exd	exd-RA_FBgn0000611_FBtr0074135_1	376	MobiDBLite	mobidb-lite	consensus disorder prediction	1	37	IDR
exex	exex-RA_FBgn0041156_FBtr0076751_1	525	MobiDBLite	mobidb-lite	consensus disorder prediction	178	198	IDR
fd3F	fd3F-RC_FBgn0264954_FBtr0335187_1	744	MobiDBLite	mobidb-lite	consensus disorder prediction	505	543	IDR
fd96Ca	fd96Ca-RA_FBgn0004897_FBtr0084770_1	372	MobiDBLite	mobidb-lite	consensus disorder prediction	225	245	IDR
FoxK	FoxK-RN_FBgn0036134_FBtr0332652_1	759	MobiDBLite	mobidb-lite	consensus disorder prediction	610	635	IDR
ftz-f1-tRD1	ftz-f1-RC_FBgn0001078_FBtr0304627_1	803	MobiDBLite	mobidb-lite	consensus disorder prediction	26	77	IDR
ftz-f1-tRD2	ftz-f1-RC_FBgn0001078_FBtr0304627_1	803	MobiDBLite	mobidb-lite	consensus disorder prediction	94	146	IDR
ftz-f1-tRD2	ftz-f1-RC_FBgn0001078_FBtr0304627_1	803	MobiDBLite	mobidb-lite	consensus disorder prediction	96	146	IDR
ftz-tRD1	ftz-RA_FBgn0001077_FBtr0081625_1	410	Pfam	PF03867	Fushi tarazu (FTZ), N-terminal region	1	248	other domains
Glut4EF	Glut4EF-RG_FBgn0267336_FBtr0333685_1	949	MobiDBLite	mobidb-lite	consensus disorder prediction	274	304	IDR
GNBP-like3	GNBP-like3-RA_FBgn0034511_FBtr0086214_1	152	Pfam	PF15886	Carbohydrate binding domain (family 32)	26	121	other domains
Gsc	Gsc-RC_FBgn0010323_FBtr0343220_1	415	MobiDBLite	mobidb-lite	consensus disorder prediction	66	87	IDR
H	H-RA_FBgn0001169_FBtr0083914_1	1077	MobiDBLite	mobidb-lite	consensus disorder prediction	533	876	IDR
H	H-RA_FBgn0001169_FBtr0083914_1	1077	MobiDBLite	mobidb-lite	consensus disorder prediction	700	747	IDR
H15	H15-RA_FBgn0016660_FBtr0079076_1	660	MobiDBLite	mobidb-lite	consensus disorder prediction	49	67	IDR
H15	H15-RA_FBgn0016660_FBtr0079076_1	660	MobiDBLite	mobidb-lite	consensus disorder prediction	1	72	IDR
ham	ham-RB_FBgn0045852_FBtr0305620_1	990	MobiDBLite	mobidb-lite	consensus disorder prediction	554	633	IDR
hang	hang-RC_FBgn0026575_FBtr0290069_1	2223	ProSitePatterns	PS00028	Zinc finger C2H2 type domain signature.	1420	1440	DBD
hbn	hbn-RA_FBgn0008636_FBtr0071556_1	409	MobiDBLite	mobidb-lite	consensus disorder prediction	1	32	IDR
Hey	Hey-RA_FBgn0027788_FBtr0088869_1	425	MobiDBLite	mobidb-lite	consensus disorder prediction	272	357	IDR
HGTX	HGTX-RA_FBgn0040318_FBtr0075720_1	513	MobiDBLite	mobidb-lite	consensus disorder prediction	233	297	IDR
klu	klu-RB_FBgn0013469_FBtr0330080_1	817	MobiDBLite	mobidb-lite	consensus disorder prediction	375	487	IDR
klu	klu-RB_FBgn0013469_FBtr0330080_1	817	MobiDBLite	mobidb-lite	consensus disorder prediction	431	448	IDR
klu	klu-RB_FBgn0013469_FBtr0330080_1	817	MobiDBLite	mobidb-lite	consensus disorder prediction	385	406	IDR
kmg	kmg-RA_FBgn0032473_FBtr0080433_1	747	MobiDBLite	mobidb-lite	consensus disorder prediction	176	195	IDR
kni	kni-RB_FBgn0001320_FBtr0344836_1	434	MobiDBLite	mobidb-lite	consensus disorder prediction	343	362	IDR
Kr-h1-tRD2	Kr-h1-RB_FBgn0266450_FBtr0344438_1	845	MobiDBLite	mobidb-lite	consensus disorder prediction	792	806	IDR
Kr-h1-tRD2	Kr-h1-RB_FBgn0266450_FBtr0344438_1	845	MobiDBLite	mobidb-lite	consensus disorder prediction	757	845	IDR
l(3)mbt	l(3)mbt-RB_FBgn0002441_FBtr0085175_1	1477	MobiDBLite	mobidb-lite	consensus disorder prediction	484	507	IDR
l(3)mbt	l(3)mbt-RB_FBgn0002441_FBtr0085175_1	1477	MobiDBLite	mobidb-lite	consensus disorder prediction	463	655	IDR
lbe	lbe-RA_FBgn0011278_FBtr0084091_1	479	MobiDBLite	mobidb-lite	consensus disorder prediction	97	127	IDR
lms	lms-RB_FBgn0034520_FBtr0342701_1	378	MobiDBLite	mobidb-lite	consensus disorder prediction	22	37	IDR
lms	lms-RB_FBgn0034520_FBtr0342701_1	378	MobiDBLite	mobidb-lite	consensus disorder prediction	1	89	IDR
MBD-R2	MBD-R2-RB_FBgn0038016_FBtr0082611_1	1169	ProSitePatterns	PS01359	Zinc finger PHD-type signature.	920	963	DBD
mip130	mip130-RA_FBgn0023509_FBtr0070315_1	986	MobiDBLite	mobidb-lite	consensus disorder prediction	874	930	IDR
mip130	mip130-RA_FBgn0023509_FBtr0070315_1	986	MobiDBLite	mobidb-lite	consensus disorder prediction	778	938	IDR
mirr	mirr-RA_FBgn0014343_FBtr0075911_1	641	MobiDBLite	mobidb-lite	consensus disorder prediction	293	427	IDR
mirr	mirr-RA_FBgn0014343_FBtr0075911_1	641	MobiDBLite	mobidb-lite	consensus disorder prediction	406	427	IDR
MTA1-like	MTA1-like-RD_FBgn0027951_FBtr0330315_1	921	MobiDBLite	mobidb-lite	consensus disorder prediction	105	136	IDR
net	net-RB_FBgn0002931_FBtr0290323_1	360	MobiDBLite	mobidb-lite	consensus disorder prediction	89	112	IDR
NK7.1	NK7.1-RA_FBgn0024321_FBtr0082941_1	721	MobiDBLite	mobidb-lite	consensus disorder prediction	138	177	IDR
NK7.1	NK7.1-RA_FBgn0024321_FBtr0082941_1	721	MobiDBLite	mobidb-lite	consensus disorder prediction	141	176	IDR
OdsH	OdsH-RA_FBgn0026058_FBtr0074461_1	382	MobiDBLite	mobidb-lite	consensus disorder prediction	367	382	IDR
OdsH	OdsH-RA_FBgn0026058_FBtr0074461_1	382	MobiDBLite	mobidb-lite	consensus disorder prediction	333	347	IDR
OdsH	OdsH-RA_FBgn0026058_FBtr0074461_1	382	MobiDBLite	mobidb-lite	consensus disorder prediction	333	382	IDR
osa	osa-RB_FBgn0261885_FBtr0089581_1	2716	Pfam	PF01388	ARID/BRIGHT DNA binding domain	1004	1087	DBD
ovo	ovo-RE_FBgn0003028_FBtr0301914_1	1351	MobiDBLite	mobidb-lite	consensus disorder prediction	184	398	IDR
ovo	ovo-RE_FBgn0003028_FBtr0301914_1	1351	MobiDBLite	mobidb-lite	consensus disorder prediction	380	398	IDR
Parp	Parp-RB_FBgn0010247_FBtr0113885_1	994	Pfam	PF00644	Poly(ADP-ribose) polymerase catalytic domain	790	989	other domains
pnr	pnr-RD_FBgn0003117_FBtr0335427_1	488	MobiDBLite	mobidb-lite	consensus disorder prediction	273	308	IDR
pnr	pnr-RD_FBgn0003117_FBtr0335427_1	488	MobiDBLite	mobidb-lite	consensus disorder prediction	274	308	IDR
Poxn	Poxn-RA_FBgn0003130_FBtr0087311_1	425	MobiDBLite	mobidb-lite	consensus disorder prediction	322	336	IDR
Poxn	Poxn-RA_FBgn0003130_FBtr0087311_1	425	MobiDBLite	mobidb-lite	consensus disorder prediction	297	358	IDR
Prdm13	Prdm13-RA_FBgn0035687_FBtr0076997_1	465	MobiDBLite	mobidb-lite	consensus disorder prediction	30	70	IDR
Prdm13	Prdm13-RA_FBgn0035687_FBtr0076997_1	465	MobiDBLite	mobidb-lite	consensus disorder prediction	30	57	IDR
pygo	pygo-RA_FBgn0043900_FBtr0085806_1	815	MobiDBLite	mobidb-lite	consensus disorder prediction	434	499	IDR
pygo	pygo-RA_FBgn0043900_FBtr0085806_1	815	MobiDBLite	mobidb-lite	consensus disorder prediction	147	711	IDR
ro	ro-RA_FBgn0003267_FBtr0085090_1	350	MobiDBLite	mobidb-lite	consensus disorder prediction	70	91	IDR
scrt	scrt-RA_FBgn0004880_FBtr0073165_1	653	MobiDBLite	mobidb-lite	consensus disorder prediction	283	317	IDR
sens	sens-RA_FBgn0002573_FBtr0075862_1	541	MobiDBLite	mobidb-lite	consensus disorder prediction	152	213	IDR
sens	sens-RA_FBgn0002573_FBtr0075862_1	541	MobiDBLite	mobidb-lite	consensus disorder prediction	110	216	IDR
shn-tRD2	shn-RE_FBgn0003396_FBtr0330619_1	2532	MobiDBLite	mobidb-lite	consensus disorder prediction	574	591	IDR
shn-tRD2	shn-RE_FBgn0003396_FBtr0330619_1	2532	MobiDBLite	mobidb-lite	consensus disorder prediction	559	594	IDR
shn-tRD4	shn-RE_FBgn0003396_FBtr0330619_1	2532	MobiDBLite	mobidb-lite	consensus disorder prediction	1852	1985	IDR
shn-tRD4	shn-RE_FBgn0003396_FBtr0330619_1	2532	MobiDBLite	mobidb-lite	consensus disorder prediction	1881	1897	IDR
shn-tRD4	shn-RE_FBgn0003396_FBtr0330619_1	2532	MobiDBLite	mobidb-lite	consensus disorder prediction	1905	1945	IDR
slou	slou-RA_FBgn0002941_FBtr0084123_1	659	MobiDBLite	mobidb-lite	consensus disorder prediction	402	439	IDR
slou	slou-RA_FBgn0002941_FBtr0084123_1	659	MobiDBLite	mobidb-lite	consensus disorder prediction	376	440	IDR
slp1	slp1-RA_FBgn0003430_FBtr0077499_1	322	MobiDBLite	mobidb-lite	consensus disorder prediction	31	81	IDR
Smr	Smr-RG_FBgn0265523_FBtr0333768_1	3607	MobiDBLite	mobidb-lite	consensus disorder prediction	2594	2791	IDR
Smr	Smr-RG_FBgn0265523_FBtr0333768_1	3607	MobiDBLite	mobidb-lite	consensus disorder prediction	2738	2752	IDR
sna	sna-RA_FBgn0003448_FBtr0080739_1	390	MobiDBLite	mobidb-lite	consensus disorder prediction	44	60	IDR
sna	sna-RA_FBgn0003448_FBtr0080739_1	390	MobiDBLite	mobidb-lite	consensus disorder prediction	29	65	IDR
Stat92E	Stat92E-RE_FBgn0016917_FBtr0089487_1	754	Pfam	PF01017	STAT protein, all-alpha domain	150	333	other domains
su(sable)	su(sable)-RA_FBgn0003575_FBtr0070120_1	1325	MobiDBLite	mobidb-lite	consensus disorder prediction	1295	1325	IDR
su(sable)	su(sable)-RA_FBgn0003575_FBtr0070120_1	1325	MobiDBLite	mobidb-lite	consensus disorder prediction	1305	1319	IDR
tio	tio-RA_FBgn0028979_FBtr0089377_1	1024	MobiDBLite	mobidb-lite	consensus disorder prediction	138	215	IDR
tou	tou-RE_FBgn0033636_FBtr0113066_1	3131	MobiDBLite	mobidb-lite	consensus disorder prediction	757	782	IDR
tou	tou-RE_FBgn0033636_FBtr0113066_1	3131	MobiDBLite	mobidb-lite	consensus disorder prediction	762	782	IDR
trem	trem-RA_FBgn0038767_FBtr0083840_1	439	MobiDBLite	mobidb-lite	consensus disorder prediction	226	247	IDR
unc-4	unc-4-RB_FBgn0024184_FBtr0340626_1	588	MobiDBLite	mobidb-lite	consensus disorder prediction	522	557	IDR
unpg	unpg-RA_FBgn0015561_FBtr0088586_1	485	MobiDBLite	mobidb-lite	consensus disorder prediction	1	65	IDR
vri	vri-RF_FBgn0016076_FBtr0346579_1	729	MobiDBLite	mobidb-lite	consensus disorder prediction	573	600	IDR
wor	wor-RA_FBgn0001983_FBtr0080740_1	548	MobiDBLite	mobidb-lite	consensus disorder prediction	14	60	IDR
wor	wor-RA_FBgn0001983_FBtr0080740_1	548	MobiDBLite	mobidb-lite	consensus disorder prediction	14	32	IDR
XNP	XNP-RA_FBgn0039338_FBtr0084837_1	1311	MobiDBLite	mobidb-lite	consensus disorder prediction	1	384	IDR
XNP	XNP-RA_FBgn0039338_FBtr0084837_1	1311	MobiDBLite	mobidb-lite	consensus disorder prediction	60	83	IDR
yem-tRD1	yem-RB_FBgn0005596_FBtr0330292_1	1100	MobiDBLite	mobidb-lite	consensus disorder prediction	404	428	IDR
yem-tRD1	yem-RB_FBgn0005596_FBtr0330292_1	1100	MobiDBLite	mobidb-lite	consensus disorder prediction	395	428	IDR
YL-1	YL-1-RA_FBgn0032321_FBtr0080146_1	351	MobiDBLite	mobidb-lite	consensus disorder prediction	38	69	IDR
YL-1	YL-1-RA_FBgn0032321_FBtr0080146_1	351	MobiDBLite	mobidb-lite	consensus disorder prediction	1	136	IDR
YL-1	YL-1-RA_FBgn0032321_FBtr0080146_1	351	MobiDBLite	mobidb-lite	consensus disorder prediction	17	37	IDR
zfh1	zfh1-RB_FBgn0004606_FBtr0085701_1	1054	MobiDBLite	mobidb-lite	consensus disorder prediction	755	815	IDR
zld	zld-RB_FBgn0259789_FBtr0074807_1	1596	MobiDBLite	mobidb-lite	consensus disorder prediction	55	143	IDR
zld	zld-RB_FBgn0259789_FBtr0074807_1	1596	MobiDBLite	mobidb-lite	consensus disorder prediction	1	143	IDR
