# Supplementary material for: Systematic identification and characterization of repressive domains in Drosophila transcription factors
Source: EMBO J. 2022 Dec 22;42(3):e112100. doi: 10.15252/embj.2022112100 (PMC9890238; doi:10.15252/embj.2022112100)
Supplement: Supplementary file 7 — Dataset EV6 [file EMBJ-42-e112100-s012.xlsx]

## Sheet: Legend
Dataset EV6
contains information on MEME de novo motif discovery among RDs (=50 amino acid highest scoring fragments within RD region) and FIMO searches to identify all instances of these motifs among the 195 RDs
Sheet 1:	MEME motifs
minimal MEME motifs for the motifs displayed in the Dendogram from the MEME motif clustering
"all", "global", "zfh1", "ent1" indicates which RD subset was used in the particular MEME search
motifs marked with * were used for FIMO searches
Sheet 2:	FIMO hits
Hits from FIMO searches with 11 motifs among all 195 RDs from RD-seq
applying either a stringent (p<0.00001) or a lenient cutoff (p<0.001)
shown are the coordinates referring to the 50 amino acid RDs

## Sheet: MEME motifs
MEME version 5.3.2
ALPHABET "Protein" PROTEIN-LIKE
A "Alanine" 0000CC
C "Cysteine" 0000CC
D "Aspartic acid" FF00FF
E "Glutamic acid" FF00FF
F "Phenylalanine" 0000CC
G "Glycine" FFB300
H "Histidine" FFCCCC
I "Isoleucine" 0000CC
K "Lysine" CC0000
L "Leucine" 0000CC
M "Methionine" 0000CC
N "Asparagine" 008000
P "Proline" FFFF00
Q "Glutamine" 008000
R "Arginine" CC0000
S "Serine" 008000
T "Threonine" 008000
V "Valine" 0000CC
W "Tryptophan" 0000CC
Y "Tyrosine" 33E6CC
X "Any amino acid" = ACDEFGHIKLMNPQRSTVWY
* = ACDEFGHIKLMNPQRSTVWY
. = ACDEFGHIKLMNPQRSTVWY
B "Asparagine or Aspartic acid" = DN
Z "Glutamine or Glutamic acid" = EQ
J "Leucine or Isoleucine" = IL
END ALPHABET
Background letter frequencies (from unknown source):
A 0.078 C 0.011 D 0.051 E 0.063 F 0.019 G 0.055 H 0.039 I 0.037 K 0.058
L 0.066 M 0.021 N 0.051 P 0.077 Q 0.080 R 0.046 S 0.117 T 0.061 V 0.044
W 0.004 Y 0.022
MOTIF all_KSSFSIESILG MEME-1
log-odds matrix: alength= 20 w= 11 E= 1.3e-099
33 -318 -238 -185 34 -101 -288 -56 184 -122 19 -71 18 -125 196 -105 28 66 -208 -273
-118 -326 -252 -198 -286 -324 -60 -56 110 157 -269 52 -427 -272 72 80 156 -278 -217 -284
33 -327 87 -179 -284 -19 -283 -323 50 -45 -267 4 95 -123 23 118 -242 -71 -212 -274
-531 -342 -603 -612 558 -588 -88 -360 -594 -303 -358 -555 -641 -650 -557 -579 -565 -389 -67 128
-233 46 -172 -427 -274 -340 -155 -344 -335 -375 25 -226 -432 -460 -310 264 113 -362 -211 -316
-509 -379 -749 -741 -399 -720 -850 445 -721 -316 -356 -717 -805 -838 -745 -760 -498 187 -530 -577
140 -391 186 191 -354 -340 -337 -392 -74 -392 -338 7 -464 -310 -64 67 -105 -350 -283 -338
104 -336 196 -73 -294 -312 -291 -334 6 -334 -278 90 -420 -56 22 119 -251 -295 -223 11
-601 -459 -868 -827 -253 -784 -790 422 -805 208 -239 -816 -822 -779 -743 -858 -592 -253 -360 -513
-500 -374 -663 -595 -179 -625 -597 96 -569 349 237 -618 -638 -584 -508 -647 -484 17 -259 -405
181 -379 -66 -89 34 252 -327 -396 -4 -396 -343 61 -466 -322 -261 -23 -23 -356 -279 -332
letter-probability matrix: alength= 20 w= 11 nsites= 40 E= 1.3e-099
0.100000 0.000000 0.000000 0.000000 0.025000 0.025000 0.000000 0.025000 0.225000 0.025000 0.025000 0.025000 0.100000 0.025000 0.200000 0.050000 0.075000 0.075000 0.000000 0.000000
0.025000 0.000000 0.000000 0.000000 0.000000 0.000000 0.025000 0.025000 0.125000 0.225000 0.000000 0.075000 0.000000 0.000000 0.075000 0.225000 0.200000 0.000000 0.000000 0.000000
0.100000 0.000000 0.100000 0.000000 0.000000 0.050000 0.000000 0.000000 0.075000 0.050000 0.000000 0.050000 0.175000 0.025000 0.050000 0.300000 0.000000 0.025000 0.000000 0.000000
0.000000 0.000000 0.000000 0.000000 0.925000 0.000000 0.025000 0.000000 0.000000 0.000000 0.000000 0.000000 0.000000 0.000000 0.000000 0.000000 0.000000 0.000000 0.000000 0.050000
0.000000 0.025000 0.025000 0.000000 0.000000 0.000000 0.025000 0.000000 0.000000 0.000000 0.050000 0.000000 0.000000 0.000000 0.000000 0.750000 0.125000 0.000000 0.000000 0.000000
0.000000 0.000000 0.000000 0.000000 0.000000 0.000000 0.000000 0.850000 0.000000 0.000000 0.000000 0.000000 0.000000 0.000000 0.000000 0.000000 0.000000 0.150000 0.000000 0.000000
0.225000 0.000000 0.200000 0.250000 0.000000 0.000000 0.000000 0.000000 0.025000 0.000000 0.000000 0.050000 0.000000 0.000000 0.025000 0.200000 0.025000 0.000000 0.000000 0.000000
0.175000 0.000000 0.225000 0.025000 0.000000 0.000000 0.000000 0.000000 0.050000 0.000000 0.000000 0.100000 0.000000 0.050000 0.050000 0.300000 0.000000 0.000000 0.000000 0.025000
0.000000 0.000000 0.000000 0.000000 0.000000 0.000000 0.000000 0.725000 0.000000 0.275000 0.000000 0.000000 0.000000 0.000000 0.000000 0.000000 0.000000 0.000000 0.000000 0.000000
0.000000 0.000000 0.000000 0.000000 0.000000 0.000000 0.000000 0.075000 0.000000 0.750000 0.125000 0.000000 0.000000 0.000000 0.000000 0.000000 0.000000 0.050000 0.000000 0.000000
0.300000 0.000000 0.025000 0.025000 0.025000 0.350000 0.000000 0.000000 0.050000 0.000000 0.000000 0.075000 0.000000 0.000000 0.000000 0.100000 0.050000 0.000000 0.000000 0.000000
MOTIF all_QQQQQQQQQQQQQQQ MEME-2
log-odds matrix: alength= 20 w= 15 E= 2.7e-069
-273 -235 -347 -129 -297 -390 55 -303 -264 -235 -148 -253 -390 330 -187 -365 -162 -298 -110 -330
-272 -233 -349 -125 -297 -393 -30 -300 -270 -232 -144 -136 -387 335 -188 -364 -304 -296 -107 -333
-101 -232 -356 -132 -296 -388 -97 -299 -272 -133 -148 -260 -392 332 -193 -363 -305 -294 -112 -335
-285 -247 -348 -141 -302 -393 116 -316 -266 -249 -162 -260 -180 325 -196 -374 -315 -311 -122 -330
-273 -234 -345 -126 -297 -391 15 -301 -269 -233 -145 -132 -388 333 -188 -364 -304 -297 -108 -332
-269 -232 -350 -126 -296 -390 -91 -299 -268 -87 -144 -254 -221 330 -188 -248 -303 -294 -108 -333
-270 -232 -351 -126 -294 -392 -91 -297 -268 -87 -144 -255 -221 330 -188 -364 -169 -293 -108 -332
-284 -245 -368 -144 -306 -402 -109 -306 -285 -246 -161 -272 -404 338 -205 -379 -319 -95 -123 -343
-271 -232 -351 -125 -297 -393 -30 -300 -270 -231 -143 -253 -387 335 -188 -253 -304 -296 -107 -333
-273 -234 -353 -127 -291 -395 50 -300 -267 -142 -145 -256 -389 331 -188 -366 -305 -297 -107 -324
-272 -233 -353 -126 -297 -395 -90 -300 -271 -143 -144 -256 -223 335 -189 -366 -305 -296 -108 -334
-288 -249 -363 -143 -313 -402 -109 -316 -106 -249 -162 -268 -404 338 -187 -379 -318 -311 -124 -344
-178 -232 -352 -125 -297 -394 -30 -300 -270 -231 -143 -254 -387 335 -188 -364 -304 -296 -107 -333
-176 -232 -350 -125 -297 -392 -29 -300 -269 -232 -144 -254 -150 331 -188 -364 -303 -296 -107 -333
-168 -235 -351 -128 -301 -392 -94 -303 -135 -235 -148 -255 -390 334 -181 -365 -305 -298 -111 -334
letter-probability matrix: alength= 20 w= 15 nsites= 16 E= 2.7e-069
0.000000 0.000000 0.000000 0.000000 0.000000 0.000000 0.187500 0.000000 0.000000 0.000000 0.000000 0.000000 0.000000 0.750000 0.000000 0.000000 0.062500 0.000000 0.000000 0.000000
0.000000 0.000000 0.000000 0.000000 0.000000 0.000000 0.062500 0.000000 0.000000 0.000000 0.000000 0.062500 0.000000 0.875000 0.000000 0.000000 0.000000 0.000000 0.000000 0.000000
0.125000 0.000000 0.000000 0.000000 0.000000 0.000000 0.000000 0.000000 0.000000 0.062500 0.000000 0.000000 0.000000 0.812500 0.000000 0.000000 0.000000 0.000000 0.000000 0.000000
0.000000 0.000000 0.000000 0.000000 0.000000 0.000000 0.250000 0.000000 0.000000 0.000000 0.000000 0.000000 0.062500 0.687500 0.000000 0.000000 0.000000 0.000000 0.000000 0.000000
0.000000 0.000000 0.000000 0.000000 0.000000 0.000000 0.125000 0.000000 0.000000 0.000000 0.000000 0.062500 0.000000 0.812500 0.000000 0.000000 0.000000 0.000000 0.000000 0.000000
0.000000 0.000000 0.000000 0.000000 0.000000 0.000000 0.000000 0.000000 0.000000 0.125000 0.000000 0.000000 0.062500 0.750000 0.000000 0.062500 0.000000 0.000000 0.000000 0.000000
0.000000 0.000000 0.000000 0.000000 0.000000 0.000000 0.000000 0.000000 0.000000 0.125000 0.000000 0.000000 0.062500 0.750000 0.000000 0.000000 0.062500 0.000000 0.000000 0.000000
0.000000 0.000000 0.000000 0.000000 0.000000 0.000000 0.000000 0.000000 0.000000 0.000000 0.000000 0.000000 0.000000 0.937500 0.000000 0.000000 0.000000 0.062500 0.000000 0.000000
0.000000 0.000000 0.000000 0.000000 0.000000 0.000000 0.062500 0.000000 0.000000 0.000000 0.000000 0.000000 0.000000 0.875000 0.000000 0.062500 0.000000 0.000000 0.000000 0.000000
0.000000 0.000000 0.000000 0.000000 0.000000 0.000000 0.187500 0.000000 0.000000 0.062500 0.000000 0.000000 0.000000 0.750000 0.000000 0.000000 0.000000 0.000000 0.000000 0.000000
0.000000 0.000000 0.000000 0.000000 0.000000 0.000000 0.000000 0.000000 0.000000 0.062500 0.000000 0.000000 0.062500 0.875000 0.000000 0.000000 0.000000 0.000000 0.000000 0.000000
0.000000 0.000000 0.000000 0.000000 0.000000 0.000000 0.000000 0.000000 0.062500 0.000000 0.000000 0.000000 0.000000 0.937500 0.000000 0.000000 0.000000 0.000000 0.000000 0.000000
0.062500 0.000000 0.000000 0.000000 0.000000 0.000000 0.062500 0.000000 0.000000 0.000000 0.000000 0.000000 0.000000 0.875000 0.000000 0.000000 0.000000 0.000000 0.000000 0.000000
0.062500 0.000000 0.000000 0.000000 0.000000 0.000000 0.062500 0.000000 0.000000 0.000000 0.000000 0.000000 0.125000 0.750000 0.000000 0.000000 0.000000 0.000000 0.000000 0.000000
0.062500 0.000000 0.000000 0.000000 0.000000 0.000000 0.000000 0.000000 0.062500 0.000000 0.000000 0.000000 0.000000 0.875000 0.000000 0.000000 0.000000 0.000000 0.000000 0.000000
MOTIF all_DQPLDLSVKRSR MEME-3			*used for FIMO search	refered to as PxDLS motif
log-odds matrix: alength= 20 w= 12 E= 1.4e-008
-42 -352 302 157 -319 -288 -294 -341 8 -345 112 153 -405 -239 -228 -304 -260 -294 -242 -302
52 -259 35 107 -215 175 -211 -250 -82 -249 -195 -150 -333 158 47 -222 -169 29 -143 -204
-195 -266 -321 -310 -273 -319 -374 -2 -283 -302 -315 -351 334 -366 -24 -309 -273 -268 320 -362
-333 -217 -470 -401 -57 -441 -413 -49 -370 350 101 -427 -456 -70 -73 -453 -315 -3 -116 -252
-338 -299 407 -111 -308 -336 -332 -352 -380 -398 -365 -6 -523 -437 -365 -392 -379 -335 -207 -317
-402 -277 -555 -488 142 -517 -481 -82 -461 370 -44 -510 -532 -477 -400 -540 -385 -156 -148 -273
-192 204 -313 -354 37 -293 -365 -291 -90 -321 -257 -186 -392 -385 -64 256 60 -301 -165 -266
-19 -95 -413 -353 250 -305 -329 111 -13 143 285 -321 -416 -380 -284 -98 -174 236 -44 -148
30 188 -209 -156 -258 -272 24 -277 318 -281 -229 6 -379 -213 58 -103 -211 -248 -160 -240
-149 -234 -142 -89 -192 -217 42 -230 110 -229 209 30 81 -164 173 -5 80 -191 -119 -182
-14 -229 28 91 -185 133 -185 -225 107 -224 117 31 -313 -160 52 75 -144 -185 -114 -176
-16 -233 26 29 -191 -215 -190 -230 46 -229 -174 -132 25 -164 300 -74 -150 28 -118 -181
letter-probability matrix: alength= 20 w= 12 nsites= 16 E= 1.4e-008
0.062500 0.000000 0.437500 0.187500 0.000000 0.000000 0.000000 0.000000 0.062500 0.000000 0.062500 0.187500 0.000000 0.000000 0.000000 0.000000 0.000000 0.000000 0.000000 0.000000
0.125000 0.000000 0.062500 0.125000 0.000000 0.250000 0.000000 0.000000 0.000000 0.000000 0.000000 0.000000 0.000000 0.312500 0.062500 0.000000 0.000000 0.062500 0.000000 0.000000
0.000000 0.000000 0.000000 0.000000 0.000000 0.000000 0.000000 0.062500 0.000000 0.000000 0.000000 0.000000 0.812500 0.000000 0.062500 0.000000 0.000000 0.000000 0.062500 0.000000
0.000000 0.000000 0.000000 0.000000 0.000000 0.000000 0.000000 0.000000 0.000000 0.687500 0.062500 0.000000 0.000000 0.125000 0.062500 0.000000 0.000000 0.062500 0.000000 0.000000
0.000000 0.000000 0.875000 0.000000 0.000000 0.000000 0.000000 0.000000 0.000000 0.000000 0.000000 0.125000 0.000000 0.000000 0.000000 0.000000 0.000000 0.000000 0.000000 0.000000
0.000000 0.000000 0.000000 0.000000 0.062500 0.000000 0.000000 0.000000 0.000000 0.937500 0.000000 0.000000 0.000000 0.000000 0.000000 0.000000 0.000000 0.000000 0.000000 0.000000
0.000000 0.125000 0.000000 0.000000 0.062500 0.000000 0.000000 0.000000 0.062500 0.000000 0.000000 0.000000 0.000000 0.000000 0.062500 0.687500 0.000000 0.000000 0.000000 0.000000
0.062500 0.000000 0.000000 0.000000 0.125000 0.000000 0.000000 0.062500 0.062500 0.187500 0.187500 0.000000 0.000000 0.000000 0.000000 0.062500 0.000000 0.250000 0.000000 0.000000
0.125000 0.062500 0.000000 0.000000 0.000000 0.000000 0.062500 0.000000 0.562500 0.000000 0.000000 0.062500 0.000000 0.000000 0.062500 0.062500 0.000000 0.000000 0.000000 0.000000
0.000000 0.000000 0.000000 0.000000 0.000000 0.000000 0.062500 0.000000 0.125000 0.000000 0.125000 0.062500 0.187500 0.000000 0.187500 0.125000 0.125000 0.000000 0.000000 0.000000
0.062500 0.000000 0.062500 0.125000 0.000000 0.187500 0.000000 0.000000 0.125000 0.000000 0.062500 0.062500 0.000000 0.000000 0.062500 0.250000 0.000000 0.000000 0.000000 0.000000
0.062500 0.000000 0.062500 0.062500 0.000000 0.000000 0.000000 0.000000 0.062500 0.000000 0.000000 0.000000 0.125000 0.000000 0.500000 0.062500 0.000000 0.062500 0.000000 0.000000
MOTIF all_YICDVC MEME-5			*used for FIMO search	refered to as Motif 9 in dendogram
log-odds matrix: alength= 20 w= 6 E= 6.5e-005
44 -119 -290 -281 207 -268 -92 -165 -267 -166 -158 -265 -375 -355 -238 -271 -244 -155 123 483
54 282 -313 -264 -3 -239 -268 292 -231 -8 5 -249 -349 -2 -212 -251 -112 226 2 -100
-381 644 -517 -494 -359 -500 -534 -356 -531 -430 -370 -502 -600 -598 -458 -531 -396 -406 -346 -472
-118 -216 220 143 -173 -167 -160 -210 192 -210 -158 -71 -283 -122 -70 -172 -125 -167 -103 206
42 -33 -319 -272 -6 -250 -267 195 -245 -28 -9 -261 -346 -321 -216 -263 61 312 -5 176
-381 644 -517 -494 -359 -500 -534 -356 -531 -430 -370 -502 -600 -598 -458 -531 -396 -406 -346 -472
letter-probability matrix: alength= 20 w= 6 nsites= 6 E= 6.5e-005
0.166667 0.000000 0.000000 0.000000 0.000000 0.000000 0.000000 0.000000 0.000000 0.000000 0.000000 0.000000 0.000000 0.000000 0.000000 0.000000 0.000000 0.000000 0.000000 0.833333
0.166667 0.166667 0.000000 0.000000 0.000000 0.000000 0.000000 0.333333 0.000000 0.000000 0.000000 0.000000 0.000000 0.166667 0.000000 0.000000 0.000000 0.166667 0.000000 0.000000
0.000000 1.000000 0.000000 0.000000 0.000000 0.000000 0.000000 0.000000 0.000000 0.000000 0.000000 0.000000 0.000000 0.000000 0.000000 0.000000 0.000000 0.000000 0.000000 0.000000
0.000000 0.000000 0.333333 0.166667 0.000000 0.000000 0.000000 0.000000 0.333333 0.000000 0.000000 0.000000 0.000000 0.000000 0.000000 0.000000 0.000000 0.000000 0.000000 0.166667
0.166667 0.000000 0.000000 0.000000 0.000000 0.000000 0.000000 0.166667 0.000000 0.000000 0.000000 0.000000 0.000000 0.000000 0.000000 0.000000 0.166667 0.333333 0.000000 0.166667
0.000000 1.000000 0.000000 0.000000 0.000000 0.000000 0.000000 0.000000 0.000000 0.000000 0.000000 0.000000 0.000000 0.000000 0.000000 0.000000 0.000000 0.000000 0.000000 0.000000
MOTIF all_NYSSCPLKKRPYVF MEME-6
log-odds matrix: alength= 20 w= 14 E= 1.5e-004
-186 -238 123 -103 -234 -168 -173 -270 127 -266 -220 268 -337 -173 222 -195 -166 -235 -139 -199
-126 -79 28 21 209 -222 -66 94 -142 -95 -71 -180 -309 -234 -145 -212 -153 81 108 409
-81 -133 -87 -37 209 65 110 -107 106 -128 188 -76 -258 -113 -43 65 -78 -82 -26 -12
-157 -180 -173 -121 -203 -219 -187 -223 186 -224 -173 -127 -329 -156 136 159 97 -195 -104 -187
-321 615 -523 -506 -173 -430 -508 -143 -501 103 -179 -489 -560 -557 -446 -472 -357 -178 -219 -325
-139 -204 -274 -263 -227 -261 -328 -254 -239 -254 -264 -300 324 -319 -243 -75 -219 43 -201 -319
-309 -197 -442 -373 -33 -410 -383 -28 -303 358 15 -396 -436 -371 10 -429 -293 -87 -90 -222
-348 30 -444 -395 -400 -411 -400 -325 393 -403 -345 -341 -494 -414 23 -475 -364 -380 -202 -385
-298 -262 -353 -296 -336 -63 -328 -291 380 -84 -291 -278 -457 -314 -8 -393 -305 -311 -178 -321
-360 -208 -429 -444 -346 -373 -271 -346 -129 -355 -353 -337 -426 -331 431 -439 -381 -410 -106 -347
-148 -213 -153 -139 -209 56 95 -238 158 -236 -210 -137 252 -201 -86 -216 -174 -201 -142 -222
-128 -49 -278 -243 269 -242 94 223 -221 -41 -21 -234 -336 -302 -196 -57 -140 130 95 331
-111 -31 -323 -268 19 -239 -254 73 -233 108 221 73 -345 -304 -208 -250 -107 292 21 200
-249 -122 -393 -373 499 -356 -291 -66 -357 45 134 -361 -425 -434 -332 -350 -270 56 33 200
letter-probability matrix: alength= 20 w= 14 nsites= 7 E= 1.5e-004
0.000000 0.000000 0.142857 0.000000 0.000000 0.000000 0.000000 0.000000 0.142857 0.000000 0.000000 0.428571 0.000000 0.000000 0.285714 0.000000 0.000000 0.000000 0.000000 0.000000
0.000000 0.000000 0.142857 0.142857 0.000000 0.000000 0.000000 0.142857 0.000000 0.000000 0.000000 0.000000 0.000000 0.000000 0.000000 0.000000 0.000000 0.142857 0.000000 0.428571
0.000000 0.000000 0.000000 0.000000 0.142857 0.142857 0.142857 0.000000 0.142857 0.000000 0.142857 0.000000 0.000000 0.000000 0.000000 0.285714 0.000000 0.000000 0.000000 0.000000
0.000000 0.000000 0.000000 0.000000 0.000000 0.000000 0.000000 0.000000 0.285714 0.000000 0.000000 0.000000 0.000000 0.000000 0.142857 0.428571 0.142857 0.000000 0.000000 0.000000
0.000000 0.714286 0.000000 0.000000 0.000000 0.000000 0.000000 0.000000 0.000000 0.285714 0.000000 0.000000 0.000000 0.000000 0.000000 0.000000 0.000000 0.000000 0.000000 0.000000
0.000000 0.000000 0.000000 0.000000 0.000000 0.000000 0.000000 0.000000 0.000000 0.000000 0.000000 0.000000 0.714286 0.000000 0.000000 0.142857 0.000000 0.142857 0.000000 0.000000
0.000000 0.000000 0.000000 0.000000 0.000000 0.000000 0.000000 0.000000 0.000000 0.857143 0.000000 0.000000 0.000000 0.000000 0.142857 0.000000 0.000000 0.000000 0.000000 0.000000
0.000000 0.142857 0.000000 0.000000 0.000000 0.000000 0.000000 0.000000 0.714286 0.000000 0.000000 0.000000 0.000000 0.000000 0.142857 0.000000 0.000000 0.000000 0.000000 0.000000
0.000000 0.000000 0.000000 0.000000 0.000000 0.142857 0.000000 0.000000 0.714286 0.142857 0.000000 0.000000 0.000000 0.000000 0.000000 0.000000 0.000000 0.000000 0.000000 0.000000
0.000000 0.000000 0.000000 0.000000 0.000000 0.000000 0.000000 0.000000 0.000000 0.000000 0.000000 0.000000 0.000000 0.000000 1.000000 0.000000 0.000000 0.000000 0.000000 0.000000
0.000000 0.000000 0.000000 0.000000 0.000000 0.142857 0.142857 0.000000 0.285714 0.000000 0.000000 0.000000 0.428571 0.000000 0.000000 0.000000 0.000000 0.000000 0.000000 0.000000
0.000000 0.000000 0.000000 0.000000 0.142857 0.000000 0.142857 0.285714 0.000000 0.000000 0.000000 0.000000 0.000000 0.000000 0.000000 0.142857 0.000000 0.142857 0.000000 0.142857
0.000000 0.000000 0.000000 0.000000 0.000000 0.000000 0.000000 0.000000 0.000000 0.142857 0.142857 0.142857 0.000000 0.000000 0.000000 0.000000 0.000000 0.428571 0.000000 0.142857
0.000000 0.000000 0.000000 0.000000 0.428571 0.000000 0.000000 0.000000 0.000000 0.142857 0.142857 0.000000 0.000000 0.000000 0.000000 0.000000 0.000000 0.142857 0.000000 0.142857
MOTIF all_HHHHHQYHHHH MEME-7			*used for FIMO search	refered to as Motif 10 in dendogram
log-odds matrix: alength= 20 w= 11 E= 1.8e-002
-270 -165 -200 -224 -77 -285 406 -252 -222 -213 -168 -70 -367 -12 -100 -267 -220 -1 -8 29
-280 -166 -224 -267 -64 -296 416 -222 -280 -208 -174 -86 -385 -132 -125 -284 -237 44 -7 28
-305 -176 -189 -257 -84 -283 418 -306 -292 -240 -193 44 -380 -118 -119 -274 -239 -261 -14 29
-7 -158 -209 -251 -94 -259 414 -284 -263 -241 -197 -87 -376 -140 -130 -260 -227 -236 -28 7
-309 -174 -210 -261 -81 -302 420 -301 -285 -235 -188 -68 -381 -24 -112 -282 -242 -257 -9 33
-270 -230 -337 -128 -285 -372 -97 -300 -257 -234 -150 -253 -385 338 -185 -361 -302 -294 -106 -317
27 -89 -140 -108 155 -192 214 -81 -89 44 -72 77 -287 -156 -90 -181 -123 -67 82 324
-280 -166 -224 -267 -64 -296 416 -222 -280 -208 -174 -86 -385 -132 -125 -284 -237 44 -7 28
-226 -140 -201 -219 -52 -266 393 -156 -205 8 -125 -82 -356 -127 -107 -252 10 -141 -1 22
-213 -161 -155 -193 -96 -229 391 -265 -198 -229 -184 -61 -4 -129 -113 -62 -195 -221 -30 3
-324 -179 -229 -286 -13 -316 418 -297 -326 -233 -193 -83 -393 -129 -131 -296 -256 -260 31 183
letter-probability matrix: alength= 20 w= 11 nsites= 5 E= 1.8e-002
0.000000 0.000000 0.000000 0.000000 0.000000 0.000000 0.600000 0.000000 0.000000 0.000000 0.000000 0.000000 0.000000 0.200000 0.000000 0.000000 0.000000 0.200000 0.000000 0.000000
0.000000 0.000000 0.000000 0.000000 0.000000 0.000000 0.800000 0.000000 0.000000 0.000000 0.000000 0.000000 0.000000 0.000000 0.000000 0.000000 0.000000 0.200000 0.000000 0.000000
0.000000 0.000000 0.000000 0.000000 0.000000 0.000000 0.800000 0.000000 0.000000 0.000000 0.000000 0.200000 0.000000 0.000000 0.000000 0.000000 0.000000 0.000000 0.000000 0.000000
0.200000 0.000000 0.000000 0.000000 0.000000 0.000000 0.800000 0.000000 0.000000 0.000000 0.000000 0.000000 0.000000 0.000000 0.000000 0.000000 0.000000 0.000000 0.000000 0.000000
0.000000 0.000000 0.000000 0.000000 0.000000 0.000000 0.800000 0.000000 0.000000 0.000000 0.000000 0.000000 0.000000 0.200000 0.000000 0.000000 0.000000 0.000000 0.000000 0.000000
0.000000 0.000000 0.000000 0.000000 0.000000 0.000000 0.000000 0.000000 0.000000 0.000000 0.000000 0.000000 0.000000 1.000000 0.000000 0.000000 0.000000 0.000000 0.000000 0.000000
0.200000 0.000000 0.000000 0.000000 0.000000 0.000000 0.200000 0.000000 0.000000 0.200000 0.000000 0.200000 0.000000 0.000000 0.000000 0.000000 0.000000 0.000000 0.000000 0.200000
0.000000 0.000000 0.000000 0.000000 0.000000 0.000000 0.800000 0.000000 0.000000 0.000000 0.000000 0.000000 0.000000 0.000000 0.000000 0.000000 0.000000 0.200000 0.000000 0.000000
0.000000 0.000000 0.000000 0.000000 0.000000 0.000000 0.600000 0.000000 0.000000 0.200000 0.000000 0.000000 0.000000 0.000000 0.000000 0.000000 0.200000 0.000000 0.000000 0.000000
0.000000 0.000000 0.000000 0.000000 0.000000 0.000000 0.600000 0.000000 0.000000 0.000000 0.000000 0.000000 0.200000 0.000000 0.000000 0.200000 0.000000 0.000000 0.000000 0.000000
0.000000 0.000000 0.000000 0.000000 0.000000 0.000000 0.800000 0.000000 0.000000 0.000000 0.000000 0.000000 0.000000 0.000000 0.000000 0.000000 0.000000 0.000000 0.000000 0.200000
MOTIF all_CLCWQHGPC MEME-9			*used for FIMO search	refered to as Motif 7 in dendogram
log-odds matrix: alength= 20 w= 9 E= 7.3e-001
-365 643 -506 -485 -345 -481 -524 -341 -517 -415 -359 -490 -586 -586 -447 -513 -384 -383 -332 -455
-245 -141 -381 -327 33 -347 -339 49 -294 350 57 -348 -384 -338 -252 -377 -238 -16 -18 -153
-156 557 -269 -279 176 -257 -117 -97 -246 -131 -116 -243 -370 -329 -207 -269 -203 -97 148 295
-236 -180 -246 -178 -2 -270 -128 -205 -171 -154 -151 -211 -364 145 -122 -313 -240 -190 724 -41
147 -65 -100 -22 -111 -117 -93 -125 -50 -136 -92 -107 -208 218 -50 -146 -104 -64 -15 -129
-264 -159 -181 -223 -48 -250 418 -257 -221 -212 -176 -64 -345 -112 -100 -262 -218 -223 11 45
-77 -70 -187 -206 -42 279 -262 272 -176 -41 -50 -167 -304 -285 -170 -223 -146 86 -5 -126
130 -73 -178 -156 -124 -127 -242 -151 -146 -173 -163 -191 275 -225 -148 -155 -127 -75 -81 -184
-365 643 -506 -485 -345 -481 -524 -341 -517 -415 -359 -490 -586 -586 -447 -513 -384 -383 -332 -455
letter-probability matrix: alength= 20 w= 9 nsites= 2 E= 7.3e-001
0.000000 1.000000 0.000000 0.000000 0.000000 0.000000 0.000000 0.000000 0.000000 0.000000 0.000000 0.000000 0.000000 0.000000 0.000000 0.000000 0.000000 0.000000 0.000000 0.000000
0.000000 0.000000 0.000000 0.000000 0.000000 0.000000 0.000000 0.000000 0.000000 1.000000 0.000000 0.000000 0.000000 0.000000 0.000000 0.000000 0.000000 0.000000 0.000000 0.000000
0.000000 0.500000 0.000000 0.000000 0.000000 0.000000 0.000000 0.000000 0.000000 0.000000 0.000000 0.000000 0.000000 0.000000 0.000000 0.000000 0.000000 0.000000 0.000000 0.500000
0.000000 0.000000 0.000000 0.000000 0.000000 0.000000 0.000000 0.000000 0.000000 0.000000 0.000000 0.000000 0.000000 0.500000 0.000000 0.000000 0.000000 0.000000 0.500000 0.000000
0.500000 0.000000 0.000000 0.000000 0.000000 0.000000 0.000000 0.000000 0.000000 0.000000 0.000000 0.000000 0.000000 0.500000 0.000000 0.000000 0.000000 0.000000 0.000000 0.000000
0.000000 0.000000 0.000000 0.000000 0.000000 0.000000 1.000000 0.000000 0.000000 0.000000 0.000000 0.000000 0.000000 0.000000 0.000000 0.000000 0.000000 0.000000 0.000000 0.000000
0.000000 0.000000 0.000000 0.000000 0.000000 0.500000 0.000000 0.500000 0.000000 0.000000 0.000000 0.000000 0.000000 0.000000 0.000000 0.000000 0.000000 0.000000 0.000000 0.000000
0.500000 0.000000 0.000000 0.000000 0.000000 0.000000 0.000000 0.000000 0.000000 0.000000 0.000000 0.000000 0.500000 0.000000 0.000000 0.000000 0.000000 0.000000 0.000000 0.000000
0.000000 1.000000 0.000000 0.000000 0.000000 0.000000 0.000000 0.000000 0.000000 0.000000 0.000000 0.000000 0.000000 0.000000 0.000000 0.000000 0.000000 0.000000 0.000000 0.000000
MOTIF global_KLSFSIESIL MEME-1			*used for FIMO search	refered to as EH1 motif
log-odds matrix: alength= 20 w= 10 E= 1.3e-085
-5 -239 -47 -153 39 -83 -312 -36 221 -106 22 27 13 -153 238 -114 -100 35 -38 -282
-121 -238 -226 -171 -278 -305 -89 -33 147 191 -263 75 -431 -301 113 54 109 -254 -43 -291
80 -239 27 -153 130 50 -313 -298 45 -105 -262 -46 90 -288 64 96 -250 -47 -38 -282
-419 -143 -476 -480 554 -478 -187 -223 -469 -166 -41 -473 -541 -629 -452 -483 -483 -257 134 74
-240 131 -149 -186 -270 -157 -186 -323 -140 -358 27 -206 -440 -490 -271 237 102 -134 -40 -327
-407 149 -485 -492 -239 -508 -619 447 -437 -98 13 -464 -625 -618 -449 -544 -379 201 -107 -367
121 191 192 214 -327 -305 -348 -354 -169 -358 -319 34 -458 -334 60 40 -109 -314 -90 -328
80 -240 186 -44 130 -291 -88 -301 -16 -304 -263 76 -417 -85 64 108 -100 -261 -39 -283
-604 -371 -842 -800 -244 -766 -817 436 -767 228 -232 -791 -826 -807 -700 -866 -599 -230 -184 -520
-401 -193 -512 -441 -116 -489 -509 53 -404 359 228 -141 -527 -498 -342 -529 -177 18 -8 -326
letter-probability matrix: alength= 20 w= 10 nsites= 38 E= 1.3e-085
0.078947 0.000000 0.026316 0.000000 0.026316 0.026316 0.000000 0.026316 0.236842 0.026316 0.026316 0.052632 0.105263 0.026316 0.210526 0.052632 0.026316 0.052632 0.000000 0.000000
0.026316 0.000000 0.000000 0.000000 0.000000 0.000000 0.026316 0.026316 0.131579 0.263158 0.000000 0.078947 0.000000 0.000000 0.078947 0.210526 0.157895 0.000000 0.000000 0.000000
0.157895 0.000000 0.052632 0.000000 0.052632 0.078947 0.000000 0.000000 0.052632 0.026316 0.000000 0.026316 0.184211 0.000000 0.052632 0.289474 0.000000 0.026316 0.000000 0.000000
0.000000 0.000000 0.000000 0.000000 0.894737 0.000000 0.026316 0.000000 0.000000 0.000000 0.026316 0.000000 0.000000 0.000000 0.000000 0.000000 0.000000 0.000000 0.000000 0.052632
0.000000 0.026316 0.026316 0.026316 0.000000 0.026316 0.026316 0.000000 0.026316 0.000000 0.052632 0.000000 0.000000 0.000000 0.000000 0.631579 0.131579 0.026316 0.000000 0.000000
0.000000 0.026316 0.000000 0.000000 0.000000 0.000000 0.000000 0.789474 0.000000 0.000000 0.026316 0.000000 0.000000 0.000000 0.000000 0.000000 0.000000 0.157895 0.000000 0.000000
0.210526 0.026316 0.184211 0.263158 0.000000 0.000000 0.000000 0.000000 0.000000 0.000000 0.000000 0.052632 0.000000 0.000000 0.052632 0.184211 0.026316 0.000000 0.000000 0.000000
0.157895 0.000000 0.184211 0.026316 0.052632 0.000000 0.026316 0.000000 0.026316 0.000000 0.000000 0.078947 0.000000 0.052632 0.052632 0.315789 0.026316 0.000000 0.000000 0.000000
0.000000 0.000000 0.000000 0.000000 0.000000 0.000000 0.000000 0.710526 0.000000 0.289474 0.000000 0.000000 0.000000 0.000000 0.000000 0.000000 0.000000 0.000000 0.000000 0.000000
0.000000 0.000000 0.000000 0.000000 0.000000 0.000000 0.000000 0.052632 0.000000 0.684211 0.157895 0.026316 0.000000 0.000000 0.000000 0.000000 0.026316 0.052632 0.000000 0.000000
MOTIF global_HQQQQQQQQQQQQHQ MEME-2
log-odds matrix: alength= 20 w= 15 E= 2.0e-039
-349 -128 -206 -270 -121 -309 371 -322 -288 -259 -227 17 -425 29 -114 -323 -100 -278 119 -20
-185 -147 -329 -101 -293 -379 -62 -279 -236 -214 -141 -233 -236 297 -149 -377 -314 -275 64 -345
-279 -148 -331 -102 -290 -380 -61 -279 -234 -73 -142 -234 -396 296 -149 -378 -315 -276 64 -340
-282 -151 -333 -106 -295 -382 -57 -283 -239 -219 -146 -237 -399 301 -153 -381 -319 -280 61 -345
-435 -288 -468 -272 -425 -477 -291 -440 -393 -376 -312 -394 -536 320 -310 -532 -470 -434 -80 -473
-277 -147 -330 -103 -293 -378 -122 -280 -235 -126 -143 -234 -396 298 -150 -262 -315 -276 63 -344
-279 -149 -333 -108 -283 -378 -129 -269 -232 -51 -144 -239 -401 295 -152 -379 -164 -269 60 -341
-435 -288 -468 -272 -425 -477 -291 -440 -393 -376 -312 -394 -536 320 -310 -532 -470 -434 -80 -473
-286 -156 -336 -110 -296 -385 -1 -288 -241 -223 -151 -241 -403 299 -157 -385 -323 -284 57 -344
-278 -148 -330 -102 -291 -379 -18 -279 -234 -215 -142 -234 -396 296 -149 -378 -315 -119 64 -341
-277 -147 -330 -103 -293 -378 -122 -280 -235 -126 -143 -234 -396 298 -150 -262 -315 -276 63 -344
-278 -147 -330 -101 -292 -380 -62 -279 -236 -130 -141 -234 -395 298 -149 -377 -315 -276 64 -343
-185 -147 -330 -102 -293 -379 -62 -280 -236 -215 -142 -234 -395 298 -149 -377 -315 -276 64 -344
-37 -190 -188 -135 -239 -266 285 -276 93 -266 -232 -149 -63 141 -32 -294 -238 -240 24 -193
-185 -147 -330 -102 -293 -379 -62 -280 -236 -215 -142 -234 -395 298 -149 -377 -315 -276 64 -344
letter-probability matrix: alength= 20 w= 15 nsites= 14 E= 2.0e-039
0.000000 0.000000 0.000000 0.000000 0.000000 0.000000 0.571429 0.000000 0.000000 0.000000 0.000000 0.071429 0.000000 0.285714 0.000000 0.000000 0.071429 0.000000 0.000000 0.000000
0.071429 0.000000 0.000000 0.000000 0.000000 0.000000 0.071429 0.000000 0.000000 0.000000 0.000000 0.000000 0.071429 0.785714 0.000000 0.000000 0.000000 0.000000 0.000000 0.000000
0.000000 0.000000 0.000000 0.000000 0.000000 0.000000 0.071429 0.000000 0.000000 0.142857 0.000000 0.000000 0.000000 0.785714 0.000000 0.000000 0.000000 0.000000 0.000000 0.000000
0.000000 0.000000 0.000000 0.000000 0.000000 0.000000 0.071429 0.000000 0.000000 0.000000 0.000000 0.000000 0.000000 0.928571 0.000000 0.000000 0.000000 0.000000 0.000000 0.000000
0.000000 0.000000 0.000000 0.000000 0.000000 0.000000 0.000000 0.000000 0.000000 0.000000 0.000000 0.000000 0.000000 1.000000 0.000000 0.000000 0.000000 0.000000 0.000000 0.000000
0.000000 0.000000 0.000000 0.000000 0.000000 0.000000 0.000000 0.000000 0.000000 0.071429 0.000000 0.000000 0.000000 0.857143 0.000000 0.071429 0.000000 0.000000 0.000000 0.000000
0.000000 0.000000 0.000000 0.000000 0.000000 0.000000 0.000000 0.000000 0.000000 0.142857 0.000000 0.000000 0.000000 0.785714 0.000000 0.000000 0.071429 0.000000 0.000000 0.000000
0.000000 0.000000 0.000000 0.000000 0.000000 0.000000 0.000000 0.000000 0.000000 0.000000 0.000000 0.000000 0.000000 1.000000 0.000000 0.000000 0.000000 0.000000 0.000000 0.000000
0.000000 0.000000 0.000000 0.000000 0.000000 0.000000 0.142857 0.000000 0.000000 0.000000 0.000000 0.000000 0.000000 0.857143 0.000000 0.000000 0.000000 0.000000 0.000000 0.000000
0.000000 0.000000 0.000000 0.000000 0.000000 0.000000 0.142857 0.000000 0.000000 0.000000 0.000000 0.000000 0.000000 0.785714 0.000000 0.000000 0.000000 0.071429 0.000000 0.000000
0.000000 0.000000 0.000000 0.000000 0.000000 0.000000 0.000000 0.000000 0.000000 0.071429 0.000000 0.000000 0.000000 0.857143 0.000000 0.071429 0.000000 0.000000 0.000000 0.000000
0.000000 0.000000 0.000000 0.000000 0.000000 0.000000 0.071429 0.000000 0.000000 0.071429 0.000000 0.000000 0.000000 0.857143 0.000000 0.000000 0.000000 0.000000 0.000000 0.000000
0.071429 0.000000 0.000000 0.000000 0.000000 0.000000 0.071429 0.000000 0.000000 0.000000 0.000000 0.000000 0.000000 0.857143 0.000000 0.000000 0.000000 0.000000 0.000000 0.000000
0.071429 0.000000 0.000000 0.000000 0.000000 0.000000 0.428571 0.000000 0.071429 0.000000 0.000000 0.000000 0.071429 0.357143 0.000000 0.000000 0.000000 0.000000 0.000000 0.000000
0.071429 0.000000 0.000000 0.000000 0.000000 0.000000 0.071429 0.000000 0.000000 0.000000 0.000000 0.000000 0.000000 0.857143 0.000000 0.000000 0.000000 0.000000 0.000000 0.000000
MOTIF global_YYPHKKFKRLRKR MEME-3			*used for FIMO search	refered to as HKKF motif
log-odds matrix: alength= 20 w= 13 E= 9.0e-002
-136 13 -194 -153 215 -210 -92 -24 -73 -61 -58 -165 -321 -266 152 -232 -161 155 302 396
-196 -28 -232 -207 240 -257 -91 -119 119 -118 -124 -204 -360 -321 -123 -277 -235 -115 684 415
-85 -33 -93 -43 -78 -148 -177 -72 14 99 -82 -80 143 -163 196 6 -86 -52 136 -111
-300 -90 -151 -219 -80 -254 379 -280 -234 -222 -190 79 -382 -150 -77 -276 -241 -237 157 16
-301 -166 -335 -264 -291 -339 -354 -234 413 -44 -260 -260 -454 -341 39 -406 -309 -259 9 -311
-290 -157 -327 -258 -297 -334 -358 -209 413 -286 -263 -260 -451 -346 35 -399 -301 12 6 -315
-344 -72 -401 -408 553 -396 -441 -145 -395 -91 -167 -400 -466 -556 -378 -411 -407 -180 197 6
-203 -140 88 -97 -245 -227 -239 -221 366 -236 -203 -132 -361 -211 188 -270 -204 -207 53 -229
51 -29 -171 -110 -113 -188 -210 -84 21 -117 199 -138 -311 -202 375 -225 -152 -70 131 -157
-141 -46 -129 -83 -56 -182 -187 -30 36 261 -36 140 -307 -181 201 -215 -136 -42 141 -123
10 -110 -220 -146 -246 -242 -219 -222 195 -225 -204 -162 -358 -201 396 -288 -219 -211 89 -230
-79 -41 -54 -2 -63 -127 133 -83 185 104 -73 -33 -248 -116 48 15 -77 -58 155 -48
-295 -101 -324 -297 -294 -305 -270 -272 -35 -288 -287 -249 -402 -302 452 -371 -67 -299 82 -305
letter-probability matrix: alength= 20 w= 13 nsites= 4 E= 9.0e-002
0.000000 0.000000 0.000000 0.000000 0.000000 0.000000 0.000000 0.000000 0.000000 0.000000 0.000000 0.000000 0.000000 0.000000 0.250000 0.000000 0.000000 0.250000 0.000000 0.500000
0.000000 0.000000 0.000000 0.000000 0.000000 0.000000 0.000000 0.000000 0.250000 0.000000 0.000000 0.000000 0.000000 0.000000 0.000000 0.000000 0.000000 0.000000 0.250000 0.500000
0.000000 0.000000 0.000000 0.000000 0.000000 0.000000 0.000000 0.000000 0.000000 0.250000 0.000000 0.000000 0.250000 0.000000 0.250000 0.250000 0.000000 0.000000 0.000000 0.000000
0.000000 0.000000 0.000000 0.000000 0.000000 0.000000 0.750000 0.000000 0.000000 0.000000 0.000000 0.250000 0.000000 0.000000 0.000000 0.000000 0.000000 0.000000 0.000000 0.000000
0.000000 0.000000 0.000000 0.000000 0.000000 0.000000 0.000000 0.000000 0.750000 0.250000 0.000000 0.000000 0.000000 0.000000 0.000000 0.000000 0.000000 0.000000 0.000000 0.000000
0.000000 0.000000 0.000000 0.000000 0.000000 0.000000 0.000000 0.000000 0.750000 0.000000 0.000000 0.000000 0.000000 0.000000 0.000000 0.000000 0.000000 0.250000 0.000000 0.000000
0.000000 0.000000 0.000000 0.000000 1.000000 0.000000 0.000000 0.000000 0.000000 0.000000 0.000000 0.000000 0.000000 0.000000 0.000000 0.000000 0.000000 0.000000 0.000000 0.000000
0.000000 0.000000 0.250000 0.000000 0.000000 0.000000 0.000000 0.000000 0.500000 0.000000 0.000000 0.000000 0.000000 0.000000 0.250000 0.000000 0.000000 0.000000 0.000000 0.000000
0.250000 0.000000 0.000000 0.000000 0.000000 0.000000 0.000000 0.000000 0.000000 0.000000 0.250000 0.000000 0.000000 0.000000 0.500000 0.000000 0.000000 0.000000 0.000000 0.000000
0.000000 0.000000 0.000000 0.000000 0.000000 0.000000 0.000000 0.000000 0.000000 0.500000 0.000000 0.250000 0.000000 0.000000 0.250000 0.000000 0.000000 0.000000 0.000000 0.000000
0.250000 0.000000 0.000000 0.000000 0.000000 0.000000 0.000000 0.000000 0.250000 0.000000 0.000000 0.000000 0.000000 0.000000 0.500000 0.000000 0.000000 0.000000 0.000000 0.000000
0.000000 0.000000 0.000000 0.000000 0.000000 0.000000 0.250000 0.000000 0.250000 0.250000 0.000000 0.000000 0.000000 0.000000 0.000000 0.250000 0.000000 0.000000 0.000000 0.000000
0.000000 0.000000 0.000000 0.000000 0.000000 0.000000 0.000000 0.000000 0.000000 0.000000 0.000000 0.000000 0.000000 0.000000 0.750000 0.000000 0.250000 0.000000 0.000000 0.000000
MOTIF global_TLPLKKR MEME-4			*used for FIMO search	refered to as PLKKR motif
log-odds matrix: alength= 20 w= 7 E= 1.8e-001
-132 394 -164 -125 -145 -189 -240 -108 247 -162 -124 -112 -333 -219 -7 -142 232 -84 89 -188
-145 379 -339 -294 -19 87 -355 21 -248 325 4 -278 -381 -373 -212 -283 -187 0 125 -169
-195 -160 -286 -280 -257 -279 -393 -280 -245 -278 -308 -318 338 -393 -242 -314 -276 -242 -48 -355
-333 -123 -445 -388 -27 -407 -444 -6 -348 381 9 -410 -464 -442 -286 -471 -325 -70 76 -240
-352 -192 -417 -361 -394 -392 -422 -303 424 -380 -339 -314 -500 -429 70 -482 -370 -356 -29 -391
-332 -183 -382 -317 -340 -371 -393 -271 420 -96 -302 -293 -484 -389 29 -450 -345 -308 -14 -352
-358 -117 -399 -409 -335 -351 -296 -318 -85 -331 -343 -308 -428 -355 465 -443 -383 -381 71 -350
letter-probability matrix: alength= 20 w= 7 nsites= 5 E= 1.8e-001
0.000000 0.200000 0.000000 0.000000 0.000000 0.000000 0.000000 0.000000 0.400000 0.000000 0.000000 0.000000 0.000000 0.000000 0.000000 0.000000 0.400000 0.000000 0.000000 0.000000
0.000000 0.200000 0.000000 0.000000 0.000000 0.200000 0.000000 0.000000 0.000000 0.600000 0.000000 0.000000 0.000000 0.000000 0.000000 0.000000 0.000000 0.000000 0.000000 0.000000
0.000000 0.000000 0.000000 0.000000 0.000000 0.000000 0.000000 0.000000 0.000000 0.000000 0.000000 0.000000 1.000000 0.000000 0.000000 0.000000 0.000000 0.000000 0.000000 0.000000
0.000000 0.000000 0.000000 0.000000 0.000000 0.000000 0.000000 0.000000 0.000000 1.000000 0.000000 0.000000 0.000000 0.000000 0.000000 0.000000 0.000000 0.000000 0.000000 0.000000
0.000000 0.000000 0.000000 0.000000 0.000000 0.000000 0.000000 0.000000 0.800000 0.000000 0.000000 0.000000 0.000000 0.000000 0.200000 0.000000 0.000000 0.000000 0.000000 0.000000
0.000000 0.000000 0.000000 0.000000 0.000000 0.000000 0.000000 0.000000 0.800000 0.200000 0.000000 0.000000 0.000000 0.000000 0.000000 0.000000 0.000000 0.000000 0.000000 0.000000
0.000000 0.000000 0.000000 0.000000 0.000000 0.000000 0.000000 0.000000 0.000000 0.000000 0.000000 0.000000 0.000000 0.000000 1.000000 0.000000 0.000000 0.000000 0.000000 0.000000
MOTIF zfh1_QDGPLDLSMKPSR MEME-1
log-odds matrix: alength= 20 w= 13 E= 8.8e-008
-135 -194 180 69 270 58 -123 -218 -81 -217 -150 -112 -327 176 -108 -190 -135 64 -161 -144
-47 -308 326 151 -312 -270 -243 -347 -228 -357 119 28 -440 -206 -274 -321 -279 -295 -280 -280
85 -211 57 70 -193 244 -131 -245 -85 -237 -168 -115 -334 126 66 -197 -145 -194 -175 -158
-183 -223 -323 -311 -253 -281 -304 25 -297 -287 -288 -339 318 -308 -291 -295 -256 -248 -285 -324
-323 -179 -477 -405 -37 -409 -346 -46 -390 347 135 -419 -469 -81 -321 -444 -301 18 -152 -213
-331 -264 393 -113 -293 -308 -265 -354 -397 -393 -345 -43 -539 -383 -370 -385 -369 -328 -248 -281
-436 -283 -574 -534 -124 -480 -454 -142 -517 375 -85 -536 -573 -469 -445 -565 -418 -202 -241 -304
-167 189 -336 -392 -230 -246 -323 -314 -310 -338 -256 -190 -409 -365 -46 265 65 -303 -221 -250
17 -34 -379 -316 -11 -244 -231 136 1 132 331 -280 -400 -289 -255 -60 -133 194 -59 -85
82 265 -161 -106 -191 -190 -126 -236 242 -229 -162 59 -345 -111 84 -47 -148 -191 -162 -154
-142 -189 -122 -96 -180 -165 135 -235 -79 -230 -162 70 110 -116 145 34 126 -188 -164 -148
17 -193 -122 50 -200 208 -135 -256 119 -249 -181 -101 -345 -128 -117 123 -148 -204 -182 -165
-46 -182 -18 -154 -222 -229 -146 -261 17 -257 -199 -176 -104 -149 351 -252 -193 2 -149 -191
letter-probability matrix: alength= 20 w= 13 nsites= 11 E= 8.8e-008
0.000000 0.000000 0.272727 0.090909 0.181818 0.090909 0.000000 0.000000 0.000000 0.000000 0.000000 0.000000 0.000000 0.272727 0.000000 0.000000 0.000000 0.090909 0.000000 0.000000
0.090909 0.000000 0.454545 0.272727 0.000000 0.000000 0.000000 0.000000 0.000000 0.000000 0.090909 0.090909 0.000000 0.000000 0.000000 0.000000 0.000000 0.000000 0.000000 0.000000
0.181818 0.000000 0.090909 0.090909 0.000000 0.363636 0.000000 0.000000 0.000000 0.000000 0.000000 0.000000 0.000000 0.181818 0.090909 0.000000 0.000000 0.000000 0.000000 0.000000
0.000000 0.000000 0.000000 0.000000 0.000000 0.000000 0.000000 0.090909 0.000000 0.000000 0.000000 0.000000 0.909091 0.000000 0.000000 0.000000 0.000000 0.000000 0.000000 0.000000
0.000000 0.000000 0.000000 0.000000 0.000000 0.000000 0.000000 0.000000 0.000000 0.727273 0.090909 0.000000 0.000000 0.090909 0.000000 0.000000 0.000000 0.090909 0.000000 0.000000
0.000000 0.000000 0.909091 0.000000 0.000000 0.000000 0.000000 0.000000 0.000000 0.000000 0.000000 0.090909 0.000000 0.000000 0.000000 0.000000 0.000000 0.000000 0.000000 0.000000
0.000000 0.000000 0.000000 0.000000 0.000000 0.000000 0.000000 0.000000 0.000000 1.000000 0.000000 0.000000 0.000000 0.000000 0.000000 0.000000 0.000000 0.000000 0.000000 0.000000
0.000000 0.090909 0.000000 0.000000 0.000000 0.000000 0.000000 0.000000 0.000000 0.000000 0.000000 0.000000 0.000000 0.000000 0.090909 0.818182 0.000000 0.000000 0.000000 0.000000
0.090909 0.000000 0.000000 0.000000 0.000000 0.000000 0.000000 0.090909 0.090909 0.181818 0.272727 0.000000 0.000000 0.000000 0.000000 0.090909 0.000000 0.181818 0.000000 0.000000
0.181818 0.090909 0.000000 0.000000 0.000000 0.000000 0.000000 0.000000 0.454545 0.000000 0.000000 0.090909 0.000000 0.000000 0.090909 0.090909 0.000000 0.000000 0.000000 0.000000
0.000000 0.000000 0.000000 0.000000 0.000000 0.000000 0.090909 0.000000 0.000000 0.000000 0.000000 0.090909 0.272727 0.000000 0.181818 0.181818 0.181818 0.000000 0.000000 0.000000
0.090909 0.000000 0.000000 0.090909 0.000000 0.272727 0.000000 0.000000 0.181818 0.000000 0.000000 0.000000 0.000000 0.000000 0.000000 0.363636 0.000000 0.000000 0.000000 0.000000
0.090909 0.000000 0.090909 0.000000 0.000000 0.000000 0.000000 0.000000 0.090909 0.000000 0.000000 0.000000 0.090909 0.000000 0.545455 0.000000 0.000000 0.090909 0.000000 0.000000
MOTIF zfh1_WHQHKYC MEME-2			*used for FIMO search	refered to as Motif 8 in dendogram
log-odds matrix: alength= 20 w= 7 E= 7.6e-005
-391 -214 -401 -413 16 -349 -12 -327 -391 -205 -241 -372 -520 -386 -327 -458 -380 -285 739 -17
-250 -126 -206 -238 56 -247 444 -246 -260 -204 -152 -76 -382 -82 -129 -81 -209 -209 -4 262
69 -131 129 1 -109 -115 249 -179 -34 -168 -98 -37 -269 165 -51 -136 -86 -130 -94 -52
-266 278 -232 -282 -64 -257 471 -279 -308 -231 -176 -84 -401 -85 -140 -273 -230 -233 -59 56
-70 -126 131 25 -107 -112 -51 -144 126 -148 -82 -51 -258 134 -18 -128 -69 139 -90 -75
-314 -173 -379 -387 164 -322 -96 -243 -368 -217 -213 -321 -465 -364 -314 -379 -335 -237 74 546
-156 611 28 -271 -131 -247 -265 -72 -282 -168 -131 -258 -419 -299 -271 -289 -187 116 -177 -182
letter-probability matrix: alength= 20 w= 7 nsites= 4 E= 7.6e-005
0.000000 0.000000 0.000000 0.000000 0.000000 0.000000 0.250000 0.000000 0.000000 0.000000 0.000000 0.000000 0.000000 0.000000 0.000000 0.000000 0.000000 0.000000 0.750000 0.000000
0.000000 0.000000 0.000000 0.000000 0.000000 0.000000 0.500000 0.000000 0.000000 0.000000 0.000000 0.000000 0.000000 0.000000 0.000000 0.250000 0.000000 0.000000 0.000000 0.250000
0.250000 0.000000 0.250000 0.000000 0.000000 0.000000 0.250000 0.000000 0.000000 0.000000 0.000000 0.000000 0.000000 0.250000 0.000000 0.000000 0.000000 0.000000 0.000000 0.000000
0.000000 0.250000 0.000000 0.000000 0.000000 0.000000 0.750000 0.000000 0.000000 0.000000 0.000000 0.000000 0.000000 0.000000 0.000000 0.000000 0.000000 0.000000 0.000000 0.000000
0.000000 0.000000 0.250000 0.000000 0.000000 0.000000 0.000000 0.000000 0.250000 0.000000 0.000000 0.000000 0.000000 0.250000 0.000000 0.000000 0.000000 0.250000 0.000000 0.000000
0.000000 0.000000 0.000000 0.000000 0.000000 0.000000 0.000000 0.000000 0.000000 0.000000 0.000000 0.000000 0.000000 0.000000 0.000000 0.000000 0.000000 0.000000 0.000000 1.000000
0.000000 0.500000 0.250000 0.000000 0.000000 0.000000 0.000000 0.000000 0.000000 0.000000 0.000000 0.000000 0.000000 0.000000 0.000000 0.000000 0.000000 0.250000 0.000000 0.000000
MOTIF zfh1_FSIDNILG MEME-3
log-odds matrix: alength= 20 w= 8 E= 5.2e-004
-362 -152 -453 -460 550 -404 81 -205 -459 -139 -183 -413 -501 -466 -425 -415 -404 -227 4 85
-159 -62 -312 -372 -207 -239 -303 -292 -296 -316 -233 -164 -390 -348 -261 264 123 -291 -199 -227
-297 -175 -418 -423 -130 -394 -422 410 -390 -14 -41 -380 -535 -433 -395 -424 -260 176 -221 -223
36 -210 260 115 -195 -167 -127 -243 67 -237 -171 -88 -327 -98 -121 -20 -145 -190 -176 -159
52 -190 195 -81 -191 -116 -101 -261 82 -254 -189 210 -328 -121 -122 9 -132 -213 -177 -147
-326 -199 -456 -465 -150 -410 -447 429 -433 -52 -80 -422 -558 -470 -430 -462 -298 94 -243 -249
-325 -177 -497 -426 -12 -420 -358 113 -411 341 199 -436 -483 -360 -340 -461 -304 -82 -140 -206
-53 -218 -217 -282 -298 401 -275 -367 -60 -402 -313 -7 -448 -331 -257 -283 -301 -313 -213 -278
letter-probability matrix: alength= 20 w= 8 nsites= 7 E= 5.2e-004
0.000000 0.000000 0.000000 0.000000 0.857143 0.000000 0.142857 0.000000 0.000000 0.000000 0.000000 0.000000 0.000000 0.000000 0.000000 0.000000 0.000000 0.000000 0.000000 0.000000
0.000000 0.000000 0.000000 0.000000 0.000000 0.000000 0.000000 0.000000 0.000000 0.000000 0.000000 0.000000 0.000000 0.000000 0.000000 0.857143 0.142857 0.000000 0.000000 0.000000
0.000000 0.000000 0.000000 0.000000 0.000000 0.000000 0.000000 0.857143 0.000000 0.000000 0.000000 0.000000 0.000000 0.000000 0.000000 0.000000 0.000000 0.142857 0.000000 0.000000
0.142857 0.000000 0.428571 0.142857 0.000000 0.000000 0.000000 0.000000 0.142857 0.000000 0.000000 0.000000 0.000000 0.000000 0.000000 0.142857 0.000000 0.000000 0.000000 0.000000
0.142857 0.000000 0.285714 0.000000 0.000000 0.000000 0.000000 0.000000 0.142857 0.000000 0.000000 0.285714 0.000000 0.000000 0.000000 0.142857 0.000000 0.000000 0.000000 0.000000
0.000000 0.000000 0.000000 0.000000 0.000000 0.000000 0.000000 1.000000 0.000000 0.000000 0.000000 0.000000 0.000000 0.000000 0.000000 0.000000 0.000000 0.000000 0.000000 0.000000
0.000000 0.000000 0.000000 0.000000 0.000000 0.000000 0.000000 0.142857 0.000000 0.714286 0.142857 0.000000 0.000000 0.000000 0.000000 0.000000 0.000000 0.000000 0.000000 0.000000
0.142857 0.000000 0.000000 0.000000 0.000000 0.571429 0.000000 0.000000 0.142857 0.000000 0.000000 0.142857 0.000000 0.000000 0.000000 0.000000 0.000000 0.000000 0.000000 0.000000
MOTIF zfh1_QQQHQQQQ MEME-4			*used for FIMO search	refered to as Motif 6 in dendogram
log-odds matrix: alength= 20 w= 8 E= 6.3e-001
-262 -196 -352 -131 -233 -353 -25 -298 -271 -225 -126 -245 -401 377 -187 -352 -289 -285 230 -227
-257 -192 -346 -122 -272 -352 52 -297 -270 -221 -119 -237 -395 378 -183 -347 -284 -283 -142 -283
-101 -108 -124 -60 -98 -152 175 95 -57 -138 -72 -91 -295 229 -69 -15 88 -93 -89 -86
-114 -119 -119 -76 -86 75 345 -156 -68 -158 -97 -71 -4 88 -68 -166 -107 86 -82 -22
-283 -215 -366 -153 -292 -361 -50 -324 -296 -251 -151 -266 -419 386 -212 -373 -311 -310 -167 -303
-257 -191 -348 -125 -253 -352 -22 -278 -267 -97 -116 -241 -397 377 -183 -348 -284 -271 -142 -276
-143 -188 -328 -118 -269 -338 56 -291 -254 -219 -118 -229 -390 374 -176 -335 -274 -275 -141 -277
-256 -195 -340 -126 -276 -342 -24 -296 -202 -224 -125 -234 -397 375 -30 -343 -278 -280 -145 -279
letter-probability matrix: alength= 20 w= 8 nsites= 6 E= 6.3e-001
0.000000 0.000000 0.000000 0.000000 0.000000 0.000000 0.000000 0.000000 0.000000 0.000000 0.000000 0.000000 0.000000 0.833333 0.000000 0.000000 0.000000 0.000000 0.166667 0.000000
0.000000 0.000000 0.000000 0.000000 0.000000 0.000000 0.166667 0.000000 0.000000 0.000000 0.000000 0.000000 0.000000 0.833333 0.000000 0.000000 0.000000 0.000000 0.000000 0.000000
0.000000 0.000000 0.000000 0.000000 0.000000 0.000000 0.166667 0.166667 0.000000 0.000000 0.000000 0.000000 0.000000 0.333333 0.000000 0.166667 0.166667 0.000000 0.000000 0.000000
0.000000 0.000000 0.000000 0.000000 0.000000 0.166667 0.333333 0.000000 0.000000 0.000000 0.000000 0.000000 0.166667 0.166667 0.000000 0.000000 0.000000 0.166667 0.000000 0.000000
0.000000 0.000000 0.000000 0.000000 0.000000 0.000000 0.000000 0.000000 0.000000 0.000000 0.000000 0.000000 0.000000 1.000000 0.000000 0.000000 0.000000 0.000000 0.000000 0.000000
0.000000 0.000000 0.000000 0.000000 0.000000 0.000000 0.000000 0.000000 0.000000 0.166667 0.000000 0.000000 0.000000 0.833333 0.000000 0.000000 0.000000 0.000000 0.000000 0.000000
0.166667 0.000000 0.000000 0.000000 0.000000 0.000000 0.166667 0.000000 0.000000 0.000000 0.000000 0.000000 0.000000 0.666667 0.000000 0.000000 0.000000 0.000000 0.000000 0.000000
0.000000 0.000000 0.000000 0.000000 0.000000 0.000000 0.000000 0.000000 0.000000 0.000000 0.000000 0.000000 0.000000 0.833333 0.166667 0.000000 0.000000 0.000000 0.000000 0.000000
MOTIF zfh1_YKRCPLKKRPIMF MEME-5
log-odds matrix: alength= 20 w= 13 E= 7.0e-001
-191 -75 -259 -256 255 -221 9 -126 -240 -113 -102 -214 -361 -254 -201 -263 -216 -121 152 508
-84 -90 -108 -81 -123 -101 -94 -165 239 -182 -123 -58 -254 -87 15 90 -15 -133 -86 -97
-96 -74 -151 -131 -131 -114 -82 -179 -10 -191 -141 -91 -270 -104 301 83 -23 -145 -70 -107
-367 668 -522 -498 -340 -460 -467 -354 -542 -420 -350 -492 -610 -541 -461 -513 -381 -387 -383 -428
-119 -149 -244 -231 -179 -198 -229 -232 -224 -224 -221 -256 311 -237 -216 -227 -187 -186 -199 -236
-247 -116 -397 -340 37 -325 -281 36 -319 345 66 -349 -408 -293 -266 -377 -235 -20 -69 -127
-320 -235 -392 -340 -353 -346 -308 -315 368 -375 -308 -304 -480 -324 -16 -429 -326 -348 -231 -318
-320 -235 -392 -340 -353 -346 -308 -315 368 -375 -308 -304 -480 -324 -16 -429 -326 -348 -231 -318
-315 -157 -386 -372 -297 -306 -179 -316 -98 -317 -297 -290 -414 -238 411 -388 -324 -352 -130 -272
-119 -149 -244 -231 -179 -198 -229 -232 -224 -224 -221 -256 311 -237 -216 -227 -187 -186 -199 -236
-241 -125 -372 -366 -68 -331 -351 401 -334 22 -4 -332 -469 -372 -331 -371 -213 162 -158 -164
-119 -34 -327 -297 8 -254 -242 172 -277 40 391 -281 -384 -275 -253 -297 -135 270 -55 -99
-135 -35 -324 -308 447 -259 -199 101 -298 9 -14 -283 -378 -305 -266 -294 -163 243 59 89
letter-probability matrix: alength= 20 w= 13 nsites= 2 E= 7.0e-001
0.000000 0.000000 0.000000 0.000000 0.000000 0.000000 0.000000 0.000000 0.000000 0.000000 0.000000 0.000000 0.000000 0.000000 0.000000 0.000000 0.000000 0.000000 0.000000 1.000000
0.000000 0.000000 0.000000 0.000000 0.000000 0.000000 0.000000 0.000000 0.500000 0.000000 0.000000 0.000000 0.000000 0.000000 0.000000 0.500000 0.000000 0.000000 0.000000 0.000000
0.000000 0.000000 0.000000 0.000000 0.000000 0.000000 0.000000 0.000000 0.000000 0.000000 0.000000 0.000000 0.000000 0.000000 0.500000 0.500000 0.000000 0.000000 0.000000 0.000000
0.000000 1.000000 0.000000 0.000000 0.000000 0.000000 0.000000 0.000000 0.000000 0.000000 0.000000 0.000000 0.000000 0.000000 0.000000 0.000000 0.000000 0.000000 0.000000 0.000000
0.000000 0.000000 0.000000 0.000000 0.000000 0.000000 0.000000 0.000000 0.000000 0.000000 0.000000 0.000000 1.000000 0.000000 0.000000 0.000000 0.000000 0.000000 0.000000 0.000000
0.000000 0.000000 0.000000 0.000000 0.000000 0.000000 0.000000 0.000000 0.000000 1.000000 0.000000 0.000000 0.000000 0.000000 0.000000 0.000000 0.000000 0.000000 0.000000 0.000000
0.000000 0.000000 0.000000 0.000000 0.000000 0.000000 0.000000 0.000000 1.000000 0.000000 0.000000 0.000000 0.000000 0.000000 0.000000 0.000000 0.000000 0.000000 0.000000 0.000000
0.000000 0.000000 0.000000 0.000000 0.000000 0.000000 0.000000 0.000000 1.000000 0.000000 0.000000 0.000000 0.000000 0.000000 0.000000 0.000000 0.000000 0.000000 0.000000 0.000000
0.000000 0.000000 0.000000 0.000000 0.000000 0.000000 0.000000 0.000000 0.000000 0.000000 0.000000 0.000000 0.000000 0.000000 1.000000 0.000000 0.000000 0.000000 0.000000 0.000000
0.000000 0.000000 0.000000 0.000000 0.000000 0.000000 0.000000 0.000000 0.000000 0.000000 0.000000 0.000000 1.000000 0.000000 0.000000 0.000000 0.000000 0.000000 0.000000 0.000000
0.000000 0.000000 0.000000 0.000000 0.000000 0.000000 0.000000 1.000000 0.000000 0.000000 0.000000 0.000000 0.000000 0.000000 0.000000 0.000000 0.000000 0.000000 0.000000 0.000000
0.000000 0.000000 0.000000 0.000000 0.000000 0.000000 0.000000 0.000000 0.000000 0.000000 0.500000 0.000000 0.000000 0.000000 0.000000 0.000000 0.000000 0.500000 0.000000 0.000000
0.000000 0.000000 0.000000 0.000000 0.500000 0.000000 0.000000 0.000000 0.000000 0.000000 0.000000 0.000000 0.000000 0.000000 0.000000 0.000000 0.000000 0.500000 0.000000 0.000000
MOTIF ent1_YICDVC MEME-1
log-odds matrix: alength= 20 w= 6 E= 4.0e-003
-296 -276 -377 -391 157 -370 -128 -243 -363 -225 -226 -341 -402 -375 -331 -354 -318 -252 50 525
35 -191 -386 -373 -89 -368 -368 361 -343 -23 -41 -358 -400 -386 -348 -331 -172 230 -187 -198
-361 565 -528 -508 -358 -522 -506 -366 -548 -440 -371 -520 -557 -561 -486 -501 -373 -420 -418 -464
-223 -341 366 43 -225 -283 -229 -305 -230 -333 -284 -94 -370 -241 -274 -269 -245 -282 -232 100
41 -147 -357 -337 -108 -347 -321 207 -332 -95 -96 -357 -348 -373 -305 -322 -130 355 -202 -241
-361 565 -528 -508 -358 -522 -506 -366 -548 -440 -371 -520 -557 -561 -486 -501 -373 -420 -418 -464
letter-probability matrix: alength= 20 w= 6 nsites= 4 E= 4.0e-003
0.000000 0.000000 0.000000 0.000000 0.000000 0.000000 0.000000 0.000000 0.000000 0.000000 0.000000 0.000000 0.000000 0.000000 0.000000 0.000000 0.000000 0.000000 0.000000 1.000000
0.250000 0.000000 0.000000 0.000000 0.000000 0.000000 0.000000 0.500000 0.000000 0.000000 0.000000 0.000000 0.000000 0.000000 0.000000 0.000000 0.000000 0.250000 0.000000 0.000000
0.000000 1.000000 0.000000 0.000000 0.000000 0.000000 0.000000 0.000000 0.000000 0.000000 0.000000 0.000000 0.000000 0.000000 0.000000 0.000000 0.000000 0.000000 0.000000 0.000000
0.000000 0.000000 0.500000 0.250000 0.000000 0.000000 0.000000 0.000000 0.000000 0.000000 0.000000 0.000000 0.000000 0.000000 0.000000 0.000000 0.000000 0.000000 0.000000 0.250000
0.250000 0.000000 0.000000 0.000000 0.000000 0.000000 0.000000 0.250000 0.000000 0.000000 0.000000 0.000000 0.000000 0.000000 0.000000 0.000000 0.000000 0.500000 0.000000 0.000000
0.000000 1.000000 0.000000 0.000000 0.000000 0.000000 0.000000 0.000000 0.000000 0.000000 0.000000 0.000000 0.000000 0.000000 0.000000 0.000000 0.000000 0.000000 0.000000 0.000000
MOTIF ent1_TRKFKCVGCGRTFP MEME-2			*used for FIMO search	refered to as Motif 11 in dendogram
log-odds matrix: alength= 20 w= 14 E= 3.7e-001
-84 -176 -147 -103 -72 -210 -140 127 81 -118 -64 77 -246 -118 -98 -101 233 -59 365 -101
-189 -317 137 -124 -257 -163 -149 -328 -98 -326 -279 214 -302 -172 272 -157 -154 -299 -242 -208
-54 -198 -92 81 214 -173 -98 -98 95 -126 -72 -91 71 -70 -67 -109 106 107 -97 -56
-215 141 -378 -359 500 -359 70 -89 -341 -87 137 -346 -369 -366 -331 -302 -230 -107 -12 145
-102 -267 -84 -66 -167 -179 -113 -211 186 -209 -149 108 -243 95 -44 116 -86 -179 -155 -139
-311 547 -499 -474 -107 -467 -379 -210 -473 -74 -224 -459 -506 -481 -431 -440 -315 -241 -184 85
-77 -126 -219 -182 224 -232 -185 11 -157 -64 -23 63 -272 -192 -175 28 161 230 -76 -70
-111 -280 113 -46 -182 181 -124 -231 -41 -230 -169 -65 -251 173 106 -139 -105 -197 -174 -155
-359 565 -526 -506 -358 -520 -503 -367 -527 -440 -371 -517 -557 -554 -288 -498 -372 -420 -417 -461
-161 -310 95 -126 -246 292 139 -316 -149 -327 -265 -66 -308 53 -195 -173 -171 -280 -227 -214
-79 -222 87 -61 -112 -194 -111 124 113 -149 -96 -109 -230 -78 198 -134 -75 108 -117 -111
-107 -211 -157 -109 -117 -223 148 -122 102 51 -101 -129 -261 -111 -58 -117 273 -107 -129 -128
-302 -233 -456 -453 528 -446 -404 63 -450 -50 130 -450 -427 -470 -442 -382 -333 -146 -69 -12
-110 -264 -218 11 -187 -265 -249 -208 -191 -224 -206 -255 335 -222 -220 -205 47 48 -227 -247
letter-probability matrix: alength= 20 w= 14 nsites= 6 E= 3.7e-001
0.000000 0.000000 0.000000 0.000000 0.000000 0.000000 0.000000 0.166667 0.166667 0.000000 0.000000 0.166667 0.000000 0.000000 0.000000 0.000000 0.333333 0.000000 0.166667 0.000000
0.000000 0.000000 0.166667 0.000000 0.000000 0.000000 0.000000 0.000000 0.000000 0.000000 0.000000 0.333333 0.000000 0.000000 0.500000 0.000000 0.000000 0.000000 0.000000 0.000000
0.000000 0.000000 0.000000 0.166667 0.166667 0.000000 0.000000 0.000000 0.166667 0.000000 0.000000 0.000000 0.166667 0.000000 0.000000 0.000000 0.166667 0.166667 0.000000 0.000000
0.000000 0.166667 0.000000 0.000000 0.500000 0.000000 0.166667 0.000000 0.000000 0.000000 0.166667 0.000000 0.000000 0.000000 0.000000 0.000000 0.000000 0.000000 0.000000 0.000000
0.000000 0.000000 0.000000 0.000000 0.000000 0.000000 0.000000 0.000000 0.333333 0.000000 0.000000 0.166667 0.000000 0.166667 0.000000 0.333333 0.000000 0.000000 0.000000 0.000000
0.000000 0.666667 0.000000 0.000000 0.000000 0.000000 0.000000 0.000000 0.000000 0.166667 0.000000 0.000000 0.000000 0.000000 0.000000 0.000000 0.000000 0.000000 0.000000 0.166667
0.000000 0.000000 0.000000 0.000000 0.166667 0.000000 0.000000 0.000000 0.000000 0.000000 0.000000 0.166667 0.000000 0.000000 0.000000 0.166667 0.166667 0.333333 0.000000 0.000000
0.000000 0.000000 0.166667 0.000000 0.000000 0.333333 0.000000 0.000000 0.000000 0.000000 0.000000 0.000000 0.000000 0.333333 0.166667 0.000000 0.000000 0.000000 0.000000 0.000000
0.000000 0.833333 0.000000 0.000000 0.000000 0.000000 0.000000 0.000000 0.000000 0.000000 0.000000 0.000000 0.000000 0.000000 0.166667 0.000000 0.000000 0.000000 0.000000 0.000000
0.000000 0.000000 0.166667 0.000000 0.000000 0.500000 0.166667 0.000000 0.000000 0.000000 0.000000 0.000000 0.000000 0.166667 0.000000 0.000000 0.000000 0.000000 0.000000 0.000000
0.000000 0.000000 0.166667 0.000000 0.000000 0.000000 0.000000 0.166667 0.166667 0.000000 0.000000 0.000000 0.000000 0.000000 0.333333 0.000000 0.000000 0.166667 0.000000 0.000000
0.000000 0.000000 0.000000 0.000000 0.000000 0.000000 0.166667 0.000000 0.166667 0.166667 0.000000 0.000000 0.000000 0.000000 0.000000 0.000000 0.500000 0.000000 0.000000 0.000000
0.000000 0.000000 0.000000 0.000000 0.666667 0.000000 0.000000 0.166667 0.000000 0.000000 0.166667 0.000000 0.000000 0.000000 0.000000 0.000000 0.000000 0.000000 0.000000 0.000000
0.000000 0.000000 0.000000 0.166667 0.000000 0.000000 0.000000 0.000000 0.000000 0.000000 0.000000 0.000000 0.500000 0.000000 0.000000 0.000000 0.166667 0.166667 0.000000 0.000000
MOTIF ent1_CLCWQHGPC MEME-3
log-odds matrix: alength= 20 w= 9 E= 1.3e+000
-348 565 -520 -502 -347 -508 -498 -354 -537 -428 -363 -511 -547 -552 -478 -488 -364 -402 -407 -450
-228 -219 -394 -344 30 -374 -313 36 -314 337 53 -368 -344 -304 -283 -351 -217 -34 -93 -148
-140 479 -283 -296 173 -283 -92 -110 -266 -144 -120 -264 -330 -295 -238 -244 -182 -115 74 301
-219 -259 -259 -195 -5 -297 -102 -218 -190 -168 -155 -231 -324 179 -153 -287 -220 -208 649 -36
163 -144 -113 -39 -114 -144 -67 -138 -69 -150 -96 -127 -168 252 -80 -121 -84 -82 -90 -124
-247 -237 -194 -240 -51 -276 444 -270 -241 -225 -180 -84 -306 -77 -131 -237 -197 -241 -64 50
-60 -148 -200 -223 -45 253 -236 259 -196 -54 -54 -187 -265 -251 -201 -197 -126 67 -80 -121
146 -151 -191 -172 -127 -154 -216 -164 -165 -187 -167 -211 315 -191 -179 -130 -107 -94 -156 -179
-348 565 -520 -502 -347 -508 -498 -354 -537 -428 -363 -511 -547 -552 -478 -488 -364 -402 -407 -450
letter-probability matrix: alength= 20 w= 9 nsites= 2 E= 1.3e+000
0.000000 1.000000 0.000000 0.000000 0.000000 0.000000 0.000000 0.000000 0.000000 0.000000 0.000000 0.000000 0.000000 0.000000 0.000000 0.000000 0.000000 0.000000 0.000000 0.000000
0.000000 0.000000 0.000000 0.000000 0.000000 0.000000 0.000000 0.000000 0.000000 1.000000 0.000000 0.000000 0.000000 0.000000 0.000000 0.000000 0.000000 0.000000 0.000000 0.000000
0.000000 0.500000 0.000000 0.000000 0.000000 0.000000 0.000000 0.000000 0.000000 0.000000 0.000000 0.000000 0.000000 0.000000 0.000000 0.000000 0.000000 0.000000 0.000000 0.500000
0.000000 0.000000 0.000000 0.000000 0.000000 0.000000 0.000000 0.000000 0.000000 0.000000 0.000000 0.000000 0.000000 0.500000 0.000000 0.000000 0.000000 0.000000 0.500000 0.000000
0.500000 0.000000 0.000000 0.000000 0.000000 0.000000 0.000000 0.000000 0.000000 0.000000 0.000000 0.000000 0.000000 0.500000 0.000000 0.000000 0.000000 0.000000 0.000000 0.000000
0.000000 0.000000 0.000000 0.000000 0.000000 0.000000 1.000000 0.000000 0.000000 0.000000 0.000000 0.000000 0.000000 0.000000 0.000000 0.000000 0.000000 0.000000 0.000000 0.000000
0.000000 0.000000 0.000000 0.000000 0.000000 0.500000 0.000000 0.500000 0.000000 0.000000 0.000000 0.000000 0.000000 0.000000 0.000000 0.000000 0.000000 0.000000 0.000000 0.000000
0.500000 0.000000 0.000000 0.000000 0.000000 0.000000 0.000000 0.000000 0.000000 0.000000 0.000000 0.000000 0.500000 0.000000 0.000000 0.000000 0.000000 0.000000 0.000000 0.000000
0.000000 1.000000 0.000000 0.000000 0.000000 0.000000 0.000000 0.000000 0.000000 0.000000 0.000000 0.000000 0.000000 0.000000 0.000000 0.000000 0.000000 0.000000 0.000000 0.000000
MOTIF ent1_EETEAAAALLSLS MEME-4			*used for FIMO search	refered to as AAxxL motif
log-odds matrix: alength= 20 w= 13 E= 6.3e-001
-208 -590 230 288 -444 -335 -320 -383 52 -386 -331 -266 -345 -153 -309 -318 -268 -315 -431 -387
42 -430 98 281 -306 -297 -254 -304 -148 -313 -255 -225 -315 -138 -230 -257 68 68 -308 -284
-108 198 -332 -280 -6 -271 210 22 -248 74 200 -263 -314 -266 -241 -13 172 131 -69 -88
120 -275 71 179 -156 -202 118 80 -44 -202 -138 -113 -237 -86 69 -139 -90 -166 -158 -139
371 -196 -461 -458 -304 -253 -465 -342 -459 -371 -318 -442 -459 -479 -434 -225 -261 -213 -306 -387
371 -196 -461 -458 -304 -253 -465 -342 -459 -371 -318 -442 -459 -479 -434 -225 -261 -213 -306 -387
171 -231 -118 121 -115 -198 116 87 -43 -163 -106 -116 -238 -94 69 -135 -81 -119 336 -113
230 -135 22 -158 -75 6 -195 92 -141 -117 157 -195 -294 14 -170 -148 -103 86 -115 -132
-344 -313 -540 -474 -33 -510 -429 -45 -450 337 267 -500 -459 -409 -400 -483 -325 -127 -185 -252
53 -124 -347 -292 -5 -273 -244 23 -261 191 201 -277 -318 -277 -250 66 85 131 -70 -93
-142 -221 -155 -177 -198 -233 -207 -261 -152 -278 -211 101 -297 -6 -187 229 115 -249 -206 124
-344 -313 -540 -474 -33 -510 -429 -45 -450 337 267 -500 -459 -409 -400 -483 -325 -127 -185 -252
42 177 -182 -136 -192 -235 -174 -229 135 -237 -176 -156 -285 -140 71 192 -45 -201 -184 -182
letter-probability matrix: alength= 20 w= 13 nsites= 9 E= 6.3e-001
0.000000 0.000000 0.333333 0.555556 0.000000 0.000000 0.000000 0.000000 0.111111 0.000000 0.000000 0.000000 0.000000 0.000000 0.000000 0.000000 0.000000 0.000000 0.000000 0.000000
0.111111 0.000000 0.111111 0.555556 0.000000 0.000000 0.000000 0.000000 0.000000 0.000000 0.000000 0.000000 0.000000 0.000000 0.000000 0.000000 0.111111 0.111111 0.000000 0.000000
0.000000 0.111111 0.000000 0.000000 0.000000 0.000000 0.222222 0.000000 0.000000 0.111111 0.111111 0.000000 0.000000 0.000000 0.000000 0.111111 0.222222 0.111111 0.000000 0.000000
0.222222 0.000000 0.111111 0.333333 0.000000 0.000000 0.111111 0.111111 0.000000 0.000000 0.000000 0.000000 0.000000 0.000000 0.111111 0.000000 0.000000 0.000000 0.000000 0.000000
1.000000 0.000000 0.000000 0.000000 0.000000 0.000000 0.000000 0.000000 0.000000 0.000000 0.000000 0.000000 0.000000 0.000000 0.000000 0.000000 0.000000 0.000000 0.000000 0.000000
1.000000 0.000000 0.000000 0.000000 0.000000 0.000000 0.000000 0.000000 0.000000 0.000000 0.000000 0.000000 0.000000 0.000000 0.000000 0.000000 0.000000 0.000000 0.000000 0.000000
0.333333 0.000000 0.000000 0.222222 0.000000 0.000000 0.111111 0.111111 0.000000 0.000000 0.000000 0.000000 0.000000 0.000000 0.111111 0.000000 0.000000 0.000000 0.111111 0.000000
0.333333 0.000000 0.111111 0.000000 0.000000 0.111111 0.000000 0.111111 0.000000 0.000000 0.111111 0.000000 0.000000 0.111111 0.000000 0.000000 0.000000 0.111111 0.000000 0.000000
0.000000 0.000000 0.000000 0.000000 0.000000 0.000000 0.000000 0.000000 0.000000 0.777778 0.222222 0.000000 0.000000 0.000000 0.000000 0.000000 0.000000 0.000000 0.000000 0.000000
0.111111 0.000000 0.000000 0.000000 0.000000 0.000000 0.000000 0.000000 0.000000 0.333333 0.111111 0.000000 0.000000 0.000000 0.000000 0.222222 0.111111 0.111111 0.000000 0.000000
0.000000 0.000000 0.000000 0.000000 0.000000 0.000000 0.000000 0.000000 0.000000 0.000000 0.000000 0.222222 0.000000 0.111111 0.000000 0.444444 0.111111 0.000000 0.000000 0.111111
0.000000 0.000000 0.000000 0.000000 0.000000 0.000000 0.000000 0.000000 0.000000 0.777778 0.222222 0.000000 0.000000 0.000000 0.000000 0.000000 0.000000 0.000000 0.000000 0.000000
0.111111 0.111111 0.000000 0.000000 0.000000 0.000000 0.000000 0.000000 0.222222 0.000000 0.000000 0.000000 0.000000 0.000000 0.111111 0.444444 0.000000 0.000000 0.000000 0.000000

## Sheet: FIMO hits
FBgn	FBtr	RD.name	Motif1_AAxxL_ent1_lenient	Motif1_AAxxL_ent1_stringent	Motif7_all_lenient	Motif7_all_stringent	Motif5_EH1_global_lenient	Motif5_EH1_global_stringent	Motif10_all_lenient	Motif10_all_stringent	Motif3_HKKF_global_lenient	Motif3_HKKF_global_stringent	Motif4_PLKKR_global_lenient	Motif4_PLKKR_global_stringent	Motif2_PxDLS_all_lenient	Motif2_PxDLS_all_stringent	Motif6_zfh1_lenient	Motif6_zfh1_stringent	Motif8_zfh1_lenient	Motif8_zfh1_stringent	Motif11_ent1_lenient	Motif11_ent1_stringent	Motif9_all_lenient	Motif9_all_stringent
FBgn0264442	FBtr0332558	ab	-	-	-	-	-	-	-	-	-	-	-	-	-	-	-	-	-	-	-	-	-	-
FBgn0000014	FBtr0083388	abd-A	-	-	-	-	-	-	[28-49]	-	-	-	-	-	-	-	[6-41]	[7-41]	-	-	-	-	-	-
FBgn0026573	FBtr0088042	ADD1	-	-	-	-	-	-	-	-	[11-23]	-	[17-23]	-	-	-	-	-	-	-	-	-	-	-
FBgn0004372	FBtr0073006	aly	-	-	-	-	-	-	-	-	-	-	-	-	-	-	-	-	-	-	-	-	-	-
FBgn0005386	FBtr0306009	ash1	-	-	-	-	-	-	-	-	-	-	[12-18]	[12-18]	-	-	-	-	-	-	-	-	-	-
FBgn0265193	FBtr0339096	Atf-2	-	-	-	-	-	-	-	-	-	-	[39-45]	-	-	-	-	-	-	-	-	-	-	-
FBgn0011758	FBtr0074430	B-H1	-	-	-	-	[34-43]	[34-43]	-	-	-	-	-	-	-	-	-	-	-	-	-	-	-	-
FBgn0004854	FBtr0074429	B-H2	-	-	-	-	[40-49]	[40-49]	-	-	-	-	-	-	-	-	-	-	-	-	-	-	-	-
FBgn0004862	FBtr0084087	bap	-	-	-	-	[7-16]	[7-16]	-	-	-	-	-	-	-	-	-	-	-	-	-	-	-	-
FBgn0030093	FBtr0071300	Bap111	-	-	-	-	-	-	-	-	-	-	-	-	-	-	-	-	[6-12]	-	-	-	-	-
FBgn0042085	FBtr0086107	Bap170	-	-	-	-	-	-	-	-	-	-	-	-	-	-	[37-50]	[39-50]	-	-	-	-	-	-
FBgn0015602	FBtr0087441	BEAF-32	-	-	-	-	-	-	-	-	-	-	-	-	-	-	-	-	-	-	[28-41]	[28-41]	[44-49]	[44-49]
FBgn0035625	FBtr0331806	Blimp-1-RD1	-	-	-	-	-	-	-	-	-	-	-	-	-	-	-	-	-	-	-	-	-	-
FBgn0024250	FBtr0071048	brk	-	-	-	-	-	-	[39-50]	[39-50]	-	-	[24-30]	-	-	-	-	-	-	-	-	-	-	-
FBgn0000529	FBtr0089320	bsh	[23-35]	-	-	-	[41-50]	[41-50]	[13-24]	-	-	-	-	-	-	-	-	-	-	-	-	-	-	-
FBgn0004863	FBtr0084111	C15	-	-	-	-	[23-32]	[23-32]	[38-50]	[39-50]	-	-	-	-	-	-	-	-	[40-46]	-	-	-	-	-
FBgn0043364	FBtr0078083	cbt	-	-	-	-	-	-	-	-	[25-37]	[25-37]	-	-	[24-37]	[24-35]	-	-	-	-	-	-	-	-
FBgn0032707	FBtr0301647	CG10348	-	-	-	-	-	-	[2-23]	[8-22]	-	-	-	-	[31-42]	[31-42]	[6-20]	[7-16]	[12-18]	-	-	-	-	-
FBgn0032815	FBtr0081325	CG10462	-	-	-	-	-	-	-	-	-	-	-	-	-	-	-	-	-	-	-	-	-	-
FBgn0032858	FBtr0081367	CG10949	-	-	-	-	-	-	[27-37]	-	-	-	-	-	-	-	[26-41]	[34-41]	-	-	-	-	-	-
FBgn0030266	FBtr0073481	CG11122-RD1	-	-	-	-	-	-	-	-	-	-	-	-	[12-23]	[12-23]	-	-	-	-	-	-	-	-
FBgn0030266	FBtr0073481	CG11122-RD2	-	-	-	-	[36-45]	[36-45]	[2-12]	-	-	-	-	-	-	-	-	-	-	-	-	-	-	-
FBgn0030266	FBtr0073481	CG11122-RD3	-	-	-	-	-	-	-	-	-	-	-	-	-	-	-	-	-	-	-	-	-	-
FBgn0031232	FBtr0078146	CG11617-RD1	-	-	-	-	-	-	-	-	-	-	-	-	-	-	-	-	-	-	-	-	-	-
FBgn0031232	FBtr0078146	CG11617-RD2	[32-47]	[32-44]	-	-	-	-	-	-	-	-	-	-	-	-	-	-	-	-	-	-	-	-
FBgn0039831	FBtr0085758	CG12054	-	-	[42-50]	-	-	-	-	-	-	-	-	-	-	-	-	-	[30-36]	-	[6-29]	[6-19]	[7-12]	-
FBgn0039808	FBtr0344715	CG12071	-	-	-	-	-	-	[31-41]	-	-	-	[43-49]	-	-	-	-	-	-	-	-	-	[13-18]	[13-18]
FBgn0032295	FBtr0080113	CG12299	-	-	-	-	-	-	[3-13;24-34]	-	-	-	-	-	-	-	[15-29;32-43]	[21-28;33-43]	-	-	-	-	-	-
FBgn0035481	FBtr0073166	CG12605	[13-25]	[13-25]	-	-	-	-	-	-	-	-	-	-	-	-	-	-	-	-	-	-	-	-
FBgn0035643	FBtr0330086	CG13287	-	-	-	-	[33-42]	[33-42]	-	-	-	-	-	-	-	-	[3-12]	[4-11]	-	-	-	-	-	-
FBgn0039201	FBtr0084641	CG13617-RD1	-	-	-	-	-	-	-	-	-	-	-	-	-	-	-	-	-	-	-	-	-	-
FBgn0039201	FBtr0084641	CG13617-RD2	-	-	-	-	-	-	-	-	-	-	-	-	-	-	-	-	-	-	-	-	-	-
FBgn0036931	FBtr0074907	CG14183-RD1	-	-	-	-	-	-	-	-	-	-	-	-	-	-	-	-	-	-	-	-	-	-
FBgn0036931	FBtr0074907	CG14183-RD2	-	-	-	-	-	-	-	-	-	-	-	-	-	-	-	-	-	-	-	-	-	-
FBgn0029899	FBtr0070961	CG14438-RD1	-	-	-	-	-	-	-	-	-	-	[37-43]	-	[6-17]	-	-	-	-	-	-	-	-	-
FBgn0029899	FBtr0070961	CG14438-RD2	-	-	-	-	[35-44]	-	-	-	-	-	-	-	-	-	-	-	-	-	-	-	-	-
FBgn0029895	FBtr0070959	CG14441	-	-	-	-	-	-	-	-	[1-23]	-	-	-	-	-	-	-	-	-	[22-35]	[22-35]	-	-
FBgn0034379	FBtr0086607	CG15073	-	-	-	-	-	-	-	-	-	-	-	-	-	-	[43-50]	-	-	-	-	-	-	-
FBgn0028878	FBtr0080704	CG15269	-	-	-	-	[10-19]	[10-19]	-	-	-	-	-	-	[31-42]	-	-	-	-	-	-	-	-	-
FBgn0030077	FBtr0339679	CG15365	-	-	-	-	-	-	-	-	-	-	-	-	-	-	[14-50]	[15-50]	-	-	-	-	-	-
FBgn0038833	FBtr0083968	CG15696	-	-	-	-	[1-10]	[1-10]	-	-	-	-	-	-	-	-	-	-	-	-	-	-	-	-
FBgn0037698	FBtr0082125	CG16779	-	-	-	-	-	-	-	-	-	-	-	-	-	-	-	-	-	-	-	-	-	-
FBgn0038741	FBtr0083858	CG17186	-	-	-	-	-	-	-	-	-	-	-	-	-	-	-	-	-	-	-	-	-	-
FBgn0038547	FBtr0083528	CG17803	-	-	-	-	-	-	-	-	-	-	-	-	-	-	-	-	-	-	-	-	-	-
FBgn0039860	FBtr0085819	CG1792	-	-	-	-	-	-	-	-	-	-	-	-	-	-	-	-	-	-	-	-	-	-
FBgn0038592	FBtr0083571	CG18599-RD1	-	-	-	-	-	-	[3-37]	[10-36]	-	-	-	-	-	-	[1-29]	[1-29]	[6-12;18-31]	[18-24]	-	-	-	-
FBgn0038592	FBtr0083571	CG18599-RD2	[9-21]	-	-	-	[23-32]	[23-32]	-	-	-	-	-	-	-	-	-	-	-	-	-	-	-	-
FBgn0052532	FBtr0340420	CG32532	-	-	-	-	-	-	-	-	-	-	-	-	-	-	[16-39]	[17-39]	-	-	-	-	-	-
FBgn0029867	FBtr0070905	CG3847	-	-	-	-	-	-	-	-	-	-	-	-	-	-	[24-32]	-	[8-14]	[8-14]	[34-47]	[34-47]	[9-14]	[9-14]
FBgn0031257	FBtr0078061	CG4133	-	-	-	-	-	-	[19-30]	[19-30]	[23-35]	-	-	-	-	-	-	-	[25-31]	-	-	-	-	-
FBgn0261705	FBtr0303203	CG42741	-	-	-	-	-	-	-	-	-	-	-	-	-	-	-	-	-	-	-	-	-	-
FBgn0262719	FBtr0305700	CG43163	-	-	[26-34]	-	-	-	-	-	-	-	[14-20]	[14-20]	-	-	[39-46]	-	-	-	-	-	-	-
FBgn0263072	FBtr0307022	CG43347	-	-	-	-	-	-	[20-50]	[23-50]	-	-	-	-	-	-	[25-32]	-	[26-42]	-	-	-	-	-
FBgn0031894	FBtr0079419	CG4496	-	-	-	-	-	-	-	-	-	-	-	-	-	-	[29-38]	[30-37]	-	-	-	-	-	-
FBgn0031906	FBtr0079468	CG5160	-	-	-	-	[20-29]	[20-29]	-	-	-	-	-	-	-	-	-	-	-	-	-	-	-	-
FBgn0038047	FBtr0082589	CG5245	-	-	-	-	-	-	-	-	-	-	[12-18]	[12-18]	-	-	-	-	-	-	[19-32]	[19-32]	-	-
FBgn0036522	FBtr0075570	CG7372	-	-	-	-	-	-	-	-	-	-	-	-	-	-	-	-	-	-	-	-	-	-
FBgn0038108	FBtr0334510	CG7518-RD1	-	-	-	-	-	-	-	-	-	-	-	-	-	-	-	-	-	-	[33-46]	-	-	-
FBgn0038108	FBtr0334510	CG7518-RD2	-	-	-	-	-	-	-	-	-	-	-	-	-	-	-	-	-	-	-	-	-	-
FBgn0037445	FBtr0330192	CG9727	-	-	-	-	-	-	-	-	-	-	[28-34]	-	-	-	-	-	-	-	-	-	-	-
FBgn0029504	FBtr0071079	CHES-1-like-RD1	-	-	-	-	-	-	-	-	[32-44]	-	-	-	-	-	-	-	[32-39]	-	-	-	-	-
FBgn0029504	FBtr0071079	CHES-1-like-RD2	[19-32]	[19-32]	[27-35]	[27-35]	-	-	-	-	-	-	-	-	-	-	-	-	-	-	-	-	-	-
FBgn0029504	FBtr0071079	CHES-1-like-RD3	-	-	-	-	[35-44]	-	-	-	-	-	-	-	-	-	-	-	-	-	-	-	-	-
FBgn0028387	FBtr0079443	chm	-	-	-	-	-	-	-	-	-	-	-	-	-	-	-	-	-	-	-	-	-	-
FBgn0262582	FBtr0334305	cic-RD1	-	-	-	-	-	-	-	-	-	-	-	-	-	-	[1-9;24-42]	[1-9;24-42]	-	-	-	-	-	-
FBgn0262582	FBtr0334305	cic-RD2	[22-34]	[22-34]	-	-	-	-	-	-	-	-	-	-	[26-37]	-	-	-	-	-	-	-	-	-
FBgn0262582	FBtr0334305	cic-RD3	-	-	-	-	-	-	-	-	-	-	-	-	-	-	[40-50]	[40-50]	-	-	-	-	-	-
FBgn0262975	FBtr0330372	cnc	-	-	-	-	-	-	-	-	-	-	-	-	-	-	-	-	-	-	-	-	-	-
FBgn0259938	FBtr0082246	cwo	-	-	-	-	-	-	[13-23;28-46]	[28-38]	-	-	-	-	-	-	[35-42]	-	-	-	-	-	-	-
FBgn0027490	FBtr0079707	D12	-	-	-	-	-	-	[32-42]	-	-	-	-	-	-	-	[25-32]	-	[32-38]	-	-	-	-	-
FBgn0261723	FBtr0290136	Dbx	-	-	-	-	[37-46]	[37-46]	-	-	-	-	-	-	-	-	-	-	-	-	-	-	-	-
FBgn0000459	FBtr0074250	disco	-	-	-	-	-	-	-	-	-	-	-	-	[2-13]	[2-13]	[20-28]	-	-	-	-	-	-	-
FBgn0030477	FBtr0073768	dmrt11E	-	-	-	-	[39-48]	[39-48]	-	-	-	-	-	-	-	-	-	-	-	-	-	-	-	-
FBgn0028789	FBtr0076522	Doc1	-	-	-	-	[40-49]	[40-49]	-	-	-	-	-	-	-	-	-	-	-	-	-	-	-	-
FBgn0035954	FBtr0076521	Doc3	-	-	-	-	[39-48]	[39-48]	-	-	-	-	-	-	-	-	-	-	-	-	-	-	-	-
FBgn0000492	FBtr0085441	Dr	-	-	-	-	[36-45]	[36-45]	[20-33]	[21-31]	-	-	-	-	-	-	[1-18]	[1-16]	[1-7;27-33]	-	-	-	-	-
FBgn0000541	FBtr0332102	E(bx)	-	-	-	-	-	-	-	-	-	-	-	-	-	-	-	-	-	-	-	-	-	-
FBgn0008646	FBtr0082880	E5	-	-	-	-	[34-43]	[34-43]	-	-	-	-	-	-	-	-	-	-	-	-	-	-	-	-
FBgn0086908	FBtr0112777	egg	-	-	-	-	-	-	-	-	-	-	-	-	-	-	-	-	-	-	-	-	-	-
FBgn0000567	FBtr0100411	Eip74EF	-	-	-	-	-	-	-	-	-	-	[39-45]	-	-	-	-	-	-	-	-	-	-	-
FBgn0000568	FBtr0075148	Eip75B	[38-50]	-	-	-	-	-	-	-	[26-38]	[26-38]	-	-	-	-	-	-	-	-	[26-39]	-	-	-
FBgn0264490	FBtr0112874	Eip93F	-	-	-	-	[36-45]	-	-	-	-	-	-	-	[3-14]	[3-14]	-	-	-	-	-	-	-	-
FBgn0000576	FBtr0082863	ems	[3-16]	-	-	-	[18-27]	[18-27]	-	-	-	-	-	-	-	-	-	-	-	-	-	-	-	-
FBgn0000577	FBtr0088095	en	-	-	-	-	[32-41]	[32-41]	-	-	-	-	-	-	-	-	[20-27]	-	-	-	-	-	-	-
FBgn0031375	FBtr0330202	erm	-	-	-	-	[10-19]	[10-19]	-	-	-	-	[8-14]	-	-	-	-	-	-	-	-	-	-	-
FBgn0001981	FBtr0080734	esg	-	-	-	-	-	-	[22-32]	-	-	-	[11-17]	[11-17]	[24-45]	[34-45]	-	-	-	-	-	-	-	-
FBgn0039225	FBtr0084697	Ets96B	-	-	-	-	-	-	-	-	-	-	-	-	-	-	-	-	-	-	-	-	-	-
FBgn0000611	FBtr0074135	exd	-	-	-	-	-	-	-	-	-	-	-	-	-	-	-	-	-	-	-	-	-	-
FBgn0041156	FBtr0076751	exex	-	-	-	-	[32-41]	[32-41]	[3-13]	-	-	-	-	-	-	-	-	-	-	-	-	-	-	-
FBgn0039937	FBtr0089251	fd102C	-	-	-	-	[35-44]	[35-44]	[1-21]	[8-18]	-	-	-	-	-	-	[1-15]	[6-13]	[9-17]	[9-15]	-	-	-	-
FBgn0031086	FBtr0070032	fd19B	-	-	-	-	[8-17]	[8-17]	-	-	-	-	-	-	-	-	-	-	-	-	-	-	-	-
FBgn0264954	FBtr0335187	fd3F	-	-	[35-43]	-	[8-17]	[8-17]	[22-49]	[31-49]	-	-	-	-	[4-15]	[4-15]	[18-46]	[20-46]	-	-	-	-	-	-
FBgn0004897	FBtr0084770	fd96Ca	-	-	-	-	[19-28]	[19-28]	-	-	-	-	[11-17]	-	[11-22]	[11-22]	-	-	-	-	-	-	-	-
FBgn0004898	FBtr0084771	fd96Cb	-	-	-	-	[30-39]	[30-39]	-	-	-	-	-	-	-	-	-	-	-	-	-	-	-	-
FBgn0036134	FBtr0332652	FoxK	-	-	-	-	-	-	-	-	-	-	-	-	-	-	[34-50]	[35-50]	-	-	-	-	-	-
FBgn0004895	FBtr0073192	FoxL1	-	-	-	-	[38-47]	[38-47]	-	-	-	-	-	-	-	-	-	-	-	-	-	-	-	-
FBgn0001078	FBtr0304627	ftz-f1-RD1	-	-	-	-	-	-	-	-	-	-	-	-	-	-	[8-17]	[9-17]	-	-	-	-	-	-
FBgn0001078	FBtr0304627	ftz-f1-RD2	-	-	-	-	-	-	[2-25;29-41]	[8-19;30-40]	-	-	-	-	-	-	[6-13;15-50]	[6-13;16-49]	[18-24]	-	-	-	-	-
FBgn0001077	FBtr0081625	ftz-RD1	-	-	-	-	-	-	-	-	-	-	-	-	-	-	-	-	-	-	-	-	[45-50]	-
FBgn0001077	FBtr0081625	ftz-RD2	-	-	[39-47]	[39-47]	-	-	[1-17;22-32]	-	-	-	-	-	-	-	[19-49]	[20-29;36-49]	[23-29;34-42]	-	-	-	-	-
FBgn0267336	FBtr0333685	Glut4EF	[21-33]	[21-33]	-	-	-	-	-	-	-	-	-	-	-	-	-	-	-	-	-	-	-	-
FBgn0034511	FBtr0086214	GNBP-like3	-	-	-	-	-	-	-	-	-	-	-	-	-	-	-	-	-	-	-	-	-	-
FBgn0010323	FBtr0343220	Gsc	[26-38]	-	-	-	[35-44]	[35-44]	[2-12]	-	-	-	-	-	-	-	[1-11]	[1-9]	-	-	-	-	-	-
FBgn0001169	FBtr0083914	H	-	-	-	-	-	-	-	-	-	-	-	-	-	-	-	-	-	-	-	-	-	-
FBgn0016660	FBtr0079076	H15	-	-	-	-	[33-42]	[33-42]	[1-32]	[1-32]	-	-	-	-	-	-	[5-12]	[5-12]	[4-18]	[5-11]	-	-	-	-
FBgn0001170	FBtr0079227	H2.0	-	-	-	-	[36-45]	[36-45]	-	-	-	-	-	-	-	-	-	-	-	-	-	-	-	-
FBgn0045852	FBtr0305620	ham	-	-	-	-	-	-	-	-	-	-	-	-	[22-33]	[22-33]	-	-	-	-	-	-	-	-
FBgn0026575	FBtr0290069	hang	-	-	-	-	-	-	-	-	-	-	-	-	-	-	-	-	[17-23]	[17-23]	-	-	[18-23]	[18-23]
FBgn0008636	FBtr0071556	hbn	-	-	-	-	[34-43]	[34-43]	[3-19]	[6-16]	-	-	-	-	-	-	[7-14;41-48]	[7-14;41-48]	[9-15]	-	-	-	-	-
FBgn0027788	FBtr0088869	Hey	-	-	-	-	-	-	[6-23;26-50]	[26-43]	-	-	-	-	-	-	[1-36]	[1-36]	[32-40]	-	-	-	-	-
FBgn0040318	FBtr0075720	HGTX	-	-	-	-	[19-28]	[19-28]	-	-	-	-	-	-	-	-	-	-	-	-	-	-	-	-
FBgn0261434	FBtr0078951	hkb	-	-	-	-	-	-	-	-	-	-	-	-	-	-	[9-16]	-	[43-49]	[43-49]	-	-	-	-
FBgn0264005	FBtr0330386	Hmx	-	-	-	-	[16-25]	[16-25]	-	-	-	-	-	-	-	-	[41-48]	-	-	-	-	-	-	-
FBgn0001269	FBtr0088068	inv	-	-	-	-	[16-25]	[16-25]	-	-	-	-	-	-	-	-	-	-	-	-	-	-	-	-
FBgn0011604	FBtr0087841	Iswi	-	-	-	-	-	-	-	-	-	-	-	-	-	-	-	-	-	-	-	-	-	-
FBgn0035144	FBtr0072563	Kah	-	-	-	-	-	-	-	-	[30-42]	[30-42]	-	-	-	-	-	-	-	-	-	-	-	-
FBgn0013469	FBtr0330080	klu	-	-	-	-	-	-	-	-	-	-	-	-	[36-47]	[36-47]	-	-	-	-	-	-	-	-
FBgn0032473	FBtr0080433	kmg	-	-	-	-	-	-	-	-	[28-40]	-	-	-	-	-	[20-27]	-	-	-	-	-	-	-
FBgn0001320	FBtr0344836	kni	-	-	-	-	-	-	-	-	-	-	-	-	[20-31]	[20-31]	-	-	-	-	-	-	-	-
FBgn0266450	FBtr0344438	Kr-h1-RD1	[36-49]	[37-49]	-	-	-	-	-	-	-	-	-	-	-	-	[43-50]	-	-	-	-	-	-	-
FBgn0266450	FBtr0344438	Kr-h1-RD2	-	-	-	-	-	-	-	-	-	-	[15-21]	[15-21]	[30-41]	-	-	-	-	-	-	-	-	-
FBgn0002561	FBtr0070074	l(1)sc	-	-	-	-	-	-	-	-	-	-	-	-	-	-	[13-25]	[15-22]	-	-	-	-	-	-
FBgn0002441	FBtr0085175	l(3)mbt	-	-	-	-	-	-	-	-	-	-	-	-	-	-	-	-	-	-	-	-	-	-
FBgn0011278	FBtr0084091	lbe	-	-	-	-	[29-38]	[29-38]	-	-	-	-	-	-	-	-	-	-	-	-	-	-	-	-
FBgn0008651	FBtr0332438	lbl	-	-	-	-	[12-21]	[12-21]	-	-	-	-	-	-	-	-	-	-	-	-	-	-	-	-
FBgn0031759	FBtr0079231	lid	-	-	-	-	[22-31]	-	-	-	-	-	-	-	-	-	-	-	-	-	-	-	-	-
FBgn0034520	FBtr0342701	lms	-	-	-	-	[6-15]	[6-15]	-	-	-	-	-	-	-	-	-	-	-	-	-	-	-	-
FBgn0038016	FBtr0082611	MBD-R2	-	-	[7-15]	[7-15]	-	-	-	-	-	-	-	-	-	-	-	-	-	-	-	-	[2-7;28-33]	[28-33]
FBgn0034240	FBtr0086946	MESR4	-	-	-	-	-	-	-	-	-	-	-	-	-	-	-	-	[19-25]	[19-25]	-	-	-	-
FBgn0261963	FBtr0079093	mid	-	-	-	-	[28-37]	[28-37]	-	-	-	-	-	-	[37-48]	-	-	-	-	-	-	-	-	-
FBgn0023509	FBtr0070315	mip130	-	-	-	-	-	-	-	-	-	-	-	-	-	-	-	-	-	-	-	-	-	-
FBgn0014343	FBtr0075911	mirr	-	-	[11-19]	-	-	-	[4-26]	[5-16]	-	-	-	-	-	-	[4-24]	[4-22]	[5-13]	-	-	-	-	-
FBgn0023215	FBtr0301821	Mnt	-	-	-	-	-	-	-	-	-	-	-	-	-	-	[38-50]	[38-49]	-	-	-	-	-	-
FBgn0027951	FBtr0330315	MTA1-like	-	-	-	-	-	-	-	-	-	-	-	-	-	-	-	-	-	-	-	-	-	-
FBgn0002887	FBtr0100473	mus201	-	-	-	-	-	-	-	-	-	-	-	-	-	-	-	-	-	-	-	-	-	-
FBgn0028999	FBtr0072592	nerfin-1	[29-41]	[29-41]	-	-	-	-	-	-	-	-	-	-	-	-	-	-	-	-	-	-	-	-
FBgn0002931	FBtr0290323	net	-	-	-	-	-	-	-	-	-	-	[22-28]	[22-28]	-	-	-	-	-	-	-	-	-	-
FBgn0024321	FBtr0082941	NK7.1	-	-	-	-	[40-49]	[40-49]	-	-	-	-	-	-	-	-	[1-11]	[1-10]	[28-34]	[28-34]	-	-	-	-
FBgn0002985	FBtr0077557	odd	-	-	-	-	[41-50]	[41-50]	-	-	-	-	-	-	[23-34]	-	-	-	-	-	-	-	-	-
FBgn0026058	FBtr0074461	OdsH	-	-	-	-	[41-50]	[41-50]	-	-	-	-	-	-	-	-	-	-	-	-	-	-	-	-
FBgn0261885	FBtr0089581	osa	-	-	-	-	-	-	-	-	-	-	-	-	-	-	-	-	-	-	-	-	-	-
FBgn0003028	FBtr0301914	ovo	-	-	-	-	-	-	-	-	-	-	-	-	-	-	-	-	-	-	-	-	-	-
FBgn0010247	FBtr0113885	Parp	-	-	-	-	-	-	-	-	-	-	-	-	-	-	-	-	-	-	[35-48]	[35-48]	-	-
FBgn0003042	FBtr0078405	Pc	-	-	-	-	-	-	-	-	-	-	-	-	-	-	-	-	-	-	-	-	-	-
FBgn0264962	FBtr0302294	Pcf11	-	-	-	-	-	-	-	-	-	-	[17-23]	[17-23]	-	-	-	-	-	-	-	-	-	-
FBgn0004860	FBtr0070433	ph-d	-	-	-	-	-	-	-	-	-	-	-	-	-	-	-	-	-	-	-	-	-	-
FBgn0004861	FBtr0070432	ph-p	-	-	-	-	-	-	-	-	-	-	-	-	-	-	-	-	-	-	-	-	-	-
FBgn0025334	FBtr0072224	PHDP	-	-	-	-	-	-	-	-	-	-	-	-	-	-	-	-	-	-	-	-	-	-
FBgn0002521	FBtr0089204	pho	-	-	-	-	-	-	-	-	-	-	-	-	-	-	-	-	-	-	-	-	-	-
FBgn0003117	FBtr0335427	pnr	-	-	-	-	-	-	[17-27;39-50]	-	-	-	-	-	-	-	[15-47]	[16-46]	[40-46]	[40-46]	-	-	-	-
FBgn0039227	FBtr0084740	polybromo	-	-	-	-	-	-	-	-	-	-	-	-	-	-	-	-	-	-	-	-	[31-36]	-
FBgn0003130	FBtr0087311	Poxn	-	-	-	-	[37-46]	[37-46]	-	-	-	-	-	-	-	-	-	-	-	-	-	-	-	-
FBgn0082831	FBtr0304744	pps	[35-47]	-	-	-	-	-	-	-	-	-	-	-	-	-	-	-	-	-	-	-	-	-
FBgn0035687	FBtr0076997	Prdm13	-	-	-	-	-	-	-	-	-	-	-	-	-	-	-	-	-	-	-	-	-	-
FBgn0043900	FBtr0085806	pygo	-	-	-	-	-	-	-	-	-	-	-	-	[27-38]	-	-	-	-	-	-	-	-	-
FBgn0262518	FBtr0074921	Rab8	-	-	-	-	-	-	-	-	-	-	-	-	-	-	-	-	-	-	-	-	-	-
FBgn0035106	FBtr0072532	rno	-	-	-	-	-	-	-	-	-	-	-	-	-	-	-	-	-	-	-	-	-	-
FBgn0003267	FBtr0085090	ro	-	-	-	-	-	-	-	-	-	-	-	-	-	-	-	-	[31-37]	-	-	-	-	-
FBgn0285917	FBtr0329997	sbb	-	-	-	-	-	-	-	-	-	-	-	-	-	-	-	-	-	-	-	-	-	-
FBgn0004880	FBtr0073165	scrt	[2-15]	[2-14]	-	-	-	-	[31-50]	[32-50]	-	-	-	-	[8-19]	[8-19]	[23-49]	[23-49]	[41-47]	-	-	-	-	-
FBgn0002573	FBtr0075862	sens	[23-35]	-	-	-	-	-	[3-13]	-	-	-	-	-	-	-	-	-	-	-	-	-	-	-
FBgn0003396	FBtr0330619	shn-RD1	-	-	-	-	-	-	-	-	[21-33]	[21-33]	-	-	[10-21]	-	-	-	-	-	-	-	-	-
FBgn0003396	FBtr0330619	shn-RD2	-	-	-	-	-	-	[15-25]	-	[31-43]	-	-	-	-	-	-	-	-	-	-	-	-	-
FBgn0003396	FBtr0330619	shn-RD3	-	-	-	-	-	-	-	-	-	-	-	-	-	-	[18-25]	-	-	-	-	-	-	-
FBgn0003396	FBtr0330619	shn-RD4	[8-20]	[8-20]	-	-	-	-	-	-	-	-	-	-	[12-23]	-	-	-	-	-	-	-	-	-
FBgn0002941	FBtr0084123	slou	-	-	-	-	[32-41]	[32-41]	-	-	-	-	-	-	-	-	-	-	-	-	-	-	-	-
FBgn0003430	FBtr0077499	slp1	-	-	-	-	[4-13]	[4-13]	[23-42]	[30-41]	-	-	-	-	-	-	-	-	[31-39]	[31-37]	-	-	-	-
FBgn0265523	FBtr0333768	Smr	-	-	-	-	-	-	-	-	-	-	-	-	-	-	[25-32]	-	-	-	-	-	-	-
FBgn0003448	FBtr0080739	sna	-	-	-	-	-	-	-	-	-	-	[5-11]	[5-11]	[37-48]	[37-48]	[33-40]	-	-	-	-	-	-	-
FBgn0029123	FBtr0079733	SoxN	[16-28]	-	-	-	-	-	[30-40]	-	-	-	-	-	-	-	-	-	-	-	-	-	-	-
FBgn0020378	FBtr0331335	Sp1	-	-	-	-	-	-	[35-46]	-	-	-	-	-	-	-	[14-50]	[14-50]	-	-	-	-	-	-
FBgn0016917	FBtr0089487	Stat92E	-	-	-	-	-	-	-	-	-	-	-	-	-	-	-	-	-	-	-	-	-	-
FBgn0003575	FBtr0070120	su(sable)	-	-	-	-	-	-	-	-	-	-	-	-	-	-	-	-	-	-	[12-25]	[12-25]	-	-
FBgn0265623	FBtr0330613	Su(z)2-RD1	-	-	-	-	-	-	-	-	-	-	-	-	[11-22]	[11-22]	-	-	-	-	-	-	-	-
FBgn0265623	FBtr0330613	Su(z)2-RD2	-	-	-	-	-	-	-	-	-	-	-	-	[24-35]	-	-	-	-	-	-	-	-	-
FBgn0005561	FBtr0089328	sv	-	-	-	-	-	-	-	-	-	-	-	-	-	-	-	-	-	-	-	-	-	-
FBgn0004110	FBtr0084086	tin	-	-	-	-	[17-26]	[17-26]	-	-	-	-	-	-	-	-	-	-	-	-	-	-	-	-
FBgn0028979	FBtr0089377	tio	-	-	-	-	-	-	-	-	-	-	-	-	[5-16]	[5-16]	-	-	-	-	[16-29]	-	-	-
FBgn0033636	FBtr0113066	tou	[26-38]	-	-	-	-	-	-	-	-	-	-	-	[10-21]	[10-21]	-	-	-	-	-	-	-	-
FBgn0038767	FBtr0083840	trem	-	-	-	-	-	-	-	-	-	-	-	-	-	-	-	-	[41-47]	-	[2-15]	-	[42-47]	[42-47]
FBgn0033528	FBtr0088306	trsn	-	-	-	-	-	-	-	-	[18-37]	[18-30]	[24-30]	-	-	-	-	-	-	-	-	-	-	-
FBgn0039530	FBtr0335245	Tusp	-	-	[8-16;37-45]	[8-16]	-	-	-	-	-	-	-	-	-	-	-	-	-	-	[31-44]	-	-	-
FBgn0003943	FBtr0073177	Ubi-p63E	-	-	-	-	-	-	-	-	-	-	-	-	-	-	-	-	-	-	-	-	-	-
FBgn0024184	FBtr0340626	unc-4	-	-	-	-	[40-49]	[40-49]	[1-21]	[1-17]	-	-	-	-	-	-	[2-14]	[4-11]	[5-13]	-	-	-	-	-
FBgn0015561	FBtr0088586	unpg	-	-	-	-	[28-37]	[28-37]	-	-	-	-	-	-	-	-	-	-	-	-	-	-	-	-
FBgn0003975	FBtr0087785	vg	-	-	-	-	-	-	-	-	-	-	-	-	-	-	-	-	-	-	-	-	-	-
FBgn0261930	FBtr0110929	vnd	[31-43]	-	-	-	[9-18]	[9-18]	[34-47]	-	-	-	-	-	-	-	-	-	-	-	-	-	-	-
FBgn0016076	FBtr0346579	vri	-	-	-	-	-	-	-	-	-	-	[38-44]	[38-44]	[36-47]	-	-	-	-	-	-	-	-	-
FBgn0001983	FBtr0080740	wor	-	-	-	-	-	-	-	-	-	-	[8-14]	[8-14]	[31-42]	[31-42]	-	-	-	-	[1-14]	-	-	-
FBgn0039338	FBtr0084837	XNP	-	-	-	-	-	-	-	-	-	-	-	-	-	-	-	-	-	-	[19-32]	-	[25-30]	-
FBgn0005596	FBtr0330292	yem-RD1	-	-	-	-	-	-	-	-	-	-	-	-	-	-	-	-	-	-	-	-	-	-
FBgn0005596	FBtr0330292	yem-RD2	[4-16]	[4-16]	-	-	-	-	[36-46]	-	-	-	-	-	-	-	-	-	-	-	-	-	-	-
FBgn0032321	FBtr0080146	YL-1	-	-	-	-	[5-14]	-	-	-	-	-	-	-	-	-	-	-	-	-	-	-	-	-
FBgn0004606	FBtr0085701	zfh1	-	-	-	-	-	-	-	-	-	-	-	-	[16-27]	[16-27]	-	-	-	-	-	-	-	-
FBgn0259789	FBtr0074807	zld	-	-	-	-	-	-	-	-	-	-	-	-	-	-	[31-50]	[31-50]	-	-	-	-	-	-
