# Supplementary material for: Systematic identification and characterization of repressive domains in Drosophila transcription factors
Source: EMBO J. 2022 Dec 22;42(3):e112100. doi: 10.15252/embj.2022112100 (PMC9890238; doi:10.15252/embj.2022112100)
Supplement: Supplementary file 8 — Dataset EV7 [file EMBJ-42-e112100-s008.xlsx]

## Sheet: Legend
Dataset EV7
MEME de novo motifs in RDs and published short linear motifs (SLiMs)

## Sheet: SLiMs
MEME motifs found in this study:
motif number	motif name	RD subset used to find this motif	motif consensus sequence
Motif 1	AAxxL	ent1	EETEAAAALLSLS
Motif 2	PxDLS	all	DQPLDLSVKRSR
Motif 3	HKKF	global	YYPHKKFKRLRKR
Motif 4	PLKKR	global	TLPLKKR
Motif 5	EH1	global	KLSFSIESIL
Motif 6	NA	zfh1	QQQHQQQQ
Motif 7	NA	all	CLCWQHGPC
Motif 8	NA	zfh1	WHQHKYC
Motif 9	NA	all	YICDVC
Motif 10	NA	all	HHHHHQYHHHH
Motif 11	NA	ent1	TRKFKCVGCGRTFP
co-repressor interacting ELM motifs:
ELM identifier	ELM regex	resembles MEME motif from this study
LIG_Sin3_1	[LIV]..[LM]L.AA.[FY][LI]	Motif 1: AAxxL
LIG_CtBP_PxDLS_1	(P[LVIPME][DENS][LM][VASTRG])|(G[LVIPME][DENS][LM][VASTRG]((K)|(.[KR])))	Motif 2: PxDLS
LIG-EH1_1	.[FYH].[IVM][^WFYP][^WFYP][ILM][ILMV].	Motif 5: EH1
LIG_HCF-1_HBM_1	[DE]H.Y	Motif 8
LIG_WRPW_2	[WFY][KR]P[WFY]	none
co-repressor interacting SLiMs in the literature:
sequence	protein	species	reference	resembles MEME motif from this study
SPSLAFSISNILSDRFGDVQKPG	Engrailed	Drosophila melanogaster	Smith and Jaynes 1996 (doi: 10.1242/dev.122.10.3141 )	Motif 5: EH1
LAFSISNILSD	Engrailed	Drosophila melanogaster	Copley 2005 (doi: 10.1186/1471-2164-6-169)	Motif 5: EH1
SLFTIDSILGS	Goosecoid	Drosophila melanogaster	Jimenez et al. 1999 (doi: 10.1128/mcb.19.3.2080)	Motif 5: EH1
FKMNRKRAAEVALPPVCT	Cabut	Drosophila melanogaster	Belacortu et al. 2012 (doi: 10.1371/journal.pone.0032004)	Motif 1: AAxxL
PMDLSMK	Knirps	Drosophila melanogaster	Nibu et al. 1998 (doi: 10.1093/emboj/17.23.7009)	Motif 2: PxDLS
PLDLS	Zfh1	Drosophila melanogaster	Postigo and Dean 1999 (doi: 10.1073/pnas.96.12.6683)	Motif 2: PxDLS
