# Supplementary material for: Systematic identification and characterization of repressive domains in Drosophila transcription factors
Source: EMBO J. 2022 Dec 22;42(3):e112100. doi: 10.15252/embj.2022112100 (PMC9890238; doi:10.15252/embj.2022112100)
Supplement: Supplementary file 9 — Dataset EV8 [file EMBJ-42-e112100-s001.xlsx]

## Sheet: Legend
Dataset EV8
Sheet 1:
co-repressor-interacting motifs from the ELM database among the 195 RD-seq hits (= highest scoring 50 AA fragments within RD regions) from RD-seq
2 filtering steps were applied: only considered high-confidence ELM patterns (p<0.0002) and among these only ELM patterns that are known to mediate co-repressor interaction
Sheet 2:
all motifs from the ELM database among the 195 RD-seq hits
Sheet 3:
enrichments of motifs from the ELM database in RDs compared to 50 AA candidate tiles outside of RDs from the library used for RD-seq

## Sheet: CoR_ELM_195RDs
RD.name	oligoId.bestOligo	aaSeq.bestOligo	pos.bestOligo.AA	ELM.start	ELM.end	ELM.Identifier	FunctionalSiteName	Description	Regex	Probability
ab	FBtr0332558_FBgn0264442_169	PLALNSGGRMMGHDEMAENDGDMRREGSEPMDLGLDNNQSGSNHEVANSD	FBtr0332558_841_890	30	34	LIG_CtBP_PxDLS_1	CtBP ligand motif	The PxDLS motif interacts with the NAD-dependent repressor CtBP proteins.	(P[LVIPME][DENS][LM][VASTRG])|(G[LVIPME][DENS][LM][VASTRG]((K)|(.[KR])))	0.000117291
B-H1	FBtr0074430_FBgn0011758_21	GLQPPAVAHSIHSTTTMSSGGSTTTASGIGKPNRSRFMINDILAGSAAAA	FBtr0074430_41_90	36	44	LIG_EH1_1	eh1 motif	The engrailed homology domain 1 motif is found in homeodomain containing active repressors and other transcription families, and allows for the recruitment of Groucho/TLE corepressors.	.[FYH].[IVM][^WFYP][^WFYP][ILM][ILMV].	7.85798e-05
B-H2	FBtr0074429_FBgn0004854_9	GSAPSATAHHPAAVGGGMPRPASPAVGSNTTTATATTATRSRFMITDILA	FBtr0074429_17_66	42	50	LIG_EH1_1	eh1 motif	The engrailed homology domain 1 motif is found in homeodomain containing active repressors and other transcription families, and allows for the recruitment of Groucho/TLE corepressors.	.[FYH].[IVM][^WFYP][^WFYP][ILM][ILMV].	7.85798e-05
bap	FBtr0084087_FBgn0004862_8	GLSKSLTTPFSINDILTRSNPETRRMSSVDSEPEPEKLKPSSDRERSISK	FBtr0084087_15_64	9	17	LIG_EH1_1	eh1 motif	The engrailed homology domain 1 motif is found in homeodomain containing active repressors and other transcription families, and allows for the recruitment of Groucho/TLE corepressors.	.[FYH].[IVM][^WFYP][^WFYP][ILM][ILMV].	7.85798e-05
brk	FBtr0071048_FBgn0024250_215	EPETETENEDVEVDVETEQPEEHKLPSKQVKLFKPYLLDDDEEQDHHHHH	FBtr0071048_429_478	33	36	LIG_WRPW_2	WRPW motif	The WRPW motif mediates recruitment of transcriptional co-repressors of the Groucho/transducin-like enhancer-of-split (TLE) family. LIG_WRPW_2 is not restricted to the C-terminus (in contrast to LIG_WRPW_1).	[WFY][KR]P[WFY]	1.82474e-05
C15	FBtr0084111_FBgn0004863_11	DESETPLSESLQSEQTRSSSSENLPFSISRLLSKPFETSHHHHNNNNHLL	FBtr0084111_51_100	25	33	LIG_EH1_1	eh1 motif	The engrailed homology domain 1 motif is found in homeodomain containing active repressors and other transcription families, and allows for the recruitment of Groucho/TLE corepressors.	.[FYH].[IVM][^WFYP][^WFYP][ILM][ILMV].	7.85798e-05
CG10348	FBtr0301647_FBgn0032707_13	TTTGRLQHQHSHQQHQTLNHHAKGKRRSSFDQPLDLRLAHKRKTDLVDQG	FBtr0301647_61_110	33	37	LIG_CtBP_PxDLS_1	CtBP ligand motif	The PxDLS motif interacts with the NAD-dependent repressor CtBP proteins.	(P[LVIPME][DENS][LM][VASTRG])|(G[LVIPME][DENS][LM][VASTRG]((K)|(.[KR])))	0.000117291
CG11122-tRD1	FBtr0073481_FBgn0030266_298	EARNLIGLDMEMEPLDLSKKSSRKPSPVPPPRMQQELPMPLVPLPLVTNA	FBtr0073481_1486_1535	14	18	LIG_CtBP_PxDLS_1	CtBP ligand motif	The PxDLS motif interacts with the NAD-dependent repressor CtBP proteins.	(P[LVIPME][DENS][LM][VASTRG])|(G[LVIPME][DENS][LM][VASTRG]((K)|(.[KR])))	0.000117291
CG12299	FBtr0080113_FBgn0032295_1	MAVQLKQSYHHLPLTITPILQQTHLLPQQAPNPPQQQPQQPQPPDLTFHC	FBtr0080113_1_50	43	47	LIG_CtBP_PxDLS_1	CtBP ligand motif	The PxDLS motif interacts with the NAD-dependent repressor CtBP proteins.	(P[LVIPME][DENS][LM][VASTRG])|(G[LVIPME][DENS][LM][VASTRG]((K)|(.[KR])))	0.000117291
CG15269	FBtr0080704_FBgn0028878_6	AGAQLPPAQVTDFSISKILGKERKSAQDTSTNILDLSKSSSNSIRSPQAL	FBtr0080704_26_75	12	20	LIG_EH1_1	eh1 motif	The engrailed homology domain 1 motif is found in homeodomain containing active repressors and other transcription families, and allows for the recruitment of Groucho/TLE corepressors.	.[FYH].[IVM][^WFYP][^WFYP][ILM][ILMV].	7.85798e-05
CG18599-tRD2	FBtr0083571_FBgn0038592_30	AATATSHAQLIEAAAAHSSLDVGKSFTIAAILGLQSQRKDYNNAINLSLH	FBtr0083571_146_195	25	33	LIG_EH1_1	eh1 motif	The engrailed homology domain 1 motif is found in homeodomain containing active repressors and other transcription families, and allows for the recruitment of Groucho/TLE corepressors.	.[FYH].[IVM][^WFYP][^WFYP][ILM][ILMV].	7.85798e-05
CG42741	FBtr0303203_FBgn0261705_6	PVDLSLRSPRASTSHGSSSSSYKFSSANKAVGYSNGKPGGSSGSSSSSGF	FBtr0303203_26_75	1	5	LIG_CtBP_PxDLS_1	CtBP ligand motif	The PxDLS motif interacts with the NAD-dependent repressor CtBP proteins.	(P[LVIPME][DENS][LM][VASTRG])|(G[LVIPME][DENS][LM][VASTRG]((K)|(.[KR])))	0.000117291
CHES-1-like-tRD3	FBtr0071079_FBgn0029504_211	GGAGSDSNCASSDAAYDSSEENHNITPEEMADRQRHRDGVDALLSLSGSS	FBtr0071079_1051_1100	27	31	LIG_CtBP_PxDLS_1	CtBP ligand motif	The PxDLS motif interacts with the NAD-dependent repressor CtBP proteins.	(P[LVIPME][DENS][LM][VASTRG])|(G[LVIPME][DENS][LM][VASTRG]((K)|(.[KR])))	0.000117291
D12	FBtr0079707_FBgn0027490_117	KQAAKQQSLLKPQLSLLKPPSETRWHMLQCMQHDHGYANMSGEMEEKPML	FBtr0079707_581_630	34	37	LIG_HCF-1_HBM_1	HCF-1 binding motif	The DHxY Host Cell Factor-1 binding motif (HBM) interacts with the N-terminal kelch propeller domain of the cell cycle regulator HCF-1	[DE]H.Y	5.07386e-05
Dbx	FBtr0290136_FBgn0261723_24	ADVDEPVSIKLPKVEPKETSMPTVGNTILKDTNSKPILKFSVSAILGDTR	FBtr0290136_116_165	39	47	LIG_EH1_1	eh1 motif	The engrailed homology domain 1 motif is found in homeodomain containing active repressors and other transcription families, and allows for the recruitment of Groucho/TLE corepressors.	.[FYH].[IVM][^WFYP][^WFYP][ILM][ILMV].	7.85798e-05
dmrt11E	FBtr0073768_FBgn0030477_66	QHIYHPMPPTIPLTIPPTNPAMTTPAVTTASTGSGKKPKLSFSIESIMGI	FBtr0073768_326_375	41	49	LIG_EH1_1	eh1 motif	The engrailed homology domain 1 motif is found in homeodomain containing active repressors and other transcription families, and allows for the recruitment of Groucho/TLE corepressors.	.[FYH].[IVM][^WFYP][^WFYP][ILM][ILMV].	7.85798e-05
Doc1	FBtr0076522_FBgn0028789_171	MPMPPATYAPTVAPVSPVASQPVGSSTPTTSPRPSTSTKRNSFSISAILA	FBtr0076522_341_390	42	50	LIG_EH1_1	eh1 motif	The engrailed homology domain 1 motif is found in homeodomain containing active repressors and other transcription families, and allows for the recruitment of Groucho/TLE corepressors.	.[FYH].[IVM][^WFYP][^WFYP][ILM][ILMV].	7.85798e-05
Doc3	FBtr0076521_FBgn0035954_75	VDVVGTAPAAPPPPSPPVPATATAPASSSSDPTMAKPKRSSFSISDILGT	FBtr0076521_371_420	41	49	LIG_EH1_1	eh1 motif	The engrailed homology domain 1 motif is found in homeodomain containing active repressors and other transcription families, and allows for the recruitment of Groucho/TLE corepressors.	.[FYH].[IVM][^WFYP][^WFYP][ILM][ILMV].	7.85798e-05
Dr	FBtr0085441_FBgn0000492_20	HQQHQQQQQQQQQAAALQLAAVHPPAHHLHKTTSRLSNFSVASLLADTRP	FBtr0085441_96_145	38	46	LIG_EH1_1	eh1 motif	The engrailed homology domain 1 motif is found in homeodomain containing active repressors and other transcription families, and allows for the recruitment of Groucho/TLE corepressors.	.[FYH].[IVM][^WFYP][^WFYP][ILM][ILMV].	7.85798e-05
E5	FBtr0082880_FBgn0008646_4	PTSPFVSSSSSVAASSTSVSASSTVSASASSKPKLAFSIDSIVGESSTRS	FBtr0082880_16_65	36	44	LIG_EH1_1	eh1 motif	The engrailed homology domain 1 motif is found in homeodomain containing active repressors and other transcription families, and allows for the recruitment of Groucho/TLE corepressors.	.[FYH].[IVM][^WFYP][^WFYP][ILM][ILMV].	7.85798e-05
Eip93F	FBtr0112874_FBgn0264490_64	SVDAPLDLSSKPSPNSSISGDVKSVRACATPTPSGRRAYSEEDLSRALQD	FBtr0112874_316_365	5	9	LIG_CtBP_PxDLS_1	CtBP ligand motif	The PxDLS motif interacts with the NAD-dependent repressor CtBP proteins.	(P[LVIPME][DENS][LM][VASTRG])|(G[LVIPME][DENS][LM][VASTRG]((K)|(.[KR])))	0.000117291
ems	FBtr0082863_FBgn0000576_2	PPVPTAAAAVMMPTPKQKIGFSIESIVGNDVSTAGGNSTPDLSGPQSPPP	FBtr0082863_6_55	20	28	LIG_EH1_1	eh1 motif	The engrailed homology domain 1 motif is found in homeodomain containing active repressors and other transcription families, and allows for the recruitment of Groucho/TLE corepressors.	.[FYH].[IVM][^WFYP][^WFYP][ILM][ILMV].	7.85798e-05
en	FBtr0088095_FBgn0000577_71	EDDDIDVDVDDTSAGGRLPPPAHQQQSTAKPSLAFSISNILSDRFGDVQK	FBtr0088095_141_190	34	42	LIG_EH1_1	eh1 motif	The engrailed homology domain 1 motif is found in homeodomain containing active repressors and other transcription families, and allows for the recruitment of Groucho/TLE corepressors.	.[FYH].[IVM][^WFYP][^WFYP][ILM][ILMV].	7.85798e-05
erm	FBtr0330202_FBgn0031375_10	DEQSAKRACPLKFSIAKIMEPDHRPSQVPPPQPAPVSFATNDDDEDEDPE	FBtr0330202_46_95	12	20	LIG_EH1_1	eh1 motif	The engrailed homology domain 1 motif is found in homeodomain containing active repressors and other transcription families, and allows for the recruitment of Groucho/TLE corepressors.	.[FYH].[IVM][^WFYP][^WFYP][ILM][ILMV].	7.85798e-05
exex	FBtr0076751_FBgn0041156_94	PVSPQPAANHLSHSGATMATTTLLPPAQSQPKKSFCIDALLAKSQHQSGE	FBtr0076751_187_236	34	42	LIG_EH1_1	eh1 motif	The engrailed homology domain 1 motif is found in homeodomain containing active repressors and other transcription families, and allows for the recruitment of Groucho/TLE corepressors.	.[FYH].[IVM][^WFYP][^WFYP][ILM][ILMV].	7.85798e-05
fd102C	FBtr0089251_FBgn0039937_63	QPTQLQQPHSHHQHFAYINSTTTTTIANMFSQTRKRQFDVASLLAPDVQI	FBtr0089251_311_360	37	45	LIG_EH1_1	eh1 motif	The engrailed homology domain 1 motif is found in homeodomain containing active repressors and other transcription families, and allows for the recruitment of Groucho/TLE corepressors.	.[FYH].[IVM][^WFYP][^WFYP][ILM][ILMV].	7.85798e-05
fd19B	FBtr0070032_FBgn0031086_1	MDTTPIFQSSFSIRSLLSVDKKEESPISKHNSGSSFSSCSSSSSNSSSDS	FBtr0070032_1_50	10	18	LIG_EH1_1	eh1 motif	The engrailed homology domain 1 motif is found in homeodomain containing active repressors and other transcription families, and allows for the recruitment of Groucho/TLE corepressors.	.[FYH].[IVM][^WFYP][^WFYP][ILM][ILMV].	7.85798e-05
fd96Ca	FBtr0084770_FBgn0004897_41	NLPALTSSEIEGPLSLRPKRSFTIESLITPDKPEHPSEDEDDEDDRVDID	FBtr0084770_201_250	21	29	LIG_EH1_1	eh1 motif	The engrailed homology domain 1 motif is found in homeodomain containing active repressors and other transcription families, and allows for the recruitment of Groucho/TLE corepressors.	.[FYH].[IVM][^WFYP][^WFYP][ILM][ILMV].	7.85798e-05
fd96Ca	FBtr0084770_FBgn0004897_41	NLPALTSSEIEGPLSLRPKRSFTIESLITPDKPEHPSEDEDDEDDRVDID	FBtr0084770_201_250	13	17	LIG_CtBP_PxDLS_1	CtBP ligand motif	The PxDLS motif interacts with the NAD-dependent repressor CtBP proteins.	(P[LVIPME][DENS][LM][VASTRG])|(G[LVIPME][DENS][LM][VASTRG]((K)|(.[KR])))	0.000117291
fd96Cb	FBtr0084771_FBgn0004898_32	ANASAAQMSPYKATPPILPTTVTQLPARPKRAFTIESLMAPDPASTPNEG	FBtr0084771_156_205	32	40	LIG_EH1_1	eh1 motif	The engrailed homology domain 1 motif is found in homeodomain containing active repressors and other transcription families, and allows for the recruitment of Groucho/TLE corepressors.	.[FYH].[IVM][^WFYP][^WFYP][ILM][ILMV].	7.85798e-05
FoxL1	FBtr0073192_FBgn0004895_64	RETSSSGAPVLAEAFNGIKDVVDAPGSSPVASSNRSKTTLFTIDNIIGKP	FBtr0073192_316_365	40	48	LIG_EH1_1	eh1 motif	The engrailed homology domain 1 motif is found in homeodomain containing active repressors and other transcription families, and allows for the recruitment of Groucho/TLE corepressors.	.[FYH].[IVM][^WFYP][^WFYP][ILM][ILMV].	7.85798e-05
Gsc	FBtr0343220_FBgn0010323_35	AQHQQSQSQTPSSDDGSQSGVTILEEERRGGAAAASLFTIDSILGSRQQG	FBtr0343220_69_118	37	45	LIG_EH1_1	eh1 motif	The engrailed homology domain 1 motif is found in homeodomain containing active repressors and other transcription families, and allows for the recruitment of Groucho/TLE corepressors.	.[FYH].[IVM][^WFYP][^WFYP][ILM][ILMV].	7.85798e-05
H15	FBtr0079076_FBgn0016660_10	GSSHHHHHQNHHHHHPLNNHHNHNHNQHNISFATDFSIAAIMARGGNAPS	FBtr0079076_46_95	35	43	LIG_EH1_1	eh1 motif	The engrailed homology domain 1 motif is found in homeodomain containing active repressors and other transcription families, and allows for the recruitment of Groucho/TLE corepressors.	.[FYH].[IVM][^WFYP][^WFYP][ILM][ILMV].	7.85798e-05
H2.0	FBtr0079227_FBgn0001170_8	PDPVNVDHELPTKESCASTTIVSTSPTSATSTTKVKLSFSVDRLLGSEPE	FBtr0079227_36_85	38	46	LIG_EH1_1	eh1 motif	The engrailed homology domain 1 motif is found in homeodomain containing active repressors and other transcription families, and allows for the recruitment of Groucho/TLE corepressors.	.[FYH].[IVM][^WFYP][^WFYP][ILM][ILMV].	7.85798e-05
ham	FBtr0305620_FBgn0045852_122	DDRKSIDIMSTPPPADTPSGGDGPLDLSICRKRSAGSFFTAPAEDNLMLH	FBtr0305620_606_655	24	28	LIG_CtBP_PxDLS_1	CtBP ligand motif	The PxDLS motif interacts with the NAD-dependent repressor CtBP proteins.	(P[LVIPME][DENS][LM][VASTRG])|(G[LVIPME][DENS][LM][VASTRG]((K)|(.[KR])))	0.000117291
hbn	FBtr0071556_FBgn0008636_1	MMTTTTSQHHQHHPIMPPAMRPAPVQESPVSRPRAVYSIDQILGNQHQIK	FBtr0071556_1_50	36	44	LIG_EH1_1	eh1 motif	The engrailed homology domain 1 motif is found in homeodomain containing active repressors and other transcription families, and allows for the recruitment of Groucho/TLE corepressors.	.[FYH].[IVM][^WFYP][^WFYP][ILM][ILMV].	7.85798e-05
HGTX	FBtr0075720_FBgn0040318_54	GSSSSSSTTTTNTNSQGAPNPHGIDTILSKPPPVTSAGLSALTGAGIPRF	FBtr0075720_266_315	21	29	LIG_EH1_1	eh1 motif	The engrailed homology domain 1 motif is found in homeodomain containing active repressors and other transcription families, and allows for the recruitment of Groucho/TLE corepressors.	.[FYH].[IVM][^WFYP][^WFYP][ILM][ILMV].	7.85798e-05
hkb	FBtr0078951_FBgn0261434_3	TYSRLFRPWDTQRQAATSAAPRTVKQEPEAITIKTELASSSFGHDCDGDF	FBtr0078951_11_60	6	9	LIG_WRPW_2	WRPW motif	The WRPW motif mediates recruitment of transcriptional co-repressors of the Groucho/transducin-like enhancer-of-split (TLE) family. LIG_WRPW_2 is not restricted to the C-terminus (in contrast to LIG_WRPW_1).	[WFY][KR]P[WFY]	1.82474e-05
Hmx	FBtr0330386_FBgn0264005_44	SSGGGGGKSTTGSNGFTSFSISSILSRSEPAKKNGAAGLITPIPQLPQPG	FBtr0330386_216_265	18	26	LIG_EH1_1	eh1 motif	The engrailed homology domain 1 motif is found in homeodomain containing active repressors and other transcription families, and allows for the recruitment of Groucho/TLE corepressors.	.[FYH].[IVM][^WFYP][^WFYP][ILM][ILMV].	7.85798e-05
inv	FBtr0088068_FBgn0001269_53	HMQNHLNNNENLHERALKFSIDNILKADFGSRLPKIGALSGNIGGGSVSG	FBtr0088068_261_310	18	26	LIG_EH1_1	eh1 motif	The engrailed homology domain 1 motif is found in homeodomain containing active repressors and other transcription families, and allows for the recruitment of Groucho/TLE corepressors.	.[FYH].[IVM][^WFYP][^WFYP][ILM][ILMV].	7.85798e-05
kni	FBtr0344836_FBgn0001320_158	IGGETTSVVPVHPPTVSAQEGPMDLSMKTSRSSVHSFNDSGSEDQEVEVA	FBtr0344836_315_364	22	26	LIG_CtBP_PxDLS_1	CtBP ligand motif	The PxDLS motif interacts with the NAD-dependent repressor CtBP proteins.	(P[LVIPME][DENS][LM][VASTRG])|(G[LVIPME][DENS][LM][VASTRG]((K)|(.[KR])))	0.000117291
lbe	FBtr0084091_FBgn0011278_52	EPRDHTPSPPSAVPEPQTNQTTKSAIEGVKSFSIADILGHSEKQREESVS	FBtr0084091_103_152	31	39	LIG_EH1_1	eh1 motif	The engrailed homology domain 1 motif is found in homeodomain containing active repressors and other transcription families, and allows for the recruitment of Groucho/TLE corepressors.	.[FYH].[IVM][^WFYP][^WFYP][ILM][ILMV].	7.85798e-05
lbl	FBtr0332438_FBgn0008651_9	EHDRQKSSPVRVKSFSIADILGRGHEEDRVEKKPERIAIPNALPGVPAPL	FBtr0332438_41_90	14	22	LIG_EH1_1	eh1 motif	The engrailed homology domain 1 motif is found in homeodomain containing active repressors and other transcription families, and allows for the recruitment of Groucho/TLE corepressors.	.[FYH].[IVM][^WFYP][^WFYP][ILM][ILMV].	7.85798e-05
lms	FBtr0342701_FBgn0034520_2	AVRRYPHSFSIEQILAKPEMRSSTSFEDSVQDESGRGGNCLGASRASSPA	FBtr0342701_6_55	8	16	LIG_EH1_1	eh1 motif	The engrailed homology domain 1 motif is found in homeodomain containing active repressors and other transcription families, and allows for the recruitment of Groucho/TLE corepressors.	.[FYH].[IVM][^WFYP][^WFYP][ILM][ILMV].	7.85798e-05
MESR4	FBtr0086946_FBgn0034240_313	EEREDSLVNLPPAKLHVAWSDHDYCKLYRTPAPSPVKQKSANKSSIKTPG	FBtr0086946_1561_1610	21	24	LIG_HCF-1_HBM_1	HCF-1 binding motif	The DHxY Host Cell Factor-1 binding motif (HBM) interacts with the N-terminal kelch propeller domain of the cell cycle regulator HCF-1	[DE]H.Y	5.07386e-05
mid	FBtr0079093_FBgn0261963_3	NGVPAAPAAPNASGQTTTTASKSAAGSATDFSIAAIMAREDASSRESSIR	FBtr0079093_11_60	30	38	LIG_EH1_1	eh1 motif	The engrailed homology domain 1 motif is found in homeodomain containing active repressors and other transcription families, and allows for the recruitment of Groucho/TLE corepressors.	.[FYH].[IVM][^WFYP][^WFYP][ILM][ILMV].	7.85798e-05
Mnt	FBtr0301821_FBgn0023215_1	MSGIGGIGVLLEAAQFLEQHEKLPQAGGGGGSALGVGVALPQQQQQTVHC	FBtr0301821_1_50	7	17	LIG_Sin3_1	SID	Motif interacts with PAH2 domain in the Sin3 scaffold protein.	[LIV]..[LM]L.AA.[FY][LI]	1.75871e-08
NK7.1	FBtr0082941_FBgn0024321_31	QQTVQLQQQRRSVSTPAITTTPGPPTNWHAHVYDRLPPHPTPHSIADILG	FBtr0082941_151_200	42	50	LIG_EH1_1	eh1 motif	The engrailed homology domain 1 motif is found in homeodomain containing active repressors and other transcription families, and allows for the recruitment of Groucho/TLE corepressors.	.[FYH].[IVM][^WFYP][^WFYP][ILM][ILMV].	7.85798e-05
odd	FBtr0077557_FBgn0002985_171	ATSHSVPNQALSSPQPENLAQHLPVLDLSSSSSSSEKPKRMLGFTIDEIM	FBtr0077557_341_390	16	20	LIG_CtBP_PxDLS_1	CtBP ligand motif	The PxDLS motif interacts with the NAD-dependent repressor CtBP proteins.	(P[LVIPME][DENS][LM][VASTRG])|(G[LVIPME][DENS][LM][VASTRG]((K)|(.[KR])))	0.000117291
Poxn	FBtr0087311_FBgn0003130_65	GKSSPAALSLTASGGGNGAGSAPEASPGSTLSHSRKRNPYSIEELLKKPE	FBtr0087311_321_370	39	47	LIG_EH1_1	eh1 motif	The engrailed homology domain 1 motif is found in homeodomain containing active repressors and other transcription families, and allows for the recruitment of Groucho/TLE corepressors.	.[FYH].[IVM][^WFYP][^WFYP][ILM][ILMV].	7.85798e-05
pps	FBtr0304744_FBgn0082831_38	YKRTAETDALMEVIRNDHNYTPFTSPEQLKNHKRDEKMAMEMQAQSRKII	FBtr0304744_186_235	17	20	LIG_HCF-1_HBM_1	HCF-1 binding motif	The DHxY Host Cell Factor-1 binding motif (HBM) interacts with the N-terminal kelch propeller domain of the cell cycle regulator HCF-1	[DE]H.Y	5.07386e-05
shn-tRD2	FBtr0330619_FBgn0003396_283	PLGSPAAGTLPPTTADNHHSATAQHRQSIDYKPYKPKFHNASLYSCSSKE	FBtr0330619_565_614	31	34	LIG_WRPW_2	WRPW motif	The WRPW motif mediates recruitment of transcriptional co-repressors of the Groucho/transducin-like enhancer-of-split (TLE) family. LIG_WRPW_2 is not restricted to the C-terminus (in contrast to LIG_WRPW_1).	[WFY][KR]P[WFY]	1.82474e-05
slou	FBtr0084123_FBgn0002941_207	VDLTRSVNSSAAANPSSASTSASSDRDAATKRLAFSVENILDPNKFTGNK	FBtr0084123_413_462	34	42	LIG_EH1_1	eh1 motif	The engrailed homology domain 1 motif is found in homeodomain containing active repressors and other transcription families, and allows for the recruitment of Groucho/TLE corepressors.	.[FYH].[IVM][^WFYP][^WFYP][ILM][ILMV].	7.85798e-05
slp1	FBtr0077499_FBgn0003430_2	MEFKSNFSIDAILAKKPINTATQPIKTEPVHHHHQYVHPYSNSDGELSAS	FBtr0077499_6_55	6	14	LIG_EH1_1	eh1 motif	The engrailed homology domain 1 motif is found in homeodomain containing active repressors and other transcription families, and allows for the recruitment of Groucho/TLE corepressors.	.[FYH].[IVM][^WFYP][^WFYP][ILM][ILMV].	7.85798e-05
tin	FBtr0084086_FBgn0004110_10	TQSPSPGSLTNADALNTTPFSVKDILNMVNQTEAYEGSYGHIDGAATASA	FBtr0084086_19_68	19	27	LIG_EH1_1	eh1 motif	The engrailed homology domain 1 motif is found in homeodomain containing active repressors and other transcription families, and allows for the recruitment of Groucho/TLE corepressors.	.[FYH].[IVM][^WFYP][^WFYP][ILM][ILMV].	7.85798e-05
tio	FBtr0089377_FBgn0028979_37	VQCDNGPLDLSVSTGKRQESVSPPARKIPRSISADYKSPLPPGSWMPPIN	FBtr0089377_181_230	7	11	LIG_CtBP_PxDLS_1	CtBP ligand motif	The PxDLS motif interacts with the NAD-dependent repressor CtBP proteins.	(P[LVIPME][DENS][LM][VASTRG])|(G[LVIPME][DENS][LM][VASTRG]((K)|(.[KR])))	0.000117291
tou	FBtr0113066_FBgn0033636_150	SNPITIDDFDAPLNLSMKPSDKSNSSSSNAAAGGSSSSSAALANLASDYQ	FBtr0113066_746_795	12	16	LIG_CtBP_PxDLS_1	CtBP ligand motif	The PxDLS motif interacts with the NAD-dependent repressor CtBP proteins.	(P[LVIPME][DENS][LM][VASTRG])|(G[LVIPME][DENS][LM][VASTRG]((K)|(.[KR])))	0.000117291
unc-4	FBtr0340626_FBgn0024184_108	HGHQHNHHQHHLHHGSASASAAAAVANLVHQTSPISMRRSNPFSIESLLF	FBtr0340626_536_585	42	50	LIG_EH1_1	eh1 motif	The engrailed homology domain 1 motif is found in homeodomain containing active repressors and other transcription families, and allows for the recruitment of Groucho/TLE corepressors.	.[FYH].[IVM][^WFYP][^WFYP][ILM][ILMV].	7.85798e-05
unc-4	FBtr0340626_FBgn0024184_108	HGHQHNHHQHHLHHGSASASAAAAVANLVHQTSPISMRRSNPFSIESLLF	FBtr0340626_536_585	34	38	LIG_CtBP_PxDLS_1	CtBP ligand motif	The PxDLS motif interacts with the NAD-dependent repressor CtBP proteins.	(P[LVIPME][DENS][LM][VASTRG])|(G[LVIPME][DENS][LM][VASTRG]((K)|(.[KR])))	0.000117291
unpg	FBtr0088586_FBgn0015561_1	MERPALLQNGEIGTMESPTTRLASKPFPKPFSIESLIANQTPATATPPSP	FBtr0088586_1_50	30	38	LIG_EH1_1	eh1 motif	The engrailed homology domain 1 motif is found in homeodomain containing active repressors and other transcription families, and allows for the recruitment of Groucho/TLE corepressors.	.[FYH].[IVM][^WFYP][^WFYP][ILM][ILMV].	7.85798e-05
vnd	FBtr0110929_FBgn0261930_22.1	DAKVPSSQRSGFHISDILNLEGSELKNAAAAAAAAAHHGSDLSHHSASES	FBtr0110929_43_92	11	19	LIG_EH1_1	eh1 motif	The engrailed homology domain 1 motif is found in homeodomain containing active repressors and other transcription families, and allows for the recruitment of Groucho/TLE corepressors.	.[FYH].[IVM][^WFYP][^WFYP][ILM][ILMV].	7.85798e-05
wor	FBtr0080740_FBgn0001983_1	MDKLKYSRCPLKKRPIMVEESSPEDHLSHDEGPVDLSVASAAVPMEPHWM	FBtr0080740_1_50	33	37	LIG_CtBP_PxDLS_1	CtBP ligand motif	The PxDLS motif interacts with the NAD-dependent repressor CtBP proteins.	(P[LVIPME][DENS][LM][VASTRG])|(G[LVIPME][DENS][LM][VASTRG]((K)|(.[KR])))	0.000117291
zfh1	FBtr0085701_FBgn0004606_385	APPMPIDSQASLTREDQPLDLSVKRDPLTPKSESSPPYIAPPSGEALNPE	FBtr0085701_769_818	18	22	LIG_CtBP_PxDLS_1	CtBP ligand motif	The PxDLS motif interacts with the NAD-dependent repressor CtBP proteins.	(P[LVIPME][DENS][LM][VASTRG])|(G[LVIPME][DENS][LM][VASTRG]((K)|(.[KR])))	0.000117291

## Sheet: All_ELM_195RDs
RD.name	ELM.start	ELM.end	ELMIdentifier	FunctionalSiteName	Description	Regex	Probability
ab	5	8	MOD_GlcNHglycan	Glycosaminoglycan attachment site	Glycosaminoglycan attachment site	[ED]{0,3}.(S)[GA].	0.0179191
ab	37	42	MOD_N-GLC_1	N-glycosylation site	Generic motif for N-glycosylation. It was shown that Trp, Asp, and Glu are uncommon before the Ser/Thr position. Efficient glycosylation usually occurs when ~60 residues or more separate the glycosylation acceptor site from the C-terminus.	.(N)[^P][ST]..	0.00501782
ab	30	34	LIG_CtBP_PxDLS_1	CtBP ligand motif	The PxDLS motif interacts with the NAD-dependent repressor CtBP proteins.	(P[LVIPME][DENS][LM][VASTRG])|(G[LVIPME][DENS][LM][VASTRG]((K)|(.[KR])))	0.000117291
ab	23	25	TRG_ER_diArg_1	di Arginine retention/retrieving signal	The di-Arg ER retention motif is defined by two consecutive arginine residues (RR) or with a single residue insertion (RXR). The motif is completed by an adjacent hydrophobic/arginine residue which may be on either side of the Arg pair.	([LIVMFYWPR]R[^YFWDE]{0,1}R)|(R[^YFWDE]{0,1}R[LIVMFYWPR])	0.00536927
ab	39	42	MOD_GlcNHglycan	Glycosaminoglycan attachment site	Glycosaminoglycan attachment site	[ED]{0,3}.(S)[GA].	0.0179191
ab	24	26	CLV_PCSK_KEX2_1	PCSK cleavage site	Yeast kexin 2 cleavage site (K-R-|-X or R-R-|-X).	[KR]R.	0.00797346
ab	24	26	CLV_NRD_NRD_1	NRD cleavage site	N-Arg dibasic convertase (NRD/Nardilysin) cleavage site (X-|-R-K or R-|-R-X).	(.RK)|(RR[^KR])	0.00746473
ab	3	7	DOC_USP7_MATH_1	USP7 binding motif	The USP7 MATH domain binding motif variant based on the MDM2 and p53 interactions.	[PA][^P][^FYWIL]S[^P]	0.0123885
ab	39	45	MOD_CK2_1	Casein kinase 2 (CK2) Phosphorylation site	Casein kinase 2 (CK2) phosphorylation site	...([ST])..E	0.0145681
ADD1	9	16	MOD_CDK_SPxxK_3	CDK Phosphorylation Site	Longer version of the CDK phosphorylation site which shows specificity towards a lysine/arginine residue at position +4 after the phospho-Ser/Thr	...([ST])P..[RK]	0.00192872
ADD1	36	39	TRG_ER_diArg_1	di Arginine retention/retrieving signal	The di-Arg ER retention motif is defined by two consecutive arginine residues (RR) or with a single residue insertion (RXR). The motif is completed by an adjacent hydrophobic/arginine residue which may be on either side of the Arg pair.	([LIVMFYWPR]R[^YFWDE]{0,1}R)|(R[^YFWDE]{0,1}R[LIVMFYWPR])	0.00536927
ADD1	21	27	MOD_PKA_1	PKA Phosphorylation site	Main preference for PKA-type AGC kinase phosphorylation.	[RK][RK].([ST])[^P]..	0.00231509
ADD1	20	29	LIG_14-3-3_CanoR_1	14-3-3 binding phosphopeptide motif	Canonical Arg-containing phospho-motif mediating a strong interaction with 14-3-3 proteins.	R[^DE]{0,2}[^DEPG]([ST])(([FWYLMV].)|([^PRIKGN]P)|([^PRIKGN].{2,4}[VILMFWYP]))	0.00447667
ADD1	40	49	MOD_SUMO_rev_2	Sumoylation site	Inverted version of SUMOylation motif recognized for modification by SUMO-1	[SDE].{0,5}[DE].(K).{0,1}[AIFLMPSTV]	0.0128026
ADD1	35	45	MOD_SUMO_rev_2	Sumoylation site	Inverted version of SUMOylation motif recognized for modification by SUMO-1	[SDE].{0,5}[DE].(K).{0,1}[AIFLMPSTV]	0.0128026
ADD1	3	11	MOD_SUMO_rev_2	Sumoylation site	Inverted version of SUMOylation motif recognized for modification by SUMO-1	[SDE].{0,5}[DE].(K).{0,1}[AIFLMPSTV]	0.0128026
ADD1	22	26	DOC_USP7_UBL2_3	USP7 binding motif	The USP7 CTD domain binding motif variant based on the ICP0 and DNMT1 interactions	K...K	0.00374177
ADD1	9	14	DOC_WW_Pin1_4	WW domain ligands	The Class IV WW domain interaction motif is recognised primarily by the Pin1 phosphorylation-dependent prolyl isomerase.	...([ST])P.	0.0154332
ADD1	41	49	MOD_SUMO_rev_2	Sumoylation site	Inverted version of SUMOylation motif recognized for modification by SUMO-1	[SDE].{0,5}[DE].(K).{0,1}[AIFLMPSTV]	0.0128026
ADD1	45	49	LIG_WD40_WDR5_VDV_2	WDR5 WD40 repeat (blade 5,6)-binding ligand	Fungi-specific variant of the WDR5-binding motif that binds to a cleft between blades 5 and 6 of the WD40 repeat domain of WDR5, opposite of the Win motif-binding site, to mediate assembly of histone modification complexes.	[EDSTY].{0,4}[VIPLA][TSDEKR][ILVA]	0.0467786
ADD1	17	24	TRG_NLS_MonoExtN_4	NLS classical Nuclear Localization Signals	Monopartite variant of the classical basically charged NLS. N-extended version.	(([PKR].{0,1}[^DE])|([PKR]))((K[RK])|(RK))(([^DE][KR])|([KR][^DE]))[^DE]	0.00127639
ADD1	6	11	MOD_SUMO_rev_2	Sumoylation site	Inverted version of SUMOylation motif recognized for modification by SUMO-1	[SDE].{0,5}[DE].(K).{0,1}[AIFLMPSTV]	0.0128026
ADD1	44	48	DOC_USP7_UBL2_3	USP7 binding motif	The USP7 CTD domain binding motif variant based on the ICP0 and DNMT1 interactions	K...K	0.00374177
ADD1	17	21	DOC_USP7_UBL2_3	USP7 binding motif	The USP7 CTD domain binding motif variant based on the ICP0 and DNMT1 interactions	K...K	0.00374177
ADD1	31	35	LIG_Clathr_ClatBox_1	Clathrin box	Clathrin box motif found on cargo adaptor proteins, it interacts with the beta propeller structure located at the N-terminus of Clathrin heavy chain.	L[IVLMF].[IVLMF][DE]	0.000340551
ADD1	20	26	MOD_PKA_1	PKA Phosphorylation site	Main preference for PKA-type AGC kinase phosphorylation.	[RK][RK].([ST])[^P]..	0.00231509
ADD1	45	49	MOD_SUMO_rev_2	Sumoylation site	Inverted version of SUMOylation motif recognized for modification by SUMO-1	[SDE].{0,5}[DE].(K).{0,1}[AIFLMPSTV]	0.0128026
ADD1	7	13	LIG_SH3_3	SH3 ligand	This is the motif recognized by those SH3 domains with a non-canonical class I recognition specificity	...[PV]..P	0.0131729
ADD1	46	49	LIG_WD40_WDR5_VDV_2	WDR5 WD40 repeat (blade 5,6)-binding ligand	Fungi-specific variant of the WDR5-binding motif that binds to a cleft between blades 5 and 6 of the WD40 repeat domain of WDR5, opposite of the Win motif-binding site, to mediate assembly of histone modification complexes.	[EDSTY].{0,4}[VIPLA][TSDEKR][ILVA]	0.0467786
ADD1	19	24	TRG_NLS_MonoExtN_4	NLS classical Nuclear Localization Signals	Monopartite variant of the classical basically charged NLS. N-extended version.	(([PKR].{0,1}[^DE])|([PKR]))((K[RK])|(RK))(([^DE][KR])|([KR][^DE]))[^DE]	0.00127639
ADD1	19	21	CLV_NRD_NRD_1	NRD cleavage site	N-Arg dibasic convertase (NRD/Nardilysin) cleavage site (X-|-R-K or R-|-R-X).	(.RK)|(RR[^KR])	0.00746473
ADD1	9	15	MOD_ProDKin_1	MAPK Phosphorylation Site	Proline-Directed Kinase (e.g. MAPK) phosphorylation site in higher eukaryotes.	...([ST])P..	0.0154332
aly	20	26	MOD_PKA_2	PKA Phosphorylation site	Secondary preference for PKA-type AGC kinase phosphorylation.	.R.([ST])[^P]..	0.00945753
aly	22	26	LIG_SH2_STAP1	Phosphotyrosine ligands bound by SH2 domains	STAP1 Src Homology 2 (SH2) domain Class 2 binding motif	(Y)[DESTA][^GP][^GP][ILVFMWYA]	0.00102632
aly	21	27	LIG_FHA_1	FHA phosphopeptide ligands	Phosphothreonine motif binding a subset of FHA domains that show a preference for a large aliphatic amino acid at the pT+3 position.	..(T)..[ILV].	0.00866224
aly	16	23	LIG_PTB_Apo_2	PTB ligand	These phosphorylation-independent motifs bind to Dab-like PTB domains. Binding is not driven by contacts at the 0 or FY position, but instead is dependent upon the large number of hydrophobic and hydrogen bond contacts between motif and domain.	(.[^P].NP.[FY].)|(.[ILVMFY].N..[FY].)	0.000310821
aly	40	47	DOC_MAPK_gen_1	MAPK docking motifs	MAPK interacting molecules (e.g. MAPKKs, substrates, phosphatases) carry docking motif that help to regulate specific interaction in the MAPK cascade. The classic motif approximates (R/K)xxxx#x# where # is a hydrophobic residue.	[KR]{0,2}[KR].{0,2}[KR].{2,4}[ILVM].[ILVF]	0.0043238
aly	16	22	LIG_PTB_Phospho_1	PTB ligand	This phosphorylation-dependent motif binds to Shc-like and IRS-like PTB domains. The pTyr is positioned within a highly basic-charged anchoring pocket. A hydrophobic residue -5 (compared to pY) increases the affinity of the interaction.	(.[^P].NP.(Y))|(.[ILVMFY].N..(Y))	0.000135241
aly	20	22	CLV_PCSK_KEX2_1	PCSK cleavage site	Yeast kexin 2 cleavage site (K-R-|-X or R-R-|-X).	[KR]R.	0.00797346
aly	47	50	TRG_PTS1	PTS1	Generic PTS1 ELM for all eukaryotes	(.[SAPTC][KRH][LMFI]$)|([KRH][SAPTC][NTS][LMFI]$)	1.51919e-05
aly	20	22	CLV_PCSK_PC1ET2_1	PCSK cleavage site	NEC1/NEC2 cleavage site (K-R-|-X).	KR.	0.00390277
aly	22	25	LIG_SH2_STAT5	Phosphotyrosine ligands bound by SH2 domains	STAT5 Src Homology 2 (SH2) domain binding motif.	(Y)[VLTFIC]..	0.00329587
aly	20	26	MOD_PKA_1	PKA Phosphorylation site	Main preference for PKA-type AGC kinase phosphorylation.	[RK][RK].([ST])[^P]..	0.00231509
aly	29	33	LIG_WD40_WDR5_VDV_2	WDR5 WD40 repeat (blade 5,6)-binding ligand	Fungi-specific variant of the WDR5-binding motif that binds to a cleft between blades 5 and 6 of the WD40 repeat domain of WDR5, opposite of the Win motif-binding site, to mediate assembly of histone modification complexes.	[EDSTY].{0,4}[VIPLA][TSDEKR][ILVA]	0.0467786
aly	1	6	MOD_N-GLC_1	N-glycosylation site	Generic motif for N-glycosylation. It was shown that Trp, Asp, and Glu are uncommon before the Ser/Thr position. Efficient glycosylation usually occurs when ~60 residues or more separate the glycosylation acceptor site from the C-terminus.	.(N)[^P][ST]..	0.00501782
aly	3	9	MOD_Plk_4	Polo-like kinase phosphosites	Ser/Thr residue phosphorylated by Plk4	..[^IRFW]([ST])[ILMVFWY][ILMVFWY].	0.00601927
aly	26	31	MOD_NEK2_1	NEK2 phosphorylation site	NEK2 phosphorylation motif with preferred Phe, Leu or Met in the -3 position to compensate for less favorable residues in the +1 and +2 position.	[FLM][^P][^P]([ST])[^DEP][^DE]	0.00979829
aly	24	28	TRG_Pf-PMV_PEXEL_1	Apicomplexan export motif	Plasmodium Export Element, PEXEL, is a trafficking signal for protein cleavage by PMV protease and export from Plasmodium parasites to infected host cells.	(R.[LI].[EDQ])|(R.L..[EDQ])|(K.L.E)	0.00216051
aly	24	28	CLV_PCSK_SKI1_1	PCSK cleavage site	Subtilisin/kexin isozyme-1 (SKI1) cleavage site ([RK]-X-[hydrophobic]-[LTKF]-|-X).	[RK].[AILMFV][LTKF].	0.00682053
aly	20	24	DOC_USP7_UBL2_3	USP7 binding motif	The USP7 CTD domain binding motif variant based on the ICP0 and DNMT1 interactions	K...K	0.00374177
aly	2	9	MOD_GSK3_1	GSK3 phosphorylation site	GSK3 phosphorylation recognition site	...([ST])...[ST]	0.0267866
aly	28	33	LIG_WD40_WDR5_VDV_2	WDR5 WD40 repeat (blade 5,6)-binding ligand	Fungi-specific variant of the WDR5-binding motif that binds to a cleft between blades 5 and 6 of the WD40 repeat domain of WDR5, opposite of the Win motif-binding site, to mediate assembly of histone modification complexes.	[EDSTY].{0,4}[VIPLA][TSDEKR][ILVA]	0.0467786
aly	3	9	MOD_PK_1	PK Phosphorylation site	Phosphorylase kinase phosphorylation site	[RK]..(S)[VI]..	0.000941754
aly	20	29	DOC_CYCLIN_RxL_1	Cyclin N-terminal Domain Docking Motifs	Both fungal and mammalian S-phase Cyclin/CDK complexes recognize specific RxL docking motifs in their target proteins.	(.|([KRH].{0,3}))[^EDWNSG][^D][RK][^D]L.{0,1}[FL].{0,3}[EDST]	0.00187928
aly	26	32	MOD_Plk_4	Polo-like kinase phosphosites	Ser/Thr residue phosphorylated by Plk4	..[^IRFW]([ST])[ILMVFWY][ILMVFWY].	0.00601927
aly	16	20	DOC_USP7_UBL2_3	USP7 binding motif	The USP7 CTD domain binding motif variant based on the ICP0 and DNMT1 interactions	K...K	0.00374177
aly	10	13	MOD_GlcNHglycan	Glycosaminoglycan attachment site	Glycosaminoglycan attachment site	[ED]{0,3}.(S)[GA].	0.0179191
aly	21	29	DOC_CYCLIN_RxL_1	Cyclin N-terminal Domain Docking Motifs	Both fungal and mammalian S-phase Cyclin/CDK complexes recognize specific RxL docking motifs in their target proteins.	(.|([KRH].{0,3}))[^EDWNSG][^D][RK][^D]L.{0,1}[FL].{0,3}[EDST]	0.00187928
aly	11	17	MOD_CK1_1	Casein kinase 1 (CK1) Phosphorylation site	CK1 phosphorylation site	S..([ST])...	0.0170407
aly	6	12	MOD_CK1_1	Casein kinase 1 (CK1) Phosphorylation site	CK1 phosphorylation site	S..([ST])...	0.0170407
aly	1	6	MOD_NMyristoyl	N-myristoylation site	Generic motif for N-Myristoylation site.	^M{0,1}(G)[^EDRKHPFYW]..[STAGCN][^P]	2.50193e-05
aly	12	15	MOD_SUMO_for_1	Sumoylation site	Motif recognised for modification by SUMO-1	[VILMAFP](K).E	0.001914
ash1	20	23	LIG_SH2_STAT5	Phosphotyrosine ligands bound by SH2 domains	STAT5 Src Homology 2 (SH2) domain binding motif.	(Y)[VLTFIC]..	0.00329587
ash1	14	20	TRG_NLS_MonoExtN_4	NLS classical Nuclear Localization Signals	Monopartite variant of the classical basically charged NLS. N-extended version.	(([PKR].{0,1}[^DE])|([PKR]))((K[RK])|(RK))(([^DE][KR])|([KR][^DE]))[^DE]	0.00127639
ash1	20	27	MOD_CDK_SPxxK_3	CDK Phosphorylation Site	Longer version of the CDK phosphorylation site which shows specificity towards a lysine/arginine residue at position +4 after the phospho-Ser/Thr	...([ST])P..[RK]	0.00192872
ash1	27	35	LIG_TRAF6	TRAF6 binding site	TRAF6 binding site. Members of the tumor necrosis factor receptor (TNFR) superfamily initiate intracellular signaling by recruiting the C-domain of the TNFR-associated factors (TRAFs) through their cytoplasmatic tails.	..P.E..[FYWHDE].	0.00171472
ash1	7	14	MOD_SUMO_rev_2	Sumoylation site	Inverted version of SUMOylation motif recognized for modification by SUMO-1	[SDE].{0,5}[DE].(K).{0,1}[AIFLMPSTV]	0.0128026
ash1	21	26	DOC_CKS1_1	Cks1 ligand	Phospho-dependent motif that mediates docking of CDK substrates and regulators to cyclin-CDK-bound Cks1.	[MPVLIFWYQ].(T)P..	0.00199146
ash1	2	7	MOD_N-GLC_1	N-glycosylation site	Generic motif for N-glycosylation. It was shown that Trp, Asp, and Glu are uncommon before the Ser/Thr position. Efficient glycosylation usually occurs when ~60 residues or more separate the glycosylation acceptor site from the C-terminus.	.(N)[^P][ST]..	0.00501782
ash1	9	14	MOD_SUMO_rev_2	Sumoylation site	Inverted version of SUMOylation motif recognized for modification by SUMO-1	[SDE].{0,5}[DE].(K).{0,1}[AIFLMPSTV]	0.0128026
ash1	17	19	CLV_PCSK_KEX2_1	PCSK cleavage site	Yeast kexin 2 cleavage site (K-R-|-X or R-R-|-X).	[KR]R.	0.00797346
ash1	17	19	CLV_PCSK_PC1ET2_1	PCSK cleavage site	NEC1/NEC2 cleavage site (K-R-|-X).	KR.	0.00390277
ash1	5	14	MOD_SUMO_rev_2	Sumoylation site	Inverted version of SUMOylation motif recognized for modification by SUMO-1	[SDE].{0,5}[DE].(K).{0,1}[AIFLMPSTV]	0.0128026
ash1	4	14	MOD_SUMO_rev_2	Sumoylation site	Inverted version of SUMOylation motif recognized for modification by SUMO-1	[SDE].{0,5}[DE].(K).{0,1}[AIFLMPSTV]	0.0128026
ash1	20	24	LIG_TRFH_1	TRFH domain docking motifs	TRF1 and TRF2 both bind to another shelterin protein: TIN2. The TRF1-TIN2 interaction was mediated by a short motif in the N-Ter of TIN2. TIN2 connects TRF1 to TRF2; this link contributes to the stabilization of TRF2 on telomeres.	[FY].L.P	0.000224005
ash1	6	14	MOD_SUMO_rev_2	Sumoylation site	Inverted version of SUMOylation motif recognized for modification by SUMO-1	[SDE].{0,5}[DE].(K).{0,1}[AIFLMPSTV]	0.0128026
ash1	12	16	DOC_USP7_UBL2_3	USP7 binding motif	The USP7 CTD domain binding motif variant based on the ICP0 and DNMT1 interactions	K...K	0.00374177
ash1	21	27	LIG_FHA_2	FHA phosphopeptide ligands	Phosphothreonine motif binding a subset of FHA domains that have a preference for an acidic amino acid at the pT+3 position.	..(T)..[DE].	0.00828644
ash1	1	2	DEG_Nend_UBRbox_3	N-degron	N-terminal motif that initiates protein degradation by binding to the UBR-box of N-recognins. This N-degron variant comprises N-terminal Asn or Gln as destabilizing residue.	^M{0,1}([NQ]).	0.000164535
ash1	20	26	MOD_CK2_1	Casein kinase 2 (CK2) Phosphorylation site	Casein kinase 2 (CK2) phosphorylation site	...([ST])..E	0.0145681
ash1	20	25	DOC_WW_Pin1_4	WW domain ligands	The Class IV WW domain interaction motif is recognised primarily by the Pin1 phosphorylation-dependent prolyl isomerase.	...([ST])P.	0.0154332
ash1	26	32	LIG_WD40_WDR5_VDV_2	WDR5 WD40 repeat (blade 5,6)-binding ligand	Fungi-specific variant of the WDR5-binding motif that binds to a cleft between blades 5 and 6 of the WD40 repeat domain of WDR5, opposite of the Win motif-binding site, to mediate assembly of histone modification complexes.	[EDSTY].{0,4}[VIPLA][TSDEKR][ILVA]	0.0467786
ash1	4	9	DOC_WW_Pin1_4	WW domain ligands	The Class IV WW domain interaction motif is recognised primarily by the Pin1 phosphorylation-dependent prolyl isomerase.	...([ST])P.	0.0154332
ash1	2	8	MOD_CK1_1	Casein kinase 1 (CK1) Phosphorylation site	CK1 phosphorylation site	S..([ST])...	0.0170407
ash1	4	10	MOD_ProDKin_1	MAPK Phosphorylation Site	Proline-Directed Kinase (e.g. MAPK) phosphorylation site in higher eukaryotes.	...([ST])P..	0.0154332
ash1	20	26	MOD_ProDKin_1	MAPK Phosphorylation Site	Proline-Directed Kinase (e.g. MAPK) phosphorylation site in higher eukaryotes.	...([ST])P..	0.0154332
Atf-2	44	48	LIG_WD40_WDR5_VDV_2	WDR5 WD40 repeat (blade 5,6)-binding ligand	Fungi-specific variant of the WDR5-binding motif that binds to a cleft between blades 5 and 6 of the WD40 repeat domain of WDR5, opposite of the Win motif-binding site, to mediate assembly of histone modification complexes.	[EDSTY].{0,4}[VIPLA][TSDEKR][ILVA]	0.0467786
Atf-2	43	47	DOC_USP7_UBL2_3	USP7 binding motif	The USP7 CTD domain binding motif variant based on the ICP0 and DNMT1 interactions	K...K	0.00374177
Atf-2	8	13	MOD_NEK2_1	NEK2 phosphorylation site	NEK2 phosphorylation motif with preferred Phe, Leu or Met in the -3 position to compensate for less favorable residues in the +1 and +2 position.	[FLM][^P][^P]([ST])[^DEP][^DE]	0.00979829
Atf-2	16	21	LIG_SUMO_SIM_par_1	SUMO interaction site	Motif for the parallel beta augmentation mode of non-covalent binding to SUMO protein.	[DEST]{0,5}.[VILPTM][VIL][DESTVILMA][VIL].{0,1}[DEST]{1,10}	0.0045452
Atf-2	2	8	LIG_FHA_2	FHA phosphopeptide ligands	Phosphothreonine motif binding a subset of FHA domains that have a preference for an acidic amino acid at the pT+3 position.	..(T)..[DE].	0.00828644
Atf-2	13	20	DOC_MAPK_gen_1	MAPK docking motifs	MAPK interacting molecules (e.g. MAPKKs, substrates, phosphatases) carry docking motif that help to regulate specific interaction in the MAPK cascade. The classic motif approximates (R/K)xxxx#x# where # is a hydrophobic residue.	[KR]{0,2}[KR].{0,2}[KR].{2,4}[ILVM].[ILVF]	0.0043238
Atf-2	28	35	MOD_GSK3_1	GSK3 phosphorylation site	GSK3 phosphorylation recognition site	...([ST])...[ST]	0.0267866
Atf-2	31	34	LIG_WD40_WDR5_VDV_2	WDR5 WD40 repeat (blade 5,6)-binding ligand	Fungi-specific variant of the WDR5-binding motif that binds to a cleft between blades 5 and 6 of the WD40 repeat domain of WDR5, opposite of the Win motif-binding site, to mediate assembly of histone modification complexes.	[EDSTY].{0,4}[VIPLA][TSDEKR][ILVA]	0.0467786
Atf-2	35	41	LIG_FHA_1	FHA phosphopeptide ligands	Phosphothreonine motif binding a subset of FHA domains that show a preference for a large aliphatic amino acid at the pT+3 position.	..(T)..[ILV].	0.00866224
Atf-2	1	7	MOD_CK2_1	Casein kinase 2 (CK2) Phosphorylation site	Casein kinase 2 (CK2) phosphorylation site	...([ST])..E	0.0145681
Atf-2	10	20	DOC_MAPK_gen_1	MAPK docking motifs	MAPK interacting molecules (e.g. MAPKKs, substrates, phosphatases) carry docking motif that help to regulate specific interaction in the MAPK cascade. The classic motif approximates (R/K)xxxx#x# where # is a hydrophobic residue.	[KR]{0,2}[KR].{0,2}[KR].{2,4}[ILVM].[ILVF]	0.0043238
Atf-2	8	13	MOD_N-GLC_1	N-glycosylation site	Generic motif for N-glycosylation. It was shown that Trp, Asp, and Glu are uncommon before the Ser/Thr position. Efficient glycosylation usually occurs when ~60 residues or more separate the glycosylation acceptor site from the C-terminus.	.(N)[^P][ST]..	0.00501782
Atf-2	32	38	MOD_ProDKin_1	MAPK Phosphorylation Site	Proline-Directed Kinase (e.g. MAPK) phosphorylation site in higher eukaryotes.	...([ST])P..	0.0154332
Atf-2	13	15	CLV_PCSK_PC1ET2_1	PCSK cleavage site	NEC1/NEC2 cleavage site (K-R-|-X).	KR.	0.00390277
Atf-2	30	37	MOD_GSK3_1	GSK3 phosphorylation site	GSK3 phosphorylation recognition site	...([ST])...[ST]	0.0267866
Atf-2	30	34	LIG_WD40_WDR5_VDV_2	WDR5 WD40 repeat (blade 5,6)-binding ligand	Fungi-specific variant of the WDR5-binding motif that binds to a cleft between blades 5 and 6 of the WD40 repeat domain of WDR5, opposite of the Win motif-binding site, to mediate assembly of histone modification complexes.	[EDSTY].{0,4}[VIPLA][TSDEKR][ILVA]	0.0467786
Atf-2	28	34	LIG_WD40_WDR5_VDV_2	WDR5 WD40 repeat (blade 5,6)-binding ligand	Fungi-specific variant of the WDR5-binding motif that binds to a cleft between blades 5 and 6 of the WD40 repeat domain of WDR5, opposite of the Win motif-binding site, to mediate assembly of histone modification complexes.	[EDSTY].{0,4}[VIPLA][TSDEKR][ILVA]	0.0467786
Atf-2	35	41	MOD_PIKK_1	PIKK phosphorylation site	(ST)Q motif which is phosphorylated by PIKK family members.	...([ST])Q..	0.00923011
Atf-2	30	36	MOD_CK1_1	Casein kinase 1 (CK1) Phosphorylation site	CK1 phosphorylation site	S..([ST])...	0.0170407
Atf-2	32	37	DOC_WW_Pin1_4	WW domain ligands	The Class IV WW domain interaction motif is recognised primarily by the Pin1 phosphorylation-dependent prolyl isomerase.	...([ST])P.	0.0154332
Atf-2	30	33	MOD_GlcNHglycan	Glycosaminoglycan attachment site	Glycosaminoglycan attachment site	[ED]{0,3}.(S)[GA].	0.0179191
Atf-2	2	9	LIG_SH3_4	SH3 ligand	This is the motif recognized by those SH3 domains with a non-canonical class II recognition specificity	KP..[QK]...	0.000678138
Atf-2	10	20	DOC_MAPK_DCC_7	MAPK docking motifs	A kinase docking motif mediating interaction towards the ERK1/2 and p38 subfamilies of MAP kinases	[RK].{2,4}[LIVP]P.[LIV].[LIVMF]|[RK].{2,4}[LIVP].P[LIV].[LIVMF]	0.000451252
Atf-2	13	15	CLV_PCSK_KEX2_1	PCSK cleavage site	Yeast kexin 2 cleavage site (K-R-|-X or R-R-|-X).	[KR]R.	0.00797346
Atf-2	2	6	DOC_USP7_UBL2_3	USP7 binding motif	The USP7 CTD domain binding motif variant based on the ICP0 and DNMT1 interactions	K...K	0.00374177
Atf-2	6	10	DOC_USP7_UBL2_3	USP7 binding motif	The USP7 CTD domain binding motif variant based on the ICP0 and DNMT1 interactions	K...K	0.00374177
B-H1	26	29	MOD_GlcNHglycan	Glycosaminoglycan attachment site	Glycosaminoglycan attachment site	[ED]{0,3}.(S)[GA].	0.0179191
B-H1	12	19	MOD_GSK3_1	GSK3 phosphorylation site	GSK3 phosphorylation recognition site	...([ST])...[ST]	0.0267866
B-H1	2	8	DOC_CYCLIN_yCln2_LP_2	Cyclin N-terminal Domain Docking Motifs	The budding yeast G1/S cyclins Cln1 and 2 bind a specific leucine- and proline-rich (LP) docking motif on G1-specific target proteins.	(L[MLIV]PP)|(((L[LMIV]PA)|(L..P))[ILMVAFYW].[MLIVFHPAY])	0.000106992
B-H1	11	18	MOD_GSK3_1	GSK3 phosphorylation site	GSK3 phosphorylation recognition site	...([ST])...[ST]	0.0267866
B-H1	16	23	MOD_GSK3_1	GSK3 phosphorylation site	GSK3 phosphorylation recognition site	...([ST])...[ST]	0.0267866
B-H1	13	19	MOD_CK1_1	Casein kinase 1 (CK1) Phosphorylation site	CK1 phosphorylation site	S..([ST])...	0.0170407
B-H1	32	37	MOD_N-GLC_1	N-glycosylation site	Generic motif for N-glycosylation. It was shown that Trp, Asp, and Glu are uncommon before the Ser/Thr position. Efficient glycosylation usually occurs when ~60 residues or more separate the glycosylation acceptor site from the C-terminus.	.(N)[^P][ST]..	0.00501782
B-H1	32	38	MOD_Plk_1	Polo-like kinase phosphosites	Ser/Thr residue phosphorylated by the Plk1 kinase	.[DNE][^PG][ST](([FYILMVW]..)|([^PEDGKN][FWYLIVM]).)	0.00767434
B-H1	32	36	DOC_USP7_MATH_1	USP7 binding motif	The USP7 MATH domain binding motif variant based on the MDM2 and p53 interactions.	[PA][^P][^FYWIL]S[^P]	0.0123885
B-H1	45	48	MOD_GlcNHglycan	Glycosaminoglycan attachment site	Glycosaminoglycan attachment site	[ED]{0,3}.(S)[GA].	0.0179191
B-H1	18	21	MOD_GlcNHglycan	Glycosaminoglycan attachment site	Glycosaminoglycan attachment site	[ED]{0,3}.(S)[GA].	0.0179191
B-H1	34	37	TRG_ER_diArg_1	di Arginine retention/retrieving signal	The di-Arg ER retention motif is defined by two consecutive arginine residues (RR) or with a single residue insertion (RXR). The motif is completed by an adjacent hydrophobic/arginine residue which may be on either side of the Arg pair.	([LIVMFYWPR]R[^YFWDE]{0,1}R)|(R[^YFWDE]{0,1}R[LIVMFYWPR])	0.00536927
B-H1	20	27	MOD_GSK3_1	GSK3 phosphorylation site	GSK3 phosphorylation recognition site	...([ST])...[ST]	0.0267866
B-H1	7	14	MOD_GSK3_1	GSK3 phosphorylation site	GSK3 phosphorylation recognition site	...([ST])...[ST]	0.0267866
B-H1	22	28	MOD_CK1_1	Casein kinase 1 (CK1) Phosphorylation site	CK1 phosphorylation site	S..([ST])...	0.0170407
B-H1	10	16	MOD_CK1_1	Casein kinase 1 (CK1) Phosphorylation site	CK1 phosphorylation site	S..([ST])...	0.0170407
B-H1	43	48	MOD_NEK2_1	NEK2 phosphorylation site	NEK2 phosphorylation motif with preferred Phe, Leu or Met in the -3 position to compensate for less favorable residues in the +1 and +2 position.	[FLM][^P][^P]([ST])[^DEP][^DE]	0.00979829
B-H1	15	22	MOD_GSK3_1	GSK3 phosphorylation site	GSK3 phosphorylation recognition site	...([ST])...[ST]	0.0267866
B-H1	36	40	DOC_SPAK_OSR1_1	SPAK-OSR1 docking motif	SPAK/OSR1 kinase binding motif acts as a docking site which aids the interaction with their binding partners including the upstream activators and the phosphorylated substrates.	RF[^P][IV].	7.67826e-05
B-H1	2	5	DOC_PP2B_LxvP_1	Calcineurin (PP2B)-docking motif LxvP	Docking motif in calcineurin substrates that binds at the interface of the catalytic CNA and regulatory CNB subunits.	L.[LIVAPM]P	0.00229635
B-H1	36	44	LIG_EH1_1	eh1 motif	The engrailed homology domain 1 motif is found in homeodomain containing active repressors and other transcription families, and allows for the recruitment of Groucho/TLE corepressors.	.[FYH].[IVM][^WFYP][^WFYP][ILM][ILMV].	7.85798e-05
B-H1	19	25	MOD_CK1_1	Casein kinase 1 (CK1) Phosphorylation site	CK1 phosphorylation site	S..([ST])...	0.0170407
B-H2	5	8	LIG_WD40_WDR5_VDV_2	WDR5 WD40 repeat (blade 5,6)-binding ligand	Fungi-specific variant of the WDR5-binding motif that binds to a cleft between blades 5 and 6 of the WD40 repeat domain of WDR5, opposite of the Win motif-binding site, to mediate assembly of histone modification complexes.	[EDSTY].{0,4}[VIPLA][TSDEKR][ILVA]	0.0467786
B-H2	32	35	LIG_WD40_WDR5_VDV_2	WDR5 WD40 repeat (blade 5,6)-binding ligand	Fungi-specific variant of the WDR5-binding motif that binds to a cleft between blades 5 and 6 of the WD40 repeat domain of WDR5, opposite of the Win motif-binding site, to mediate assembly of histone modification complexes.	[EDSTY].{0,4}[VIPLA][TSDEKR][ILVA]	0.0467786
B-H2	28	35	LIG_WD40_WDR5_VDV_2	WDR5 WD40 repeat (blade 5,6)-binding ligand	Fungi-specific variant of the WDR5-binding motif that binds to a cleft between blades 5 and 6 of the WD40 repeat domain of WDR5, opposite of the Win motif-binding site, to mediate assembly of histone modification complexes.	[EDSTY].{0,4}[VIPLA][TSDEKR][ILVA]	0.0467786
B-H2	31	35	LIG_WD40_WDR5_VDV_2	WDR5 WD40 repeat (blade 5,6)-binding ligand	Fungi-specific variant of the WDR5-binding motif that binds to a cleft between blades 5 and 6 of the WD40 repeat domain of WDR5, opposite of the Win motif-binding site, to mediate assembly of histone modification complexes.	[EDSTY].{0,4}[VIPLA][TSDEKR][ILVA]	0.0467786
B-H2	28	33	MOD_N-GLC_1	N-glycosylation site	Generic motif for N-glycosylation. It was shown that Trp, Asp, and Glu are uncommon before the Ser/Thr position. Efficient glycosylation usually occurs when ~60 residues or more separate the glycosylation acceptor site from the C-terminus.	.(N)[^P][ST]..	0.00501782
B-H2	18	24	LIG_SH3_3	SH3 ligand	This is the motif recognized by those SH3 domains with a non-canonical class I recognition specificity	...[PV]..P	0.0131729
B-H2	44	50	LIG_FHA_1	FHA phosphopeptide ligands	Phosphothreonine motif binding a subset of FHA domains that show a preference for a large aliphatic amino acid at the pT+3 position.	..(T)..[ILV].	0.00866224
B-H2	20	24	MOD_DYRK1A_RPxSP_1	MOD_DYRK1A_RPxSP_1	Serine/Threonine residue phosphorylated by Argininine and Proline directed DYRK1A kinase.	R[PSVA].([ST])P	0.000313192
B-H2	40	43	TRG_ER_diArg_1	di Arginine retention/retrieving signal	The di-Arg ER retention motif is defined by two consecutive arginine residues (RR) or with a single residue insertion (RXR). The motif is completed by an adjacent hydrophobic/arginine residue which may be on either side of the Arg pair.	([LIVMFYWPR]R[^YFWDE]{0,1}R)|(R[^YFWDE]{0,1}R[LIVMFYWPR])	0.00536927
B-H2	4	7	MOD_GlcNHglycan	Glycosaminoglycan attachment site	Glycosaminoglycan attachment site	[ED]{0,3}.(S)[GA].	0.0179191
B-H2	34	41	MOD_GSK3_1	GSK3 phosphorylation site	GSK3 phosphorylation recognition site	...([ST])...[ST]	0.0267866
B-H2	30	35	LIG_WD40_WDR5_VDV_2	WDR5 WD40 repeat (blade 5,6)-binding ligand	Fungi-specific variant of the WDR5-binding motif that binds to a cleft between blades 5 and 6 of the WD40 repeat domain of WDR5, opposite of the Win motif-binding site, to mediate assembly of histone modification complexes.	[EDSTY].{0,4}[VIPLA][TSDEKR][ILVA]	0.0467786
B-H2	45	50	LIG_PDZ_Class_2	PDZ domain ligands	The C-terminal class 2 PDZ-binding motif is classically represented by a pattern such as (VYF)X(VIL)*	...[VLIFY].[ACVILF]$	7.88852e-05
B-H2	20	26	MOD_ProDKin_1	MAPK Phosphorylation Site	Proline-Directed Kinase (e.g. MAPK) phosphorylation site in higher eukaryotes.	...([ST])P..	0.0154332
B-H2	2	8	LIG_WD40_WDR5_VDV_2	WDR5 WD40 repeat (blade 5,6)-binding ligand	Fungi-specific variant of the WDR5-binding motif that binds to a cleft between blades 5 and 6 of the WD40 repeat domain of WDR5, opposite of the Win motif-binding site, to mediate assembly of histone modification complexes.	[EDSTY].{0,4}[VIPLA][TSDEKR][ILVA]	0.0467786
B-H2	1	4	MOD_GlcNHglycan	Glycosaminoglycan attachment site	Glycosaminoglycan attachment site	[ED]{0,3}.(S)[GA].	0.0179191
B-H2	28	34	MOD_CK1_1	Casein kinase 1 (CK1) Phosphorylation site	CK1 phosphorylation site	S..([ST])...	0.0170407
B-H2	2	8	MOD_CK1_1	Casein kinase 1 (CK1) Phosphorylation site	CK1 phosphorylation site	S..([ST])...	0.0170407
B-H2	38	42	DOC_USP7_MATH_1	USP7 binding motif	The USP7 MATH domain binding motif variant based on the MDM2 and p53 interactions.	[PA][^P][^FYWIL]S[^P]	0.0123885
B-H2	27	34	MOD_GSK3_1	GSK3 phosphorylation site	GSK3 phosphorylation recognition site	...([ST])...[ST]	0.0267866
B-H2	29	36	MOD_GSK3_1	GSK3 phosphorylation site	GSK3 phosphorylation recognition site	...([ST])...[ST]	0.0267866
B-H2	25	32	MOD_GSK3_1	GSK3 phosphorylation site	GSK3 phosphorylation recognition site	...([ST])...[ST]	0.0267866
B-H2	1	6	MOD_NMyristoyl	N-myristoylation site	Generic motif for N-Myristoylation site.	^M{0,1}(G)[^EDRKHPFYW]..[STAGCN][^P]	2.50193e-05
B-H2	42	50	LIG_EH1_1	eh1 motif	The engrailed homology domain 1 motif is found in homeodomain containing active repressors and other transcription families, and allows for the recruitment of Groucho/TLE corepressors.	.[FYH].[IVM][^WFYP][^WFYP][ILM][ILMV].	7.85798e-05
B-H2	42	46	DOC_SPAK_OSR1_1	SPAK-OSR1 docking motif	SPAK/OSR1 kinase binding motif acts as a docking site which aids the interaction with their binding partners including the upstream activators and the phosphorylated substrates.	RF[^P][IV].	7.67826e-05
B-H2	20	25	DOC_WW_Pin1_4	WW domain ligands	The Class IV WW domain interaction motif is recognised primarily by the Pin1 phosphorylation-dependent prolyl isomerase.	...([ST])P.	0.0154332
B-H2	25	29	DOC_USP7_MATH_1	USP7 binding motif	The USP7 MATH domain binding motif variant based on the MDM2 and p53 interactions.	[PA][^P][^FYWIL]S[^P]	0.0123885
bap	24	30	MOD_PKA_2	PKA Phosphorylation site	Secondary preference for PKA-type AGC kinase phosphorylation.	.R.([ST])[^P]..	0.00945753
bap	4	8	CLV_PCSK_SKI1_1	PCSK cleavage site	Subtilisin/kexin isozyme-1 (SKI1) cleavage site ([RK]-X-[hydrophobic]-[LTKF]-|-X).	[RK].[AILMFV][LTKF].	0.00682053
bap	5	11	MOD_CK1_1	Casein kinase 1 (CK1) Phosphorylation site	CK1 phosphorylation site	S..([ST])...	0.0170407
bap	5	11	MOD_ProDKin_1	MAPK Phosphorylation Site	Proline-Directed Kinase (e.g. MAPK) phosphorylation site in higher eukaryotes.	...([ST])P..	0.0154332
bap	24	30	MOD_PKA_1	PKA Phosphorylation site	Main preference for PKA-type AGC kinase phosphorylation.	[RK][RK].([ST])[^P]..	0.00231509
bap	6	12	DOC_CYCLIN_yCln2_LP_2	Cyclin N-terminal Domain Docking Motifs	The budding yeast G1/S cyclins Cln1 and 2 bind a specific leucine- and proline-rich (LP) docking motif on G1-specific target proteins.	(L[MLIV]PP)|(((L[LMIV]PA)|(L..P))[ILMVAFYW].[MLIVFHPAY])	0.000106992
bap	20	27	MOD_GSK3_1	GSK3 phosphorylation site	GSK3 phosphorylation recognition site	...([ST])...[ST]	0.0267866
bap	24	31	MOD_GSK3_1	GSK3 phosphorylation site	GSK3 phosphorylation recognition site	...([ST])...[ST]	0.0267866
bap	2	7	MOD_NEK2_1	NEK2 phosphorylation site	NEK2 phosphorylation motif with preferred Phe, Leu or Met in the -3 position to compensate for less favorable residues in the +1 and +2 position.	[FLM][^P][^P]([ST])[^DEP][^DE]	0.00979829
bap	6	11	DOC_CKS1_1	Cks1 ligand	Phospho-dependent motif that mediates docking of CDK substrates and regulators to cyclin-CDK-bound Cks1.	[MPVLIFWYQ].(T)P..	0.00199146
bap	28	34	MOD_CK1_1	Casein kinase 1 (CK1) Phosphorylation site	CK1 phosphorylation site	S..([ST])...	0.0170407
bap	9	17	LIG_EH1_1	eh1 motif	The engrailed homology domain 1 motif is found in homeodomain containing active repressors and other transcription families, and allows for the recruitment of Groucho/TLE corepressors.	.[FYH].[IVM][^WFYP][^WFYP][ILM][ILMV].	7.85798e-05
bap	16	21	MOD_NEK2_1	NEK2 phosphorylation site	NEK2 phosphorylation motif with preferred Phe, Leu or Met in the -3 position to compensate for less favorable residues in the +1 and +2 position.	[FLM][^P][^P]([ST])[^DEP][^DE]	0.00979829
bap	25	31	MOD_PK_1	PK Phosphorylation site	Phosphorylase kinase phosphorylation site	[RK]..(S)[VI]..	0.000941754
bap	46	50	LIG_14-3-3_CterR_2	14-3-3 binding phosphopeptide motif	C-terminal Arg-containing phospho-motif mediating a strong interaction with 14-3-3 proteins.	R[^DE]{0,2}[^DEPG]([ST])[^P]{0,1}$	6.41503e-05
bap	4	11	MOD_GSK3_1	GSK3 phosphorylation site	GSK3 phosphorylation recognition site	...([ST])...[ST]	0.0267866
bap	24	26	TRG_ER_diArg_1	di Arginine retention/retrieving signal	The di-Arg ER retention motif is defined by two consecutive arginine residues (RR) or with a single residue insertion (RXR). The motif is completed by an adjacent hydrophobic/arginine residue which may be on either side of the Arg pair.	([LIVMFYWPR]R[^YFWDE]{0,1}R)|(R[^YFWDE]{0,1}R[LIVMFYWPR])	0.00536927
bap	5	10	DOC_WW_Pin1_4	WW domain ligands	The Class IV WW domain interaction motif is recognised primarily by the Pin1 phosphorylation-dependent prolyl isomerase.	...([ST])P.	0.0154332
bap	24	26	CLV_PCSK_KEX2_1	PCSK cleavage site	Yeast kexin 2 cleavage site (K-R-|-X or R-R-|-X).	[KR]R.	0.00797346
bap	44	50	MOD_Plk_1	Polo-like kinase phosphosites	Ser/Thr residue phosphorylated by the Plk1 kinase	.[DNE][^PG][ST](([FYILMVW]..)|([^PEDGKN][FWYLIVM]).)	0.00767434
bap	16	22	MOD_CK2_1	Casein kinase 2 (CK2) Phosphorylation site	Casein kinase 2 (CK2) phosphorylation site	...([ST])..E	0.0145681
bap	44	50	MOD_PK_1	PK Phosphorylation site	Phosphorylase kinase phosphorylation site	[RK]..(S)[VI]..	0.000941754
bap	25	30	LIG_14-3-3_CanoR_1	14-3-3 binding phosphopeptide motif	Canonical Arg-containing phospho-motif mediating a strong interaction with 14-3-3 proteins.	R[^DE]{0,2}[^DEPG]([ST])(([FWYLMV].)|([^PRIKGN]P)|([^PRIKGN].{2,4}[VILMFWYP]))	0.00447667
bap	16	23	MOD_GSK3_1	GSK3 phosphorylation site	GSK3 phosphorylation recognition site	...([ST])...[ST]	0.0267866
bap	24	26	CLV_NRD_NRD_1	NRD cleavage site	N-Arg dibasic convertase (NRD/Nardilysin) cleavage site (X-|-R-K or R-|-R-X).	(.RK)|(RR[^KR])	0.00746473
bap	28	34	MOD_CK2_1	Casein kinase 2 (CK2) Phosphorylation site	Casein kinase 2 (CK2) phosphorylation site	...([ST])..E	0.0145681
bap	39	45	MOD_CK2_1	Casein kinase 2 (CK2) Phosphorylation site	Casein kinase 2 (CK2) phosphorylation site	...([ST])..E	0.0145681
bap	24	30	LIG_14-3-3_CanoR_1	14-3-3 binding phosphopeptide motif	Canonical Arg-containing phospho-motif mediating a strong interaction with 14-3-3 proteins.	R[^DE]{0,2}[^DEPG]([ST])(([FWYLMV].)|([^PRIKGN]P)|([^PRIKGN].{2,4}[VILMFWYP]))	0.00447667
bap	27	31	CLV_C14_Caspase3-7	Caspase cleavage motif	Caspase-3 and Caspase-7 cleavage site.	[DSTE][^P][^DEWHFYC]D[GSAN]	0.00309374
bap	1	6	MOD_NMyristoyl	N-myristoylation site	Generic motif for N-Myristoylation site.	^M{0,1}(G)[^EDRKHPFYW]..[STAGCN][^P]	2.50193e-05
Bap111	37	42	LIG_LIR_Apic_2	Atg8 protein family ligands	Apicomplexa specific variant of the canonical LIR motif that binds to Atg8 protein family members to mediate processes involved in autophagy.	[EDST].{0,2}[WFY]..P	0.00337096
Bap111	39	45	LIG_SH3_3	SH3 ligand	This is the motif recognized by those SH3 domains with a non-canonical class I recognition specificity	...[PV]..P	0.0131729
Bap111	30	34	LIG_LIR_Apic_2	Atg8 protein family ligands	Apicomplexa specific variant of the canonical LIR motif that binds to Atg8 protein family members to mediate processes involved in autophagy.	[EDST].{0,2}[WFY]..P	0.00337096
Bap111	31	35	LIG_SH2_CRK	Phosphotyrosine ligands bound by SH2 domains	CRK family SH2 domain binding motif.	(Y)[^EPILVFYW][^HDEW][PLIV][^DEW]	0.00151526
Bap111	22	28	MOD_ProDKin_1	MAPK Phosphorylation Site	Proline-Directed Kinase (e.g. MAPK) phosphorylation site in higher eukaryotes.	...([ST])P..	0.0154332
Bap111	41	47	LIG_SH3_3	SH3 ligand	This is the motif recognized by those SH3 domains with a non-canonical class I recognition specificity	...[PV]..P	0.0131729
Bap111	13	19	MOD_ProDKin_1	MAPK Phosphorylation Site	Proline-Directed Kinase (e.g. MAPK) phosphorylation site in higher eukaryotes.	...([ST])P..	0.0154332
Bap111	22	27	DOC_WW_Pin1_4	WW domain ligands	The Class IV WW domain interaction motif is recognised primarily by the Pin1 phosphorylation-dependent prolyl isomerase.	...([ST])P.	0.0154332
Bap111	38	43	MOD_CDK_SPK_2	CDK Phosphorylation Site	Short version of the CDK phosphorylation site which shows specificity towards a lysine/arginine residue at the [ST] +2 position.	...([ST])P[RK]	0.00192872
Bap111	38	43	DOC_WW_Pin1_4	WW domain ligands	The Class IV WW domain interaction motif is recognised primarily by the Pin1 phosphorylation-dependent prolyl isomerase.	...([ST])P.	0.0154332
Bap111	7	10	LIG_SH2_STAT3	Phosphotyrosine ligands bound by SH2 domains	YXXQ motif found in the cytoplasmic region of cytokine receptors that bind STAT3 SH2 domain.	(Y)..Q	0.000797496
Bap111	39	45	LIG_SH3_1	SH3 ligand	This is the motif recognized by class I SH3 domains	[RKY]..P..P	0.00123698
Bap111	13	18	DOC_WW_Pin1_4	WW domain ligands	The Class IV WW domain interaction motif is recognised primarily by the Pin1 phosphorylation-dependent prolyl isomerase.	...([ST])P.	0.0154332
Bap111	20	26	LIG_SH3_3	SH3 ligand	This is the motif recognized by those SH3 domains with a non-canonical class I recognition specificity	...[PV]..P	0.0131729
Bap111	39	43	LIG_SH2_CRK	Phosphotyrosine ligands bound by SH2 domains	CRK family SH2 domain binding motif.	(Y)[^EPILVFYW][^HDEW][PLIV][^DEW]	0.00151526
Bap111	20	26	LIG_SH3_1	SH3 ligand	This is the motif recognized by class I SH3 domains	[RKY]..P..P	0.00123698
Bap111	38	44	MOD_ProDKin_1	MAPK Phosphorylation Site	Proline-Directed Kinase (e.g. MAPK) phosphorylation site in higher eukaryotes.	...([ST])P..	0.0154332
Bap111	21	24	TRG_ENDOCYTIC_2	Y-based sorting signal	Tyrosine-based sorting signal responsible for the interaction with mu subunit of AP (Adaptor Protein) complex	Y..[LMVIF]	0.00258749
Bap111	34	41	MOD_GSK3_1	GSK3 phosphorylation site	GSK3 phosphorylation recognition site	...([ST])...[ST]	0.0267866
Bap170	1	2	DEG_Nend_UBRbox_2	N-degron	N-terminal motif that initiates protein degradation by binding to the UBR-box of N-recognins. This N-degron variant comprises N-terminal Asp or Glu as destabilizing residue.	^M{0,1}([ED]).	0.000253708
Bap170	15	19	LIG_SH2_STAP1	Phosphotyrosine ligands bound by SH2 domains	STAP1 Src Homology 2 (SH2) domain Class 2 binding motif	(Y)[DESTA][^GP][^GP][ILVFMWYA]	0.00102632
Bap170	35	39	DOC_USP7_MATH_1	USP7 binding motif	The USP7 MATH domain binding motif variant based on the MDM2 and p53 interactions.	[PA][^P][^FYWIL]S[^P]	0.0123885
Bap170	15	22	LIG_WD40_WDR5_VDV_2	WDR5 WD40 repeat (blade 5,6)-binding ligand	Fungi-specific variant of the WDR5-binding motif that binds to a cleft between blades 5 and 6 of the WD40 repeat domain of WDR5, opposite of the Win motif-binding site, to mediate assembly of histone modification complexes.	[EDSTY].{0,4}[VIPLA][TSDEKR][ILVA]	0.0467786
Bap170	18	24	MOD_CK2_1	Casein kinase 2 (CK2) Phosphorylation site	Casein kinase 2 (CK2) phosphorylation site	...([ST])..E	0.0145681
Bap170	18	23	MOD_NEK2_1	NEK2 phosphorylation site	NEK2 phosphorylation motif with preferred Phe, Leu or Met in the -3 position to compensate for less favorable residues in the +1 and +2 position.	[FLM][^P][^P]([ST])[^DEP][^DE]	0.00979829
Bap170	39	45	MOD_PIKK_1	PIKK phosphorylation site	(ST)Q motif which is phosphorylated by PIKK family members.	...([ST])Q..	0.00923011
Bap170	15	18	TRG_ENDOCYTIC_2	Y-based sorting signal	Tyrosine-based sorting signal responsible for the interaction with mu subunit of AP (Adaptor Protein) complex	Y..[LMVIF]	0.00258749
Bap170	35	41	MOD_PIKK_1	PIKK phosphorylation site	(ST)Q motif which is phosphorylated by PIKK family members.	...([ST])Q..	0.00923011
Bap170	3	9	MOD_ProDKin_1	MAPK Phosphorylation Site	Proline-Directed Kinase (e.g. MAPK) phosphorylation site in higher eukaryotes.	...([ST])P..	0.0154332
Bap170	18	24	MOD_Plk_4	Polo-like kinase phosphosites	Ser/Thr residue phosphorylated by Plk4	..[^IRFW]([ST])[ILMVFWY][ILMVFWY].	0.00601927
Bap170	4	9	DOC_CKS1_1	Cks1 ligand	Phospho-dependent motif that mediates docking of CDK substrates and regulators to cyclin-CDK-bound Cks1.	[MPVLIFWYQ].(T)P..	0.00199146
Bap170	35	42	MOD_GSK3_1	GSK3 phosphorylation site	GSK3 phosphorylation recognition site	...([ST])...[ST]	0.0267866
Bap170	28	36	DOC_CDC14_PxL_1	Yeast Cdc14 phosphatase docking site	The PxL substrate docking motif enhances the Cdc14 phosphatase‚Äö√Ñ√¨substrate interaction and promotes subsequent dephosphorylation.	[FYLIM]..[YVILA]P.L..	0.000244556
Bap170	37	40	LIG_TRAF2_1	TRAF2 binding site	Major TRAF2-binding consensus motif. Members of the tumor necrosis factor receptor (TNFR) superfamily initiate intracellular signaling by recruiting the C-domain of the TNFR-associated factors (TRAFs) through their cytoplasmic tails.	[PSAT].[QE]E	0.00429981
Bap170	3	8	DOC_WW_Pin1_4	WW domain ligands	The Class IV WW domain interaction motif is recognised primarily by the Pin1 phosphorylation-dependent prolyl isomerase.	...([ST])P.	0.0154332
Bap170	17	22	LIG_WD40_WDR5_VDV_2	WDR5 WD40 repeat (blade 5,6)-binding ligand	Fungi-specific variant of the WDR5-binding motif that binds to a cleft between blades 5 and 6 of the WD40 repeat domain of WDR5, opposite of the Win motif-binding site, to mediate assembly of histone modification complexes.	[EDSTY].{0,4}[VIPLA][TSDEKR][ILVA]	0.0467786
Bap170	3	9	MOD_CDK_SPxK_1	CDK Phosphorylation Site	Canonical version of the CDK phosphorylation site which shows specificity towards a lysine/arginine residue at the [ST]+3 position.	...([ST])P.[KR]	0.00192872
BEAF-32	3	9	LIG_NRBOX	Nuclear receptor box	The nuclear receptor box motif (LXXLL) confers binding to nuclear receptors.	[^P]L[^P][^P]LL[^P]	0.000262765
BEAF-32	9	13	DOC_USP7_UBL2_3	USP7 binding motif	The USP7 CTD domain binding motif variant based on the ICP0 and DNMT1 interactions	K...K	0.00374177
BEAF-32	1	3	DEG_Nend_UBRbox_1	N-degron	N-terminal motif that initiates protein degradation by binding to the UBR-box of N-recognins. This N-degron variant comprises N-terminal Arg or Lys as destabilizing residue.	^M{0,1}[RK][^P].	0.000206359
BEAF-32	9	12	MOD_GlcNHglycan	Glycosaminoglycan attachment site	Glycosaminoglycan attachment site	[ED]{0,3}.(S)[GA].	0.0179191
BEAF-32	20	26	MOD_PKA_2	PKA Phosphorylation site	Secondary preference for PKA-type AGC kinase phosphorylation.	.R.([ST])[^P]..	0.00945753
BEAF-32	21	31	LIG_14-3-3_CanoR_1	14-3-3 binding phosphopeptide motif	Canonical Arg-containing phospho-motif mediating a strong interaction with 14-3-3 proteins.	R[^DE]{0,2}[^DEPG]([ST])(([FWYLMV].)|([^PRIKGN]P)|([^PRIKGN].{2,4}[VILMFWYP]))	0.00447667
BEAF-32	13	15	CLV_PCSK_PC1ET2_1	PCSK cleavage site	NEC1/NEC2 cleavage site (K-R-|-X).	KR.	0.00390277
BEAF-32	25	31	LIG_LIR_Nem_3	Atg8 protein family ligands	Nematode-specific variant of the canonical LIR motif that binds to Atg8 protein family members to mediate processes involved in autophagy.	[EDST].{0,2}[WFY]..[ILVFY]	0.0063621
BEAF-32	3	10	MOD_GSK3_1	GSK3 phosphorylation site	GSK3 phosphorylation recognition site	...([ST])...[ST]	0.0267866
BEAF-32	13	15	CLV_PCSK_KEX2_1	PCSK cleavage site	Yeast kexin 2 cleavage site (K-R-|-X or R-R-|-X).	[KR]R.	0.00797346
BEAF-32	5	9	CLV_PCSK_SKI1_1	PCSK cleavage site	Subtilisin/kexin isozyme-1 (SKI1) cleavage site ([RK]-X-[hydrophobic]-[LTKF]-|-X).	[RK].[AILMFV][LTKF].	0.00682053
BEAF-32	3	8	TRG_DiLeu_BaEn_1	Adaptin binding Endosome-Lysosome-Basolateral sorting signals	Classical adaptin sigma subunit-binding acidic dileucine motifs sorting in Endosomal-Basolateral trafficking.	E..[^P]L[LIVM]	0.000970028
Blimp-1	10	13	MOD_SUMO_for_1	Sumoylation site	Motif recognised for modification by SUMO-1	[VILMAFP](K).E	0.001914
Blimp-1	1	3	DEG_Nend_UBRbox_1	N-degron	N-terminal motif that initiates protein degradation by binding to the UBR-box of N-recognins. This N-degron variant comprises N-terminal Arg or Lys as destabilizing residue.	^M{0,1}[RK][^P].	0.000206359
Blimp-1	44	48	DEG_SPOP_SBC_1	SPOP SBC docking motif	The S/T rich motif known as the SPOP-binding consensus (SBC) of the MATH-BTB protein, SPOP, is present in substrates that undergo SPOP/Cul3-dependant ubiquitination.	[AVP].[ST][ST][ST]	0.000937963
Blimp-1	1	5	DOC_USP7_UBL2_3	USP7 binding motif	The USP7 CTD domain binding motif variant based on the ICP0 and DNMT1 interactions	K...K	0.00374177
Blimp-1	13	16	LIG_WD40_WDR5_VDV_2	WDR5 WD40 repeat (blade 5,6)-binding ligand	Fungi-specific variant of the WDR5-binding motif that binds to a cleft between blades 5 and 6 of the WD40 repeat domain of WDR5, opposite of the Win motif-binding site, to mediate assembly of histone modification complexes.	[EDSTY].{0,4}[VIPLA][TSDEKR][ILVA]	0.0467786
Blimp-1	5	10	MOD_N-GLC_1	N-glycosylation site	Generic motif for N-glycosylation. It was shown that Trp, Asp, and Glu are uncommon before the Ser/Thr position. Efficient glycosylation usually occurs when ~60 residues or more separate the glycosylation acceptor site from the C-terminus.	.(N)[^P][ST]..	0.00501782
Blimp-1	21	27	MOD_Plk_1	Polo-like kinase phosphosites	Ser/Thr residue phosphorylated by the Plk1 kinase	.[DNE][^PG][ST](([FYILMVW]..)|([^PEDGKN][FWYLIVM]).)	0.00767434
Blimp-1	7	11	DOC_USP7_UBL2_3	USP7 binding motif	The USP7 CTD domain binding motif variant based on the ICP0 and DNMT1 interactions	K...K	0.00374177
Blimp-1	10	18	LIG_KEPE_2	Sumoylation site	Medium length variant of the KEPE motif which is found superposed on some SUMO sites	[VILMFT]K.EP.{2,3}[DE]	3.46557e-05
Blimp-1	26	29	LIG_TRAF2_1	TRAF2 binding site	Major TRAF2-binding consensus motif. Members of the tumor necrosis factor receptor (TNFR) superfamily initiate intracellular signaling by recruiting the C-domain of the TNFR-associated factors (TRAFs) through their cytoplasmic tails.	[PSAT].[QE]E	0.00429981
Blimp-1	12	18	MOD_CK2_1	Casein kinase 2 (CK2) Phosphorylation site	Casein kinase 2 (CK2) phosphorylation site	...([ST])..E	0.0145681
Blimp-1	5	11	MOD_Plk_1	Polo-like kinase phosphosites	Ser/Thr residue phosphorylated by the Plk1 kinase	.[DNE][^PG][ST](([FYILMVW]..)|([^PEDGKN][FWYLIVM]).)	0.00767434
Blimp-1	24	32	LIG_TRAF6	TRAF6 binding site	TRAF6 binding site. Members of the tumor necrosis factor receptor (TNFR) superfamily initiate intracellular signaling by recruiting the C-domain of the TNFR-associated factors (TRAFs) through their cytoplasmatic tails.	..P.E..[FYWHDE].	0.00171472
Blimp-1	47	50	TRG_PTS1	PTS1	Generic PTS1 ELM for all eukaryotes	(.[SAPTC][KRH][LMFI]$)|([KRH][SAPTC][NTS][LMFI]$)	1.51919e-05
Blimp-1	38	45	MOD_GSK3_1	GSK3 phosphorylation site	GSK3 phosphorylation recognition site	...([ST])...[ST]	0.0267866
Blimp-1	45	50	LIG_PDZ_Class_1	PDZ domain ligands	The C-terminal class 1 PDZ-binding motif is classically represented by a pattern like (ST)X(VIL)*	...[ST].[ACVILF]$	7.25453e-05
Blimp-1	31	37	LIG_SH3_3	SH3 ligand	This is the motif recognized by those SH3 domains with a non-canonical class I recognition specificity	...[PV]..P	0.0131729
brk	1	2	DEG_Nend_UBRbox_2	N-degron	N-terminal motif that initiates protein degradation by binding to the UBR-box of N-recognins. This N-degron variant comprises N-terminal Asp or Glu as destabilizing residue.	^M{0,1}([ED]).	0.000253708
brk	9	15	LIG_WD40_WDR5_VDV_2	WDR5 WD40 repeat (blade 5,6)-binding ligand	Fungi-specific variant of the WDR5-binding motif that binds to a cleft between blades 5 and 6 of the WD40 repeat domain of WDR5, opposite of the Win motif-binding site, to mediate assembly of histone modification complexes.	[EDSTY].{0,4}[VIPLA][TSDEKR][ILVA]	0.0467786
brk	32	38	DOC_CYCLIN_yCln2_LP_2	Cyclin N-terminal Domain Docking Motifs	The budding yeast G1/S cyclins Cln1 and 2 bind a specific leucine- and proline-rich (LP) docking motif on G1-specific target proteins.	(L[MLIV]PP)|(((L[LMIV]PA)|(L..P))[ILMVAFYW].[MLIVFHPAY])	0.000106992
brk	6	13	LIG_WD40_WDR5_VDV_2	WDR5 WD40 repeat (blade 5,6)-binding ligand	Fungi-specific variant of the WDR5-binding motif that binds to a cleft between blades 5 and 6 of the WD40 repeat domain of WDR5, opposite of the Win motif-binding site, to mediate assembly of histone modification complexes.	[EDSTY].{0,4}[VIPLA][TSDEKR][ILVA]	0.0467786
brk	1	7	MOD_Plk_2-3	Polo-like kinase phosphosites	Ser/Thr residue phosphorylated by Plk2 and Plk3	[DE]..([ST])[EDILMVFWY](([DE].)|(.[DE]))	0.002175
brk	24	28	DOC_USP7_UBL2_3	USP7 binding motif	The USP7 CTD domain binding motif variant based on the ICP0 and DNMT1 interactions	K...K	0.00374177
brk	27	32	LIG_WD40_WDR5_VDV_2	WDR5 WD40 repeat (blade 5,6)-binding ligand	Fungi-specific variant of the WDR5-binding motif that binds to a cleft between blades 5 and 6 of the WD40 repeat domain of WDR5, opposite of the Win motif-binding site, to mediate assembly of histone modification complexes.	[EDSTY].{0,4}[VIPLA][TSDEKR][ILVA]	0.0467786
brk	9	15	LIG_WD40_WDR5_VDV_1	WDR5 WD40 repeat (blade 5,6)-binding ligand	This WDR5-binding motif binds to a cleft between blades 5 and 6 of the WD40 repeat domain of WDR5, opposite of the Win motif-binding site, to mediate assembly of histone modification complexes.	[ED].{0,3}[VIL]D[VI]	0.000293885
brk	18	26	MOD_SUMO_rev_2	Sumoylation site	Inverted version of SUMOylation motif recognized for modification by SUMO-1	[SDE].{0,5}[DE].(K).{0,1}[AIFLMPSTV]	0.0128026
brk	1	7	MOD_CK2_1	Casein kinase 2 (CK2) Phosphorylation site	Casein kinase 2 (CK2) phosphorylation site	...([ST])..E	0.0145681
brk	12	15	LIG_WD40_WDR5_VDV_1	WDR5 WD40 repeat (blade 5,6)-binding ligand	This WDR5-binding motif binds to a cleft between blades 5 and 6 of the WD40 repeat domain of WDR5, opposite of the Win motif-binding site, to mediate assembly of histone modification complexes.	[ED].{0,3}[VIL]D[VI]	0.000293885
brk	12	15	LIG_WD40_WDR5_VDV_2	WDR5 WD40 repeat (blade 5,6)-binding ligand	Fungi-specific variant of the WDR5-binding motif that binds to a cleft between blades 5 and 6 of the WD40 repeat domain of WDR5, opposite of the Win motif-binding site, to mediate assembly of histone modification complexes.	[EDSTY].{0,4}[VIPLA][TSDEKR][ILVA]	0.0467786
brk	21	26	MOD_SUMO_rev_2	Sumoylation site	Inverted version of SUMOylation motif recognized for modification by SUMO-1	[SDE].{0,5}[DE].(K).{0,1}[AIFLMPSTV]	0.0128026
brk	33	36	LIG_WRPW_2	WRPW motif	The WRPW motif mediates recruitment of transcriptional co-repressors of the Groucho/transducin-like enhancer-of-split (TLE) family. LIG_WRPW_2 is not restricted to the C-terminus (in contrast to LIG_WRPW_1).	[WFY][KR]P[WFY]	1.82474e-05
brk	16	26	MOD_SUMO_rev_2	Sumoylation site	Inverted version of SUMOylation motif recognized for modification by SUMO-1	[SDE].{0,5}[DE].(K).{0,1}[AIFLMPSTV]	0.0128026
brk	7	13	LIG_WD40_WDR5_VDV_2	WDR5 WD40 repeat (blade 5,6)-binding ligand	Fungi-specific variant of the WDR5-binding motif that binds to a cleft between blades 5 and 6 of the WD40 repeat domain of WDR5, opposite of the Win motif-binding site, to mediate assembly of histone modification complexes.	[EDSTY].{0,4}[VIPLA][TSDEKR][ILVA]	0.0467786
brk	36	39	LIG_SH2_STAT5	Phosphotyrosine ligands bound by SH2 domains	STAT5 Src Homology 2 (SH2) domain binding motif.	(Y)[VLTFIC]..	0.00329587
brk	10	15	LIG_WD40_WDR5_VDV_2	WDR5 WD40 repeat (blade 5,6)-binding ligand	Fungi-specific variant of the WDR5-binding motif that binds to a cleft between blades 5 and 6 of the WD40 repeat domain of WDR5, opposite of the Win motif-binding site, to mediate assembly of histone modification complexes.	[EDSTY].{0,4}[VIPLA][TSDEKR][ILVA]	0.0467786
brk	3	9	MOD_Plk_2-3	Polo-like kinase phosphosites	Ser/Thr residue phosphorylated by Plk2 and Plk3	[DE]..([ST])[EDILMVFWY](([DE].)|(.[DE]))	0.002175
brk	10	15	LIG_WD40_WDR5_VDV_1	WDR5 WD40 repeat (blade 5,6)-binding ligand	This WDR5-binding motif binds to a cleft between blades 5 and 6 of the WD40 repeat domain of WDR5, opposite of the Win motif-binding site, to mediate assembly of histone modification complexes.	[ED].{0,3}[VIL]D[VI]	0.000293885
brk	2	8	LIG_FHA_2	FHA phosphopeptide ligands	Phosphothreonine motif binding a subset of FHA domains that have a preference for an acidic amino acid at the pT+3 position.	..(T)..[DE].	0.00828644
brk	3	9	MOD_CK2_1	Casein kinase 2 (CK2) Phosphorylation site	Casein kinase 2 (CK2) phosphorylation site	...([ST])..E	0.0145681
brk	31	35	CLV_PCSK_SKI1_1	PCSK cleavage site	Subtilisin/kexin isozyme-1 (SKI1) cleavage site ([RK]-X-[hydrophobic]-[LTKF]-|-X).	[RK].[AILMFV][LTKF].	0.00682053
brk	28	32	CLV_PCSK_SKI1_1	PCSK cleavage site	Subtilisin/kexin isozyme-1 (SKI1) cleavage site ([RK]-X-[hydrophobic]-[LTKF]-|-X).	[RK].[AILMFV][LTKF].	0.00682053
brk	4	10	LIG_FHA_2	FHA phosphopeptide ligands	Phosphothreonine motif binding a subset of FHA domains that have a preference for an acidic amino acid at the pT+3 position.	..(T)..[DE].	0.00828644
bsh	32	35	MOD_GlcNHglycan	Glycosaminoglycan attachment site	Glycosaminoglycan attachment site	[ED]{0,3}.(S)[GA].	0.0179191
bsh	39	44	DOC_WW_Pin1_4	WW domain ligands	The Class IV WW domain interaction motif is recognised primarily by the Pin1 phosphorylation-dependent prolyl isomerase.	...([ST])P.	0.0154332
bsh	8	14	LIG_WD40_WDR5_VDV_2	WDR5 WD40 repeat (blade 5,6)-binding ligand	Fungi-specific variant of the WDR5-binding motif that binds to a cleft between blades 5 and 6 of the WD40 repeat domain of WDR5, opposite of the Win motif-binding site, to mediate assembly of histone modification complexes.	[EDSTY].{0,4}[VIPLA][TSDEKR][ILVA]	0.0467786
bsh	19	25	MOD_ProDKin_1	MAPK Phosphorylation Site	Proline-Directed Kinase (e.g. MAPK) phosphorylation site in higher eukaryotes.	...([ST])P..	0.0154332
bsh	39	45	MOD_ProDKin_1	MAPK Phosphorylation Site	Proline-Directed Kinase (e.g. MAPK) phosphorylation site in higher eukaryotes.	...([ST])P..	0.0154332
bsh	33	39	LIG_FHA_1	FHA phosphopeptide ligands	Phosphothreonine motif binding a subset of FHA domains that show a preference for a large aliphatic amino acid at the pT+3 position.	..(T)..[ILV].	0.00866224
bsh	37	42	MOD_NEK2_1	NEK2 phosphorylation site	NEK2 phosphorylation motif with preferred Phe, Leu or Met in the -3 position to compensate for less favorable residues in the +1 and +2 position.	[FLM][^P][^P]([ST])[^DEP][^DE]	0.00979829
bsh	18	23	MOD_N-GLC_1	N-glycosylation site	Generic motif for N-glycosylation. It was shown that Trp, Asp, and Glu are uncommon before the Ser/Thr position. Efficient glycosylation usually occurs when ~60 residues or more separate the glycosylation acceptor site from the C-terminus.	.(N)[^P][ST]..	0.00501782
bsh	7	12	DOC_WW_Pin1_4	WW domain ligands	The Class IV WW domain interaction motif is recognised primarily by the Pin1 phosphorylation-dependent prolyl isomerase.	...([ST])P.	0.0154332
bsh	6	9	LIG_WD40_WDR5_VDV_2	WDR5 WD40 repeat (blade 5,6)-binding ligand	Fungi-specific variant of the WDR5-binding motif that binds to a cleft between blades 5 and 6 of the WD40 repeat domain of WDR5, opposite of the Win motif-binding site, to mediate assembly of histone modification complexes.	[EDSTY].{0,4}[VIPLA][TSDEKR][ILVA]	0.0467786
bsh	30	34	DOC_USP7_MATH_1	USP7 binding motif	The USP7 MATH domain binding motif variant based on the MDM2 and p53 interactions.	[PA][^P][^FYWIL]S[^P]	0.0123885
bsh	1	5	LIG_BIR_II_1	IAP-binding motif (IBM)	These IBMs are found in pro-apoptotic proteins and function in the abrogation of caspase inhibition by Inhibitor of Apoptosis Proteins (IAPs) in apoptotic cells. The motif binds specifically to type II BIR domains.	^M{0,1}[AS]...	0.000325202
bsh	19	24	DOC_WW_Pin1_4	WW domain ligands	The Class IV WW domain interaction motif is recognised primarily by the Pin1 phosphorylation-dependent prolyl isomerase.	...([ST])P.	0.0154332
bsh	10	14	LIG_WD40_WDR5_VDV_2	WDR5 WD40 repeat (blade 5,6)-binding ligand	Fungi-specific variant of the WDR5-binding motif that binds to a cleft between blades 5 and 6 of the WD40 repeat domain of WDR5, opposite of the Win motif-binding site, to mediate assembly of histone modification complexes.	[EDSTY].{0,4}[VIPLA][TSDEKR][ILVA]	0.0467786
bsh	23	27	DOC_USP7_MATH_1	USP7 binding motif	The USP7 MATH domain binding motif variant based on the MDM2 and p53 interactions.	[PA][^P][^FYWIL]S[^P]	0.0123885
bsh	33	40	MOD_GSK3_1	GSK3 phosphorylation site	GSK3 phosphorylation recognition site	...([ST])...[ST]	0.0267866
bsh	19	26	MOD_GSK3_1	GSK3 phosphorylation site	GSK3 phosphorylation recognition site	...([ST])...[ST]	0.0267866
bsh	7	13	MOD_ProDKin_1	MAPK Phosphorylation Site	Proline-Directed Kinase (e.g. MAPK) phosphorylation site in higher eukaryotes.	...([ST])P..	0.0154332
bsh	5	11	MOD_Plk_1	Polo-like kinase phosphosites	Ser/Thr residue phosphorylated by the Plk1 kinase	.[DNE][^PG][ST](([FYILMVW]..)|([^PEDGKN][FWYLIVM]).)	0.00767434
bsh	33	39	MOD_Plk_4	Polo-like kinase phosphosites	Ser/Thr residue phosphorylated by Plk4	..[^IRFW]([ST])[ILMVFWY][ILMVFWY].	0.00601927
bsh	33	39	MOD_CK1_1	Casein kinase 1 (CK1) Phosphorylation site	CK1 phosphorylation site	S..([ST])...	0.0170407
bsh	32	39	MOD_GSK3_1	GSK3 phosphorylation site	GSK3 phosphorylation recognition site	...([ST])...[ST]	0.0267866
C15	17	26	LIG_14-3-3_CanoR_1	14-3-3 binding phosphopeptide motif	Canonical Arg-containing phospho-motif mediating a strong interaction with 14-3-3 proteins.	R[^DE]{0,2}[^DEPG]([ST])(([FWYLMV].)|([^PRIKGN]P)|([^PRIKGN].{2,4}[VILMFWYP]))	0.00447667
C15	13	20	MOD_GSK3_1	GSK3 phosphorylation site	GSK3 phosphorylation recognition site	...([ST])...[ST]	0.0267866
C15	33	41	LIG_TRAF6	TRAF6 binding site	TRAF6 binding site. Members of the tumor necrosis factor receptor (TNFR) superfamily initiate intracellular signaling by recruiting the C-domain of the TNFR-associated factors (TRAFs) through their cytoplasmatic tails.	..P.E..[FYWHDE].	0.00171472
C15	1	2	DEG_Nend_UBRbox_2	N-degron	N-terminal motif that initiates protein degradation by binding to the UBR-box of N-recognins. This N-degron variant comprises N-terminal Asp or Glu as destabilizing residue.	^M{0,1}([ED]).	0.000253708
C15	2	8	MOD_ProDKin_1	MAPK Phosphorylation Site	Proline-Directed Kinase (e.g. MAPK) phosphorylation site in higher eukaryotes.	...([ST])P..	0.0154332
C15	2	7	DOC_WW_Pin1_4	WW domain ligands	The Class IV WW domain interaction motif is recognised primarily by the Pin1 phosphorylation-dependent prolyl isomerase.	...([ST])P.	0.0154332
C15	16	22	MOD_CK2_1	Casein kinase 2 (CK2) Phosphorylation site	Casein kinase 2 (CK2) phosphorylation site	...([ST])..E	0.0145681
C15	16	22	MOD_PKA_2	PKA Phosphorylation site	Secondary preference for PKA-type AGC kinase phosphorylation.	.R.([ST])[^P]..	0.00945753
C15	26	33	MOD_GSK3_1	GSK3 phosphorylation site	GSK3 phosphorylation recognition site	...([ST])...[ST]	0.0267866
C15	10	16	MOD_CK1_1	Casein kinase 1 (CK1) Phosphorylation site	CK1 phosphorylation site	S..([ST])...	0.0170407
C15	18	24	MOD_CK1_1	Casein kinase 1 (CK1) Phosphorylation site	CK1 phosphorylation site	S..([ST])...	0.0170407
C15	7	12	MOD_NEK2_1	NEK2 phosphorylation site	NEK2 phosphorylation motif with preferred Phe, Leu or Met in the -3 position to compensate for less favorable residues in the +1 and +2 position.	[FLM][^P][^P]([ST])[^DEP][^DE]	0.00979829
C15	36	41	MOD_NEK2_1	NEK2 phosphorylation site	NEK2 phosphorylation motif with preferred Phe, Leu or Met in the -3 position to compensate for less favorable residues in the +1 and +2 position.	[FLM][^P][^P]([ST])[^DEP][^DE]	0.00979829
C15	13	19	MOD_CK1_1	Casein kinase 1 (CK1) Phosphorylation site	CK1 phosphorylation site	S..([ST])...	0.0170407
C15	27	32	TRG_DiLeu_BaLyEn_6	Adaptin binding Endosome-Lysosome-Basolateral sorting signals	Dileucine motifs lacking Glu+1 with Pro-Arg preference at +4 sorting in Endosomal-Basolateral-Lysosomal trafficking.	[^E]..[RP]L[LI]	0.00105347
C15	32	36	LIG_BRCT_BRCA1_1	BRCT phosphopeptide ligands	Phosphopeptide motif which directly interacts with the BRCT (carboxy-terminal) domain of the Breast Cancer Gene BRCA1 with low affinity	.(S)..F	0.00191152
C15	26	31	MOD_NEK2_1	NEK2 phosphorylation site	NEK2 phosphorylation motif with preferred Phe, Leu or Met in the -3 position to compensate for less favorable residues in the +1 and +2 position.	[FLM][^P][^P]([ST])[^DEP][^DE]	0.00979829
C15	25	33	LIG_EH1_1	eh1 motif	The engrailed homology domain 1 motif is found in homeodomain containing active repressors and other transcription families, and allows for the recruitment of Groucho/TLE corepressors.	.[FYH].[IVM][^WFYP][^WFYP][ILM][ILMV].	7.85798e-05
cbt	45	50	DOC_WW_Pin1_4	WW domain ligands	The Class IV WW domain interaction motif is recognised primarily by the Pin1 phosphorylation-dependent prolyl isomerase.	...([ST])P.	0.0154332
cbt	10	16	LIG_WD40_WDR5_VDV_2	WDR5 WD40 repeat (blade 5,6)-binding ligand	Fungi-specific variant of the WDR5-binding motif that binds to a cleft between blades 5 and 6 of the WD40 repeat domain of WDR5, opposite of the Win motif-binding site, to mediate assembly of histone modification complexes.	[EDSTY].{0,4}[VIPLA][TSDEKR][ILVA]	0.0467786
cbt	20	23	LIG_WD40_WDR5_VDV_2	WDR5 WD40 repeat (blade 5,6)-binding ligand	Fungi-specific variant of the WDR5-binding motif that binds to a cleft between blades 5 and 6 of the WD40 repeat domain of WDR5, opposite of the Win motif-binding site, to mediate assembly of histone modification complexes.	[EDSTY].{0,4}[VIPLA][TSDEKR][ILVA]	0.0467786
cbt	2	9	MOD_GSK3_1	GSK3 phosphorylation site	GSK3 phosphorylation recognition site	...([ST])...[ST]	0.0267866
cbt	1	4	LIG_BIR_II_1	IAP-binding motif (IBM)	These IBMs are found in pro-apoptotic proteins and function in the abrogation of caspase inhibition by Inhibitor of Apoptosis Proteins (IAPs) in apoptotic cells. The motif binds specifically to type II BIR domains.	^M{0,1}[AS]...	0.000325202
cbt	4	11	MOD_GSK3_1	GSK3 phosphorylation site	GSK3 phosphorylation recognition site	...([ST])...[ST]	0.0267866
cbt	9	16	LIG_WD40_WDR5_VDV_2	WDR5 WD40 repeat (blade 5,6)-binding ligand	Fungi-specific variant of the WDR5-binding motif that binds to a cleft between blades 5 and 6 of the WD40 repeat domain of WDR5, opposite of the Win motif-binding site, to mediate assembly of histone modification complexes.	[EDSTY].{0,4}[VIPLA][TSDEKR][ILVA]	0.0467786
cbt	35	43	DOC_MAPK_gen_1	MAPK docking motifs	MAPK interacting molecules (e.g. MAPKKs, substrates, phosphatases) carry docking motif that help to regulate specific interaction in the MAPK cascade. The classic motif approximates (R/K)xxxx#x# where # is a hydrophobic residue.	[KR]{0,2}[KR].{0,2}[KR].{2,4}[ILVM].[ILVF]	0.0043238
cbt	18	23	LIG_WD40_WDR5_VDV_2	WDR5 WD40 repeat (blade 5,6)-binding ligand	Fungi-specific variant of the WDR5-binding motif that binds to a cleft between blades 5 and 6 of the WD40 repeat domain of WDR5, opposite of the Win motif-binding site, to mediate assembly of histone modification complexes.	[EDSTY].{0,4}[VIPLA][TSDEKR][ILVA]	0.0467786
cbt	36	43	DOC_MAPK_gen_1	MAPK docking motifs	MAPK interacting molecules (e.g. MAPKKs, substrates, phosphatases) carry docking motif that help to regulate specific interaction in the MAPK cascade. The classic motif approximates (R/K)xxxx#x# where # is a hydrophobic residue.	[KR]{0,2}[KR].{0,2}[KR].{2,4}[ILVM].[ILVF]	0.0043238
cbt	36	38	CLV_PCSK_PC1ET2_1	PCSK cleavage site	NEC1/NEC2 cleavage site (K-R-|-X).	KR.	0.00390277
cbt	8	15	MOD_GSK3_1	GSK3 phosphorylation site	GSK3 phosphorylation recognition site	...([ST])...[ST]	0.0267866
cbt	32	39	TRG_NLS_MonoExtN_4	NLS classical Nuclear Localization Signals	Monopartite variant of the classical basically charged NLS. N-extended version.	(([PKR].{0,1}[^DE])|([PKR]))((K[RK])|(RK))(([^DE][KR])|([KR][^DE]))[^DE]	0.00127639
cbt	32	36	DOC_USP7_UBL2_3	USP7 binding motif	The USP7 CTD domain binding motif variant based on the ICP0 and DNMT1 interactions	K...K	0.00374177
cbt	5	10	MOD_N-GLC_1	N-glycosylation site	Generic motif for N-glycosylation. It was shown that Trp, Asp, and Glu are uncommon before the Ser/Thr position. Efficient glycosylation usually occurs when ~60 residues or more separate the glycosylation acceptor site from the C-terminus.	.(N)[^P][ST]..	0.00501782
cbt	7	13	LIG_FHA_1	FHA phosphopeptide ligands	Phosphothreonine motif binding a subset of FHA domains that show a preference for a large aliphatic amino acid at the pT+3 position.	..(T)..[ILV].	0.00866224
cbt	11	16	LIG_WD40_WDR5_VDV_2	WDR5 WD40 repeat (blade 5,6)-binding ligand	Fungi-specific variant of the WDR5-binding motif that binds to a cleft between blades 5 and 6 of the WD40 repeat domain of WDR5, opposite of the Win motif-binding site, to mediate assembly of histone modification complexes.	[EDSTY].{0,4}[VIPLA][TSDEKR][ILVA]	0.0467786
cbt	17	23	LIG_WD40_WDR5_VDV_2	WDR5 WD40 repeat (blade 5,6)-binding ligand	Fungi-specific variant of the WDR5-binding motif that binds to a cleft between blades 5 and 6 of the WD40 repeat domain of WDR5, opposite of the Win motif-binding site, to mediate assembly of histone modification complexes.	[EDSTY].{0,4}[VIPLA][TSDEKR][ILVA]	0.0467786
cbt	36	38	CLV_PCSK_KEX2_1	PCSK cleavage site	Yeast kexin 2 cleavage site (K-R-|-X or R-R-|-X).	[KR]R.	0.00797346
cbt	19	23	LIG_WD40_WDR5_VDV_2	WDR5 WD40 repeat (blade 5,6)-binding ligand	Fungi-specific variant of the WDR5-binding motif that binds to a cleft between blades 5 and 6 of the WD40 repeat domain of WDR5, opposite of the Win motif-binding site, to mediate assembly of histone modification complexes.	[EDSTY].{0,4}[VIPLA][TSDEKR][ILVA]	0.0467786
cbt	13	19	LIG_FHA_2	FHA phosphopeptide ligands	Phosphothreonine motif binding a subset of FHA domains that have a preference for an acidic amino acid at the pT+3 position.	..(T)..[DE].	0.00828644
cbt	2	8	MOD_CK1_1	Casein kinase 1 (CK1) Phosphorylation site	CK1 phosphorylation site	S..([ST])...	0.0170407
cbt	43	49	LIG_SH3_3	SH3 ligand	This is the motif recognized by those SH3 domains with a non-canonical class I recognition specificity	...[PV]..P	0.0131729
cbt	34	40	TRG_NLS_MonoExtC_3	NLS classical Nuclear Localization Signals	Monopartite variant of the classical basically charged NLS. C-extended version.	[^DE]((K[RK])|(RK))(([^DE][KR])|([KR][^DE]))(([PKR])|([^DE][DE]))	0.000725182
cbt	25	32	DOC_PP1_RVXF_1	PP1-docking motif RVXF	Protein phosphatase 1 catalytic subunit (PP1c) interacting motif binds targeting proteins that dock to the substrate for dephosphorylation. The motif defined is [RK]{0,1}[VI][^P][FW].	..[RK].{0,1}[VIL][^P][FW].	0.000830144
cbt	34	36	CLV_NRD_NRD_1	NRD cleavage site	N-Arg dibasic convertase (NRD/Nardilysin) cleavage site (X-|-R-K or R-|-R-X).	(.RK)|(RR[^KR])	0.00746473
cbt	27	31	CLV_PCSK_SKI1_1	PCSK cleavage site	Subtilisin/kexin isozyme-1 (SKI1) cleavage site ([RK]-X-[hydrophobic]-[LTKF]-|-X).	[RK].[AILMFV][LTKF].	0.00682053
cbt	38	44	LIG_SH3_3	SH3 ligand	This is the motif recognized by those SH3 domains with a non-canonical class I recognition specificity	...[PV]..P	0.0131729
cbt	8	14	MOD_CK1_1	Casein kinase 1 (CK1) Phosphorylation site	CK1 phosphorylation site	S..([ST])...	0.0170407
CG10348	1	7	LIG_FHA_1	FHA phosphopeptide ligands	Phosphothreonine motif binding a subset of FHA domains that show a preference for a large aliphatic amino acid at the pT+3 position.	..(T)..[ILV].	0.00866224
CG10348	42	48	LIG_FHA_1	FHA phosphopeptide ligands	Phosphothreonine motif binding a subset of FHA domains that show a preference for a large aliphatic amino acid at the pT+3 position.	..(T)..[ILV].	0.00866224
CG10348	26	31	LIG_14-3-3_CanoR_1	14-3-3 binding phosphopeptide motif	Canonical Arg-containing phospho-motif mediating a strong interaction with 14-3-3 proteins.	R[^DE]{0,2}[^DEPG]([ST])(([FWYLMV].)|([^PRIKGN]P)|([^PRIKGN].{2,4}[VILMFWYP]))	0.00447667
CG10348	28	33	LIG_LIR_Apic_2	Atg8 protein family ligands	Apicomplexa specific variant of the canonical LIR motif that binds to Atg8 protein family members to mediate processes involved in autophagy.	[EDST].{0,2}[WFY]..P	0.00337096
CG10348	25	31	MOD_PKA_2	PKA Phosphorylation site	Secondary preference for PKA-type AGC kinase phosphorylation.	.R.([ST])[^P]..	0.00945753
CG10348	29	33	LIG_LIR_Apic_2	Atg8 protein family ligands	Apicomplexa specific variant of the canonical LIR motif that binds to Atg8 protein family members to mediate processes involved in autophagy.	[EDST].{0,2}[WFY]..P	0.00337096
CG10348	35	38	LIG_WD40_WDR5_VDV_2	WDR5 WD40 repeat (blade 5,6)-binding ligand	Fungi-specific variant of the WDR5-binding motif that binds to a cleft between blades 5 and 6 of the WD40 repeat domain of WDR5, opposite of the Win motif-binding site, to mediate assembly of histone modification complexes.	[EDSTY].{0,4}[VIPLA][TSDEKR][ILVA]	0.0467786
CG10348	27	31	LIG_14-3-3_CanoR_1	14-3-3 binding phosphopeptide motif	Canonical Arg-containing phospho-motif mediating a strong interaction with 14-3-3 proteins.	R[^DE]{0,2}[^DEPG]([ST])(([FWYLMV].)|([^PRIKGN]P)|([^PRIKGN].{2,4}[VILMFWYP]))	0.00447667
CG10348	41	43	CLV_NRD_NRD_1	NRD cleavage site	N-Arg dibasic convertase (NRD/Nardilysin) cleavage site (X-|-R-K or R-|-R-X).	(.RK)|(RR[^KR])	0.00746473
CG10348	25	27	CLV_PCSK_PC1ET2_1	PCSK cleavage site	NEC1/NEC2 cleavage site (K-R-|-X).	KR.	0.00390277
CG10348	41	43	CLV_PCSK_KEX2_1	PCSK cleavage site	Yeast kexin 2 cleavage site (K-R-|-X or R-R-|-X).	[KR]R.	0.00797346
CG10348	25	27	CLV_PCSK_KEX2_1	PCSK cleavage site	Yeast kexin 2 cleavage site (K-R-|-X or R-R-|-X).	[KR]R.	0.00797346
CG10348	41	43	CLV_PCSK_PC1ET2_1	PCSK cleavage site	NEC1/NEC2 cleavage site (K-R-|-X).	KR.	0.00390277
CG10348	23	29	TRG_NLS_MonoExtN_4	NLS classical Nuclear Localization Signals	Monopartite variant of the classical basically charged NLS. N-extended version.	(([PKR].{0,1}[^DE])|([PKR]))((K[RK])|(RK))(([^DE][KR])|([KR][^DE]))[^DE]	0.00127639
CG10348	26	32	MOD_PKA_2	PKA Phosphorylation site	Secondary preference for PKA-type AGC kinase phosphorylation.	.R.([ST])[^P]..	0.00945753
CG10348	26	28	CLV_PCSK_KEX2_1	PCSK cleavage site	Yeast kexin 2 cleavage site (K-R-|-X or R-R-|-X).	[KR]R.	0.00797346
CG10348	23	26	MOD_Cter_Amidation	Peptide Amidation Site	Peptide C-terminal amidation	(.)G[RK][RK]	0.00115503
CG10348	31	38	LIG_WD40_WDR5_VDV_2	WDR5 WD40 repeat (blade 5,6)-binding ligand	Fungi-specific variant of the WDR5-binding motif that binds to a cleft between blades 5 and 6 of the WD40 repeat domain of WDR5, opposite of the Win motif-binding site, to mediate assembly of histone modification complexes.	[EDSTY].{0,4}[VIPLA][TSDEKR][ILVA]	0.0467786
CG10348	37	43	CLV_PCSK_PC7_1	PCSK cleavage site	Proprotein convertase 7 (PC7, PCSK7) cleavage site (R-X-X-X-[RK]-R-|-X).	R...[KR]R.	0.000508723
CG10348	25	31	MOD_PKA_1	PKA Phosphorylation site	Main preference for PKA-type AGC kinase phosphorylation.	[RK][RK].([ST])[^P]..	0.00231509
CG10348	41	47	MOD_PKA_1	PKA Phosphorylation site	Main preference for PKA-type AGC kinase phosphorylation.	[RK][RK].([ST])[^P]..	0.00231509
CG10348	41	47	MOD_PKA_2	PKA Phosphorylation site	Secondary preference for PKA-type AGC kinase phosphorylation.	.R.([ST])[^P]..	0.00945753
CG10348	26	28	CLV_NRD_NRD_1	NRD cleavage site	N-Arg dibasic convertase (NRD/Nardilysin) cleavage site (X-|-R-K or R-|-R-X).	(.RK)|(RR[^KR])	0.00746473
CG10348	30	33	DOC_PP4_FxxP_1	PP4 EVH1-binding docking motifs	The FxxP-like docking motif recognized by the EVH1 domains of the PPP4R3 regulatory subunits of the PP4 holoenzyme	F..P	0.0017312
CG10348	26	32	MOD_PKA_1	PKA Phosphorylation site	Main preference for PKA-type AGC kinase phosphorylation.	[RK][RK].([ST])[^P]..	0.00231509
CG10348	33	37	LIG_CtBP_PxDLS_1	CtBP ligand motif	The PxDLS motif interacts with the NAD-dependent repressor CtBP proteins.	(P[LVIPME][DENS][LM][VASTRG])|(G[LVIPME][DENS][LM][VASTRG]((K)|(.[KR])))	0.000117291
CG10348	29	36	LIG_WD40_WDR5_VDV_2	WDR5 WD40 repeat (blade 5,6)-binding ligand	Fungi-specific variant of the WDR5-binding motif that binds to a cleft between blades 5 and 6 of the WD40 repeat domain of WDR5, opposite of the Win motif-binding site, to mediate assembly of histone modification complexes.	[EDSTY].{0,4}[VIPLA][TSDEKR][ILVA]	0.0467786
CG10462	11	17	MOD_ProDKin_1	MAPK Phosphorylation Site	Proline-Directed Kinase (e.g. MAPK) phosphorylation site in higher eukaryotes.	...([ST])P..	0.0154332
CG10462	20	26	DOC_CYCLIN_yCln2_LP_2	Cyclin N-terminal Domain Docking Motifs	The budding yeast G1/S cyclins Cln1 and 2 bind a specific leucine- and proline-rich (LP) docking motif on G1-specific target proteins.	(L[MLIV]PP)|(((L[LMIV]PA)|(L..P))[ILMVAFYW].[MLIVFHPAY])	0.000106992
CG10462	43	49	LIG_FHA_1	FHA phosphopeptide ligands	Phosphothreonine motif binding a subset of FHA domains that show a preference for a large aliphatic amino acid at the pT+3 position.	..(T)..[ILV].	0.00866224
CG10462	1	2	DEG_Nend_UBRbox_2	N-degron	N-terminal motif that initiates protein degradation by binding to the UBR-box of N-recognins. This N-degron variant comprises N-terminal Asp or Glu as destabilizing residue.	^M{0,1}([ED]).	0.000253708
CG10462	39	41	CLV_PCSK_PC1ET2_1	PCSK cleavage site	NEC1/NEC2 cleavage site (K-R-|-X).	KR.	0.00390277
CG10462	43	49	MOD_CK2_1	Casein kinase 2 (CK2) Phosphorylation site	Casein kinase 2 (CK2) phosphorylation site	...([ST])..E	0.0145681
CG10462	7	12	LIG_LIR_Nem_3	Atg8 protein family ligands	Nematode-specific variant of the canonical LIR motif that binds to Atg8 protein family members to mediate processes involved in autophagy.	[EDST].{0,2}[WFY]..[ILVFY]	0.0063621
CG10462	4	10	MOD_CK1_1	Casein kinase 1 (CK1) Phosphorylation site	CK1 phosphorylation site	S..([ST])...	0.0170407
CG10462	25	30	MOD_NEK2_1	NEK2 phosphorylation site	NEK2 phosphorylation motif with preferred Phe, Leu or Met in the -3 position to compensate for less favorable residues in the +1 and +2 position.	[FLM][^P][^P]([ST])[^DEP][^DE]	0.00979829
CG10462	4	9	MOD_N-GLC_1	N-glycosylation site	Generic motif for N-glycosylation. It was shown that Trp, Asp, and Glu are uncommon before the Ser/Thr position. Efficient glycosylation usually occurs when ~60 residues or more separate the glycosylation acceptor site from the C-terminus.	.(N)[^P][ST]..	0.00501782
CG10462	20	23	DOC_PP2B_LxvP_1	Calcineurin (PP2B)-docking motif LxvP	Docking motif in calcineurin substrates that binds at the interface of the catalytic CNA and regulatory CNB subunits.	L.[LIVAPM]P	0.00229635
CG10462	11	16	DOC_WW_Pin1_4	WW domain ligands	The Class IV WW domain interaction motif is recognised primarily by the Pin1 phosphorylation-dependent prolyl isomerase.	...([ST])P.	0.0154332
CG10462	43	50	MOD_GSK3_1	GSK3 phosphorylation site	GSK3 phosphorylation recognition site	...([ST])...[ST]	0.0267866
CG10462	7	14	MOD_GSK3_1	GSK3 phosphorylation site	GSK3 phosphorylation recognition site	...([ST])...[ST]	0.0267866
CG10462	39	41	CLV_PCSK_KEX2_1	PCSK cleavage site	Yeast kexin 2 cleavage site (K-R-|-X or R-R-|-X).	[KR]R.	0.00797346
CG10462	4	10	MOD_Plk_4	Polo-like kinase phosphosites	Ser/Thr residue phosphorylated by Plk4	..[^IRFW]([ST])[ILMVFWY][ILMVFWY].	0.00601927
CG10462	35	39	DOC_USP7_UBL2_3	USP7 binding motif	The USP7 CTD domain binding motif variant based on the ICP0 and DNMT1 interactions	K...K	0.00374177
CG10462	11	17	MOD_CDK_SPxK_1	CDK Phosphorylation Site	Canonical version of the CDK phosphorylation site which shows specificity towards a lysine/arginine residue at the [ST]+3 position.	...([ST])P.[KR]	0.00192872
CG10462	7	16	LIG_LIR_Gen_1	Atg8 protein family ligands	Canonical LIR motif that binds to Atg8/LC3 protein family members to mediate processes involved in autophagy.	[EDST].{0,2}[WFY][^RKPGWFY][^PG][ILVFM]((.{0,4}[PLAFIVMY])|($)|(.{0,3}[ED]))	0.00363118
CG10462	7	13	MOD_CK1_1	Casein kinase 1 (CK1) Phosphorylation site	CK1 phosphorylation site	S..([ST])...	0.0170407
CG10462	43	48	MOD_NEK2_1	NEK2 phosphorylation site	NEK2 phosphorylation motif with preferred Phe, Leu or Met in the -3 position to compensate for less favorable residues in the +1 and +2 position.	[FLM][^P][^P]([ST])[^DEP][^DE]	0.00979829
CG10462	35	42	LIG_SH3_4	SH3 ligand	This is the motif recognized by those SH3 domains with a non-canonical class II recognition specificity	KP..[QK]...	0.000678138
CG10462	12	17	DOC_CKS1_1	Cks1 ligand	Phospho-dependent motif that mediates docking of CDK substrates and regulators to cyclin-CDK-bound Cks1.	[MPVLIFWYQ].(T)P..	0.00199146
CG10949	20	26	MOD_Plk_4	Polo-like kinase phosphosites	Ser/Thr residue phosphorylated by Plk4	..[^IRFW]([ST])[ILMVFWY][ILMVFWY].	0.00601927
CG10949	29	34	TRG_Pf-PMV_PEXEL_1	Apicomplexan export motif	Plasmodium Export Element, PEXEL, is a trafficking signal for protein cleavage by PMV protease and export from Plasmodium parasites to infected host cells.	(R.[LI].[EDQ])|(R.L..[EDQ])|(K.L.E)	0.00216051
CG10949	13	19	MOD_Plk_4	Polo-like kinase phosphosites	Ser/Thr residue phosphorylated by Plk4	..[^IRFW]([ST])[ILMVFWY][ILMVFWY].	0.00601927
CG10949	13	19	LIG_FHA_1	FHA phosphopeptide ligands	Phosphothreonine motif binding a subset of FHA domains that show a preference for a large aliphatic amino acid at the pT+3 position.	..(T)..[ILV].	0.00866224
CG10949	2	7	LIG_WD40_WDR5_VDV_2	WDR5 WD40 repeat (blade 5,6)-binding ligand	Fungi-specific variant of the WDR5-binding motif that binds to a cleft between blades 5 and 6 of the WD40 repeat domain of WDR5, opposite of the Win motif-binding site, to mediate assembly of histone modification complexes.	[EDSTY].{0,4}[VIPLA][TSDEKR][ILVA]	0.0467786
CG10949	3	10	MOD_GSK3_1	GSK3 phosphorylation site	GSK3 phosphorylation recognition site	...([ST])...[ST]	0.0267866
CG10949	3	9	MOD_CK1_1	Casein kinase 1 (CK1) Phosphorylation site	CK1 phosphorylation site	S..([ST])...	0.0170407
CG10949	13	18	MOD_NEK2_1	NEK2 phosphorylation site	NEK2 phosphorylation motif with preferred Phe, Leu or Met in the -3 position to compensate for less favorable residues in the +1 and +2 position.	[FLM][^P][^P]([ST])[^DEP][^DE]	0.00979829
CG10949	5	8	MOD_GlcNHglycan	Glycosaminoglycan attachment site	Glycosaminoglycan attachment site	[ED]{0,3}.(S)[GA].	0.0179191
CG10949	3	7	LIG_WD40_WDR5_VDV_2	WDR5 WD40 repeat (blade 5,6)-binding ligand	Fungi-specific variant of the WDR5-binding motif that binds to a cleft between blades 5 and 6 of the WD40 repeat domain of WDR5, opposite of the Win motif-binding site, to mediate assembly of histone modification complexes.	[EDSTY].{0,4}[VIPLA][TSDEKR][ILVA]	0.0467786
CG10949	12	16	CLV_PCSK_SKI1_1	PCSK cleavage site	Subtilisin/kexin isozyme-1 (SKI1) cleavage site ([RK]-X-[hydrophobic]-[LTKF]-|-X).	[RK].[AILMFV][LTKF].	0.00682053
CG10949	46	50	LIG_14-3-3_CanoR_1	14-3-3 binding phosphopeptide motif	Canonical Arg-containing phospho-motif mediating a strong interaction with 14-3-3 proteins.	R[^DE]{0,2}[^DEPG]([ST])(([FWYLMV].)|([^PRIKGN]P)|([^PRIKGN].{2,4}[VILMFWYP]))	0.00447667
CG11122-tRD1	23	28	DOC_WW_Pin1_4	WW domain ligands	The Class IV WW domain interaction motif is recognised primarily by the Pin1 phosphorylation-dependent prolyl isomerase.	...([ST])P.	0.0154332
CG11122-tRD1	23	29	MOD_ProDKin_1	MAPK Phosphorylation Site	Proline-Directed Kinase (e.g. MAPK) phosphorylation site in higher eukaryotes.	...([ST])P..	0.0154332
CG11122-tRD1	29	33	LIG_WW_3	WW domain ligands	WW domain of group III binding motif	.PPR.	0.000567323
CG11122-tRD1	3	10	DOC_MAPK_MEF2A_6	MAPK docking motifs	A kinase docking motif that mediates interaction towards the ERK1/2 and p38 subfamilies of MAP kinases.	[RK].{2,4}[LIVMP].[LIV].[LIVMF]	0.00258382
CG11122-tRD1	24	30	LIG_SH3_1	SH3 ligand	This is the motif recognized by class I SH3 domains	[RKY]..P..P	0.00123698
CG11122-tRD1	37	40	DOC_PP2B_LxvP_1	Calcineurin (PP2B)-docking motif LxvP	Docking motif in calcineurin substrates that binds at the interface of the catalytic CNA and regulatory CNB subunits.	L.[LIVAPM]P	0.00229635
CG11122-tRD1	24	30	LIG_SH3_3	SH3 ligand	This is the motif recognized by those SH3 domains with a non-canonical class I recognition specificity	...[PV]..P	0.0131729
CG11122-tRD1	15	20	MOD_NEK2_1	NEK2 phosphorylation site	NEK2 phosphorylation motif with preferred Phe, Leu or Met in the -3 position to compensate for less favorable residues in the +1 and +2 position.	[FLM][^P][^P]([ST])[^DEP][^DE]	0.00979829
CG11122-tRD1	1	2	DEG_Nend_UBRbox_2	N-degron	N-terminal motif that initiates protein degradation by binding to the UBR-box of N-recognins. This N-degron variant comprises N-terminal Asp or Glu as destabilizing residue.	^M{0,1}([ED]).	0.000253708
CG11122-tRD1	13	17	LIG_WD40_WDR5_VDV_2	WDR5 WD40 repeat (blade 5,6)-binding ligand	Fungi-specific variant of the WDR5-binding motif that binds to a cleft between blades 5 and 6 of the WD40 repeat domain of WDR5, opposite of the Win motif-binding site, to mediate assembly of histone modification complexes.	[EDSTY].{0,4}[VIPLA][TSDEKR][ILVA]	0.0467786
CG11122-tRD1	37	43	DOC_CYCLIN_yCln2_LP_2	Cyclin N-terminal Domain Docking Motifs	The budding yeast G1/S cyclins Cln1 and 2 bind a specific leucine- and proline-rich (LP) docking motif on G1-specific target proteins.	(L[MLIV]PP)|(((L[LMIV]PA)|(L..P))[ILMVAFYW].[MLIVFHPAY])	0.000106992
CG11122-tRD1	39	45	LIG_SH3_3	SH3 ligand	This is the motif recognized by those SH3 domains with a non-canonical class I recognition specificity	...[PV]..P	0.0131729
CG11122-tRD1	3	11	DOC_MAPK_NFAT4_5	MAPK docking motifs	An extended D site specifically recognized by the JNK kinases	[RK][^P][^P][LIM].L.[LIVMF].	0.000163458
CG11122-tRD1	25	31	LIG_SH3_3	SH3 ligand	This is the motif recognized by those SH3 domains with a non-canonical class I recognition specificity	...[PV]..P	0.0131729
CG11122-tRD1	19	25	MOD_PKA_1	PKA Phosphorylation site	Main preference for PKA-type AGC kinase phosphorylation.	[RK][RK].([ST])[^P]..	0.00231509
CG11122-tRD1	20	24	DOC_USP7_UBL2_3	USP7 binding motif	The USP7 CTD domain binding motif variant based on the ICP0 and DNMT1 interactions	K...K	0.00374177
CG11122-tRD1	11	17	LIG_WD40_WDR5_VDV_2	WDR5 WD40 repeat (blade 5,6)-binding ligand	Fungi-specific variant of the WDR5-binding motif that binds to a cleft between blades 5 and 6 of the WD40 repeat domain of WDR5, opposite of the Win motif-binding site, to mediate assembly of histone modification complexes.	[EDSTY].{0,4}[VIPLA][TSDEKR][ILVA]	0.0467786
CG11122-tRD1	27	32	LIG_SH3_2	SH3 ligand	This is the motif recognized by class II SH3 domains	P..P.[KR]	0.00111124
CG11122-tRD1	22	24	CLV_NRD_NRD_1	NRD cleavage site	N-Arg dibasic convertase (NRD/Nardilysin) cleavage site (X-|-R-K or R-|-R-X).	(.RK)|(RR[^KR])	0.00746473
CG11122-tRD1	18	24	MOD_CK1_1	Casein kinase 1 (CK1) Phosphorylation site	CK1 phosphorylation site	S..([ST])...	0.0170407
CG11122-tRD1	19	26	MOD_GSK3_1	GSK3 phosphorylation site	GSK3 phosphorylation recognition site	...([ST])...[ST]	0.0267866
CG11122-tRD1	13	18	LIG_SUMO_SIM_par_1	SUMO interaction site	Motif for the parallel beta augmentation mode of non-covalent binding to SUMO protein.	[DEST]{0,5}.[VILPTM][VIL][DESTVILMA][VIL].{0,1}[DEST]{1,10}	0.0045452
CG11122-tRD1	1	6	TRG_DiLeu_BaEn_1	Adaptin binding Endosome-Lysosome-Basolateral sorting signals	Classical adaptin sigma subunit-binding acidic dileucine motifs sorting in Endosomal-Basolateral trafficking.	E..[^P]L[LIVM]	0.000970028
CG11122-tRD1	45	50	LIG_PDZ_Class_1	PDZ domain ligands	The C-terminal class 1 PDZ-binding motif is classically represented by a pattern like (ST)X(VIL)*	...[ST].[ACVILF]$	7.25453e-05
CG11122-tRD1	37	43	LIG_SH3_3	SH3 ligand	This is the motif recognized by those SH3 domains with a non-canonical class I recognition specificity	...[PV]..P	0.0131729
CG11122-tRD1	14	18	LIG_CtBP_PxDLS_1	CtBP ligand motif	The PxDLS motif interacts with the NAD-dependent repressor CtBP proteins.	(P[LVIPME][DENS][LM][VASTRG])|(G[LVIPME][DENS][LM][VASTRG]((K)|(.[KR])))	0.000117291
CG11122-tRD1	15	22	MOD_GSK3_1	GSK3 phosphorylation site	GSK3 phosphorylation recognition site	...([ST])...[ST]	0.0267866
CG11122-tRD1	5	9	LIG_Clathr_ClatBox_1	Clathrin box	Clathrin box motif found on cargo adaptor proteins, it interacts with the beta propeller structure located at the N-terminus of Clathrin heavy chain.	L[IVLMF].[IVLMF][DE]	0.000340551
CG11122-tRD1	27	32	LIG_SH3_CIN85_PxpxPR_1	CIN85 and CD2AP SH3 domain binding motif	The non-canonical SH3-binding motif is recognized primarily by adaptor proteins CIN85 and CD2AP, which are involved in RTK regulation, endocytosis, lysosomal degradation, actin cytoskeleton dynamics regulation, and signal transduction	P.[AP].PR	9.56222e-05
CG11122-tRD2	46	49	MOD_GlcNHglycan	Glycosaminoglycan attachment site	Glycosaminoglycan attachment site	[ED]{0,3}.(S)[GA].	0.0179191
CG11122-tRD2	20	26	LIG_WD40_WDR5_VDV_2	WDR5 WD40 repeat (blade 5,6)-binding ligand	Fungi-specific variant of the WDR5-binding motif that binds to a cleft between blades 5 and 6 of the WD40 repeat domain of WDR5, opposite of the Win motif-binding site, to mediate assembly of histone modification complexes.	[EDSTY].{0,4}[VIPLA][TSDEKR][ILVA]	0.0467786
CG11122-tRD2	16	23	LIG_WD40_WDR5_VDV_2	WDR5 WD40 repeat (blade 5,6)-binding ligand	Fungi-specific variant of the WDR5-binding motif that binds to a cleft between blades 5 and 6 of the WD40 repeat domain of WDR5, opposite of the Win motif-binding site, to mediate assembly of histone modification complexes.	[EDSTY].{0,4}[VIPLA][TSDEKR][ILVA]	0.0467786
CG11122-tRD2	20	25	LIG_PTAP_UEV_1	UEV Domain binding PTAP motif	PTAP motif binds the N-terminal UEV domain of Tsg101.	.P[TS]AP.	0.000108061
CG11122-tRD2	17	23	MOD_ProDKin_1	MAPK Phosphorylation Site	Proline-Directed Kinase (e.g. MAPK) phosphorylation site in higher eukaryotes.	...([ST])P..	0.0154332
CG11122-tRD2	11	14	LIG_WD40_WDR5_VDV_2	WDR5 WD40 repeat (blade 5,6)-binding ligand	Fungi-specific variant of the WDR5-binding motif that binds to a cleft between blades 5 and 6 of the WD40 repeat domain of WDR5, opposite of the Win motif-binding site, to mediate assembly of histone modification complexes.	[EDSTY].{0,4}[VIPLA][TSDEKR][ILVA]	0.0467786
CG11122-tRD2	24	28	DOC_USP7_MATH_1	USP7 binding motif	The USP7 MATH domain binding motif variant based on the MDM2 and p53 interactions.	[PA][^P][^FYWIL]S[^P]	0.0123885
CG11122-tRD2	8	14	MOD_Plk_1	Polo-like kinase phosphosites	Ser/Thr residue phosphorylated by the Plk1 kinase	.[DNE][^PG][ST](([FYILMVW]..)|([^PEDGKN][FWYLIVM]).)	0.00767434
CG11122-tRD2	31	39	LIG_TRAF6	TRAF6 binding site	TRAF6 binding site. Members of the tumor necrosis factor receptor (TNFR) superfamily initiate intracellular signaling by recruiting the C-domain of the TNFR-associated factors (TRAFs) through their cytoplasmatic tails.	..P.E..[FYWHDE].	0.00171472
CG11122-tRD2	18	24	LIG_SH3_3	SH3 ligand	This is the motif recognized by those SH3 domains with a non-canonical class I recognition specificity	...[PV]..P	0.0131729
CG11122-tRD2	1	2	DEG_Nend_UBRbox_2	N-degron	N-terminal motif that initiates protein degradation by binding to the UBR-box of N-recognins. This N-degron variant comprises N-terminal Asp or Glu as destabilizing residue.	^M{0,1}([ED]).	0.000253708
CG11122-tRD2	17	22	DOC_WW_Pin1_4	WW domain ligands	The Class IV WW domain interaction motif is recognised primarily by the Pin1 phosphorylation-dependent prolyl isomerase.	...([ST])P.	0.0154332
CG11122-tRD2	8	14	LIG_WD40_WDR5_VDV_2	WDR5 WD40 repeat (blade 5,6)-binding ligand	Fungi-specific variant of the WDR5-binding motif that binds to a cleft between blades 5 and 6 of the WD40 repeat domain of WDR5, opposite of the Win motif-binding site, to mediate assembly of histone modification complexes.	[EDSTY].{0,4}[VIPLA][TSDEKR][ILVA]	0.0467786
CG11122-tRD2	9	14	LIG_WD40_WDR5_VDV_2	WDR5 WD40 repeat (blade 5,6)-binding ligand	Fungi-specific variant of the WDR5-binding motif that binds to a cleft between blades 5 and 6 of the WD40 repeat domain of WDR5, opposite of the Win motif-binding site, to mediate assembly of histone modification complexes.	[EDSTY].{0,4}[VIPLA][TSDEKR][ILVA]	0.0467786
CG11122-tRD2	22	26	LIG_WD40_WDR5_VDV_2	WDR5 WD40 repeat (blade 5,6)-binding ligand	Fungi-specific variant of the WDR5-binding motif that binds to a cleft between blades 5 and 6 of the WD40 repeat domain of WDR5, opposite of the Win motif-binding site, to mediate assembly of histone modification complexes.	[EDSTY].{0,4}[VIPLA][TSDEKR][ILVA]	0.0467786
CG11122-tRD4	45	50	DOC_WW_Pin1_4	WW domain ligands	The Class IV WW domain interaction motif is recognised primarily by the Pin1 phosphorylation-dependent prolyl isomerase.	...([ST])P.	0.0154332
CG11122-tRD4	26	32	MOD_PKA_2	PKA Phosphorylation site	Secondary preference for PKA-type AGC kinase phosphorylation.	.R.([ST])[^P]..	0.00945753
CG11122-tRD4	41	47	LIG_SH3_3	SH3 ligand	This is the motif recognized by those SH3 domains with a non-canonical class I recognition specificity	...[PV]..P	0.0131729
CG11122-tRD4	44	50	LIG_SH3_3	SH3 ligand	This is the motif recognized by those SH3 domains with a non-canonical class I recognition specificity	...[PV]..P	0.0131729
CG11122-tRD4	37	42	MOD_N-GLC_1	N-glycosylation site	Generic motif for N-glycosylation. It was shown that Trp, Asp, and Glu are uncommon before the Ser/Thr position. Efficient glycosylation usually occurs when ~60 residues or more separate the glycosylation acceptor site from the C-terminus.	.(N)[^P][ST]..	0.00501782
CG11122-tRD4	17	23	LIG_SH3_3	SH3 ligand	This is the motif recognized by those SH3 domains with a non-canonical class I recognition specificity	...[PV]..P	0.0131729
CG11122-tRD4	25	33	LIG_14-3-3_CanoR_1	14-3-3 binding phosphopeptide motif	Canonical Arg-containing phospho-motif mediating a strong interaction with 14-3-3 proteins.	R[^DE]{0,2}[^DEPG]([ST])(([FWYLMV].)|([^PRIKGN]P)|([^PRIKGN].{2,4}[VILMFWYP]))	0.00447667
CG11122-tRD4	1	2	DEG_Nend_UBRbox_3	N-degron	N-terminal motif that initiates protein degradation by binding to the UBR-box of N-recognins. This N-degron variant comprises N-terminal Asn or Gln as destabilizing residue.	^M{0,1}([NQ]).	0.000164535
CG11122-tRD4	14	20	LIG_WD40_WDR5_VDV_2	WDR5 WD40 repeat (blade 5,6)-binding ligand	Fungi-specific variant of the WDR5-binding motif that binds to a cleft between blades 5 and 6 of the WD40 repeat domain of WDR5, opposite of the Win motif-binding site, to mediate assembly of histone modification complexes.	[EDSTY].{0,4}[VIPLA][TSDEKR][ILVA]	0.0467786
CG11122-tRD4	37	43	MOD_CK2_1	Casein kinase 2 (CK2) Phosphorylation site	Casein kinase 2 (CK2) phosphorylation site	...([ST])..E	0.0145681
CG11122-tRD4	29	35	LIG_WD40_WDR5_VDV_2	WDR5 WD40 repeat (blade 5,6)-binding ligand	Fungi-specific variant of the WDR5-binding motif that binds to a cleft between blades 5 and 6 of the WD40 repeat domain of WDR5, opposite of the Win motif-binding site, to mediate assembly of histone modification complexes.	[EDSTY].{0,4}[VIPLA][TSDEKR][ILVA]	0.0467786
CG11122-tRD4	38	44	LIG_FHA_2	FHA phosphopeptide ligands	Phosphothreonine motif binding a subset of FHA domains that have a preference for an acidic amino acid at the pT+3 position.	..(T)..[DE].	0.00828644
CG11122-tRD4	28	35	LIG_WD40_WDR5_VDV_2	WDR5 WD40 repeat (blade 5,6)-binding ligand	Fungi-specific variant of the WDR5-binding motif that binds to a cleft between blades 5 and 6 of the WD40 repeat domain of WDR5, opposite of the Win motif-binding site, to mediate assembly of histone modification complexes.	[EDSTY].{0,4}[VIPLA][TSDEKR][ILVA]	0.0467786
CG11122-tRD4	12	18	LIG_WD40_WDR5_VDV_2	WDR5 WD40 repeat (blade 5,6)-binding ligand	Fungi-specific variant of the WDR5-binding motif that binds to a cleft between blades 5 and 6 of the WD40 repeat domain of WDR5, opposite of the Win motif-binding site, to mediate assembly of histone modification complexes.	[EDSTY].{0,4}[VIPLA][TSDEKR][ILVA]	0.0467786
CG11122-tRD4	11	18	LIG_WD40_WDR5_VDV_2	WDR5 WD40 repeat (blade 5,6)-binding ligand	Fungi-specific variant of the WDR5-binding motif that binds to a cleft between blades 5 and 6 of the WD40 repeat domain of WDR5, opposite of the Win motif-binding site, to mediate assembly of histone modification complexes.	[EDSTY].{0,4}[VIPLA][TSDEKR][ILVA]	0.0467786
CG11122-tRD4	17	20	LIG_WD40_WDR5_VDV_2	WDR5 WD40 repeat (blade 5,6)-binding ligand	Fungi-specific variant of the WDR5-binding motif that binds to a cleft between blades 5 and 6 of the WD40 repeat domain of WDR5, opposite of the Win motif-binding site, to mediate assembly of histone modification complexes.	[EDSTY].{0,4}[VIPLA][TSDEKR][ILVA]	0.0467786
CG11617-tRD1	15	19	CLV_PCSK_SKI1_1	PCSK cleavage site	Subtilisin/kexin isozyme-1 (SKI1) cleavage site ([RK]-X-[hydrophobic]-[LTKF]-|-X).	[RK].[AILMFV][LTKF].	0.00682053
CG11617-tRD1	27	33	MOD_PKA_2	PKA Phosphorylation site	Secondary preference for PKA-type AGC kinase phosphorylation.	.R.([ST])[^P]..	0.00945753
CG11617-tRD1	10	15	LIG_SH3_2	SH3 ligand	This is the motif recognized by class II SH3 domains	P..P.[KR]	0.00111124
CG11617-tRD1	12	17	LIG_LIR_Nem_3	Atg8 protein family ligands	Nematode-specific variant of the canonical LIR motif that binds to Atg8 protein family members to mediate processes involved in autophagy.	[EDST].{0,2}[WFY]..[ILVFY]	0.0063621
CG11617-tRD1	21	24	MOD_GlcNHglycan	Glycosaminoglycan attachment site	Glycosaminoglycan attachment site	[ED]{0,3}.(S)[GA].	0.0179191
CG11617-tRD1	7	13	LIG_SH3_3	SH3 ligand	This is the motif recognized by those SH3 domains with a non-canonical class I recognition specificity	...[PV]..P	0.0131729
CG11617-tRD1	29	32	MOD_GlcNHglycan	Glycosaminoglycan attachment site	Glycosaminoglycan attachment site	[ED]{0,3}.(S)[GA].	0.0179191
CG11617-tRD1	14	18	LIG_SH2_CRK	Phosphotyrosine ligands bound by SH2 domains	CRK family SH2 domain binding motif.	(Y)[^EPILVFYW][^HDEW][PLIV][^DEW]	0.00151526
CG11617-tRD1	19	24	MOD_NEK2_1	NEK2 phosphorylation site	NEK2 phosphorylation motif with preferred Phe, Leu or Met in the -3 position to compensate for less favorable residues in the +1 and +2 position.	[FLM][^P][^P]([ST])[^DEP][^DE]	0.00979829
CG11617-tRD1	30	37	MOD_GSK3_1	GSK3 phosphorylation site	GSK3 phosphorylation recognition site	...([ST])...[ST]	0.0267866
CG11617-tRD1	36	40	DOC_USP7_UBL2_3	USP7 binding motif	The USP7 CTD domain binding motif variant based on the ICP0 and DNMT1 interactions	K...K	0.00374177
CG11617-tRD1	30	36	MOD_CK1_1	Casein kinase 1 (CK1) Phosphorylation site	CK1 phosphorylation site	S..([ST])...	0.0170407
CG11617-tRD1	24	30	LIG_FHA_1	FHA phosphopeptide ligands	Phosphothreonine motif binding a subset of FHA domains that show a preference for a large aliphatic amino acid at the pT+3 position.	..(T)..[ILV].	0.00866224
CG11617-tRD1	10	16	LIG_SH3_3	SH3 ligand	This is the motif recognized by those SH3 domains with a non-canonical class I recognition specificity	...[PV]..P	0.0131729
CG11617-tRD1	11	17	LIG_LIR_Nem_3	Atg8 protein family ligands	Nematode-specific variant of the canonical LIR motif that binds to Atg8 protein family members to mediate processes involved in autophagy.	[EDST].{0,2}[WFY]..[ILVFY]	0.0063621
CG11617-tRD1	19	26	MOD_GSK3_1	GSK3 phosphorylation site	GSK3 phosphorylation recognition site	...([ST])...[ST]	0.0267866
CG11617-tRD1	9	15	MOD_ProDKin_1	MAPK Phosphorylation Site	Proline-Directed Kinase (e.g. MAPK) phosphorylation site in higher eukaryotes.	...([ST])P..	0.0154332
CG11617-tRD1	14	17	TRG_ENDOCYTIC_2	Y-based sorting signal	Tyrosine-based sorting signal responsible for the interaction with mu subunit of AP (Adaptor Protein) complex	Y..[LMVIF]	0.00258749
CG11617-tRD1	26	31	LIG_WD40_WDR5_VDV_2	WDR5 WD40 repeat (blade 5,6)-binding ligand	Fungi-specific variant of the WDR5-binding motif that binds to a cleft between blades 5 and 6 of the WD40 repeat domain of WDR5, opposite of the Win motif-binding site, to mediate assembly of histone modification complexes.	[EDSTY].{0,4}[VIPLA][TSDEKR][ILVA]	0.0467786
CG11617-tRD1	23	30	MOD_GSK3_1	GSK3 phosphorylation site	GSK3 phosphorylation recognition site	...([ST])...[ST]	0.0267866
CG11617-tRD1	13	20	DOC_PP1_RVXF_1	PP1-docking motif RVXF	Protein phosphatase 1 catalytic subunit (PP1c) interacting motif binds targeting proteins that dock to the substrate for dephosphorylation. The motif defined is [RK]{0,1}[VI][^P][FW].	..[RK].{0,1}[VIL][^P][FW].	0.000830144
CG11617-tRD1	9	14	DOC_WW_Pin1_4	WW domain ligands	The Class IV WW domain interaction motif is recognised primarily by the Pin1 phosphorylation-dependent prolyl isomerase.	...([ST])P.	0.0154332
CG11617-tRD1	9	15	MOD_CDK_SPxK_1	CDK Phosphorylation Site	Canonical version of the CDK phosphorylation site which shows specificity towards a lysine/arginine residue at the [ST]+3 position.	...([ST])P.[KR]	0.00192872
CG11617-tRD1	12	15	MOD_CDC14_SPxK_1	Cdc14 phosphatase dephosphorylation site	A subset of Cdk phosphorylation sites conform to the (S)PxK/r pattern that serves as an optimal Cdc14 dephosphorylation site, allowing high catalytic efficiency.	(S)P.[KR]	0.00122699
CG11617-tRD1	1	6	MOD_NMyristoyl	N-myristoylation site	Generic motif for N-Myristoylation site.	^M{0,1}(G)[^EDRKHPFYW]..[STAGCN][^P]	2.50193e-05
CG11617-tRD1	27	31	LIG_WD40_WDR5_VDV_2	WDR5 WD40 repeat (blade 5,6)-binding ligand	Fungi-specific variant of the WDR5-binding motif that binds to a cleft between blades 5 and 6 of the WD40 repeat domain of WDR5, opposite of the Win motif-binding site, to mediate assembly of histone modification complexes.	[EDSTY].{0,4}[VIPLA][TSDEKR][ILVA]	0.0467786
CG11617-tRD1	39	42	LIG_SH2_STAT3	Phosphotyrosine ligands bound by SH2 domains	YXXQ motif found in the cytoplasmic region of cytokine receptors that bind STAT3 SH2 domain.	(Y)..Q	0.000797496
CG11617-tRD2	17	20	MOD_GlcNHglycan	Glycosaminoglycan attachment site	Glycosaminoglycan attachment site	[ED]{0,3}.(S)[GA].	0.0179191
CG11617-tRD2	4	9	MOD_N-GLC_1	N-glycosylation site	Generic motif for N-glycosylation. It was shown that Trp, Asp, and Glu are uncommon before the Ser/Thr position. Efficient glycosylation usually occurs when ~60 residues or more separate the glycosylation acceptor site from the C-terminus.	.(N)[^P][ST]..	0.00501782
CG11617-tRD2	11	18	MOD_GSK3_1	GSK3 phosphorylation site	GSK3 phosphorylation recognition site	...([ST])...[ST]	0.0267866
CG11617-tRD2	12	18	LIG_FHA_1	FHA phosphopeptide ligands	Phosphothreonine motif binding a subset of FHA domains that show a preference for a large aliphatic amino acid at the pT+3 position.	..(T)..[ILV].	0.00866224
CG11617-tRD2	32	39	LIG_WD40_WDR5_VDV_2	WDR5 WD40 repeat (blade 5,6)-binding ligand	Fungi-specific variant of the WDR5-binding motif that binds to a cleft between blades 5 and 6 of the WD40 repeat domain of WDR5, opposite of the Win motif-binding site, to mediate assembly of histone modification complexes.	[EDSTY].{0,4}[VIPLA][TSDEKR][ILVA]	0.0467786
CG11617-tRD2	25	29	CLV_PCSK_SKI1_1	PCSK cleavage site	Subtilisin/kexin isozyme-1 (SKI1) cleavage site ([RK]-X-[hydrophobic]-[LTKF]-|-X).	[RK].[AILMFV][LTKF].	0.00682053
CG11617-tRD2	3	9	MOD_CK1_1	Casein kinase 1 (CK1) Phosphorylation site	CK1 phosphorylation site	S..([ST])...	0.0170407
CG11617-tRD2	4	10	MOD_CK1_1	Casein kinase 1 (CK1) Phosphorylation site	CK1 phosphorylation site	S..([ST])...	0.0170407
CG11617-tRD2	1	3	DEG_Nend_UBRbox_1	N-degron	N-terminal motif that initiates protein degradation by binding to the UBR-box of N-recognins. This N-degron variant comprises N-terminal Arg or Lys as destabilizing residue.	^M{0,1}[RK][^P].	0.000206359
CG11617-tRD2	39	46	LIG_PTB_Apo_2	PTB ligand	These phosphorylation-independent motifs bind to Dab-like PTB domains. Binding is not driven by contacts at the 0 or FY position, but instead is dependent upon the large number of hydrophobic and hydrogen bond contacts between motif and domain.	(.[^P].NP.[FY].)|(.[ILVMFY].N..[FY].)	0.000310821
CG11617-tRD2	35	39	LIG_WD40_WDR5_VDV_2	WDR5 WD40 repeat (blade 5,6)-binding ligand	Fungi-specific variant of the WDR5-binding motif that binds to a cleft between blades 5 and 6 of the WD40 repeat domain of WDR5, opposite of the Win motif-binding site, to mediate assembly of histone modification complexes.	[EDSTY].{0,4}[VIPLA][TSDEKR][ILVA]	0.0467786
CG11617-tRD2	33	39	LIG_WD40_WDR5_VDV_2	WDR5 WD40 repeat (blade 5,6)-binding ligand	Fungi-specific variant of the WDR5-binding motif that binds to a cleft between blades 5 and 6 of the WD40 repeat domain of WDR5, opposite of the Win motif-binding site, to mediate assembly of histone modification complexes.	[EDSTY].{0,4}[VIPLA][TSDEKR][ILVA]	0.0467786
CG11617-tRD2	48	50	LIG_NRP_CendR_1	CendR Motif Binding to Neuropilin Receptors	The CendR motif has a carboxy-terminal arginine, which binds to the Neuropilin b1 domain binding site. CendR motifs are either located at the protein C-terminus or are generated by internal cleavage by a polybasic protease, such as Furin	[RK].{0,2}R$	4.27914e-05
CG11617-tRD2	16	20	MOD_GlcNHglycan	Glycosaminoglycan attachment site	Glycosaminoglycan attachment site	[ED]{0,3}.(S)[GA].	0.0179191
CG12054	7	9	MOD_N-GLC_2	N-glycosylation site	Atipical motif for N-glycosylation site. Examples are Human CD69, which is uniquely glycosylated at typical (Asn-X-Ser/Thr) and atypical (Asn-X-Cys) motifs, beta protein C	(N)[^P]C	0.000297299
CG12054	1	5	LIG_BIR_II_1	IAP-binding motif (IBM)	These IBMs are found in pro-apoptotic proteins and function in the abrogation of caspase inhibition by Inhibitor of Apoptosis Proteins (IAPs) in apoptotic cells. The motif binds specifically to type II BIR domains.	^M{0,1}[AS]...	0.000325202
CG12054	35	39	LIG_WD40_WDR5_VDV_2	WDR5 WD40 repeat (blade 5,6)-binding ligand	Fungi-specific variant of the WDR5-binding motif that binds to a cleft between blades 5 and 6 of the WD40 repeat domain of WDR5, opposite of the Win motif-binding site, to mediate assembly of histone modification complexes.	[EDSTY].{0,4}[VIPLA][TSDEKR][ILVA]	0.0467786
CG12054	19	26	MOD_GSK3_1	GSK3 phosphorylation site	GSK3 phosphorylation recognition site	...([ST])...[ST]	0.0267866
CG12054	28	34	MOD_Plk_1	Polo-like kinase phosphosites	Ser/Thr residue phosphorylated by the Plk1 kinase	.[DNE][^PG][ST](([FYILMVW]..)|([^PEDGKN][FWYLIVM]).)	0.00767434
CG12054	17	21	LIG_LIR_Nem_3	Atg8 protein family ligands	Nematode-specific variant of the canonical LIR motif that binds to Atg8 protein family members to mediate processes involved in autophagy.	[EDST].{0,2}[WFY]..[ILVFY]	0.0063621
CG12054	12	14	MOD_N-GLC_2	N-glycosylation site	Atipical motif for N-glycosylation site. Examples are Human CD69, which is uniquely glycosylated at typical (Asn-X-Ser/Thr) and atypical (Asn-X-Cys) motifs, beta protein C	(N)[^P]C	0.000297299
CG12054	17	21	LIG_WD40_WDR5_VDV_2	WDR5 WD40 repeat (blade 5,6)-binding ligand	Fungi-specific variant of the WDR5-binding motif that binds to a cleft between blades 5 and 6 of the WD40 repeat domain of WDR5, opposite of the Win motif-binding site, to mediate assembly of histone modification complexes.	[EDSTY].{0,4}[VIPLA][TSDEKR][ILVA]	0.0467786
CG12054	36	39	LIG_WD40_WDR5_VDV_2	WDR5 WD40 repeat (blade 5,6)-binding ligand	Fungi-specific variant of the WDR5-binding motif that binds to a cleft between blades 5 and 6 of the WD40 repeat domain of WDR5, opposite of the Win motif-binding site, to mediate assembly of histone modification complexes.	[EDSTY].{0,4}[VIPLA][TSDEKR][ILVA]	0.0467786
CG12054	23	29	MOD_CK2_1	Casein kinase 2 (CK2) Phosphorylation site	Casein kinase 2 (CK2) phosphorylation site	...([ST])..E	0.0145681
CG12054	29	35	LIG_FHA_2	FHA phosphopeptide ligands	Phosphothreonine motif binding a subset of FHA domains that have a preference for an acidic amino acid at the pT+3 position.	..(T)..[DE].	0.00828644
CG12054	34	39	LIG_WD40_WDR5_VDV_2	WDR5 WD40 repeat (blade 5,6)-binding ligand	Fungi-specific variant of the WDR5-binding motif that binds to a cleft between blades 5 and 6 of the WD40 repeat domain of WDR5, opposite of the Win motif-binding site, to mediate assembly of histone modification complexes.	[EDSTY].{0,4}[VIPLA][TSDEKR][ILVA]	0.0467786
CG12054	30	40	MOD_SUMO_rev_2	Sumoylation site	Inverted version of SUMOylation motif recognized for modification by SUMO-1	[SDE].{0,5}[DE].(K).{0,1}[AIFLMPSTV]	0.0128026
CG12054	34	40	MOD_SUMO_rev_2	Sumoylation site	Inverted version of SUMOylation motif recognized for modification by SUMO-1	[SDE].{0,5}[DE].(K).{0,1}[AIFLMPSTV]	0.0128026
CG12071	3	9	MOD_LATS_1	LATS kinase phosphorylation motif	The LATS phosphorylation motif is recognised by the LATS kinases for Ser/Thr phosphorylation. Substrates are often found toward the end of the Hippo signalling pathway.	H.[KR]..([ST])[^P]	0.000477646
CG12071	24	32	DOC_MAPK_MEF2A_6	MAPK docking motifs	A kinase docking motif that mediates interaction towards the ERK1/2 and p38 subfamilies of MAP kinases.	[RK].{2,4}[LIVMP].[LIV].[LIVMF]	0.00258382
CG12071	36	41	DOC_WW_Pin1_4	WW domain ligands	The Class IV WW domain interaction motif is recognised primarily by the Pin1 phosphorylation-dependent prolyl isomerase.	...([ST])P.	0.0154332
CG12071	48	50	CLV_PCSK_PC1ET2_1	PCSK cleavage site	NEC1/NEC2 cleavage site (K-R-|-X).	KR.	0.00390277
CG12071	16	23	LIG_PTB_Apo_2	PTB ligand	These phosphorylation-independent motifs bind to Dab-like PTB domains. Binding is not driven by contacts at the 0 or FY position, but instead is dependent upon the large number of hydrophobic and hydrogen bond contacts between motif and domain.	(.[^P].NP.[FY].)|(.[ILVMFY].N..[FY].)	0.000310821
CG12071	24	30	DOC_MAPK_gen_1	MAPK docking motifs	MAPK interacting molecules (e.g. MAPKKs, substrates, phosphatases) carry docking motif that help to regulate specific interaction in the MAPK cascade. The classic motif approximates (R/K)xxxx#x# where # is a hydrophobic residue.	[KR]{0,2}[KR].{0,2}[KR].{2,4}[ILVM].[ILVF]	0.0043238
CG12071	36	40	CLV_PCSK_SKI1_1	PCSK cleavage site	Subtilisin/kexin isozyme-1 (SKI1) cleavage site ([RK]-X-[hydrophobic]-[LTKF]-|-X).	[RK].[AILMFV][LTKF].	0.00682053
CG12071	25	32	DOC_MAPK_MEF2A_6	MAPK docking motifs	A kinase docking motif that mediates interaction towards the ERK1/2 and p38 subfamilies of MAP kinases.	[RK].{2,4}[LIVMP].[LIV].[LIVMF]	0.00258382
CG12071	46	49	MOD_Cter_Amidation	Peptide Amidation Site	Peptide C-terminal amidation	(.)G[RK][RK]	0.00115503
CG12071	48	50	CLV_PCSK_KEX2_1	PCSK cleavage site	Yeast kexin 2 cleavage site (K-R-|-X or R-R-|-X).	[KR]R.	0.00797346
CG12071	13	16	LIG_SH2_STAT5	Phosphotyrosine ligands bound by SH2 domains	STAT5 Src Homology 2 (SH2) domain binding motif.	(Y)[VLTFIC]..	0.00329587
CG12071	36	42	MOD_ProDKin_1	MAPK Phosphorylation Site	Proline-Directed Kinase (e.g. MAPK) phosphorylation site in higher eukaryotes.	...([ST])P..	0.0154332
CG12071	24	26	CLV_PCSK_KEX2_1	PCSK cleavage site	Yeast kexin 2 cleavage site (K-R-|-X or R-R-|-X).	[KR]R.	0.00797346
CG12071	24	26	CLV_NRD_NRD_1	NRD cleavage site	N-Arg dibasic convertase (NRD/Nardilysin) cleavage site (X-|-R-K or R-|-R-X).	(.RK)|(RR[^KR])	0.00746473
CG12299	14	19	DOC_WW_Pin1_4	WW domain ligands	The Class IV WW domain interaction motif is recognised primarily by the Pin1 phosphorylation-dependent prolyl isomerase.	...([ST])P.	0.0154332
CG12299	20	25	MOD_NEK2_1	NEK2 phosphorylation site	NEK2 phosphorylation motif with preferred Phe, Leu or Met in the -3 position to compensate for less favorable residues in the +1 and +2 position.	[FLM][^P][^P]([ST])[^DEP][^DE]	0.00979829
CG12299	14	20	MOD_ProDKin_1	MAPK Phosphorylation Site	Proline-Directed Kinase (e.g. MAPK) phosphorylation site in higher eukaryotes.	...([ST])P..	0.0154332
CG12299	5	10	MOD_NEK2_1	NEK2 phosphorylation site	NEK2 phosphorylation motif with preferred Phe, Leu or Met in the -3 position to compensate for less favorable residues in the +1 and +2 position.	[FLM][^P][^P]([ST])[^DEP][^DE]	0.00979829
CG12299	15	21	LIG_FHA_1	FHA phosphopeptide ligands	Phosphothreonine motif binding a subset of FHA domains that show a preference for a large aliphatic amino acid at the pT+3 position.	..(T)..[ILV].	0.00866224
CG12299	8	16	LIG_LIR_Gen_1	Atg8 protein family ligands	Canonical LIR motif that binds to Atg8/LC3 protein family members to mediate processes involved in autophagy.	[EDST].{0,2}[WFY][^RKPGWFY][^PG][ILVFM]((.{0,4}[PLAFIVMY])|($)|(.{0,3}[ED]))	0.00363118
CG12299	44	49	MOD_NEK2_2	NEK2 phosphorylation site	NEK2 phosphorylation motif with specific set of residues in the +1 and +2 position to compensate for less favorable residues in the -3 position.	[WYPCAG][^P][^P]([ST])[IFCVML][KRHYF]	0.00129503
CG12299	1	5	LIG_BIR_II_1	IAP-binding motif (IBM)	These IBMs are found in pro-apoptotic proteins and function in the abrogation of caspase inhibition by Inhibitor of Apoptosis Proteins (IAPs) in apoptotic cells. The motif binds specifically to type II BIR domains.	^M{0,1}[AS]...	0.000325202
CG12299	21	27	LIG_FHA_1	FHA phosphopeptide ligands	Phosphothreonine motif binding a subset of FHA domains that show a preference for a large aliphatic amino acid at the pT+3 position.	..(T)..[ILV].	0.00866224
CG12299	28	34	LIG_SH3_3	SH3 ligand	This is the motif recognized by those SH3 domains with a non-canonical class I recognition specificity	...[PV]..P	0.0131729
CG12299	38	44	LIG_SH3_3	SH3 ligand	This is the motif recognized by those SH3 domains with a non-canonical class I recognition specificity	...[PV]..P	0.0131729
CG12299	35	41	LIG_SH3_3	SH3 ligand	This is the motif recognized by those SH3 domains with a non-canonical class I recognition specificity	...[PV]..P	0.0131729
CG12299	9	12	TRG_ENDOCYTIC_2	Y-based sorting signal	Tyrosine-based sorting signal responsible for the interaction with mu subunit of AP (Adaptor Protein) complex	Y..[LMVIF]	0.00258749
CG12299	9	16	LIG_WD40_WDR5_VDV_2	WDR5 WD40 repeat (blade 5,6)-binding ligand	Fungi-specific variant of the WDR5-binding motif that binds to a cleft between blades 5 and 6 of the WD40 repeat domain of WDR5, opposite of the Win motif-binding site, to mediate assembly of histone modification complexes.	[EDSTY].{0,4}[VIPLA][TSDEKR][ILVA]	0.0467786
CG12299	8	12	LIG_LIR_Nem_3	Atg8 protein family ligands	Nematode-specific variant of the canonical LIR motif that binds to Atg8 protein family members to mediate processes involved in autophagy.	[EDST].{0,2}[WFY]..[ILVFY]	0.0063621
CG12299	45	50	LIG_PDZ_Class_2	PDZ domain ligands	The C-terminal class 2 PDZ-binding motif is classically represented by a pattern such as (VYF)X(VIL)*	...[VLIFY].[ACVILF]$	7.88852e-05
CG12299	43	47	LIG_CtBP_PxDLS_1	CtBP ligand motif	The PxDLS motif interacts with the NAD-dependent repressor CtBP proteins.	(P[LVIPME][DENS][LM][VASTRG])|(G[LVIPME][DENS][LM][VASTRG]((K)|(.[KR])))	0.000117291
CG12299	12	17	LIG_SUMO_SIM_par_1	SUMO interaction site	Motif for the parallel beta augmentation mode of non-covalent binding to SUMO protein.	[DEST]{0,5}.[VILPTM][VIL][DESTVILMA][VIL].{0,1}[DEST]{1,10}	0.0045452
CG12299	44	50	MOD_Plk_1	Polo-like kinase phosphosites	Ser/Thr residue phosphorylated by the Plk1 kinase	.[DNE][^PG][ST](([FYILMVW]..)|([^PEDGKN][FWYLIVM]).)	0.00767434
CG12605	22	28	MOD_PIKK_1	PIKK phosphorylation site	(ST)Q motif which is phosphorylated by PIKK family members.	...([ST])Q..	0.00923011
CG12605	31	34	DOC_PP2B_LxvP_1	Calcineurin (PP2B)-docking motif LxvP	Docking motif in calcineurin substrates that binds at the interface of the catalytic CNA and regulatory CNB subunits.	L.[LIVAPM]P	0.00229635
CG12605	27	32	TRG_DiLeu_BaLyEn_6	Adaptin binding Endosome-Lysosome-Basolateral sorting signals	Dileucine motifs lacking Glu+1 with Pro-Arg preference at +4 sorting in Endosomal-Basolateral-Lysosomal trafficking.	[^E]..[RP]L[LI]	0.00105347
CG12605	27	33	LIG_SH3_3	SH3 ligand	This is the motif recognized by those SH3 domains with a non-canonical class I recognition specificity	...[PV]..P	0.0131729
CG12605	31	34	DOC_CYCLIN_yCln2_LP_2	Cyclin N-terminal Domain Docking Motifs	The budding yeast G1/S cyclins Cln1 and 2 bind a specific leucine- and proline-rich (LP) docking motif on G1-specific target proteins.	(L[MLIV]PP)|(((L[LMIV]PA)|(L..P))[ILMVAFYW].[MLIVFHPAY])	0.000106992
CG12605	8	15	MOD_GSK3_1	GSK3 phosphorylation site	GSK3 phosphorylation recognition site	...([ST])...[ST]	0.0267866
CG12605	11	14	LIG_TRAF2_1	TRAF2 binding site	Major TRAF2-binding consensus motif. Members of the tumor necrosis factor receptor (TNFR) superfamily initiate intracellular signaling by recruiting the C-domain of the TNFR-associated factors (TRAFs) through their cytoplasmic tails.	[PSAT].[QE]E	0.00429981
CG12605	40	43	MOD_SUMO_for_1	Sumoylation site	Motif recognised for modification by SUMO-1	[VILMAFP](K).E	0.001914
CG12605	22	27	MOD_NEK2_1	NEK2 phosphorylation site	NEK2 phosphorylation motif with preferred Phe, Leu or Met in the -3 position to compensate for less favorable residues in the +1 and +2 position.	[FLM][^P][^P]([ST])[^DEP][^DE]	0.00979829
CG12605	20	27	MOD_GSK3_1	GSK3 phosphorylation site	GSK3 phosphorylation recognition site	...([ST])...[ST]	0.0267866
CG12605	2	6	DOC_USP7_MATH_1	USP7 binding motif	The USP7 MATH domain binding motif variant based on the MDM2 and p53 interactions.	[PA][^P][^FYWIL]S[^P]	0.0123885
CG12605	7	10	TRG_ER_diArg_1	di Arginine retention/retrieving signal	The di-Arg ER retention motif is defined by two consecutive arginine residues (RR) or with a single residue insertion (RXR). The motif is completed by an adjacent hydrophobic/arginine residue which may be on either side of the Arg pair.	([LIVMFYWPR]R[^YFWDE]{0,1}R)|(R[^YFWDE]{0,1}R[LIVMFYWPR])	0.00536927
CG12605	8	14	MOD_CK2_1	Casein kinase 2 (CK2) Phosphorylation site	Casein kinase 2 (CK2) phosphorylation site	...([ST])..E	0.0145681
CG12605	20	24	LIG_WD40_WDR5_VDV_2	WDR5 WD40 repeat (blade 5,6)-binding ligand	Fungi-specific variant of the WDR5-binding motif that binds to a cleft between blades 5 and 6 of the WD40 repeat domain of WDR5, opposite of the Win motif-binding site, to mediate assembly of histone modification complexes.	[EDSTY].{0,4}[VIPLA][TSDEKR][ILVA]	0.0467786
CG12605	8	14	MOD_PK_1	PK Phosphorylation site	Phosphorylase kinase phosphorylation site	[RK]..(S)[VI]..	0.000941754
CG12605	1	6	LIG_WD40_WDR5_VDV_2	WDR5 WD40 repeat (blade 5,6)-binding ligand	Fungi-specific variant of the WDR5-binding motif that binds to a cleft between blades 5 and 6 of the WD40 repeat domain of WDR5, opposite of the Win motif-binding site, to mediate assembly of histone modification complexes.	[EDSTY].{0,4}[VIPLA][TSDEKR][ILVA]	0.0467786
CG12605	29	33	LIG_MYND_1	MYND domain binding motif.	PxLxP motif is recognized by a subset of MYND domain containing proteins.	P.L.P	0.000649937
CG12605	20	25	LIG_SUMO_SIM_par_1	SUMO interaction site	Motif for the parallel beta augmentation mode of non-covalent binding to SUMO protein.	[DEST]{0,5}.[VILPTM][VIL][DESTVILMA][VIL].{0,1}[DEST]{1,10}	0.0045452
CG12605	35	41	MOD_Plk_4	Polo-like kinase phosphosites	Ser/Thr residue phosphorylated by Plk4	..[^IRFW]([ST])[ILMVFWY][ILMVFWY].	0.00601927
CG12605	2	7	MOD_NEK2_2	NEK2 phosphorylation site	NEK2 phosphorylation motif with specific set of residues in the +1 and +2 position to compensate for less favorable residues in the -3 position.	[WYPCAG][^P][^P]([ST])[IFCVML][KRHYF]	0.00129503
CG12605	2	8	MOD_Plk_4	Polo-like kinase phosphosites	Ser/Thr residue phosphorylated by Plk4	..[^IRFW]([ST])[ILMVFWY][ILMVFWY].	0.00601927
CG12605	24	29	MOD_NEK2_1	NEK2 phosphorylation site	NEK2 phosphorylation motif with preferred Phe, Leu or Met in the -3 position to compensate for less favorable residues in the +1 and +2 position.	[FLM][^P][^P]([ST])[^DEP][^DE]	0.00979829
CG12605	8	13	LIG_14-3-3_CanoR_1	14-3-3 binding phosphopeptide motif	Canonical Arg-containing phospho-motif mediating a strong interaction with 14-3-3 proteins.	R[^DE]{0,2}[^DEPG]([ST])(([FWYLMV].)|([^PRIKGN]P)|([^PRIKGN].{2,4}[VILMFWYP]))	0.00447667
CG13287	33	37	CLV_PCSK_SKI1_1	PCSK cleavage site	Subtilisin/kexin isozyme-1 (SKI1) cleavage site ([RK]-X-[hydrophobic]-[LTKF]-|-X).	[RK].[AILMFV][LTKF].	0.00682053
CG13287	9	14	MOD_N-GLC_1	N-glycosylation site	Generic motif for N-glycosylation. It was shown that Trp, Asp, and Glu are uncommon before the Ser/Thr position. Efficient glycosylation usually occurs when ~60 residues or more separate the glycosylation acceptor site from the C-terminus.	.(N)[^P][ST]..	0.00501782
CG13287	29	33	DOC_USP7_UBL2_3	USP7 binding motif	The USP7 CTD domain binding motif variant based on the ICP0 and DNMT1 interactions	K...K	0.00374177
CG13287	41	44	DOC_PP2B_LxvP_1	Calcineurin (PP2B)-docking motif LxvP	Docking motif in calcineurin substrates that binds at the interface of the catalytic CNA and regulatory CNB subunits.	L.[LIVAPM]P	0.00229635
CG13287	19	25	LIG_SH3_3	SH3 ligand	This is the motif recognized by those SH3 domains with a non-canonical class I recognition specificity	...[PV]..P	0.0131729
CG13287	18	23	MOD_N-GLC_1	N-glycosylation site	Generic motif for N-glycosylation. It was shown that Trp, Asp, and Glu are uncommon before the Ser/Thr position. Efficient glycosylation usually occurs when ~60 residues or more separate the glycosylation acceptor site from the C-terminus.	.(N)[^P][ST]..	0.00501782
CG13287	33	40	DOC_MAPK_gen_1	MAPK docking motifs	MAPK interacting molecules (e.g. MAPKKs, substrates, phosphatases) carry docking motif that help to regulate specific interaction in the MAPK cascade. The classic motif approximates (R/K)xxxx#x# where # is a hydrophobic residue.	[KR]{0,2}[KR].{0,2}[KR].{2,4}[ILVM].[ILVF]	0.0043238
CG13287	18	23	DOC_WW_Pin1_4	WW domain ligands	The Class IV WW domain interaction motif is recognised primarily by the Pin1 phosphorylation-dependent prolyl isomerase.	...([ST])P.	0.0154332
CG13287	36	40	LIG_Pex14_2	Pex14 ligand motif	Fxxx[WF] motifs are present in Pex19 and S. cerevisiae Pex5 cytosolic receptors that bind to peroxisomal membrane docking member, Pex14	F...[WF]	0.000462812
CG13287	3	9	MOD_ProDKin_1	MAPK Phosphorylation Site	Proline-Directed Kinase (e.g. MAPK) phosphorylation site in higher eukaryotes.	...([ST])P..	0.0154332
CG13287	18	24	MOD_ProDKin_1	MAPK Phosphorylation Site	Proline-Directed Kinase (e.g. MAPK) phosphorylation site in higher eukaryotes.	...([ST])P..	0.0154332
CG13287	21	27	MOD_ProDKin_1	MAPK Phosphorylation Site	Proline-Directed Kinase (e.g. MAPK) phosphorylation site in higher eukaryotes.	...([ST])P..	0.0154332
CG13287	21	26	DOC_WW_Pin1_4	WW domain ligands	The Class IV WW domain interaction motif is recognised primarily by the Pin1 phosphorylation-dependent prolyl isomerase.	...([ST])P.	0.0154332
CG13287	37	48	LIG_LIR_Gen_1	Atg8 protein family ligands	Canonical LIR motif that binds to Atg8/LC3 protein family members to mediate processes involved in autophagy.	[EDST].{0,2}[WFY][^RKPGWFY][^PG][ILVFM]((.{0,4}[PLAFIVMY])|($)|(.{0,3}[ED]))	0.00363118
CG13287	28	33	MOD_NEK2_2	NEK2 phosphorylation site	NEK2 phosphorylation motif with specific set of residues in the +1 and +2 position to compensate for less favorable residues in the -3 position.	[WYPCAG][^P][^P]([ST])[IFCVML][KRHYF]	0.00129503
CG13287	3	8	DOC_WW_Pin1_4	WW domain ligands	The Class IV WW domain interaction motif is recognised primarily by the Pin1 phosphorylation-dependent prolyl isomerase.	...([ST])P.	0.0154332
CG13287	33	35	CLV_PCSK_KEX2_1	PCSK cleavage site	Yeast kexin 2 cleavage site (K-R-|-X or R-R-|-X).	[KR]R.	0.00797346
CG13287	33	35	CLV_PCSK_PC1ET2_1	PCSK cleavage site	NEC1/NEC2 cleavage site (K-R-|-X).	KR.	0.00390277
CG13617-tRD1	1	2	DEG_Nend_Nbox_1	N-degron	N-terminal motif that initiates protein degradation by binding to the N-box of N-recognins. This N-degron variant comprises N-terminal a bulky hydrophobic residue as destabilizing residue.	^M{0,1}[FYLIW][^P]	0.000230216
CG13617-tRD1	16	22	MOD_CK1_1	Casein kinase 1 (CK1) Phosphorylation site	CK1 phosphorylation site	S..([ST])...	0.0170407
CG13617-tRD1	10	14	TRG_Pf-PMV_PEXEL_1	Apicomplexan export motif	Plasmodium Export Element, PEXEL, is a trafficking signal for protein cleavage by PMV protease and export from Plasmodium parasites to infected host cells.	(R.[LI].[EDQ])|(R.L..[EDQ])|(K.L.E)	0.00216051
CG13617-tRD1	38	46	LIG_TRAF6	TRAF6 binding site	TRAF6 binding site. Members of the tumor necrosis factor receptor (TNFR) superfamily initiate intracellular signaling by recruiting the C-domain of the TNFR-associated factors (TRAFs) through their cytoplasmatic tails.	..P.E..[FYWHDE].	0.00171472
CG13617-tRD1	20	25	MOD_CDK_SPK_2	CDK Phosphorylation Site	Short version of the CDK phosphorylation site which shows specificity towards a lysine/arginine residue at the [ST] +2 position.	...([ST])P[RK]	0.00192872
CG13617-tRD1	20	26	MOD_ProDKin_1	MAPK Phosphorylation Site	Proline-Directed Kinase (e.g. MAPK) phosphorylation site in higher eukaryotes.	...([ST])P..	0.0154332
CG13617-tRD1	14	20	MOD_PKA_2	PKA Phosphorylation site	Secondary preference for PKA-type AGC kinase phosphorylation.	.R.([ST])[^P]..	0.00945753
CG13617-tRD1	20	22	CLV_PCSK_PC1ET2_1	PCSK cleavage site	NEC1/NEC2 cleavage site (K-R-|-X).	KR.	0.00390277
CG13617-tRD1	46	49	MOD_GlcNHglycan	Glycosaminoglycan attachment site	Glycosaminoglycan attachment site	[ED]{0,3}.(S)[GA].	0.0179191
CG13617-tRD1	20	25	DOC_WW_Pin1_4	WW domain ligands	The Class IV WW domain interaction motif is recognised primarily by the Pin1 phosphorylation-dependent prolyl isomerase.	...([ST])P.	0.0154332
CG13617-tRD1	44	49	DEG_Kelch_Keap1_1	KEAP1 binding degron	Motif that binds to the Kelch domain of KEAP1 with high affinity. This high affinity motif is required for the efficient recruitment of target proteins to the Cul3-based E3 ligase.	[DNS].[DES][TNS]GE	5.95038e-05
CG13617-tRD1	45	49	MOD_GlcNHglycan	Glycosaminoglycan attachment site	Glycosaminoglycan attachment site	[ED]{0,3}.(S)[GA].	0.0179191
CG13617-tRD1	21	25	TRG_Cilium_RVxP_2	Ciliary targeting motifs	The RVxPx motif is located in the cytoplasmatic tails of vesicular cargoes. It allows the interaction with proteins that permit the vesicle budding from the trans-Golgi-network and its posterior transport to the plasma membrane of the cilia	RV.P.	0.000273136
CG13617-tRD1	16	23	MOD_GSK3_1	GSK3 phosphorylation site	GSK3 phosphorylation recognition site	...([ST])...[ST]	0.0267866
CG13617-tRD1	24	27	LIG_TRAF2_1	TRAF2 binding site	Major TRAF2-binding consensus motif. Members of the tumor necrosis factor receptor (TNFR) superfamily initiate intracellular signaling by recruiting the C-domain of the TNFR-associated factors (TRAFs) through their cytoplasmic tails.	[PSAT].[QE]E	0.00429981
CG13617-tRD1	20	22	CLV_PCSK_KEX2_1	PCSK cleavage site	Yeast kexin 2 cleavage site (K-R-|-X or R-R-|-X).	[KR]R.	0.00797346
CG13617-tRD1	10	14	CLV_PCSK_SKI1_1	PCSK cleavage site	Subtilisin/kexin isozyme-1 (SKI1) cleavage site ([RK]-X-[hydrophobic]-[LTKF]-|-X).	[RK].[AILMFV][LTKF].	0.00682053
CG13617-tRD1	44	49	MOD_GlcNHglycan	Glycosaminoglycan attachment site	Glycosaminoglycan attachment site	[ED]{0,3}.(S)[GA].	0.0179191
CG13617-tRD2	36	42	LIG_SH3_3	SH3 ligand	This is the motif recognized by those SH3 domains with a non-canonical class I recognition specificity	...[PV]..P	0.0131729
CG13617-tRD2	46	50	DOC_USP7_UBL2_3	USP7 binding motif	The USP7 CTD domain binding motif variant based on the ICP0 and DNMT1 interactions	K...K	0.00374177
CG13617-tRD2	14	17	MOD_GlcNHglycan	Glycosaminoglycan attachment site	Glycosaminoglycan attachment site	[ED]{0,3}.(S)[GA].	0.0179191
CG13617-tRD2	2	6	TRG_Pf-PMV_PEXEL_1	Apicomplexan export motif	Plasmodium Export Element, PEXEL, is a trafficking signal for protein cleavage by PMV protease and export from Plasmodium parasites to infected host cells.	(R.[LI].[EDQ])|(R.L..[EDQ])|(K.L.E)	0.00216051
CG13617-tRD2	7	14	MOD_GSK3_1	GSK3 phosphorylation site	GSK3 phosphorylation recognition site	...([ST])...[ST]	0.0267866
CG13617-tRD2	44	46	CLV_NRD_NRD_1	NRD cleavage site	N-Arg dibasic convertase (NRD/Nardilysin) cleavage site (X-|-R-K or R-|-R-X).	(.RK)|(RR[^KR])	0.00746473
CG13617-tRD2	22	27	MOD_CDK_SPK_2	CDK Phosphorylation Site	Short version of the CDK phosphorylation site which shows specificity towards a lysine/arginine residue at the [ST] +2 position.	...([ST])P[RK]	0.00192872
CG13617-tRD2	22	27	DOC_WW_Pin1_4	WW domain ligands	The Class IV WW domain interaction motif is recognised primarily by the Pin1 phosphorylation-dependent prolyl isomerase.	...([ST])P.	0.0154332
CG13617-tRD2	25	32	MOD_GSK3_1	GSK3 phosphorylation site	GSK3 phosphorylation recognition site	...([ST])...[ST]	0.0267866
CG13617-tRD2	27	31	CLV_PCSK_SKI1_1	PCSK cleavage site	Subtilisin/kexin isozyme-1 (SKI1) cleavage site ([RK]-X-[hydrophobic]-[LTKF]-|-X).	[RK].[AILMFV][LTKF].	0.00682053
CG13617-tRD2	42	48	LIG_FHA_2	FHA phosphopeptide ligands	Phosphothreonine motif binding a subset of FHA domains that have a preference for an acidic amino acid at the pT+3 position.	..(T)..[DE].	0.00828644
CG13617-tRD2	48	50	CLV_NRD_NRD_1	NRD cleavage site	N-Arg dibasic convertase (NRD/Nardilysin) cleavage site (X-|-R-K or R-|-R-X).	(.RK)|(RR[^KR])	0.00746473
CG13617-tRD2	37	41	DOC_USP7_UBL2_3	USP7 binding motif	The USP7 CTD domain binding motif variant based on the ICP0 and DNMT1 interactions	K...K	0.00374177
CG13617-tRD2	3	9	LIG_FHA_2	FHA phosphopeptide ligands	Phosphothreonine motif binding a subset of FHA domains that have a preference for an acidic amino acid at the pT+3 position.	..(T)..[DE].	0.00828644
CG13617-tRD2	41	45	CLV_PCSK_SKI1_1	PCSK cleavage site	Subtilisin/kexin isozyme-1 (SKI1) cleavage site ([RK]-X-[hydrophobic]-[LTKF]-|-X).	[RK].[AILMFV][LTKF].	0.00682053
CG13617-tRD2	5	8	LIG_TRAF2_1	TRAF2 binding site	Major TRAF2-binding consensus motif. Members of the tumor necrosis factor receptor (TNFR) superfamily initiate intracellular signaling by recruiting the C-domain of the TNFR-associated factors (TRAFs) through their cytoplasmic tails.	[PSAT].[QE]E	0.00429981
CG13617-tRD2	1	2	DEG_Nend_UBRbox_2	N-degron	N-terminal motif that initiates protein degradation by binding to the UBR-box of N-recognins. This N-degron variant comprises N-terminal Asp or Glu as destabilizing residue.	^M{0,1}([ED]).	0.000253708
CG13617-tRD2	38	41	MOD_CDC14_SPxK_1	Cdc14 phosphatase dephosphorylation site	A subset of Cdk phosphorylation sites conform to the (S)PxK/r pattern that serves as an optimal Cdc14 dephosphorylation site, allowing high catalytic efficiency.	(S)P.[KR]	0.00122699
CG13617-tRD2	2	6	CLV_PCSK_SKI1_1	PCSK cleavage site	Subtilisin/kexin isozyme-1 (SKI1) cleavage site ([RK]-X-[hydrophobic]-[LTKF]-|-X).	[RK].[AILMFV][LTKF].	0.00682053
CG13617-tRD2	35	40	DOC_WW_Pin1_4	WW domain ligands	The Class IV WW domain interaction motif is recognised primarily by the Pin1 phosphorylation-dependent prolyl isomerase.	...([ST])P.	0.0154332
CG13617-tRD2	12	18	MOD_CK2_1	Casein kinase 2 (CK2) Phosphorylation site	Casein kinase 2 (CK2) phosphorylation site	...([ST])..E	0.0145681
CG13617-tRD2	31	34	MOD_GlcNHglycan	Glycosaminoglycan attachment site	Glycosaminoglycan attachment site	[ED]{0,3}.(S)[GA].	0.0179191
CG13617-tRD2	35	41	MOD_CDK_SPxK_1	CDK Phosphorylation Site	Canonical version of the CDK phosphorylation site which shows specificity towards a lysine/arginine residue at the [ST]+3 position.	...([ST])P.[KR]	0.00192872
CG13617-tRD2	22	28	MOD_ProDKin_1	MAPK Phosphorylation Site	Proline-Directed Kinase (e.g. MAPK) phosphorylation site in higher eukaryotes.	...([ST])P..	0.0154332
CG13617-tRD2	34	38	CLV_PCSK_SKI1_1	PCSK cleavage site	Subtilisin/kexin isozyme-1 (SKI1) cleavage site ([RK]-X-[hydrophobic]-[LTKF]-|-X).	[RK].[AILMFV][LTKF].	0.00682053
CG13617-tRD2	44	48	CLV_C14_Caspase3-7	Caspase cleavage motif	Caspase-3 and Caspase-7 cleavage site.	[DSTE][^P][^DEWHFYC]D[GSAN]	0.00309374
CG13617-tRD2	35	41	MOD_ProDKin_1	MAPK Phosphorylation Site	Proline-Directed Kinase (e.g. MAPK) phosphorylation site in higher eukaryotes.	...([ST])P..	0.0154332
CG13617-tRD2	2	8	MOD_CK2_1	Casein kinase 2 (CK2) Phosphorylation site	Casein kinase 2 (CK2) phosphorylation site	...([ST])..E	0.0145681
CG14183-tRD1	23	30	LIG_WD40_WDR5_VDV_2	WDR5 WD40 repeat (blade 5,6)-binding ligand	Fungi-specific variant of the WDR5-binding motif that binds to a cleft between blades 5 and 6 of the WD40 repeat domain of WDR5, opposite of the Win motif-binding site, to mediate assembly of histone modification complexes.	[EDSTY].{0,4}[VIPLA][TSDEKR][ILVA]	0.0467786
CG14183-tRD1	46	49	TRG_ENDOCYTIC_2	Y-based sorting signal	Tyrosine-based sorting signal responsible for the interaction with mu subunit of AP (Adaptor Protein) complex	Y..[LMVIF]	0.00258749
CG14183-tRD1	39	44	LIG_LIR_Nem_3	Atg8 protein family ligands	Nematode-specific variant of the canonical LIR motif that binds to Atg8 protein family members to mediate processes involved in autophagy.	[EDST].{0,2}[WFY]..[ILVFY]	0.0063621
CG14183-tRD1	24	30	LIG_WD40_WDR5_VDV_2	WDR5 WD40 repeat (blade 5,6)-binding ligand	Fungi-specific variant of the WDR5-binding motif that binds to a cleft between blades 5 and 6 of the WD40 repeat domain of WDR5, opposite of the Win motif-binding site, to mediate assembly of histone modification complexes.	[EDSTY].{0,4}[VIPLA][TSDEKR][ILVA]	0.0467786
CG14183-tRD1	45	49	LIG_LIR_Nem_3	Atg8 protein family ligands	Nematode-specific variant of the canonical LIR motif that binds to Atg8 protein family members to mediate processes involved in autophagy.	[EDST].{0,2}[WFY]..[ILVFY]	0.0063621
CG14183-tRD1	48	50	DEG_APCC_TPR_1	APCC_TPR-docking motifs	This short C-terminal motif is present in co-activators, the Doc1/APC10 subunit and some substrates of the APC/C and mediates direct binding to TPR-containing APC/C core subunits.	.[ILM]R$	1.36073e-05
CG14183-tRD1	44	49	LIG_TYR_ITIM	Immunoreceptor tyrosine-based motif	ITIM (immunoreceptor tyrosine-based inhibitory motif). Phosphorylation of the ITIM motif, found in the cytoplasmic tail of some inhibitory receptors (KIRs) that bind MHC Class I, leads to the recruitment and activation of a protein tyrosine phosphatase.	[ILV].(Y)..[ILV]	0.000299241
CG14183-tRD1	40	44	LIG_LIR_Nem_3	Atg8 protein family ligands	Nematode-specific variant of the canonical LIR motif that binds to Atg8 protein family members to mediate processes involved in autophagy.	[EDST].{0,2}[WFY]..[ILVFY]	0.0063621
CG14183-tRD1	25	30	LIG_WD40_WDR5_VDV_2	WDR5 WD40 repeat (blade 5,6)-binding ligand	Fungi-specific variant of the WDR5-binding motif that binds to a cleft between blades 5 and 6 of the WD40 repeat domain of WDR5, opposite of the Win motif-binding site, to mediate assembly of histone modification complexes.	[EDSTY].{0,4}[VIPLA][TSDEKR][ILVA]	0.0467786
CG14183-tRD1	41	44	TRG_ENDOCYTIC_2	Y-based sorting signal	Tyrosine-based sorting signal responsible for the interaction with mu subunit of AP (Adaptor Protein) complex	Y..[LMVIF]	0.00258749
CG14183-tRD1	10	13	LIG_SH2_STAT5	Phosphotyrosine ligands bound by SH2 domains	STAT5 Src Homology 2 (SH2) domain binding motif.	(Y)[VLTFIC]..	0.00329587
CG14183-tRD1	33	38	TRG_DiLeu_BaEn_1	Adaptin binding Endosome-Lysosome-Basolateral sorting signals	Classical adaptin sigma subunit-binding acidic dileucine motifs sorting in Endosomal-Basolateral trafficking.	E..[^P]L[LIVM]	0.000970028
CG14183-tRD1	1	7	LIG_LIR_Nem_3	Atg8 protein family ligands	Nematode-specific variant of the canonical LIR motif that binds to Atg8 protein family members to mediate processes involved in autophagy.	[EDST].{0,2}[WFY]..[ILVFY]	0.0063621
CG14183-tRD1	3	7	LIG_LIR_Nem_3	Atg8 protein family ligands	Nematode-specific variant of the canonical LIR motif that binds to Atg8 protein family members to mediate processes involved in autophagy.	[EDST].{0,2}[WFY]..[ILVFY]	0.0063621
CG14183-tRD1	10	13	LIG_SH2_GRB2like	Phosphotyrosine ligands bound by SH2 domains	GRB2-like Src Homology 2 (SH2) domains binding motif	(Y)([EDST]|[MLIVAFYHQW])N.	0.000317478
CG14183-tRD1	20	26	MOD_Plk_2-3	Polo-like kinase phosphosites	Ser/Thr residue phosphorylated by Plk2 and Plk3	[DE]..([ST])[EDILMVFWY](([DE].)|(.[DE]))	0.002175
CG14183-tRD1	39	49	LIG_LIR_Gen_1	Atg8 protein family ligands	Canonical LIR motif that binds to Atg8/LC3 protein family members to mediate processes involved in autophagy.	[EDST].{0,2}[WFY][^RKPGWFY][^PG][ILVFM]((.{0,4}[PLAFIVMY])|($)|(.{0,3}[ED]))	0.00363118
CG14183-tRD1	35	39	TRG_Pf-PMV_PEXEL_1	Apicomplexan export motif	Plasmodium Export Element, PEXEL, is a trafficking signal for protein cleavage by PMV protease and export from Plasmodium parasites to infected host cells.	(R.[LI].[EDQ])|(R.L..[EDQ])|(K.L.E)	0.00216051
CG14183-tRD1	40	49	LIG_LIR_Gen_1	Atg8 protein family ligands	Canonical LIR motif that binds to Atg8/LC3 protein family members to mediate processes involved in autophagy.	[EDST].{0,2}[WFY][^RKPGWFY][^PG][ILVFM]((.{0,4}[PLAFIVMY])|($)|(.{0,3}[ED]))	0.00363118
CG14183-tRD1	1	4	LIG_BIR_II_1	IAP-binding motif (IBM)	These IBMs are found in pro-apoptotic proteins and function in the abrogation of caspase inhibition by Inhibitor of Apoptosis Proteins (IAPs) in apoptotic cells. The motif binds specifically to type II BIR domains.	^M{0,1}[AS]...	0.000325202
CG14183-tRD2	8	15	LIG_SUMO_SIM_par_1	SUMO interaction site	Motif for the parallel beta augmentation mode of non-covalent binding to SUMO protein.	[DEST]{0,5}.[VILPTM][VIL][DESTVILMA][VIL].{0,1}[DEST]{1,10}	0.0045452
CG14183-tRD2	33	36	DOC_PP2B_LxvP_1	Calcineurin (PP2B)-docking motif LxvP	Docking motif in calcineurin substrates that binds at the interface of the catalytic CNA and regulatory CNB subunits.	L.[LIVAPM]P	0.00229635
CG14183-tRD2	45	50	LIG_PDZ_Class_2	PDZ domain ligands	The C-terminal class 2 PDZ-binding motif is classically represented by a pattern such as (VYF)X(VIL)*	...[VLIFY].[ACVILF]$	7.88852e-05
CG14183-tRD2	43	50	LIG_WD40_WDR5_VDV_2	WDR5 WD40 repeat (blade 5,6)-binding ligand	Fungi-specific variant of the WDR5-binding motif that binds to a cleft between blades 5 and 6 of the WD40 repeat domain of WDR5, opposite of the Win motif-binding site, to mediate assembly of histone modification complexes.	[EDSTY].{0,4}[VIPLA][TSDEKR][ILVA]	0.0467786
CG14183-tRD2	1	5	CLV_PCSK_SKI1_1	PCSK cleavage site	Subtilisin/kexin isozyme-1 (SKI1) cleavage site ([RK]-X-[hydrophobic]-[LTKF]-|-X).	[RK].[AILMFV][LTKF].	0.00682053
CG14183-tRD2	7	15	LIG_SUMO_SIM_anti_2	SUMO interaction site	Motif for the antiparallel beta augmentation mode of non-covalent binding to SUMO protein.	[DEST]{1,10}.{0,1}[VIL][DESTVILMA][VIL][VILM].[DEST]{0,5}	0.00234949
CG14183-tRD2	8	12	CLV_PCSK_SKI1_1	PCSK cleavage site	Subtilisin/kexin isozyme-1 (SKI1) cleavage site ([RK]-X-[hydrophobic]-[LTKF]-|-X).	[RK].[AILMFV][LTKF].	0.00682053
CG14183-tRD2	1	8	LIG_SH3_4	SH3 ligand	This is the motif recognized by those SH3 domains with a non-canonical class II recognition specificity	KP..[QK]...	0.000678138
CG14183-tRD2	40	46	LIG_FHA_1	FHA phosphopeptide ligands	Phosphothreonine motif binding a subset of FHA domains that show a preference for a large aliphatic amino acid at the pT+3 position.	..(T)..[ILV].	0.00866224
CG14183-tRD2	4	8	DOC_USP7_UBL2_3	USP7 binding motif	The USP7 CTD domain binding motif variant based on the ICP0 and DNMT1 interactions	K...K	0.00374177
CG14183-tRD2	45	49	LIG_Clathr_ClatBox_1	Clathrin box	Clathrin box motif found on cargo adaptor proteins, it interacts with the beta propeller structure located at the N-terminus of Clathrin heavy chain.	L[IVLMF].[IVLMF][DE]	0.000340551
CG14183-tRD2	1	11	DOC_MAPK_gen_1	MAPK docking motifs	MAPK interacting molecules (e.g. MAPKKs, substrates, phosphatases) carry docking motif that help to regulate specific interaction in the MAPK cascade. The classic motif approximates (R/K)xxxx#x# where # is a hydrophobic residue.	[KR]{0,2}[KR].{0,2}[KR].{2,4}[ILVM].[ILVF]	0.0043238
CG14183-tRD2	40	46	MOD_Plk_4	Polo-like kinase phosphosites	Ser/Thr residue phosphorylated by Plk4	..[^IRFW]([ST])[ILMVFWY][ILMVFWY].	0.00601927
CG14183-tRD2	26	28	CLV_PCSK_KEX2_1	PCSK cleavage site	Yeast kexin 2 cleavage site (K-R-|-X or R-R-|-X).	[KR]R.	0.00797346
CG14183-tRD2	26	34	DOC_MAPK_gen_1	MAPK docking motifs	MAPK interacting molecules (e.g. MAPKKs, substrates, phosphatases) carry docking motif that help to regulate specific interaction in the MAPK cascade. The classic motif approximates (R/K)xxxx#x# where # is a hydrophobic residue.	[KR]{0,2}[KR].{0,2}[KR].{2,4}[ILVM].[ILVF]	0.0043238
CG14183-tRD2	31	35	CLV_PCSK_SKI1_1	PCSK cleavage site	Subtilisin/kexin isozyme-1 (SKI1) cleavage site ([RK]-X-[hydrophobic]-[LTKF]-|-X).	[RK].[AILMFV][LTKF].	0.00682053
CG14183-tRD2	26	28	CLV_PCSK_PC1ET2_1	PCSK cleavage site	NEC1/NEC2 cleavage site (K-R-|-X).	KR.	0.00390277
CG14183-tRD2	7	15	LIG_SUMO_SIM_par_1	SUMO interaction site	Motif for the parallel beta augmentation mode of non-covalent binding to SUMO protein.	[DEST]{0,5}.[VILPTM][VIL][DESTVILMA][VIL].{0,1}[DEST]{1,10}	0.0045452
CG14183-tRD2	36	40	LIG_SH3_5	SH3 ligand	PXXDY motif recognized by some SH3 domains	P..DY	6.68687e-05
CG14183-tRD2	4	12	DOC_MAPK_gen_1	MAPK docking motifs	MAPK interacting molecules (e.g. MAPKKs, substrates, phosphatases) carry docking motif that help to regulate specific interaction in the MAPK cascade. The classic motif approximates (R/K)xxxx#x# where # is a hydrophobic residue.	[KR]{0,2}[KR].{0,2}[KR].{2,4}[ILVM].[ILVF]	0.0043238
CG14183-tRD2	26	30	CLV_PCSK_SKI1_1	PCSK cleavage site	Subtilisin/kexin isozyme-1 (SKI1) cleavage site ([RK]-X-[hydrophobic]-[LTKF]-|-X).	[RK].[AILMFV][LTKF].	0.00682053
CG14183-tRD2	1	5	DOC_USP7_UBL2_3	USP7 binding motif	The USP7 CTD domain binding motif variant based on the ICP0 and DNMT1 interactions	K...K	0.00374177
CG14183-tRD2	11	16	MOD_NEK2_1	NEK2 phosphorylation site	NEK2 phosphorylation motif with preferred Phe, Leu or Met in the -3 position to compensate for less favorable residues in the +1 and +2 position.	[FLM][^P][^P]([ST])[^DEP][^DE]	0.00979829
CG14183-tRD2	40	46	LIG_eIF4E_1	eIF4E binding motif	Motif binding to the dorsal surface of eIF4E.	Y....L[VILMF]	0.000189128
CG14438-tRD1	5	11	LIG_LIR_Nem_3	Atg8 protein family ligands	Nematode-specific variant of the canonical LIR motif that binds to Atg8 protein family members to mediate processes involved in autophagy.	[EDST].{0,2}[WFY]..[ILVFY]	0.0063621
CG14438-tRD1	23	28	LIG_LIR_Nem_3	Atg8 protein family ligands	Nematode-specific variant of the canonical LIR motif that binds to Atg8 protein family members to mediate processes involved in autophagy.	[EDST].{0,2}[WFY]..[ILVFY]	0.0063621
CG14438-tRD1	44	48	DOC_USP7_MATH_1	USP7 binding motif	The USP7 MATH domain binding motif variant based on the MDM2 and p53 interactions.	[PA][^P][^FYWIL]S[^P]	0.0123885
CG14438-tRD1	20	26	MOD_CK1_1	Casein kinase 1 (CK1) Phosphorylation site	CK1 phosphorylation site	S..([ST])...	0.0170407
CG14438-tRD1	7	11	LIG_WD40_WDR5_VDV_2	WDR5 WD40 repeat (blade 5,6)-binding ligand	Fungi-specific variant of the WDR5-binding motif that binds to a cleft between blades 5 and 6 of the WD40 repeat domain of WDR5, opposite of the Win motif-binding site, to mediate assembly of histone modification complexes.	[EDSTY].{0,4}[VIPLA][TSDEKR][ILVA]	0.0467786
CG14438-tRD1	19	23	CLV_PCSK_SKI1_1	PCSK cleavage site	Subtilisin/kexin isozyme-1 (SKI1) cleavage site ([RK]-X-[hydrophobic]-[LTKF]-|-X).	[RK].[AILMFV][LTKF].	0.00682053
CG14438-tRD1	20	26	MOD_Plk_4	Polo-like kinase phosphosites	Ser/Thr residue phosphorylated by Plk4	..[^IRFW]([ST])[ILMVFWY][ILMVFWY].	0.00601927
CG14438-tRD1	15	21	MOD_PKA_1	PKA Phosphorylation site	Main preference for PKA-type AGC kinase phosphorylation.	[RK][RK].([ST])[^P]..	0.00231509
CG14438-tRD1	1	2	DEG_Nend_UBRbox_2	N-degron	N-terminal motif that initiates protein degradation by binding to the UBR-box of N-recognins. This N-degron variant comprises N-terminal Asp or Glu as destabilizing residue.	^M{0,1}([ED]).	0.000253708
CG14438-tRD1	39	45	MOD_PKA_2	PKA Phosphorylation site	Secondary preference for PKA-type AGC kinase phosphorylation.	.R.([ST])[^P]..	0.00945753
CG14438-tRD1	15	17	CLV_PCSK_PC1ET2_1	PCSK cleavage site	NEC1/NEC2 cleavage site (K-R-|-X).	KR.	0.00390277
CG14438-tRD1	16	25	LIG_14-3-3_CanoR_1	14-3-3 binding phosphopeptide motif	Canonical Arg-containing phospho-motif mediating a strong interaction with 14-3-3 proteins.	R[^DE]{0,2}[^DEPG]([ST])(([FWYLMV].)|([^PRIKGN]P)|([^PRIKGN].{2,4}[VILMFWYP]))	0.00447667
CG14438-tRD1	6	11	LIG_WD40_WDR5_VDV_2	WDR5 WD40 repeat (blade 5,6)-binding ligand	Fungi-specific variant of the WDR5-binding motif that binds to a cleft between blades 5 and 6 of the WD40 repeat domain of WDR5, opposite of the Win motif-binding site, to mediate assembly of histone modification complexes.	[EDSTY].{0,4}[VIPLA][TSDEKR][ILVA]	0.0467786
CG14438-tRD1	15	21	MOD_PKA_2	PKA Phosphorylation site	Secondary preference for PKA-type AGC kinase phosphorylation.	.R.([ST])[^P]..	0.00945753
CG14438-tRD1	39	43	DOC_USP7_MATH_1	USP7 binding motif	The USP7 MATH domain binding motif variant based on the MDM2 and p53 interactions.	[PA][^P][^FYWIL]S[^P]	0.0123885
CG14438-tRD1	5	11	LIG_WD40_WDR5_VDV_2	WDR5 WD40 repeat (blade 5,6)-binding ligand	Fungi-specific variant of the WDR5-binding motif that binds to a cleft between blades 5 and 6 of the WD40 repeat domain of WDR5, opposite of the Win motif-binding site, to mediate assembly of histone modification complexes.	[EDSTY].{0,4}[VIPLA][TSDEKR][ILVA]	0.0467786
CG14438-tRD1	6	14	LIG_LIR_Gen_1	Atg8 protein family ligands	Canonical LIR motif that binds to Atg8/LC3 protein family members to mediate processes involved in autophagy.	[EDST].{0,2}[WFY][^RKPGWFY][^PG][ILVFM]((.{0,4}[PLAFIVMY])|($)|(.{0,3}[ED]))	0.00363118
CG14438-tRD1	6	11	LIG_LIR_Nem_3	Atg8 protein family ligands	Nematode-specific variant of the canonical LIR motif that binds to Atg8 protein family members to mediate processes involved in autophagy.	[EDST].{0,2}[WFY]..[ILVFY]	0.0063621
CG14438-tRD1	15	19	DOC_USP7_UBL2_3	USP7 binding motif	The USP7 CTD domain binding motif variant based on the ICP0 and DNMT1 interactions	K...K	0.00374177
CG14438-tRD1	7	11	LIG_LIR_Nem_3	Atg8 protein family ligands	Nematode-specific variant of the canonical LIR motif that binds to Atg8 protein family members to mediate processes involved in autophagy.	[EDST].{0,2}[WFY]..[ILVFY]	0.0063621
CG14438-tRD1	15	17	CLV_PCSK_KEX2_1	PCSK cleavage site	Yeast kexin 2 cleavage site (K-R-|-X or R-R-|-X).	[KR]R.	0.00797346
CG14438-tRD1	22	26	CLV_PCSK_SKI1_1	PCSK cleavage site	Subtilisin/kexin isozyme-1 (SKI1) cleavage site ([RK]-X-[hydrophobic]-[LTKF]-|-X).	[RK].[AILMFV][LTKF].	0.00682053
CG14438-tRD1	2	8	MOD_Plk_2-3	Polo-like kinase phosphosites	Ser/Thr residue phosphorylated by Plk2 and Plk3	[DE]..([ST])[EDILMVFWY](([DE].)|(.[DE]))	0.002175
CG14438-tRD1	7	14	LIG_LIR_Gen_1	Atg8 protein family ligands	Canonical LIR motif that binds to Atg8/LC3 protein family members to mediate processes involved in autophagy.	[EDST].{0,2}[WFY][^RKPGWFY][^PG][ILVFM]((.{0,4}[PLAFIVMY])|($)|(.{0,3}[ED]))	0.00363118
CG14438-tRD1	19	22	MOD_GlcNHglycan	Glycosaminoglycan attachment site	Glycosaminoglycan attachment site	[ED]{0,3}.(S)[GA].	0.0179191
CG14438-tRD1	5	14	LIG_LIR_Gen_1	Atg8 protein family ligands	Canonical LIR motif that binds to Atg8/LC3 protein family members to mediate processes involved in autophagy.	[EDST].{0,2}[WFY][^RKPGWFY][^PG][ILVFM]((.{0,4}[PLAFIVMY])|($)|(.{0,3}[ED]))	0.00363118
CG14438-tRD2	21	30	DEG_COP1_1	COP1 E3 ligase binding degron motif	A destruction motif interacts with the COP1 WD 40 domain for target ubiquitination and degradation.	[STDE]{1,3}.{0,2}[TSDE].{2,3}VP[STDE]G{0,1}[FLIMVYPA]	0.000390631
CG14438-tRD2	25	30	LIG_WD40_WDR5_VDV_2	WDR5 WD40 repeat (blade 5,6)-binding ligand	Fungi-specific variant of the WDR5-binding motif that binds to a cleft between blades 5 and 6 of the WD40 repeat domain of WDR5, opposite of the Win motif-binding site, to mediate assembly of histone modification complexes.	[EDSTY].{0,4}[VIPLA][TSDEKR][ILVA]	0.0467786
CG14438-tRD2	36	42	MOD_PKA_1	PKA Phosphorylation site	Main preference for PKA-type AGC kinase phosphorylation.	[RK][RK].([ST])[^P]..	0.00231509
CG14438-tRD2	25	31	LIG_SH3_3	SH3 ligand	This is the motif recognized by those SH3 domains with a non-canonical class I recognition specificity	...[PV]..P	0.0131729
CG14438-tRD2	29	35	LIG_WD40_WDR5_VDV_2	WDR5 WD40 repeat (blade 5,6)-binding ligand	Fungi-specific variant of the WDR5-binding motif that binds to a cleft between blades 5 and 6 of the WD40 repeat domain of WDR5, opposite of the Win motif-binding site, to mediate assembly of histone modification complexes.	[EDSTY].{0,4}[VIPLA][TSDEKR][ILVA]	0.0467786
CG14438-tRD2	23	30	LIG_WD40_WDR5_VDV_2	WDR5 WD40 repeat (blade 5,6)-binding ligand	Fungi-specific variant of the WDR5-binding motif that binds to a cleft between blades 5 and 6 of the WD40 repeat domain of WDR5, opposite of the Win motif-binding site, to mediate assembly of histone modification complexes.	[EDSTY].{0,4}[VIPLA][TSDEKR][ILVA]	0.0467786
CG14438-tRD2	36	38	TRG_ER_diArg_1	di Arginine retention/retrieving signal	The di-Arg ER retention motif is defined by two consecutive arginine residues (RR) or with a single residue insertion (RXR). The motif is completed by an adjacent hydrophobic/arginine residue which may be on either side of the Arg pair.	([LIVMFYWPR]R[^YFWDE]{0,1}R)|(R[^YFWDE]{0,1}R[LIVMFYWPR])	0.00536927
CG14438-tRD2	44	50	MOD_PIKK_1	PIKK phosphorylation site	(ST)Q motif which is phosphorylated by PIKK family members.	...([ST])Q..	0.00923011
CG14438-tRD2	34	42	MOD_PKB_1	PKB Phosphorylation site	PKB Phosphorylation site	R.R..([ST])[^P]..	0.000603409
CG14438-tRD2	35	37	TRG_ER_diArg_1	di Arginine retention/retrieving signal	The di-Arg ER retention motif is defined by two consecutive arginine residues (RR) or with a single residue insertion (RXR). The motif is completed by an adjacent hydrophobic/arginine residue which may be on either side of the Arg pair.	([LIVMFYWPR]R[^YFWDE]{0,1}R)|(R[^YFWDE]{0,1}R[LIVMFYWPR])	0.00536927
CG14438-tRD2	2	7	DOC_WW_Pin1_4	WW domain ligands	The Class IV WW domain interaction motif is recognised primarily by the Pin1 phosphorylation-dependent prolyl isomerase.	...([ST])P.	0.0154332
CG14438-tRD2	41	45	LIG_LIR_LC3C_4	Atg8 protein family ligands	Non-canonical variant of the LIR motif that binds to Atg8 protein family members to mediate processes involved in autophagy.	[EDST].{0,2}LVV	0.000136861
CG14438-tRD2	28	35	LIG_ANK_PxLPxL_1	PxLPxI/L motif binding to some ANK repeat proteins	The consensus PxLPxI/L motif, which can be found in diverse proteins, binds to the ankyrin repeat domains of ANKRA2 and its close paralog RFXANK.	P.LP.[IL].{1,3}[VLF]	2.67021e-05
CG14438-tRD2	36	38	CLV_PCSK_KEX2_1	PCSK cleavage site	Yeast kexin 2 cleavage site (K-R-|-X or R-R-|-X).	[KR]R.	0.00797346
CG14438-tRD2	33	36	TRG_ER_diArg_1	di Arginine retention/retrieving signal	The di-Arg ER retention motif is defined by two consecutive arginine residues (RR) or with a single residue insertion (RXR). The motif is completed by an adjacent hydrophobic/arginine residue which may be on either side of the Arg pair.	([LIVMFYWPR]R[^YFWDE]{0,1}R)|(R[^YFWDE]{0,1}R[LIVMFYWPR])	0.00536927
CG14438-tRD2	36	40	CLV_PCSK_SKI1_1	PCSK cleavage site	Subtilisin/kexin isozyme-1 (SKI1) cleavage site ([RK]-X-[hydrophobic]-[LTKF]-|-X).	[RK].[AILMFV][LTKF].	0.00682053
CG14438-tRD2	22	30	DEG_COP1_1	COP1 E3 ligase binding degron motif	A destruction motif interacts with the COP1 WD 40 domain for target ubiquitination and degradation.	[STDE]{1,3}.{0,2}[TSDE].{2,3}VP[STDE]G{0,1}[FLIMVYPA]	0.000390631
CG14438-tRD2	36	38	CLV_NRD_NRD_1	NRD cleavage site	N-Arg dibasic convertase (NRD/Nardilysin) cleavage site (X-|-R-K or R-|-R-X).	(.RK)|(RR[^KR])	0.00746473
CG14438-tRD2	34	37	TRG_ER_diArg_1	di Arginine retention/retrieving signal	The di-Arg ER retention motif is defined by two consecutive arginine residues (RR) or with a single residue insertion (RXR). The motif is completed by an adjacent hydrophobic/arginine residue which may be on either side of the Arg pair.	([LIVMFYWPR]R[^YFWDE]{0,1}R)|(R[^YFWDE]{0,1}R[LIVMFYWPR])	0.00536927
CG14438-tRD2	1	4	LIG_BIR_II_1	IAP-binding motif (IBM)	These IBMs are found in pro-apoptotic proteins and function in the abrogation of caspase inhibition by Inhibitor of Apoptosis Proteins (IAPs) in apoptotic cells. The motif binds specifically to type II BIR domains.	^M{0,1}[AS]...	0.000325202
CG14438-tRD2	44	50	MOD_CK2_1	Casein kinase 2 (CK2) Phosphorylation site	Casein kinase 2 (CK2) phosphorylation site	...([ST])..E	0.0145681
CG14438-tRD2	2	8	MOD_ProDKin_1	MAPK Phosphorylation Site	Proline-Directed Kinase (e.g. MAPK) phosphorylation site in higher eukaryotes.	...([ST])P..	0.0154332
CG14438-tRD2	36	42	MOD_PKA_2	PKA Phosphorylation site	Secondary preference for PKA-type AGC kinase phosphorylation.	.R.([ST])[^P]..	0.00945753
CG14438-tRD2	34	38	CLV_PCSK_FUR_1	PCSK cleavage site	Furin (PACE) cleavage site (R-X-[RK]-R-|-X).	R.[RK]R.	0.000508723
CG14441	17	19	CLV_PCSK_KEX2_1	PCSK cleavage site	Yeast kexin 2 cleavage site (K-R-|-X or R-R-|-X).	[KR]R.	0.00797346
CG14441	43	50	MOD_GSK3_1	GSK3 phosphorylation site	GSK3 phosphorylation recognition site	...([ST])...[ST]	0.0267866
CG14441	9	11	TRG_ER_diArg_1	di Arginine retention/retrieving signal	The di-Arg ER retention motif is defined by two consecutive arginine residues (RR) or with a single residue insertion (RXR). The motif is completed by an adjacent hydrophobic/arginine residue which may be on either side of the Arg pair.	([LIVMFYWPR]R[^YFWDE]{0,1}R)|(R[^YFWDE]{0,1}R[LIVMFYWPR])	0.00536927
CG14441	10	13	TRG_ER_diArg_1	di Arginine retention/retrieving signal	The di-Arg ER retention motif is defined by two consecutive arginine residues (RR) or with a single residue insertion (RXR). The motif is completed by an adjacent hydrophobic/arginine residue which may be on either side of the Arg pair.	([LIVMFYWPR]R[^YFWDE]{0,1}R)|(R[^YFWDE]{0,1}R[LIVMFYWPR])	0.00536927
CG14441	44	46	CLV_PCSK_KEX2_1	PCSK cleavage site	Yeast kexin 2 cleavage site (K-R-|-X or R-R-|-X).	[KR]R.	0.00797346
CG14441	44	46	CLV_PCSK_PC1ET2_1	PCSK cleavage site	NEC1/NEC2 cleavage site (K-R-|-X).	KR.	0.00390277
CG14441	2	4	CLV_PCSK_PC1ET2_1	PCSK cleavage site	NEC1/NEC2 cleavage site (K-R-|-X).	KR.	0.00390277
CG14441	10	12	CLV_NRD_NRD_1	NRD cleavage site	N-Arg dibasic convertase (NRD/Nardilysin) cleavage site (X-|-R-K or R-|-R-X).	(.RK)|(RR[^KR])	0.00746473
CG14441	10	12	CLV_PCSK_KEX2_1	PCSK cleavage site	Yeast kexin 2 cleavage site (K-R-|-X or R-R-|-X).	[KR]R.	0.00797346
CG14441	18	20	CLV_PCSK_KEX2_1	PCSK cleavage site	Yeast kexin 2 cleavage site (K-R-|-X or R-R-|-X).	[KR]R.	0.00797346
CG14441	13	17	CLV_PCSK_SKI1_1	PCSK cleavage site	Subtilisin/kexin isozyme-1 (SKI1) cleavage site ([RK]-X-[hydrophobic]-[LTKF]-|-X).	[RK].[AILMFV][LTKF].	0.00682053
CG14441	29	35	LIG_SH3_3	SH3 ligand	This is the motif recognized by those SH3 domains with a non-canonical class I recognition specificity	...[PV]..P	0.0131729
CG14441	18	20	CLV_NRD_NRD_1	NRD cleavage site	N-Arg dibasic convertase (NRD/Nardilysin) cleavage site (X-|-R-K or R-|-R-X).	(.RK)|(RR[^KR])	0.00746473
CG14441	2	4	CLV_PCSK_KEX2_1	PCSK cleavage site	Yeast kexin 2 cleavage site (K-R-|-X or R-R-|-X).	[KR]R.	0.00797346
CG14441	24	29	LIG_TRAF2_2	TRAF2 binding site	Minor TRAF2-binding consensus motif. Members of the tumor necrosis factor receptor (TNFR) superfamily initiate intracellular signaling by recruiting the C-domain of the TNFR-associated factors (TRAFs) through their cytoplasmic tails.	P.Q..D	0.00026668
CG14441	2	21	TRG_NLS_Bipartite_1	NLS classical Nuclear Localization Signals	Bipartite variant of the classical basically charged NLS.	[KR][KR].{7,15}[^DE]((K[RK])|(RK))(([^DE][KR])|([KR][^DE]))[^DE]	0.000258797
CG14441	15	20	TRG_NLS_MonoCore_2	NLS classical Nuclear Localization Signals	Monopartite variant of the classical basically charged NLS. Strong core version.	[^DE]((K[RK])|(RK))[KRP][KR][^DE]	0.000234485
CG14441	1	2	DEG_Nend_Nbox_1	N-degron	N-terminal motif that initiates protein degradation by binding to the N-box of N-recognins. This N-degron variant comprises N-terminal a bulky hydrophobic residue as destabilizing residue.	^M{0,1}[FYLIW][^P]	0.000230216
CG14441	17	19	CLV_PCSK_PC1ET2_1	PCSK cleavage site	NEC1/NEC2 cleavage site (K-R-|-X).	KR.	0.00390277
CG14441	13	20	TRG_NLS_MonoExtN_4	NLS classical Nuclear Localization Signals	Monopartite variant of the classical basically charged NLS. N-extended version.	(([PKR].{0,1}[^DE])|([PKR]))((K[RK])|(RK))(([^DE][KR])|([KR][^DE]))[^DE]	0.00127639
CG14441	2	6	CLV_PCSK_SKI1_1	PCSK cleavage site	Subtilisin/kexin isozyme-1 (SKI1) cleavage site ([RK]-X-[hydrophobic]-[LTKF]-|-X).	[RK].[AILMFV][LTKF].	0.00682053
CG14441	19	24	MOD_N-GLC_1	N-glycosylation site	Generic motif for N-glycosylation. It was shown that Trp, Asp, and Glu are uncommon before the Ser/Thr position. Efficient glycosylation usually occurs when ~60 residues or more separate the glycosylation acceptor site from the C-terminus.	.(N)[^P][ST]..	0.00501782
CG14441	16	21	TRG_NLS_MonoExtN_4	NLS classical Nuclear Localization Signals	Monopartite variant of the classical basically charged NLS. N-extended version.	(([PKR].{0,1}[^DE])|([PKR]))((K[RK])|(RK))(([^DE][KR])|([KR][^DE]))[^DE]	0.00127639
CG14441	1	4	TRG_ENDOCYTIC_2	Y-based sorting signal	Tyrosine-based sorting signal responsible for the interaction with mu subunit of AP (Adaptor Protein) complex	Y..[LMVIF]	0.00258749
CG14441	13	19	CLV_PCSK_PC7_1	PCSK cleavage site	Proprotein convertase 7 (PC7, PCSK7) cleavage site (R-X-X-X-[RK]-R-|-X).	R...[KR]R.	0.000508723
CG15073	39	45	LIG_FHA_1	FHA phosphopeptide ligands	Phosphothreonine motif binding a subset of FHA domains that show a preference for a large aliphatic amino acid at the pT+3 position.	..(T)..[ILV].	0.00866224
CG15073	24	27	DOC_PP2B_LxvP_1	Calcineurin (PP2B)-docking motif LxvP	Docking motif in calcineurin substrates that binds at the interface of the catalytic CNA and regulatory CNB subunits.	L.[LIVAPM]P	0.00229635
CG15073	26	33	MOD_GSK3_1	GSK3 phosphorylation site	GSK3 phosphorylation recognition site	...([ST])...[ST]	0.0267866
CG15073	33	40	LIG_PTB_Apo_2	PTB ligand	These phosphorylation-independent motifs bind to Dab-like PTB domains. Binding is not driven by contacts at the 0 or FY position, but instead is dependent upon the large number of hydrophobic and hydrogen bond contacts between motif and domain.	(.[^P].NP.[FY].)|(.[ILVMFY].N..[FY].)	0.000310821
CG15073	1	2	DEG_Nend_UBRbox_2	N-degron	N-terminal motif that initiates protein degradation by binding to the UBR-box of N-recognins. This N-degron variant comprises N-terminal Asp or Glu as destabilizing residue.	^M{0,1}([ED]).	0.000253708
CG15073	45	48	LIG_TRAF2_1	TRAF2 binding site	Major TRAF2-binding consensus motif. Members of the tumor necrosis factor receptor (TNFR) superfamily initiate intracellular signaling by recruiting the C-domain of the TNFR-associated factors (TRAFs) through their cytoplasmic tails.	[PSAT].[QE]E	0.00429981
CG15269	28	37	LIG_SUMO_SIM_par_1	SUMO interaction site	Motif for the parallel beta augmentation mode of non-covalent binding to SUMO protein.	[DEST]{0,5}.[VILPTM][VIL][DESTVILMA][VIL].{0,1}[DEST]{1,10}	0.0045452
CG15269	22	24	CLV_NRD_NRD_1	NRD cleavage site	N-Arg dibasic convertase (NRD/Nardilysin) cleavage site (X-|-R-K or R-|-R-X).	(.RK)|(RR[^KR])	0.00746473
CG15269	30	37	LIG_SUMO_SIM_par_1	SUMO interaction site	Motif for the parallel beta augmentation mode of non-covalent binding to SUMO protein.	[DEST]{0,5}.[VILPTM][VIL][DESTVILMA][VIL].{0,1}[DEST]{1,10}	0.0045452
CG15269	40	46	MOD_CK1_1	Casein kinase 1 (CK1) Phosphorylation site	CK1 phosphorylation site	S..([ST])...	0.0170407
CG15269	31	37	LIG_SUMO_SIM_par_1	SUMO interaction site	Motif for the parallel beta augmentation mode of non-covalent binding to SUMO protein.	[DEST]{0,5}.[VILPTM][VIL][DESTVILMA][VIL].{0,1}[DEST]{1,10}	0.0045452
CG15269	43	49	MOD_ProDKin_1	MAPK Phosphorylation Site	Proline-Directed Kinase (e.g. MAPK) phosphorylation site in higher eukaryotes.	...([ST])P..	0.0154332
CG15269	11	17	MOD_Plk_1	Polo-like kinase phosphosites	Ser/Thr residue phosphorylated by the Plk1 kinase	.[DNE][^PG][ST](([FYILMVW]..)|([^PEDGKN][FWYLIVM]).)	0.00767434
CG15269	1	4	LIG_BIR_III_3	IAP-binding motif (IBM)	These IBMs are found in arthropodal pro-apoptotic proteins and function in the abrogation of caspase inhibition by Inhibitor of Apoptosis Proteins (IAPs) in apoptotic cells. The motif binds specifically to type III BIR domains of arthropodal IAPs.	^M{0,1}A.[AP].	2.28176e-05
CG15269	37	43	MOD_CK1_1	Casein kinase 1 (CK1) Phosphorylation site	CK1 phosphorylation site	S..([ST])...	0.0170407
CG15269	36	43	MOD_GSK3_1	GSK3 phosphorylation site	GSK3 phosphorylation recognition site	...([ST])...[ST]	0.0267866
CG15269	34	41	MOD_GSK3_1	GSK3 phosphorylation site	GSK3 phosphorylation recognition site	...([ST])...[ST]	0.0267866
CG15269	22	29	MOD_GSK3_1	GSK3 phosphorylation site	GSK3 phosphorylation recognition site	...([ST])...[ST]	0.0267866
CG15269	32	37	LIG_SUMO_SIM_par_1	SUMO interaction site	Motif for the parallel beta augmentation mode of non-covalent binding to SUMO protein.	[DEST]{0,5}.[VILPTM][VIL][DESTVILMA][VIL].{0,1}[DEST]{1,10}	0.0045452
CG15269	29	36	LIG_WD40_WDR5_VDV_2	WDR5 WD40 repeat (blade 5,6)-binding ligand	Fungi-specific variant of the WDR5-binding motif that binds to a cleft between blades 5 and 6 of the WD40 repeat domain of WDR5, opposite of the Win motif-binding site, to mediate assembly of histone modification complexes.	[EDSTY].{0,4}[VIPLA][TSDEKR][ILVA]	0.0467786
CG15269	36	41	MOD_NEK2_1	NEK2 phosphorylation site	NEK2 phosphorylation motif with preferred Phe, Leu or Met in the -3 position to compensate for less favorable residues in the +1 and +2 position.	[FLM][^P][^P]([ST])[^DEP][^DE]	0.00979829
CG15269	29	37	LIG_SUMO_SIM_par_1	SUMO interaction site	Motif for the parallel beta augmentation mode of non-covalent binding to SUMO protein.	[DEST]{0,5}.[VILPTM][VIL][DESTVILMA][VIL].{0,1}[DEST]{1,10}	0.0045452
CG15269	29	35	LIG_FHA_1	FHA phosphopeptide ligands	Phosphothreonine motif binding a subset of FHA domains that show a preference for a large aliphatic amino acid at the pT+3 position.	..(T)..[ILV].	0.00866224
CG15269	7	12	LIG_TRAF2_2	TRAF2 binding site	Minor TRAF2-binding consensus motif. Members of the tumor necrosis factor receptor (TNFR) superfamily initiate intracellular signaling by recruiting the C-domain of the TNFR-associated factors (TRAFs) through their cytoplasmic tails.	P.Q..D	0.00026668
CG15269	24	27	MOD_GlcNHglycan	Glycosaminoglycan attachment site	Glycosaminoglycan attachment site	[ED]{0,3}.(S)[GA].	0.0179191
CG15269	43	48	DOC_WW_Pin1_4	WW domain ligands	The Class IV WW domain interaction motif is recognised primarily by the Pin1 phosphorylation-dependent prolyl isomerase.	...([ST])P.	0.0154332
CG15269	34	39	MOD_NEK2_1	NEK2 phosphorylation site	NEK2 phosphorylation motif with preferred Phe, Leu or Met in the -3 position to compensate for less favorable residues in the +1 and +2 position.	[FLM][^P][^P]([ST])[^DEP][^DE]	0.00979829
CG15269	12	20	LIG_EH1_1	eh1 motif	The engrailed homology domain 1 motif is found in homeodomain containing active repressors and other transcription families, and allows for the recruitment of Groucho/TLE corepressors.	.[FYH].[IVM][^WFYP][^WFYP][ILM][ILMV].	7.85798e-05
CG15269	30	36	LIG_WD40_WDR5_VDV_2	WDR5 WD40 repeat (blade 5,6)-binding ligand	Fungi-specific variant of the WDR5-binding motif that binds to a cleft between blades 5 and 6 of the WD40 repeat domain of WDR5, opposite of the Win motif-binding site, to mediate assembly of histone modification complexes.	[EDSTY].{0,4}[VIPLA][TSDEKR][ILVA]	0.0467786
CG15269	31	36	LIG_WD40_WDR5_VDV_2	WDR5 WD40 repeat (blade 5,6)-binding ligand	Fungi-specific variant of the WDR5-binding motif that binds to a cleft between blades 5 and 6 of the WD40 repeat domain of WDR5, opposite of the Win motif-binding site, to mediate assembly of histone modification complexes.	[EDSTY].{0,4}[VIPLA][TSDEKR][ILVA]	0.0467786
CG15269	13	18	MOD_NEK2_1	NEK2 phosphorylation site	NEK2 phosphorylation motif with preferred Phe, Leu or Met in the -3 position to compensate for less favorable residues in the +1 and +2 position.	[FLM][^P][^P]([ST])[^DEP][^DE]	0.00979829
CG15269	22	28	MOD_PKA_2	PKA Phosphorylation site	Secondary preference for PKA-type AGC kinase phosphorylation.	.R.([ST])[^P]..	0.00945753
CG15269	16	26	MOD_SUMO_rev_2	Sumoylation site	Inverted version of SUMOylation motif recognized for modification by SUMO-1	[SDE].{0,5}[DE].(K).{0,1}[AIFLMPSTV]	0.0128026
CG15269	33	38	LIG_UBA3_1	Binding motif for UBA3 adenylation domain	UBA3 adenylation domain binding motif variant based on the UBE2M and UBE2F interactions.	[ILM][ILMF].{1,2}[ILM].{0,4}K	0.00119616
CG15269	43	49	MOD_CK1_1	Casein kinase 1 (CK1) Phosphorylation site	CK1 phosphorylation site	S..([ST])...	0.0170407
CG15269	1	4	LIG_BIR_II_1	IAP-binding motif (IBM)	These IBMs are found in pro-apoptotic proteins and function in the abrogation of caspase inhibition by Inhibitor of Apoptosis Proteins (IAPs) in apoptotic cells. The motif binds specifically to type II BIR domains.	^M{0,1}[AS]...	0.000325202
CG15269	17	21	DOC_USP7_UBL2_3	USP7 binding motif	The USP7 CTD domain binding motif variant based on the ICP0 and DNMT1 interactions	K...K	0.00374177
CG15365	5	10	MOD_N-GLC_1	N-glycosylation site	Generic motif for N-glycosylation. It was shown that Trp, Asp, and Glu are uncommon before the Ser/Thr position. Efficient glycosylation usually occurs when ~60 residues or more separate the glycosylation acceptor site from the C-terminus.	.(N)[^P][ST]..	0.00501782
CG15365	11	17	MOD_PIKK_1	PIKK phosphorylation site	(ST)Q motif which is phosphorylated by PIKK family members.	...([ST])Q..	0.00923011
CG15365	1	4	LIG_BIR_II_1	IAP-binding motif (IBM)	These IBMs are found in pro-apoptotic proteins and function in the abrogation of caspase inhibition by Inhibitor of Apoptosis Proteins (IAPs) in apoptotic cells. The motif binds specifically to type II BIR domains.	^M{0,1}[AS]...	0.000325202
CG15365	8	14	MOD_CK1_1	Casein kinase 1 (CK1) Phosphorylation site	CK1 phosphorylation site	S..([ST])...	0.0170407
CG15365	19	23	DOC_USP7_UBL2_3	USP7 binding motif	The USP7 CTD domain binding motif variant based on the ICP0 and DNMT1 interactions	K...K	0.00374177
CG15365	13	19	MOD_PIKK_1	PIKK phosphorylation site	(ST)Q motif which is phosphorylated by PIKK family members.	...([ST])Q..	0.00923011
CG15365	22	25	MOD_SUMO_for_1	Sumoylation site	Motif recognised for modification by SUMO-1	[VILMAFP](K).E	0.001914
CG15365	22	25	LIG_TRAF2_1	TRAF2 binding site	Major TRAF2-binding consensus motif. Members of the tumor necrosis factor receptor (TNFR) superfamily initiate intracellular signaling by recruiting the C-domain of the TNFR-associated factors (TRAFs) through their cytoplasmic tails.	[PSAT].[QE]E	0.00429981
CG15365	11	16	MOD_N-GLC_1	N-glycosylation site	Generic motif for N-glycosylation. It was shown that Trp, Asp, and Glu are uncommon before the Ser/Thr position. Efficient glycosylation usually occurs when ~60 residues or more separate the glycosylation acceptor site from the C-terminus.	.(N)[^P][ST]..	0.00501782
CG15365	5	11	MOD_CK1_1	Casein kinase 1 (CK1) Phosphorylation site	CK1 phosphorylation site	S..([ST])...	0.0170407
CG15696	2	8	MOD_Plk_1	Polo-like kinase phosphosites	Ser/Thr residue phosphorylated by the Plk1 kinase	.[DNE][^PG][ST](([FYILMVW]..)|([^PEDGKN][FWYLIVM]).)	0.00767434
CG15696	31	35	LIG_14-3-3_CanoR_1	14-3-3 binding phosphopeptide motif	Canonical Arg-containing phospho-motif mediating a strong interaction with 14-3-3 proteins.	R[^DE]{0,2}[^DEPG]([ST])(([FWYLMV].)|([^PRIKGN]P)|([^PRIKGN].{2,4}[VILMFWYP]))	0.00447667
CG15696	39	43	LIG_SH2_NCK_1	Phosphotyrosine ligands bound by SH2 domains	NCK Src Homology 2 (SH2) domain binding motif	(Y)[DESTNA][^GWFY][VPAI][DENQSTAGYFP]	0.000829332
CG15696	8	11	LIG_SH2_STAT5	Phosphotyrosine ligands bound by SH2 domains	STAT5 Src Homology 2 (SH2) domain binding motif.	(Y)[VLTFIC]..	0.00329587
CG15696	44	50	MOD_CK1_1	Casein kinase 1 (CK1) Phosphorylation site	CK1 phosphorylation site	S..([ST])...	0.0170407
CG15696	20	26	MOD_Plk_1	Polo-like kinase phosphosites	Ser/Thr residue phosphorylated by the Plk1 kinase	.[DNE][^PG][ST](([FYILMVW]..)|([^PEDGKN][FWYLIVM]).)	0.00767434
CG15696	41	47	MOD_Plk_4	Polo-like kinase phosphosites	Ser/Thr residue phosphorylated by Plk4	..[^IRFW]([ST])[ILMVFWY][ILMVFWY].	0.00601927
CG15696	29	35	LIG_14-3-3_CanoR_1	14-3-3 binding phosphopeptide motif	Canonical Arg-containing phospho-motif mediating a strong interaction with 14-3-3 proteins.	R[^DE]{0,2}[^DEPG]([ST])(([FWYLMV].)|([^PRIKGN]P)|([^PRIKGN].{2,4}[VILMFWYP]))	0.00447667
CG15696	45	48	LIG_SH2_STAT5	Phosphotyrosine ligands bound by SH2 domains	STAT5 Src Homology 2 (SH2) domain binding motif.	(Y)[VLTFIC]..	0.00329587
CG15696	20	25	MOD_N-GLC_1	N-glycosylation site	Generic motif for N-glycosylation. It was shown that Trp, Asp, and Glu are uncommon before the Ser/Thr position. Efficient glycosylation usually occurs when ~60 residues or more separate the glycosylation acceptor site from the C-terminus.	.(N)[^P][ST]..	0.00501782
CG15696	2	8	MOD_CK1_1	Casein kinase 1 (CK1) Phosphorylation site	CK1 phosphorylation site	S..([ST])...	0.0170407
CG15696	29	36	DOC_MAPK_gen_1	MAPK docking motifs	MAPK interacting molecules (e.g. MAPKKs, substrates, phosphatases) carry docking motif that help to regulate specific interaction in the MAPK cascade. The classic motif approximates (R/K)xxxx#x# where # is a hydrophobic residue.	[KR]{0,2}[KR].{0,2}[KR].{2,4}[ILVM].[ILVF]	0.0043238
CG15696	33	39	LIG_LIR_Nem_3	Atg8 protein family ligands	Nematode-specific variant of the canonical LIR motif that binds to Atg8 protein family members to mediate processes involved in autophagy.	[EDST].{0,2}[WFY]..[ILVFY]	0.0063621
CG15696	32	38	LIG_SH3_3	SH3 ligand	This is the motif recognized by those SH3 domains with a non-canonical class I recognition specificity	...[PV]..P	0.0131729
CG15696	32	36	LIG_BRCT_BRCA1_1	BRCT phosphopeptide ligands	Phosphopeptide motif which directly interacts with the BRCT (carboxy-terminal) domain of the Breast Cancer Gene BRCA1 with low affinity	.(S)..F	0.00191152
CG15696	39	42	LIG_SH2_SRC	Phosphotyrosine ligands bound by SH2 domains	Src-family Src Homology 2 (SH2) domains binding motif.	(Y)[QDEVAIL][DENPYHI][IPVGAHS]	0.000872937
CG15696	30	35	MOD_NEK2_1	NEK2 phosphorylation site	NEK2 phosphorylation motif with preferred Phe, Leu or Met in the -3 position to compensate for less favorable residues in the +1 and +2 position.	[FLM][^P][^P]([ST])[^DEP][^DE]	0.00979829
CG15696	30	36	MOD_PKA_2	PKA Phosphorylation site	Secondary preference for PKA-type AGC kinase phosphorylation.	.R.([ST])[^P]..	0.00945753
CG15696	1	5	LIG_BIR_II_1	IAP-binding motif (IBM)	These IBMs are found in pro-apoptotic proteins and function in the abrogation of caspase inhibition by Inhibitor of Apoptosis Proteins (IAPs) in apoptotic cells. The motif binds specifically to type II BIR domains.	^M{0,1}[AS]...	0.000325202
CG15696	17	24	LIG_WD40_WDR5_VDV_2	WDR5 WD40 repeat (blade 5,6)-binding ligand	Fungi-specific variant of the WDR5-binding motif that binds to a cleft between blades 5 and 6 of the WD40 repeat domain of WDR5, opposite of the Win motif-binding site, to mediate assembly of histone modification complexes.	[EDSTY].{0,4}[VIPLA][TSDEKR][ILVA]	0.0467786
CG15696	17	20	LIG_SH2_STAT5	Phosphotyrosine ligands bound by SH2 domains	STAT5 Src Homology 2 (SH2) domain binding motif.	(Y)[VLTFIC]..	0.00329587
CG15696	20	24	LIG_WD40_WDR5_VDV_2	WDR5 WD40 repeat (blade 5,6)-binding ligand	Fungi-specific variant of the WDR5-binding motif that binds to a cleft between blades 5 and 6 of the WD40 repeat domain of WDR5, opposite of the Win motif-binding site, to mediate assembly of histone modification complexes.	[EDSTY].{0,4}[VIPLA][TSDEKR][ILVA]	0.0467786
CG16779	42	48	MOD_CK1_1	Casein kinase 1 (CK1) Phosphorylation site	CK1 phosphorylation site	S..([ST])...	0.0170407
CG16779	39	46	MOD_GSK3_1	GSK3 phosphorylation site	GSK3 phosphorylation recognition site	...([ST])...[ST]	0.0267866
CG16779	25	32	MOD_GSK3_1	GSK3 phosphorylation site	GSK3 phosphorylation recognition site	...([ST])...[ST]	0.0267866
CG16779	1	2	DEG_Nend_UBRbox_3	N-degron	N-terminal motif that initiates protein degradation by binding to the UBR-box of N-recognins. This N-degron variant comprises N-terminal Asn or Gln as destabilizing residue.	^M{0,1}([NQ]).	0.000164535
CG16779	29	35	MOD_CK1_1	Casein kinase 1 (CK1) Phosphorylation site	CK1 phosphorylation site	S..([ST])...	0.0170407
CG16779	5	10	MOD_N-GLC_1	N-glycosylation site	Generic motif for N-glycosylation. It was shown that Trp, Asp, and Glu are uncommon before the Ser/Thr position. Efficient glycosylation usually occurs when ~60 residues or more separate the glycosylation acceptor site from the C-terminus.	.(N)[^P][ST]..	0.00501782
CG16779	8	13	MOD_N-GLC_1	N-glycosylation site	Generic motif for N-glycosylation. It was shown that Trp, Asp, and Glu are uncommon before the Ser/Thr position. Efficient glycosylation usually occurs when ~60 residues or more separate the glycosylation acceptor site from the C-terminus.	.(N)[^P][ST]..	0.00501782
CG16779	32	38	MOD_CK1_1	Casein kinase 1 (CK1) Phosphorylation site	CK1 phosphorylation site	S..([ST])...	0.0170407
CG16779	24	30	MOD_CK1_1	Casein kinase 1 (CK1) Phosphorylation site	CK1 phosphorylation site	S..([ST])...	0.0170407
CG16779	19	22	LIG_WD40_WDR5_VDV_2	WDR5 WD40 repeat (blade 5,6)-binding ligand	Fungi-specific variant of the WDR5-binding motif that binds to a cleft between blades 5 and 6 of the WD40 repeat domain of WDR5, opposite of the Win motif-binding site, to mediate assembly of histone modification complexes.	[EDSTY].{0,4}[VIPLA][TSDEKR][ILVA]	0.0467786
CG16779	32	39	MOD_GSK3_1	GSK3 phosphorylation site	GSK3 phosphorylation recognition site	...([ST])...[ST]	0.0267866
CG16779	39	45	MOD_CK1_1	Casein kinase 1 (CK1) Phosphorylation site	CK1 phosphorylation site	S..([ST])...	0.0170407
CG16779	6	10	LIG_BRCT_BRCA1_1	BRCT phosphopeptide ligands	Phosphopeptide motif which directly interacts with the BRCT (carboxy-terminal) domain of the Breast Cancer Gene BRCA1 with low affinity	.(S)..F	0.00191152
CG16779	42	47	MOD_N-GLC_1	N-glycosylation site	Generic motif for N-glycosylation. It was shown that Trp, Asp, and Glu are uncommon before the Ser/Thr position. Efficient glycosylation usually occurs when ~60 residues or more separate the glycosylation acceptor site from the C-terminus.	.(N)[^P][ST]..	0.00501782
CG16779	5	12	MOD_GSK3_1	GSK3 phosphorylation site	GSK3 phosphorylation recognition site	...([ST])...[ST]	0.0267866
CG16779	2	8	MOD_CK1_1	Casein kinase 1 (CK1) Phosphorylation site	CK1 phosphorylation site	S..([ST])...	0.0170407
CG16779	5	11	MOD_CK1_1	Casein kinase 1 (CK1) Phosphorylation site	CK1 phosphorylation site	S..([ST])...	0.0170407
CG16779	15	21	MOD_CK1_1	Casein kinase 1 (CK1) Phosphorylation site	CK1 phosphorylation site	S..([ST])...	0.0170407
CG16779	18	22	LIG_WD40_WDR5_VDV_2	WDR5 WD40 repeat (blade 5,6)-binding ligand	Fungi-specific variant of the WDR5-binding motif that binds to a cleft between blades 5 and 6 of the WD40 repeat domain of WDR5, opposite of the Win motif-binding site, to mediate assembly of histone modification complexes.	[EDSTY].{0,4}[VIPLA][TSDEKR][ILVA]	0.0467786
CG16779	4	11	MOD_GSK3_1	GSK3 phosphorylation site	GSK3 phosphorylation recognition site	...([ST])...[ST]	0.0267866
CG16779	18	24	MOD_CK1_1	Casein kinase 1 (CK1) Phosphorylation site	CK1 phosphorylation site	S..([ST])...	0.0170407
CG16779	39	44	MOD_N-GLC_1	N-glycosylation site	Generic motif for N-glycosylation. It was shown that Trp, Asp, and Glu are uncommon before the Ser/Thr position. Efficient glycosylation usually occurs when ~60 residues or more separate the glycosylation acceptor site from the C-terminus.	.(N)[^P][ST]..	0.00501782
CG16779	11	17	MOD_CK1_1	Casein kinase 1 (CK1) Phosphorylation site	CK1 phosphorylation site	S..([ST])...	0.0170407
CG16779	8	14	MOD_CK1_1	Casein kinase 1 (CK1) Phosphorylation site	CK1 phosphorylation site	S..([ST])...	0.0170407
CG16779	26	32	MOD_CK1_1	Casein kinase 1 (CK1) Phosphorylation site	CK1 phosphorylation site	S..([ST])...	0.0170407
CG16779	21	28	MOD_GSK3_1	GSK3 phosphorylation site	GSK3 phosphorylation recognition site	...([ST])...[ST]	0.0267866
CG16779	45	48	MOD_GlcNHglycan	Glycosaminoglycan attachment site	Glycosaminoglycan attachment site	[ED]{0,3}.(S)[GA].	0.0179191
CG16779	21	27	MOD_CK1_1	Casein kinase 1 (CK1) Phosphorylation site	CK1 phosphorylation site	S..([ST])...	0.0170407
CG16779	15	22	LIG_WD40_WDR5_VDV_2	WDR5 WD40 repeat (blade 5,6)-binding ligand	Fungi-specific variant of the WDR5-binding motif that binds to a cleft between blades 5 and 6 of the WD40 repeat domain of WDR5, opposite of the Win motif-binding site, to mediate assembly of histone modification complexes.	[EDSTY].{0,4}[VIPLA][TSDEKR][ILVA]	0.0467786
CG16779	12	19	MOD_GSK3_1	GSK3 phosphorylation site	GSK3 phosphorylation recognition site	...([ST])...[ST]	0.0267866
CG16779	24	29	MOD_N-GLC_1	N-glycosylation site	Generic motif for N-glycosylation. It was shown that Trp, Asp, and Glu are uncommon before the Ser/Thr position. Efficient glycosylation usually occurs when ~60 residues or more separate the glycosylation acceptor site from the C-terminus.	.(N)[^P][ST]..	0.00501782
CG16779	11	18	MOD_GSK3_1	GSK3 phosphorylation site	GSK3 phosphorylation recognition site	...([ST])...[ST]	0.0267866
CG16779	8	15	MOD_GSK3_1	GSK3 phosphorylation site	GSK3 phosphorylation recognition site	...([ST])...[ST]	0.0267866
CG16779	32	37	MOD_N-GLC_1	N-glycosylation site	Generic motif for N-glycosylation. It was shown that Trp, Asp, and Glu are uncommon before the Ser/Thr position. Efficient glycosylation usually occurs when ~60 residues or more separate the glycosylation acceptor site from the C-terminus.	.(N)[^P][ST]..	0.00501782
CG16779	29	34	MOD_N-GLC_1	N-glycosylation site	Generic motif for N-glycosylation. It was shown that Trp, Asp, and Glu are uncommon before the Ser/Thr position. Efficient glycosylation usually occurs when ~60 residues or more separate the glycosylation acceptor site from the C-terminus.	.(N)[^P][ST]..	0.00501782
CG16779	2	7	MOD_N-GLC_1	N-glycosylation site	Generic motif for N-glycosylation. It was shown that Trp, Asp, and Glu are uncommon before the Ser/Thr position. Efficient glycosylation usually occurs when ~60 residues or more separate the glycosylation acceptor site from the C-terminus.	.(N)[^P][ST]..	0.00501782
CG17186	32	36	LIG_SH2_STAP1	Phosphotyrosine ligands bound by SH2 domains	STAP1 Src Homology 2 (SH2) domain Class 2 binding motif	(Y)[DESTA][^GP][^GP][ILVFMWYA]	0.00102632
CG17186	23	29	MOD_CK2_1	Casein kinase 2 (CK2) Phosphorylation site	Casein kinase 2 (CK2) phosphorylation site	...([ST])..E	0.0145681
CG17186	3	9	LIG_WD40_WDR5_VDV_2	WDR5 WD40 repeat (blade 5,6)-binding ligand	Fungi-specific variant of the WDR5-binding motif that binds to a cleft between blades 5 and 6 of the WD40 repeat domain of WDR5, opposite of the Win motif-binding site, to mediate assembly of histone modification complexes.	[EDSTY].{0,4}[VIPLA][TSDEKR][ILVA]	0.0467786
CG17186	5	11	LIG_SUMO_SIM_par_1	SUMO interaction site	Motif for the parallel beta augmentation mode of non-covalent binding to SUMO protein.	[DEST]{0,5}.[VILPTM][VIL][DESTVILMA][VIL].{0,1}[DEST]{1,10}	0.0045452
CG17186	16	22	LIG_LIR_Nem_3	Atg8 protein family ligands	Nematode-specific variant of the canonical LIR motif that binds to Atg8 protein family members to mediate processes involved in autophagy.	[EDST].{0,2}[WFY]..[ILVFY]	0.0063621
CG17186	37	40	LIG_SH2_STAT5	Phosphotyrosine ligands bound by SH2 domains	STAT5 Src Homology 2 (SH2) domain binding motif.	(Y)[VLTFIC]..	0.00329587
CG17186	2	9	LIG_WD40_WDR5_VDV_2	WDR5 WD40 repeat (blade 5,6)-binding ligand	Fungi-specific variant of the WDR5-binding motif that binds to a cleft between blades 5 and 6 of the WD40 repeat domain of WDR5, opposite of the Win motif-binding site, to mediate assembly of histone modification complexes.	[EDSTY].{0,4}[VIPLA][TSDEKR][ILVA]	0.0467786
CG17186	20	29	TRG_ER_FFAT_2	FFAT motif	A variant of the classic MSP-domain binding FFAT (diphenylalanine [FF] in an Acidic Tract) motif	[EDS].{0,4}[EDSQN][FY][FYMITH]([ST])[ACP].{1,2}[EDST]	3.81958e-05
CG17186	26	29	LIG_TRAF2_1	TRAF2 binding site	Major TRAF2-binding consensus motif. Members of the tumor necrosis factor receptor (TNFR) superfamily initiate intracellular signaling by recruiting the C-domain of the TNFR-associated factors (TRAFs) through their cytoplasmic tails.	[PSAT].[QE]E	0.00429981
CG17186	24	30	LIG_FHA_2	FHA phosphopeptide ligands	Phosphothreonine motif binding a subset of FHA domains that have a preference for an acidic amino acid at the pT+3 position.	..(T)..[DE].	0.00828644
CG17186	24	27	LIG_SH2_STAT5	Phosphotyrosine ligands bound by SH2 domains	STAT5 Src Homology 2 (SH2) domain binding motif.	(Y)[VLTFIC]..	0.00329587
CG17186	32	35	TRG_ENDOCYTIC_2	Y-based sorting signal	Tyrosine-based sorting signal responsible for the interaction with mu subunit of AP (Adaptor Protein) complex	Y..[LMVIF]	0.00258749
CG17186	29	35	LIG_LIR_Nem_3	Atg8 protein family ligands	Nematode-specific variant of the canonical LIR motif that binds to Atg8 protein family members to mediate processes involved in autophagy.	[EDST].{0,2}[WFY]..[ILVFY]	0.0063621
CG17186	6	11	DOC_PP2A_B56_1	PP2A holoenzyme B56-docking site	Docking site required for the regulatory subunit B56 of PP2A for protein dephosphorylation.	([LMFYWIC]..I.E)|(L..[IVLWC].E).	0.00145814
CG17186	2	7	TRG_DiLeu_BaEn_1	Adaptin binding Endosome-Lysosome-Basolateral sorting signals	Classical adaptin sigma subunit-binding acidic dileucine motifs sorting in Endosomal-Basolateral trafficking.	E..[^P]L[LIVM]	0.000970028
CG17186	32	35	LIG_SH2_SRC	Phosphotyrosine ligands bound by SH2 domains	Src-family Src Homology 2 (SH2) domains binding motif.	(Y)[QDEVAIL][DENPYHI][IPVGAHS]	0.000872937
CG17186	24	28	LIG_SH2_NCK_1	Phosphotyrosine ligands bound by SH2 domains	NCK Src Homology 2 (SH2) domain binding motif	(Y)[DESTNA][^GWFY][VPAI][DENQSTAGYFP]	0.000829332
CG17186	37	43	LIG_FHA_2	FHA phosphopeptide ligands	Phosphothreonine motif binding a subset of FHA domains that have a preference for an acidic amino acid at the pT+3 position.	..(T)..[DE].	0.00828644
CG17186	45	50	LIG_PDZ_Class_1	PDZ domain ligands	The C-terminal class 1 PDZ-binding motif is classically represented by a pattern like (ST)X(VIL)*	...[ST].[ACVILF]$	7.25453e-05
CG17186	40	46	MOD_ProDKin_1	MAPK Phosphorylation Site	Proline-Directed Kinase (e.g. MAPK) phosphorylation site in higher eukaryotes.	...([ST])P..	0.0154332
CG17186	16	27	LIG_LIR_Gen_1	Atg8 protein family ligands	Canonical LIR motif that binds to Atg8/LC3 protein family members to mediate processes involved in autophagy.	[EDST].{0,2}[WFY][^RKPGWFY][^PG][ILVFM]((.{0,4}[PLAFIVMY])|($)|(.{0,3}[ED]))	0.00363118
CG17186	29	38	LIG_LIR_Gen_1	Atg8 protein family ligands	Canonical LIR motif that binds to Atg8/LC3 protein family members to mediate processes involved in autophagy.	[EDST].{0,2}[WFY][^RKPGWFY][^PG][ILVFM]((.{0,4}[PLAFIVMY])|($)|(.{0,3}[ED]))	0.00363118
CG17186	23	29	LIG_FHA_2	FHA phosphopeptide ligands	Phosphothreonine motif binding a subset of FHA domains that have a preference for an acidic amino acid at the pT+3 position.	..(T)..[DE].	0.00828644
CG17186	6	10	LIG_Clathr_ClatBox_1	Clathrin box	Clathrin box motif found on cargo adaptor proteins, it interacts with the beta propeller structure located at the N-terminus of Clathrin heavy chain.	L[IVLMF].[IVLMF][DE]	0.000340551
CG17186	33	39	TRG_DiLeu_BaEn_4	Adaptin binding Endosome-Lysosome-Basolateral sorting signals	Acidic dileucine motifs with a monoleucine preference and extra glutamate sorting in Endosomal-Basolateral trafficking.	EE...L[^LIVMF]	0.000473147
CG17186	22	28	MOD_CK2_1	Casein kinase 2 (CK2) Phosphorylation site	Casein kinase 2 (CK2) phosphorylation site	...([ST])..E	0.0145681
CG17186	40	45	DOC_WW_Pin1_4	WW domain ligands	The Class IV WW domain interaction motif is recognised primarily by the Pin1 phosphorylation-dependent prolyl isomerase.	...([ST])P.	0.0154332
CG17186	1	3	DEG_Nend_UBRbox_2	N-degron	N-terminal motif that initiates protein degradation by binding to the UBR-box of N-recognins. This N-degron variant comprises N-terminal Asp or Glu as destabilizing residue.	^M{0,1}([ED]).	0.000253708
CG17186	36	43	MOD_GSK3_1	GSK3 phosphorylation site	GSK3 phosphorylation recognition site	...([ST])...[ST]	0.0267866
CG17803	6	8	CLV_NRD_NRD_1	NRD cleavage site	N-Arg dibasic convertase (NRD/Nardilysin) cleavage site (X-|-R-K or R-|-R-X).	(.RK)|(RR[^KR])	0.00746473
CG17803	35	40	MOD_NEK2_1	NEK2 phosphorylation site	NEK2 phosphorylation motif with preferred Phe, Leu or Met in the -3 position to compensate for less favorable residues in the +1 and +2 position.	[FLM][^P][^P]([ST])[^DEP][^DE]	0.00979829
CG17803	19	24	LIG_WD40_WDR5_VDV_2	WDR5 WD40 repeat (blade 5,6)-binding ligand	Fungi-specific variant of the WDR5-binding motif that binds to a cleft between blades 5 and 6 of the WD40 repeat domain of WDR5, opposite of the Win motif-binding site, to mediate assembly of histone modification complexes.	[EDSTY].{0,4}[VIPLA][TSDEKR][ILVA]	0.0467786
CG17803	31	35	LIG_LIR_Nem_3	Atg8 protein family ligands	Nematode-specific variant of the canonical LIR motif that binds to Atg8 protein family members to mediate processes involved in autophagy.	[EDST].{0,2}[WFY]..[ILVFY]	0.0063621
CG17803	8	12	DOC_USP7_UBL2_3	USP7 binding motif	The USP7 CTD domain binding motif variant based on the ICP0 and DNMT1 interactions	K...K	0.00374177
CG17803	2	6	LIG_WD40_WDR5_VDV_2	WDR5 WD40 repeat (blade 5,6)-binding ligand	Fungi-specific variant of the WDR5-binding motif that binds to a cleft between blades 5 and 6 of the WD40 repeat domain of WDR5, opposite of the Win motif-binding site, to mediate assembly of histone modification complexes.	[EDSTY].{0,4}[VIPLA][TSDEKR][ILVA]	0.0467786
CG17803	8	14	MOD_CK2_1	Casein kinase 2 (CK2) Phosphorylation site	Casein kinase 2 (CK2) phosphorylation site	...([ST])..E	0.0145681
CG17803	11	14	LIG_TRAF2_1	TRAF2 binding site	Major TRAF2-binding consensus motif. Members of the tumor necrosis factor receptor (TNFR) superfamily initiate intracellular signaling by recruiting the C-domain of the TNFR-associated factors (TRAFs) through their cytoplasmic tails.	[PSAT].[QE]E	0.00429981
CG17803	1	2	DEG_Nend_UBRbox_3	N-degron	N-terminal motif that initiates protein degradation by binding to the UBR-box of N-recognins. This N-degron variant comprises N-terminal Asn or Gln as destabilizing residue.	^M{0,1}([NQ]).	0.000164535
CG17803	31	40	LIG_LIR_Gen_1	Atg8 protein family ligands	Canonical LIR motif that binds to Atg8/LC3 protein family members to mediate processes involved in autophagy.	[EDST].{0,2}[WFY][^RKPGWFY][^PG][ILVFM]((.{0,4}[PLAFIVMY])|($)|(.{0,3}[ED]))	0.00363118
CG17803	44	47	DOC_PP2B_LxvP_1	Calcineurin (PP2B)-docking motif LxvP	Docking motif in calcineurin substrates that binds at the interface of the catalytic CNA and regulatory CNB subunits.	L.[LIVAPM]P	0.00229635
CG17803	31	37	MOD_CK2_1	Casein kinase 2 (CK2) Phosphorylation site	Casein kinase 2 (CK2) phosphorylation site	...([ST])..E	0.0145681
CG17803	9	15	LIG_FHA_2	FHA phosphopeptide ligands	Phosphothreonine motif binding a subset of FHA domains that have a preference for an acidic amino acid at the pT+3 position.	..(T)..[DE].	0.00828644
CG17803	3	10	LIG_UBA3_1	Binding motif for UBA3 adenylation domain	UBA3 adenylation domain binding motif variant based on the UBE2M and UBE2F interactions.	[ILM][ILMF].{1,2}[ILM].{0,4}K	0.00119616
CG17803	25	28	TRG_ENDOCYTIC_2	Y-based sorting signal	Tyrosine-based sorting signal responsible for the interaction with mu subunit of AP (Adaptor Protein) complex	Y..[LMVIF]	0.00258749
CG17803	32	36	LIG_SH2_CRK	Phosphotyrosine ligands bound by SH2 domains	CRK family SH2 domain binding motif.	(Y)[^EPILVFYW][^HDEW][PLIV][^DEW]	0.00151526
CG17803	44	50	LIG_SH3_3	SH3 ligand	This is the motif recognized by those SH3 domains with a non-canonical class I recognition specificity	...[PV]..P	0.0131729
CG17803	26	30	CLV_PCSK_SKI1_1	PCSK cleavage site	Subtilisin/kexin isozyme-1 (SKI1) cleavage site ([RK]-X-[hydrophobic]-[LTKF]-|-X).	[RK].[AILMFV][LTKF].	0.00682053
CG17803	20	38	LIG_Actin_WH2_2	Actin-binding motifs	The WH2 motif is of variable length (16-19 amino acids) binding to the hydrophobic cleft formed by actin's subdomains 1 and 3. At the N-terminus it forms an alpha-helix followed by a flexible loop stabilised upon actin binding.	[^R]..((.[ILMVF])|([ILMVF].))[^P][^P][ILVM].{4,7}L(([KR].)|(NK))[VATIGS]	0.000660305
CG17803	31	38	MOD_GSK3_1	GSK3 phosphorylation site	GSK3 phosphorylation recognition site	...([ST])...[ST]	0.0267866
CG17803	42	46	LIG_SH2_STAP1	Phosphotyrosine ligands bound by SH2 domains	STAP1 Src Homology 2 (SH2) domain Class 2 binding motif	(Y)[DESTA][^GP][^GP][ILVFMWYA]	0.00102632
CG17803	43	46	LIG_WD40_WDR5_VDV_2	WDR5 WD40 repeat (blade 5,6)-binding ligand	Fungi-specific variant of the WDR5-binding motif that binds to a cleft between blades 5 and 6 of the WD40 repeat domain of WDR5, opposite of the Win motif-binding site, to mediate assembly of histone modification complexes.	[EDSTY].{0,4}[VIPLA][TSDEKR][ILVA]	0.0467786
CG17803	25	29	LIG_SH2_CRK	Phosphotyrosine ligands bound by SH2 domains	CRK family SH2 domain binding motif.	(Y)[^EPILVFYW][^HDEW][PLIV][^DEW]	0.00151526
CG17803	31	37	MOD_Plk_2-3	Polo-like kinase phosphosites	Ser/Thr residue phosphorylated by Plk2 and Plk3	[DE]..([ST])[EDILMVFWY](([DE].)|(.[DE]))	0.002175
CG17803	21	38	LIG_Actin_WH2_2	Actin-binding motifs	The WH2 motif is of variable length (16-19 amino acids) binding to the hydrophobic cleft formed by actin's subdomains 1 and 3. At the N-terminus it forms an alpha-helix followed by a flexible loop stabilised upon actin binding.	[^R]..((.[ILMVF])|([ILMVF].))[^P][^P][ILVM].{4,7}L(([KR].)|(NK))[VATIGS]	0.000660305
CG17803	32	35	TRG_ENDOCYTIC_2	Y-based sorting signal	Tyrosine-based sorting signal responsible for the interaction with mu subunit of AP (Adaptor Protein) complex	Y..[LMVIF]	0.00258749
CG17803	42	46	LIG_WD40_WDR5_VDV_2	WDR5 WD40 repeat (blade 5,6)-binding ligand	Fungi-specific variant of the WDR5-binding motif that binds to a cleft between blades 5 and 6 of the WD40 repeat domain of WDR5, opposite of the Win motif-binding site, to mediate assembly of histone modification complexes.	[EDSTY].{0,4}[VIPLA][TSDEKR][ILVA]	0.0467786
CG1792	25	31	MOD_PKA_1	PKA Phosphorylation site	Main preference for PKA-type AGC kinase phosphorylation.	[RK][RK].([ST])[^P]..	0.00231509
CG1792	31	34	LIG_WD40_WDR5_VDV_2	WDR5 WD40 repeat (blade 5,6)-binding ligand	Fungi-specific variant of the WDR5-binding motif that binds to a cleft between blades 5 and 6 of the WD40 repeat domain of WDR5, opposite of the Win motif-binding site, to mediate assembly of histone modification complexes.	[EDSTY].{0,4}[VIPLA][TSDEKR][ILVA]	0.0467786
CG1792	41	47	MOD_PIKK_1	PIKK phosphorylation site	(ST)Q motif which is phosphorylated by PIKK family members.	...([ST])Q..	0.00923011
CG1792	44	50	MOD_CK1_1	Casein kinase 1 (CK1) Phosphorylation site	CK1 phosphorylation site	S..([ST])...	0.0170407
CG1792	28	34	MOD_ProDKin_1	MAPK Phosphorylation Site	Proline-Directed Kinase (e.g. MAPK) phosphorylation site in higher eukaryotes.	...([ST])P..	0.0154332
CG1792	11	17	LIG_WD40_WDR5_VDV_2	WDR5 WD40 repeat (blade 5,6)-binding ligand	Fungi-specific variant of the WDR5-binding motif that binds to a cleft between blades 5 and 6 of the WD40 repeat domain of WDR5, opposite of the Win motif-binding site, to mediate assembly of histone modification complexes.	[EDSTY].{0,4}[VIPLA][TSDEKR][ILVA]	0.0467786
CG1792	25	27	CLV_NRD_NRD_1	NRD cleavage site	N-Arg dibasic convertase (NRD/Nardilysin) cleavage site (X-|-R-K or R-|-R-X).	(.RK)|(RR[^KR])	0.00746473
CG1792	29	35	LIG_FHA_1	FHA phosphopeptide ligands	Phosphothreonine motif binding a subset of FHA domains that show a preference for a large aliphatic amino acid at the pT+3 position.	..(T)..[ILV].	0.00866224
CG1792	30	37	MOD_GSK3_1	GSK3 phosphorylation site	GSK3 phosphorylation recognition site	...([ST])...[ST]	0.0267866
CG1792	25	27	CLV_PCSK_KEX2_1	PCSK cleavage site	Yeast kexin 2 cleavage site (K-R-|-X or R-R-|-X).	[KR]R.	0.00797346
CG1792	36	40	LIG_BRCT_BRCA1_1	BRCT phosphopeptide ligands	Phosphopeptide motif which directly interacts with the BRCT (carboxy-terminal) domain of the Breast Cancer Gene BRCA1 with low affinity	.(S)..F	0.00191152
CG1792	28	33	DOC_WW_Pin1_4	WW domain ligands	The Class IV WW domain interaction motif is recognised primarily by the Pin1 phosphorylation-dependent prolyl isomerase.	...([ST])P.	0.0154332
CG1792	28	34	LIG_WD40_WDR5_VDV_2	WDR5 WD40 repeat (blade 5,6)-binding ligand	Fungi-specific variant of the WDR5-binding motif that binds to a cleft between blades 5 and 6 of the WD40 repeat domain of WDR5, opposite of the Win motif-binding site, to mediate assembly of histone modification complexes.	[EDSTY].{0,4}[VIPLA][TSDEKR][ILVA]	0.0467786
CG1792	24	31	MOD_GSK3_1	GSK3 phosphorylation site	GSK3 phosphorylation recognition site	...([ST])...[ST]	0.0267866
CG1792	18	21	LIG_TRAF2_1	TRAF2 binding site	Major TRAF2-binding consensus motif. Members of the tumor necrosis factor receptor (TNFR) superfamily initiate intracellular signaling by recruiting the C-domain of the TNFR-associated factors (TRAFs) through their cytoplasmic tails.	[PSAT].[QE]E	0.00429981
CG1792	30	34	LIG_WD40_WDR5_VDV_2	WDR5 WD40 repeat (blade 5,6)-binding ligand	Fungi-specific variant of the WDR5-binding motif that binds to a cleft between blades 5 and 6 of the WD40 repeat domain of WDR5, opposite of the Win motif-binding site, to mediate assembly of histone modification complexes.	[EDSTY].{0,4}[VIPLA][TSDEKR][ILVA]	0.0467786
CG1792	27	34	LIG_WD40_WDR5_VDV_2	WDR5 WD40 repeat (blade 5,6)-binding ligand	Fungi-specific variant of the WDR5-binding motif that binds to a cleft between blades 5 and 6 of the WD40 repeat domain of WDR5, opposite of the Win motif-binding site, to mediate assembly of histone modification complexes.	[EDSTY].{0,4}[VIPLA][TSDEKR][ILVA]	0.0467786
CG1792	1	9	LIG_TRAF6	TRAF6 binding site	TRAF6 binding site. Members of the tumor necrosis factor receptor (TNFR) superfamily initiate intracellular signaling by recruiting the C-domain of the TNFR-associated factors (TRAFs) through their cytoplasmatic tails.	..P.E..[FYWHDE].	0.00171472
CG1792	33	38	LIG_LIR_Nem_3	Atg8 protein family ligands	Nematode-specific variant of the canonical LIR motif that binds to Atg8 protein family members to mediate processes involved in autophagy.	[EDST].{0,2}[WFY]..[ILVFY]	0.0063621
CG1792	24	29	MOD_NEK2_1	NEK2 phosphorylation site	NEK2 phosphorylation motif with preferred Phe, Leu or Met in the -3 position to compensate for less favorable residues in the +1 and +2 position.	[FLM][^P][^P]([ST])[^DEP][^DE]	0.00979829
CG1792	12	18	LIG_SH3_3	SH3 ligand	This is the motif recognized by those SH3 domains with a non-canonical class I recognition specificity	...[PV]..P	0.0131729
CG1792	25	31	MOD_PKA_2	PKA Phosphorylation site	Secondary preference for PKA-type AGC kinase phosphorylation.	.R.([ST])[^P]..	0.00945753
CG1792	24	26	TRG_ER_diArg_1	di Arginine retention/retrieving signal	The di-Arg ER retention motif is defined by two consecutive arginine residues (RR) or with a single residue insertion (RXR). The motif is completed by an adjacent hydrophobic/arginine residue which may be on either side of the Arg pair.	([LIVMFYWPR]R[^YFWDE]{0,1}R)|(R[^YFWDE]{0,1}R[LIVMFYWPR])	0.00536927
CG1792	33	41	LIG_LIR_Gen_1	Atg8 protein family ligands	Canonical LIR motif that binds to Atg8/LC3 protein family members to mediate processes involved in autophagy.	[EDST].{0,2}[WFY][^RKPGWFY][^PG][ILVFM]((.{0,4}[PLAFIVMY])|($)|(.{0,3}[ED]))	0.00363118
CG1792	1	2	DEG_Nend_UBRbox_2	N-degron	N-terminal motif that initiates protein degradation by binding to the UBR-box of N-recognins. This N-degron variant comprises N-terminal Asp or Glu as destabilizing residue.	^M{0,1}([ED]).	0.000253708
CG1792	25	32	LIG_14-3-3_CanoR_1	14-3-3 binding phosphopeptide motif	Canonical Arg-containing phospho-motif mediating a strong interaction with 14-3-3 proteins.	R[^DE]{0,2}[^DEPG]([ST])(([FWYLMV].)|([^PRIKGN]P)|([^PRIKGN].{2,4}[VILMFWYP]))	0.00447667
CG1792	30	36	MOD_Plk_4	Polo-like kinase phosphosites	Ser/Thr residue phosphorylated by Plk4	..[^IRFW]([ST])[ILMVFWY][ILMVFWY].	0.00601927
CG1792	41	45	DOC_USP7_MATH_1	USP7 binding motif	The USP7 MATH domain binding motif variant based on the MDM2 and p53 interactions.	[PA][^P][^FYWIL]S[^P]	0.0123885
CG1792	27	33	MOD_CK1_1	Casein kinase 1 (CK1) Phosphorylation site	CK1 phosphorylation site	S..([ST])...	0.0170407
CG1792	24	30	MOD_PKA_2	PKA Phosphorylation site	Secondary preference for PKA-type AGC kinase phosphorylation.	.R.([ST])[^P]..	0.00945753
CG1792	26	32	LIG_14-3-3_CanoR_1	14-3-3 binding phosphopeptide motif	Canonical Arg-containing phospho-motif mediating a strong interaction with 14-3-3 proteins.	R[^DE]{0,2}[^DEPG]([ST])(([FWYLMV].)|([^PRIKGN]P)|([^PRIKGN].{2,4}[VILMFWYP]))	0.00447667
CG18599-tRD1	45	50	MOD_N-GLC_1	N-glycosylation site	Generic motif for N-glycosylation. It was shown that Trp, Asp, and Glu are uncommon before the Ser/Thr position. Efficient glycosylation usually occurs when ~60 residues or more separate the glycosylation acceptor site from the C-terminus.	.(N)[^P][ST]..	0.00501782
CG18599-tRD1	36	41	DOC_CKS1_1	Cks1 ligand	Phospho-dependent motif that mediates docking of CDK substrates and regulators to cyclin-CDK-bound Cks1.	[MPVLIFWYQ].(T)P..	0.00199146
CG18599-tRD1	1	2	DEG_Nend_UBRbox_2	N-degron	N-terminal motif that initiates protein degradation by binding to the UBR-box of N-recognins. This N-degron variant comprises N-terminal Asp or Glu as destabilizing residue.	^M{0,1}([ED]).	0.000253708
CG18599-tRD1	35	41	MOD_ProDKin_1	MAPK Phosphorylation Site	Proline-Directed Kinase (e.g. MAPK) phosphorylation site in higher eukaryotes.	...([ST])P..	0.0154332
CG18599-tRD1	35	40	DOC_WW_Pin1_4	WW domain ligands	The Class IV WW domain interaction motif is recognised primarily by the Pin1 phosphorylation-dependent prolyl isomerase.	...([ST])P.	0.0154332
CG18599-tRD1	33	39	LIG_SH3_3	SH3 ligand	This is the motif recognized by those SH3 domains with a non-canonical class I recognition specificity	...[PV]..P	0.0131729
CG18599-tRD1	31	37	LIG_SH3_3	SH3 ligand	This is the motif recognized by those SH3 domains with a non-canonical class I recognition specificity	...[PV]..P	0.0131729
CG18599-tRD2	1	4	LIG_BIR_II_1	IAP-binding motif (IBM)	These IBMs are found in pro-apoptotic proteins and function in the abrogation of caspase inhibition by Inhibitor of Apoptosis Proteins (IAPs) in apoptotic cells. The motif binds specifically to type II BIR domains.	^M{0,1}[AS]...	0.000325202
CG18599-tRD2	19	22	LIG_WD40_WDR5_VDV_2	WDR5 WD40 repeat (blade 5,6)-binding ligand	Fungi-specific variant of the WDR5-binding motif that binds to a cleft between blades 5 and 6 of the WD40 repeat domain of WDR5, opposite of the Win motif-binding site, to mediate assembly of histone modification complexes.	[EDSTY].{0,4}[VIPLA][TSDEKR][ILVA]	0.0467786
CG18599-tRD2	31	39	LIG_UBA3_1	Binding motif for UBA3 adenylation domain	UBA3 adenylation domain binding motif variant based on the UBE2M and UBE2F interactions.	[ILM][ILMF].{1,2}[ILM].{0,4}K	0.00119616
CG18599-tRD2	18	22	LIG_WD40_WDR5_VDV_2	WDR5 WD40 repeat (blade 5,6)-binding ligand	Fungi-specific variant of the WDR5-binding motif that binds to a cleft between blades 5 and 6 of the WD40 repeat domain of WDR5, opposite of the Win motif-binding site, to mediate assembly of histone modification complexes.	[EDSTY].{0,4}[VIPLA][TSDEKR][ILVA]	0.0467786
CG18599-tRD2	45	50	MOD_N-GLC_1	N-glycosylation site	Generic motif for N-glycosylation. It was shown that Trp, Asp, and Glu are uncommon before the Ser/Thr position. Efficient glycosylation usually occurs when ~60 residues or more separate the glycosylation acceptor site from the C-terminus.	.(N)[^P][ST]..	0.00501782
CG18599-tRD2	37	39	CLV_NRD_NRD_1	NRD cleavage site	N-Arg dibasic convertase (NRD/Nardilysin) cleavage site (X-|-R-K or R-|-R-X).	(.RK)|(RR[^KR])	0.00746473
CG18599-tRD2	6	13	LIG_WD40_WDR5_VDV_2	WDR5 WD40 repeat (blade 5,6)-binding ligand	Fungi-specific variant of the WDR5-binding motif that binds to a cleft between blades 5 and 6 of the WD40 repeat domain of WDR5, opposite of the Win motif-binding site, to mediate assembly of histone modification complexes.	[EDSTY].{0,4}[VIPLA][TSDEKR][ILVA]	0.0467786
CG18599-tRD2	16	20	DOC_USP7_MATH_1	USP7 binding motif	The USP7 MATH domain binding motif variant based on the MDM2 and p53 interactions.	[PA][^P][^FYWIL]S[^P]	0.0123885
CG18599-tRD2	15	19	DOC_USP7_MATH_1	USP7 binding motif	The USP7 MATH domain binding motif variant based on the MDM2 and p53 interactions.	[PA][^P][^FYWIL]S[^P]	0.0123885
CG18599-tRD2	33	39	MOD_PIKK_1	PIKK phosphorylation site	(ST)Q motif which is phosphorylated by PIKK family members.	...([ST])Q..	0.00923011
CG18599-tRD2	25	33	LIG_EH1_1	eh1 motif	The engrailed homology domain 1 motif is found in homeodomain containing active repressors and other transcription families, and allows for the recruitment of Groucho/TLE corepressors.	.[FYH].[IVM][^WFYP][^WFYP][ILM][ILMV].	7.85798e-05
CG18599-tRD2	24	28	CLV_PCSK_SKI1_1	PCSK cleavage site	Subtilisin/kexin isozyme-1 (SKI1) cleavage site ([RK]-X-[hydrophobic]-[LTKF]-|-X).	[RK].[AILMFV][LTKF].	0.00682053
CG32532	45	50	LIG_PDZ_Class_1	PDZ domain ligands	The C-terminal class 1 PDZ-binding motif is classically represented by a pattern like (ST)X(VIL)*	...[ST].[ACVILF]$	7.25453e-05
CG32532	1	4	LIG_BIR_II_1	IAP-binding motif (IBM)	These IBMs are found in pro-apoptotic proteins and function in the abrogation of caspase inhibition by Inhibitor of Apoptosis Proteins (IAPs) in apoptotic cells. The motif binds specifically to type II BIR domains.	^M{0,1}[AS]...	0.000325202
CG32532	43	49	MOD_CK1_1	Casein kinase 1 (CK1) Phosphorylation site	CK1 phosphorylation site	S..([ST])...	0.0170407
CG32532	43	48	MOD_N-GLC_1	N-glycosylation site	Generic motif for N-glycosylation. It was shown that Trp, Asp, and Glu are uncommon before the Ser/Thr position. Efficient glycosylation usually occurs when ~60 residues or more separate the glycosylation acceptor site from the C-terminus.	.(N)[^P][ST]..	0.00501782
CG32532	47	50	MOD_GlcNHglycan	Glycosaminoglycan attachment site	Glycosaminoglycan attachment site	[ED]{0,3}.(S)[GA].	0.0179191
CG32532	1	4	MOD_GlcNHglycan	Glycosaminoglycan attachment site	Glycosaminoglycan attachment site	[ED]{0,3}.(S)[GA].	0.0179191
CG32532	2	8	LIG_SUMO_SIM_anti_2	SUMO interaction site	Motif for the antiparallel beta augmentation mode of non-covalent binding to SUMO protein.	[DEST]{1,10}.{0,1}[VIL][DESTVILMA][VIL][VILM].[DEST]{0,5}	0.00234949
CG32532	36	39	MOD_GlcNHglycan	Glycosaminoglycan attachment site	Glycosaminoglycan attachment site	[ED]{0,3}.(S)[GA].	0.0179191
CG3847	18	22	LIG_SH2_NCK_1	Phosphotyrosine ligands bound by SH2 domains	NCK Src Homology 2 (SH2) domain binding motif	(Y)[DESTNA][^GWFY][VPAI][DENQSTAGYFP]	0.000829332
CG3847	6	8	CLV_PCSK_PC1ET2_1	PCSK cleavage site	NEC1/NEC2 cleavage site (K-R-|-X).	KR.	0.00390277
CG3847	43	45	CLV_NRD_NRD_1	NRD cleavage site	N-Arg dibasic convertase (NRD/Nardilysin) cleavage site (X-|-R-K or R-|-R-X).	(.RK)|(RR[^KR])	0.00746473
CG3847	6	8	CLV_PCSK_KEX2_1	PCSK cleavage site	Yeast kexin 2 cleavage site (K-R-|-X or R-R-|-X).	[KR]R.	0.00797346
CG3847	34	36	CLV_PCSK_PC1ET2_1	PCSK cleavage site	NEC1/NEC2 cleavage site (K-R-|-X).	KR.	0.00390277
CG3847	7	9	TRG_ER_diArg_1	di Arginine retention/retrieving signal	The di-Arg ER retention motif is defined by two consecutive arginine residues (RR) or with a single residue insertion (RXR). The motif is completed by an adjacent hydrophobic/arginine residue which may be on either side of the Arg pair.	([LIVMFYWPR]R[^YFWDE]{0,1}R)|(R[^YFWDE]{0,1}R[LIVMFYWPR])	0.00536927
CG3847	34	36	CLV_PCSK_KEX2_1	PCSK cleavage site	Yeast kexin 2 cleavage site (K-R-|-X or R-R-|-X).	[KR]R.	0.00797346
CG3847	7	9	CLV_PCSK_KEX2_1	PCSK cleavage site	Yeast kexin 2 cleavage site (K-R-|-X or R-R-|-X).	[KR]R.	0.00797346
CG3847	45	49	CLV_PCSK_SKI1_1	PCSK cleavage site	Subtilisin/kexin isozyme-1 (SKI1) cleavage site ([RK]-X-[hydrophobic]-[LTKF]-|-X).	[RK].[AILMFV][LTKF].	0.00682053
CG3847	19	23	LIG_WD40_WDR5_VDV_2	WDR5 WD40 repeat (blade 5,6)-binding ligand	Fungi-specific variant of the WDR5-binding motif that binds to a cleft between blades 5 and 6 of the WD40 repeat domain of WDR5, opposite of the Win motif-binding site, to mediate assembly of histone modification complexes.	[EDSTY].{0,4}[VIPLA][TSDEKR][ILVA]	0.0467786
CG3847	18	23	LIG_WD40_WDR5_VDV_2	WDR5 WD40 repeat (blade 5,6)-binding ligand	Fungi-specific variant of the WDR5-binding motif that binds to a cleft between blades 5 and 6 of the WD40 repeat domain of WDR5, opposite of the Win motif-binding site, to mediate assembly of histone modification complexes.	[EDSTY].{0,4}[VIPLA][TSDEKR][ILVA]	0.0467786
CG3847	16	22	MOD_CK2_1	Casein kinase 2 (CK2) Phosphorylation site	Casein kinase 2 (CK2) phosphorylation site	...([ST])..E	0.0145681
CG3847	16	23	LIG_WD40_WDR5_VDV_2	WDR5 WD40 repeat (blade 5,6)-binding ligand	Fungi-specific variant of the WDR5-binding motif that binds to a cleft between blades 5 and 6 of the WD40 repeat domain of WDR5, opposite of the Win motif-binding site, to mediate assembly of histone modification complexes.	[EDSTY].{0,4}[VIPLA][TSDEKR][ILVA]	0.0467786
CG3847	36	40	LIG_LIR_Nem_3	Atg8 protein family ligands	Nematode-specific variant of the canonical LIR motif that binds to Atg8 protein family members to mediate processes involved in autophagy.	[EDST].{0,2}[WFY]..[ILVFY]	0.0063621
CG3847	9	13	LIG_SH2_STAP1	Phosphotyrosine ligands bound by SH2 domains	STAP1 Src Homology 2 (SH2) domain Class 2 binding motif	(Y)[DESTA][^GP][^GP][ILVFMWYA]	0.00102632
CG3847	18	21	LIG_SH2_GRB2like	Phosphotyrosine ligands bound by SH2 domains	GRB2-like Src Homology 2 (SH2) domains binding motif	(Y)([EDST]|[MLIVAFYHQW])N.	0.000317478
CG3847	1	2	DEG_Nend_UBRbox_2	N-degron	N-terminal motif that initiates protein degradation by binding to the UBR-box of N-recognins. This N-degron variant comprises N-terminal Asp or Glu as destabilizing residue.	^M{0,1}([ED]).	0.000253708
CG3847	42	45	MOD_Cter_Amidation	Peptide Amidation Site	Peptide C-terminal amidation	(.)G[RK][RK]	0.00115503
CG3847	7	9	CLV_NRD_NRD_1	NRD cleavage site	N-Arg dibasic convertase (NRD/Nardilysin) cleavage site (X-|-R-K or R-|-R-X).	(.RK)|(RR[^KR])	0.00746473
CG3847	35	41	MOD_Plk_1	Polo-like kinase phosphosites	Ser/Thr residue phosphorylated by the Plk1 kinase	.[DNE][^PG][ST](([FYILMVW]..)|([^PEDGKN][FWYLIVM]).)	0.00767434
CG4133	12	17	MOD_N-GLC_1	N-glycosylation site	Generic motif for N-glycosylation. It was shown that Trp, Asp, and Glu are uncommon before the Ser/Thr position. Efficient glycosylation usually occurs when ~60 residues or more separate the glycosylation acceptor site from the C-terminus.	.(N)[^P][ST]..	0.00501782
CG4133	30	38	MOD_PKB_1	PKB Phosphorylation site	PKB Phosphorylation site	R.R..([ST])[^P]..	0.000603409
CG4133	36	42	LIG_WD40_WDR5_VDV_2	WDR5 WD40 repeat (blade 5,6)-binding ligand	Fungi-specific variant of the WDR5-binding motif that binds to a cleft between blades 5 and 6 of the WD40 repeat domain of WDR5, opposite of the Win motif-binding site, to mediate assembly of histone modification complexes.	[EDSTY].{0,4}[VIPLA][TSDEKR][ILVA]	0.0467786
CG4133	7	13	MOD_CK1_1	Casein kinase 1 (CK1) Phosphorylation site	CK1 phosphorylation site	S..([ST])...	0.0170407
CG4133	1	2	DEG_Nend_Nbox_1	N-degron	N-terminal motif that initiates protein degradation by binding to the N-box of N-recognins. This N-degron variant comprises N-terminal a bulky hydrophobic residue as destabilizing residue.	^M{0,1}[FYLIW][^P]	0.000230216
CG4133	18	25	MOD_GSK3_1	GSK3 phosphorylation site	GSK3 phosphorylation recognition site	...([ST])...[ST]	0.0267866
CG4133	42	47	DOC_WW_Pin1_4	WW domain ligands	The Class IV WW domain interaction motif is recognised primarily by the Pin1 phosphorylation-dependent prolyl isomerase.	...([ST])P.	0.0154332
CG4133	42	48	MOD_ProDKin_1	MAPK Phosphorylation Site	Proline-Directed Kinase (e.g. MAPK) phosphorylation site in higher eukaryotes.	...([ST])P..	0.0154332
CG4133	35	42	LIG_WD40_WDR5_VDV_2	WDR5 WD40 repeat (blade 5,6)-binding ligand	Fungi-specific variant of the WDR5-binding motif that binds to a cleft between blades 5 and 6 of the WD40 repeat domain of WDR5, opposite of the Win motif-binding site, to mediate assembly of histone modification complexes.	[EDSTY].{0,4}[VIPLA][TSDEKR][ILVA]	0.0467786
CG4133	31	37	MOD_PKA_2	PKA Phosphorylation site	Secondary preference for PKA-type AGC kinase phosphorylation.	.R.([ST])[^P]..	0.00945753
CG4133	12	18	MOD_ProDKin_1	MAPK Phosphorylation Site	Proline-Directed Kinase (e.g. MAPK) phosphorylation site in higher eukaryotes.	...([ST])P..	0.0154332
CG4133	12	17	DOC_WW_Pin1_4	WW domain ligands	The Class IV WW domain interaction motif is recognised primarily by the Pin1 phosphorylation-dependent prolyl isomerase.	...([ST])P.	0.0154332
CG4133	4	10	MOD_PIKK_1	PIKK phosphorylation site	(ST)Q motif which is phosphorylated by PIKK family members.	...([ST])Q..	0.00923011
CG4133	32	42	LIG_14-3-3_CanoR_1	14-3-3 binding phosphopeptide motif	Canonical Arg-containing phospho-motif mediating a strong interaction with 14-3-3 proteins.	R[^DE]{0,2}[^DEPG]([ST])(([FWYLMV].)|([^PRIKGN]P)|([^PRIKGN].{2,4}[VILMFWYP]))	0.00447667
CG42741	5	12	MOD_GSK3_1	GSK3 phosphorylation site	GSK3 phosphorylation recognition site	...([ST])...[ST]	0.0267866
CG42741	41	48	MOD_GSK3_1	GSK3 phosphorylation site	GSK3 phosphorylation recognition site	...([ST])...[ST]	0.0267866
CG42741	39	46	MOD_GSK3_1	GSK3 phosphorylation site	GSK3 phosphorylation recognition site	...([ST])...[ST]	0.0267866
CG42741	11	18	MOD_GSK3_1	GSK3 phosphorylation site	GSK3 phosphorylation recognition site	...([ST])...[ST]	0.0267866
CG42741	14	20	MOD_CK1_1	Casein kinase 1 (CK1) Phosphorylation site	CK1 phosphorylation site	S..([ST])...	0.0170407
CG42741	5	10	DOC_WW_Pin1_4	WW domain ligands	The Class IV WW domain interaction motif is recognised primarily by the Pin1 phosphorylation-dependent prolyl isomerase.	...([ST])P.	0.0154332
CG42741	45	50	LIG_PDZ_Class_1	PDZ domain ligands	The C-terminal class 1 PDZ-binding motif is classically represented by a pattern like (ST)X(VIL)*	...[ST].[ACVILF]$	7.25453e-05
CG42741	46	50	LIG_BRCT_BRCA1_1	BRCT phosphopeptide ligands	Phosphopeptide motif which directly interacts with the BRCT (carboxy-terminal) domain of the Breast Cancer Gene BRCA1 with low affinity	.(S)..F	0.00191152
CG42741	42	48	MOD_CK1_1	Casein kinase 1 (CK1) Phosphorylation site	CK1 phosphorylation site	S..([ST])...	0.0170407
CG42741	3	6	LIG_WD40_WDR5_VDV_2	WDR5 WD40 repeat (blade 5,6)-binding ligand	Fungi-specific variant of the WDR5-binding motif that binds to a cleft between blades 5 and 6 of the WD40 repeat domain of WDR5, opposite of the Win motif-binding site, to mediate assembly of histone modification complexes.	[EDSTY].{0,4}[VIPLA][TSDEKR][ILVA]	0.0467786
CG42741	9	15	MOD_PKA_2	PKA Phosphorylation site	Secondary preference for PKA-type AGC kinase phosphorylation.	.R.([ST])[^P]..	0.00945753
CG42741	38	45	MOD_GSK3_1	GSK3 phosphorylation site	GSK3 phosphorylation recognition site	...([ST])...[ST]	0.0267866
CG42741	9	13	DOC_USP7_MATH_1	USP7 binding motif	The USP7 MATH domain binding motif variant based on the MDM2 and p53 interactions.	[PA][^P][^FYWIL]S[^P]	0.0123885
CG42741	5	10	MOD_CDK_SPK_2	CDK Phosphorylation Site	Short version of the CDK phosphorylation site which shows specificity towards a lysine/arginine residue at the [ST] +2 position.	...([ST])P[RK]	0.00192872
CG42741	17	23	MOD_CK1_1	Casein kinase 1 (CK1) Phosphorylation site	CK1 phosphorylation site	S..([ST])...	0.0170407
CG42741	5	11	LIG_WD40_WDR5_VDV_2	WDR5 WD40 repeat (blade 5,6)-binding ligand	Fungi-specific variant of the WDR5-binding motif that binds to a cleft between blades 5 and 6 of the WD40 repeat domain of WDR5, opposite of the Win motif-binding site, to mediate assembly of histone modification complexes.	[EDSTY].{0,4}[VIPLA][TSDEKR][ILVA]	0.0467786
CG42741	10	17	MOD_GSK3_1	GSK3 phosphorylation site	GSK3 phosphorylation recognition site	...([ST])...[ST]	0.0267866
CG42741	25	28	MOD_GlcNHglycan	Glycosaminoglycan attachment site	Glycosaminoglycan attachment site	[ED]{0,3}.(S)[GA].	0.0179191
CG42741	38	42	DOC_USP7_MATH_1	USP7 binding motif	The USP7 MATH domain binding motif variant based on the MDM2 and p53 interactions.	[PA][^P][^FYWIL]S[^P]	0.0123885
CG42741	5	11	MOD_ProDKin_1	MAPK Phosphorylation Site	Proline-Directed Kinase (e.g. MAPK) phosphorylation site in higher eukaryotes.	...([ST])P..	0.0154332
CG42741	47	50	MOD_GlcNHglycan	Glycosaminoglycan attachment site	Glycosaminoglycan attachment site	[ED]{0,3}.(S)[GA].	0.0179191
CG42741	14	21	MOD_GSK3_1	GSK3 phosphorylation site	GSK3 phosphorylation recognition site	...([ST])...[ST]	0.0267866
CG42741	2	8	MOD_Plk_1	Polo-like kinase phosphosites	Ser/Thr residue phosphorylated by the Plk1 kinase	.[DNE][^PG][ST](([FYILMVW]..)|([^PEDGKN][FWYLIVM]).)	0.00767434
CG42741	11	15	DOC_USP7_MATH_1	USP7 binding motif	The USP7 MATH domain binding motif variant based on the MDM2 and p53 interactions.	[PA][^P][^FYWIL]S[^P]	0.0123885
CG42741	8	11	LIG_WD40_WDR5_VDV_2	WDR5 WD40 repeat (blade 5,6)-binding ligand	Fungi-specific variant of the WDR5-binding motif that binds to a cleft between blades 5 and 6 of the WD40 repeat domain of WDR5, opposite of the Win motif-binding site, to mediate assembly of histone modification complexes.	[EDSTY].{0,4}[VIPLA][TSDEKR][ILVA]	0.0467786
CG42741	41	47	MOD_CK1_1	Casein kinase 1 (CK1) Phosphorylation site	CK1 phosphorylation site	S..([ST])...	0.0170407
CG42741	5	11	MOD_CK1_1	Casein kinase 1 (CK1) Phosphorylation site	CK1 phosphorylation site	S..([ST])...	0.0170407
CG42741	33	36	LIG_SH2_GRB2like	Phosphotyrosine ligands bound by SH2 domains	GRB2-like Src Homology 2 (SH2) domains binding motif	(Y)([EDST]|[MLIVAFYHQW])N.	0.000317478
CG42741	1	5	LIG_CtBP_PxDLS_1	CtBP ligand motif	The PxDLS motif interacts with the NAD-dependent repressor CtBP proteins.	(P[LVIPME][DENS][LM][VASTRG])|(G[LVIPME][DENS][LM][VASTRG]((K)|(.[KR])))	0.000117291
CG42741	18	25	MOD_GSK3_1	GSK3 phosphorylation site	GSK3 phosphorylation recognition site	...([ST])...[ST]	0.0267866
CG42741	20	24	LIG_BRCT_BRCA1_1	BRCT phosphopeptide ligands	Phosphopeptide motif which directly interacts with the BRCT (carboxy-terminal) domain of the Breast Cancer Gene BRCA1 with low affinity	.(S)..F	0.00191152
CG42741	44	50	MOD_CK1_1	Casein kinase 1 (CK1) Phosphorylation site	CK1 phosphorylation site	S..([ST])...	0.0170407
CG42741	41	44	MOD_GlcNHglycan	Glycosaminoglycan attachment site	Glycosaminoglycan attachment site	[ED]{0,3}.(S)[GA].	0.0179191
CG42741	18	24	MOD_CK1_1	Casein kinase 1 (CK1) Phosphorylation site	CK1 phosphorylation site	S..([ST])...	0.0170407
CG43163	22	29	MOD_GSK3_1	GSK3 phosphorylation site	GSK3 phosphorylation recognition site	...([ST])...[ST]	0.0267866
CG43163	2	8	LIG_FHA_2	FHA phosphopeptide ligands	Phosphothreonine motif binding a subset of FHA domains that have a preference for an acidic amino acid at the pT+3 position.	..(T)..[DE].	0.00828644
CG43163	16	19	LIG_WD40_WDR5_VDV_2	WDR5 WD40 repeat (blade 5,6)-binding ligand	Fungi-specific variant of the WDR5-binding motif that binds to a cleft between blades 5 and 6 of the WD40 repeat domain of WDR5, opposite of the Win motif-binding site, to mediate assembly of histone modification complexes.	[EDSTY].{0,4}[VIPLA][TSDEKR][ILVA]	0.0467786
CG43163	4	8	LIG_WD40_WDR5_VDV_2	WDR5 WD40 repeat (blade 5,6)-binding ligand	Fungi-specific variant of the WDR5-binding motif that binds to a cleft between blades 5 and 6 of the WD40 repeat domain of WDR5, opposite of the Win motif-binding site, to mediate assembly of histone modification complexes.	[EDSTY].{0,4}[VIPLA][TSDEKR][ILVA]	0.0467786
CG43163	19	24	MOD_NEK2_1	NEK2 phosphorylation site	NEK2 phosphorylation motif with preferred Phe, Leu or Met in the -3 position to compensate for less favorable residues in the +1 and +2 position.	[FLM][^P][^P]([ST])[^DEP][^DE]	0.00979829
CG43163	19	25	MOD_PKA_2	PKA Phosphorylation site	Secondary preference for PKA-type AGC kinase phosphorylation.	.R.([ST])[^P]..	0.00945753
CG43163	1	7	MOD_CK2_1	Casein kinase 2 (CK2) Phosphorylation site	Casein kinase 2 (CK2) phosphorylation site	...([ST])..E	0.0145681
CG43163	7	12	LIG_WD40_WDR5_VDV_2	WDR5 WD40 repeat (blade 5,6)-binding ligand	Fungi-specific variant of the WDR5-binding motif that binds to a cleft between blades 5 and 6 of the WD40 repeat domain of WDR5, opposite of the Win motif-binding site, to mediate assembly of histone modification complexes.	[EDSTY].{0,4}[VIPLA][TSDEKR][ILVA]	0.0467786
CG43163	45	50	LIG_PDZ_Class_2	PDZ domain ligands	The C-terminal class 2 PDZ-binding motif is classically represented by a pattern such as (VYF)X(VIL)*	...[VLIFY].[ACVILF]$	7.88852e-05
CG43163	22	30	LIG_LIR_Gen_1	Atg8 protein family ligands	Canonical LIR motif that binds to Atg8/LC3 protein family members to mediate processes involved in autophagy.	[EDST].{0,2}[WFY][^RKPGWFY][^PG][ILVFM]((.{0,4}[PLAFIVMY])|($)|(.{0,3}[ED]))	0.00363118
CG43163	43	46	LIG_SH2_STAT3	Phosphotyrosine ligands bound by SH2 domains	YXXQ motif found in the cytoplasmic region of cytokine receptors that bind STAT3 SH2 domain.	(Y)..Q	0.000797496
CG43163	22	28	MOD_CK1_1	Casein kinase 1 (CK1) Phosphorylation site	CK1 phosphorylation site	S..([ST])...	0.0170407
CG43163	22	27	LIG_LIR_Nem_3	Atg8 protein family ligands	Nematode-specific variant of the canonical LIR motif that binds to Atg8 protein family members to mediate processes involved in autophagy.	[EDST].{0,2}[WFY]..[ILVFY]	0.0063621
CG43163	1	4	LIG_BIR_II_1	IAP-binding motif (IBM)	These IBMs are found in pro-apoptotic proteins and function in the abrogation of caspase inhibition by Inhibitor of Apoptosis Proteins (IAPs) in apoptotic cells. The motif binds specifically to type II BIR domains.	^M{0,1}[AS]...	0.000325202
CG43163	25	31	MOD_CK1_1	Casein kinase 1 (CK1) Phosphorylation site	CK1 phosphorylation site	S..([ST])...	0.0170407
CG43163	28	31	MOD_GlcNHglycan	Glycosaminoglycan attachment site	Glycosaminoglycan attachment site	[ED]{0,3}.(S)[GA].	0.0179191
CG43163	26	30	DOC_USP7_MATH_1	USP7 binding motif	The USP7 MATH domain binding motif variant based on the MDM2 and p53 interactions.	[PA][^P][^FYWIL]S[^P]	0.0123885
CG43163	24	27	MOD_GlcNHglycan	Glycosaminoglycan attachment site	Glycosaminoglycan attachment site	[ED]{0,3}.(S)[GA].	0.0179191
CG43163	14	19	LIG_WD40_WDR5_VDV_2	WDR5 WD40 repeat (blade 5,6)-binding ligand	Fungi-specific variant of the WDR5-binding motif that binds to a cleft between blades 5 and 6 of the WD40 repeat domain of WDR5, opposite of the Win motif-binding site, to mediate assembly of histone modification complexes.	[EDSTY].{0,4}[VIPLA][TSDEKR][ILVA]	0.0467786
CG43163	1	7	MOD_Plk_4	Polo-like kinase phosphosites	Ser/Thr residue phosphorylated by Plk4	..[^IRFW]([ST])[ILMVFWY][ILMVFWY].	0.00601927
CG43163	13	18	MOD_NEK2_2	NEK2 phosphorylation site	NEK2 phosphorylation motif with specific set of residues in the +1 and +2 position to compensate for less favorable residues in the -3 position.	[WYPCAG][^P][^P]([ST])[IFCVML][KRHYF]	0.00129503
CG43163	19	25	MOD_Plk_4	Polo-like kinase phosphosites	Ser/Thr residue phosphorylated by Plk4	..[^IRFW]([ST])[ILMVFWY][ILMVFWY].	0.00601927
CG43347	21	24	MOD_GlcNHglycan	Glycosaminoglycan attachment site	Glycosaminoglycan attachment site	[ED]{0,3}.(S)[GA].	0.0179191
CG43347	35	39	DOC_USP7_MATH_1	USP7 binding motif	The USP7 MATH domain binding motif variant based on the MDM2 and p53 interactions.	[PA][^P][^FYWIL]S[^P]	0.0123885
CG43347	1	2	DEG_Nend_UBRbox_2	N-degron	N-terminal motif that initiates protein degradation by binding to the UBR-box of N-recognins. This N-degron variant comprises N-terminal Asp or Glu as destabilizing residue.	^M{0,1}([ED]).	0.000253708
CG4496	14	20	LIG_WD40_WDR5_VDV_2	WDR5 WD40 repeat (blade 5,6)-binding ligand	Fungi-specific variant of the WDR5-binding motif that binds to a cleft between blades 5 and 6 of the WD40 repeat domain of WDR5, opposite of the Win motif-binding site, to mediate assembly of histone modification complexes.	[EDSTY].{0,4}[VIPLA][TSDEKR][ILVA]	0.0467786
CG4496	44	46	CLV_PCSK_KEX2_1	PCSK cleavage site	Yeast kexin 2 cleavage site (K-R-|-X or R-R-|-X).	[KR]R.	0.00797346
CG4496	15	20	LIG_LIR_Nem_3	Atg8 protein family ligands	Nematode-specific variant of the canonical LIR motif that binds to Atg8 protein family members to mediate processes involved in autophagy.	[EDST].{0,2}[WFY]..[ILVFY]	0.0063621
CG4496	10	13	LIG_SH2_SRC	Phosphotyrosine ligands bound by SH2 domains	Src-family Src Homology 2 (SH2) domains binding motif.	(Y)[QDEVAIL][DENPYHI][IPVGAHS]	0.000872937
CG4496	15	20	LIG_WD40_WDR5_VDV_2	WDR5 WD40 repeat (blade 5,6)-binding ligand	Fungi-specific variant of the WDR5-binding motif that binds to a cleft between blades 5 and 6 of the WD40 repeat domain of WDR5, opposite of the Win motif-binding site, to mediate assembly of histone modification complexes.	[EDSTY].{0,4}[VIPLA][TSDEKR][ILVA]	0.0467786
CG4496	14	20	LIG_LIR_Nem_3	Atg8 protein family ligands	Nematode-specific variant of the canonical LIR motif that binds to Atg8 protein family members to mediate processes involved in autophagy.	[EDST].{0,2}[WFY]..[ILVFY]	0.0063621
CG4496	22	25	LIG_WD40_WDR5_VDV_2	WDR5 WD40 repeat (blade 5,6)-binding ligand	Fungi-specific variant of the WDR5-binding motif that binds to a cleft between blades 5 and 6 of the WD40 repeat domain of WDR5, opposite of the Win motif-binding site, to mediate assembly of histone modification complexes.	[EDSTY].{0,4}[VIPLA][TSDEKR][ILVA]	0.0467786
CG4496	15	25	LIG_LIR_Gen_1	Atg8 protein family ligands	Canonical LIR motif that binds to Atg8/LC3 protein family members to mediate processes involved in autophagy.	[EDST].{0,2}[WFY][^RKPGWFY][^PG][ILVFM]((.{0,4}[PLAFIVMY])|($)|(.{0,3}[ED]))	0.00363118
CG4496	8	11	LIG_SH2_STAT3	Phosphotyrosine ligands bound by SH2 domains	YXXQ motif found in the cytoplasmic region of cytokine receptors that bind STAT3 SH2 domain.	(Y)..Q	0.000797496
CG4496	40	43	LIG_WD40_WDR5_VDV_2	WDR5 WD40 repeat (blade 5,6)-binding ligand	Fungi-specific variant of the WDR5-binding motif that binds to a cleft between blades 5 and 6 of the WD40 repeat domain of WDR5, opposite of the Win motif-binding site, to mediate assembly of histone modification complexes.	[EDSTY].{0,4}[VIPLA][TSDEKR][ILVA]	0.0467786
CG4496	38	46	MOD_SUMO_rev_2	Sumoylation site	Inverted version of SUMOylation motif recognized for modification by SUMO-1	[SDE].{0,5}[DE].(K).{0,1}[AIFLMPSTV]	0.0128026
CG4496	38	43	LIG_WD40_WDR5_VDV_2	WDR5 WD40 repeat (blade 5,6)-binding ligand	Fungi-specific variant of the WDR5-binding motif that binds to a cleft between blades 5 and 6 of the WD40 repeat domain of WDR5, opposite of the Win motif-binding site, to mediate assembly of histone modification complexes.	[EDSTY].{0,4}[VIPLA][TSDEKR][ILVA]	0.0467786
CG4496	21	25	LIG_WD40_WDR5_VDV_2	WDR5 WD40 repeat (blade 5,6)-binding ligand	Fungi-specific variant of the WDR5-binding motif that binds to a cleft between blades 5 and 6 of the WD40 repeat domain of WDR5, opposite of the Win motif-binding site, to mediate assembly of histone modification complexes.	[EDSTY].{0,4}[VIPLA][TSDEKR][ILVA]	0.0467786
CG4496	9	13	LIG_LIR_Apic_2	Atg8 protein family ligands	Apicomplexa specific variant of the canonical LIR motif that binds to Atg8 protein family members to mediate processes involved in autophagy.	[EDST].{0,2}[WFY]..P	0.00337096
CG4496	44	46	CLV_PCSK_PC1ET2_1	PCSK cleavage site	NEC1/NEC2 cleavage site (K-R-|-X).	KR.	0.00390277
CG4496	26	30	CLV_PCSK_SKI1_1	PCSK cleavage site	Subtilisin/kexin isozyme-1 (SKI1) cleavage site ([RK]-X-[hydrophobic]-[LTKF]-|-X).	[RK].[AILMFV][LTKF].	0.00682053
CG4496	14	25	LIG_LIR_Gen_1	Atg8 protein family ligands	Canonical LIR motif that binds to Atg8/LC3 protein family members to mediate processes involved in autophagy.	[EDST].{0,2}[WFY][^RKPGWFY][^PG][ILVFM]((.{0,4}[PLAFIVMY])|($)|(.{0,3}[ED]))	0.00363118
CG4496	19	25	LIG_WD40_WDR5_VDV_2	WDR5 WD40 repeat (blade 5,6)-binding ligand	Fungi-specific variant of the WDR5-binding motif that binds to a cleft between blades 5 and 6 of the WD40 repeat domain of WDR5, opposite of the Win motif-binding site, to mediate assembly of histone modification complexes.	[EDSTY].{0,4}[VIPLA][TSDEKR][ILVA]	0.0467786
CG4496	2	7	LIG_SH3_2	SH3 ligand	This is the motif recognized by class II SH3 domains	P..P.[KR]	0.00111124
CG4496	40	46	MOD_SUMO_rev_2	Sumoylation site	Inverted version of SUMOylation motif recognized for modification by SUMO-1	[SDE].{0,5}[DE].(K).{0,1}[AIFLMPSTV]	0.0128026
CG4496	43	48	DOC_PP2A_B56_1	PP2A holoenzyme B56-docking site	Docking site required for the regulatory subunit B56 of PP2A for protein dephosphorylation.	([LMFYWIC]..I.E)|(L..[IVLWC].E).	0.00145814
CG4496	21	25	MOD_SUMO_rev_2	Sumoylation site	Inverted version of SUMOylation motif recognized for modification by SUMO-1	[SDE].{0,5}[DE].(K).{0,1}[AIFLMPSTV]	0.0128026
CG4496	19	25	MOD_SUMO_rev_2	Sumoylation site	Inverted version of SUMOylation motif recognized for modification by SUMO-1	[SDE].{0,5}[DE].(K).{0,1}[AIFLMPSTV]	0.0128026
CG4496	25	30	LIG_WRC_WIRS_1	WAVE regulatory complex (WRC) binding site motif	WRC interacting receptor sequence (WIRS) is a highly conserved and widespread interaction motif that is employed by diverse membrane proteins to recruit the WRC to initiate the dynamic rearrangements of the actin cytoskeleton.	[FYILMV].[TS]F(G|[^P]).	0.000580243
CG4496	24	30	MOD_Plk_4	Polo-like kinase phosphosites	Ser/Thr residue phosphorylated by Plk4	..[^IRFW]([ST])[ILMVFWY][ILMVFWY].	0.00601927
CG5160	4	13	DOC_MAPK_gen_1	MAPK docking motifs	MAPK interacting molecules (e.g. MAPKKs, substrates, phosphatases) carry docking motif that help to regulate specific interaction in the MAPK cascade. The classic motif approximates (R/K)xxxx#x# where # is a hydrophobic residue.	[KR]{0,2}[KR].{0,2}[KR].{2,4}[ILVM].[ILVF]	0.0043238
CG5160	5	11	LIG_FHA_1	FHA phosphopeptide ligands	Phosphothreonine motif binding a subset of FHA domains that show a preference for a large aliphatic amino acid at the pT+3 position.	..(T)..[ILV].	0.00866224
CG5160	7	10	LIG_WD40_WDR5_VDV_2	WDR5 WD40 repeat (blade 5,6)-binding ligand	Fungi-specific variant of the WDR5-binding motif that binds to a cleft between blades 5 and 6 of the WD40 repeat domain of WDR5, opposite of the Win motif-binding site, to mediate assembly of histone modification complexes.	[EDSTY].{0,4}[VIPLA][TSDEKR][ILVA]	0.0467786
CG5160	19	25	LIG_FHA_1	FHA phosphopeptide ligands	Phosphothreonine motif binding a subset of FHA domains that show a preference for a large aliphatic amino acid at the pT+3 position.	..(T)..[ILV].	0.00866224
CG5160	31	35	TRG_Pf-PMV_PEXEL_1	Apicomplexan export motif	Plasmodium Export Element, PEXEL, is a trafficking signal for protein cleavage by PMV protease and export from Plasmodium parasites to infected host cells.	(R.[LI].[EDQ])|(R.L..[EDQ])|(K.L.E)	0.00216051
CG5160	30	32	CLV_PCSK_KEX2_1	PCSK cleavage site	Yeast kexin 2 cleavage site (K-R-|-X or R-R-|-X).	[KR]R.	0.00797346
CG5160	13	18	MOD_NEK2_1	NEK2 phosphorylation site	NEK2 phosphorylation motif with preferred Phe, Leu or Met in the -3 position to compensate for less favorable residues in the +1 and +2 position.	[FLM][^P][^P]([ST])[^DEP][^DE]	0.00979829
CG5160	44	47	LIG_SH2_STAT5	Phosphotyrosine ligands bound by SH2 domains	STAT5 Src Homology 2 (SH2) domain binding motif.	(Y)[VLTFIC]..	0.00329587
CG5160	4	12	DOC_MAPK_MEF2A_6	MAPK docking motifs	A kinase docking motif that mediates interaction towards the ERK1/2 and p38 subfamilies of MAP kinases.	[RK].{2,4}[LIVMP].[LIV].[LIVMF]	0.00258382
CG5160	42	49	MOD_GSK3_1	GSK3 phosphorylation site	GSK3 phosphorylation recognition site	...([ST])...[ST]	0.0267866
CG5160	30	32	TRG_ER_diArg_1	di Arginine retention/retrieving signal	The di-Arg ER retention motif is defined by two consecutive arginine residues (RR) or with a single residue insertion (RXR). The motif is completed by an adjacent hydrophobic/arginine residue which may be on either side of the Arg pair.	([LIVMFYWPR]R[^YFWDE]{0,1}R)|(R[^YFWDE]{0,1}R[LIVMFYWPR])	0.00536927
CG5160	20	27	DOC_MAPK_MEF2A_6	MAPK docking motifs	A kinase docking motif that mediates interaction towards the ERK1/2 and p38 subfamilies of MAP kinases.	[RK].{2,4}[LIVMP].[LIV].[LIVMF]	0.00258382
CG5160	26	32	CLV_PCSK_PC7_1	PCSK cleavage site	Proprotein convertase 7 (PC7, PCSK7) cleavage site (R-X-X-X-[RK]-R-|-X).	R...[KR]R.	0.000508723
CG5160	6	10	CLV_PCSK_SKI1_1	PCSK cleavage site	Subtilisin/kexin isozyme-1 (SKI1) cleavage site ([RK]-X-[hydrophobic]-[LTKF]-|-X).	[RK].[AILMFV][LTKF].	0.00682053
CG5160	26	30	CLV_PCSK_SKI1_1	PCSK cleavage site	Subtilisin/kexin isozyme-1 (SKI1) cleavage site ([RK]-X-[hydrophobic]-[LTKF]-|-X).	[RK].[AILMFV][LTKF].	0.00682053
CG5160	15	18	MOD_GlcNHglycan	Glycosaminoglycan attachment site	Glycosaminoglycan attachment site	[ED]{0,3}.(S)[GA].	0.0179191
CG5160	30	32	CLV_NRD_NRD_1	NRD cleavage site	N-Arg dibasic convertase (NRD/Nardilysin) cleavage site (X-|-R-K or R-|-R-X).	(.RK)|(RR[^KR])	0.00746473
CG5160	44	47	LIG_SH2_STAT3	Phosphotyrosine ligands bound by SH2 domains	YXXQ motif found in the cytoplasmic region of cytokine receptors that bind STAT3 SH2 domain.	(Y)..Q	0.000797496
CG5160	45	50	LIG_PDZ_Class_1	PDZ domain ligands	The C-terminal class 1 PDZ-binding motif is classically represented by a pattern like (ST)X(VIL)*	...[ST].[ACVILF]$	7.25453e-05
CG5245	1	3	DEG_Nend_UBRbox_1	N-degron	N-terminal motif that initiates protein degradation by binding to the UBR-box of N-recognins. This N-degron variant comprises N-terminal Arg or Lys as destabilizing residue.	^M{0,1}[RK][^P].	0.000206359
CG5245	33	41	DOC_CYCLIN_yClb5_NLxxxL_5	Cyclin N-terminal Domain Docking Motifs	Cyclin hydrophobic patch docking motif NLxxxL specific for S-phase cyclins Clb5 and Clb6 in budding yeasts.	([ILVMF]...NL...L)|([KR].{0,2}NL...L)	0.000100896
CG5245	16	22	MOD_PKA_1	PKA Phosphorylation site	Main preference for PKA-type AGC kinase phosphorylation.	[RK][RK].([ST])[^P]..	0.00231509
CG5245	22	27	MOD_NEK2_1	NEK2 phosphorylation site	NEK2 phosphorylation motif with preferred Phe, Leu or Met in the -3 position to compensate for less favorable residues in the +1 and +2 position.	[FLM][^P][^P]([ST])[^DEP][^DE]	0.00979829
CG5245	12	14	CLV_PCSK_PC1ET2_1	PCSK cleavage site	NEC1/NEC2 cleavage site (K-R-|-X).	KR.	0.00390277
CG5245	29	35	MOD_CK2_1	Casein kinase 2 (CK2) Phosphorylation site	Casein kinase 2 (CK2) phosphorylation site	...([ST])..E	0.0145681
CG5245	30	36	LIG_FHA_2	FHA phosphopeptide ligands	Phosphothreonine motif binding a subset of FHA domains that have a preference for an acidic amino acid at the pT+3 position.	..(T)..[DE].	0.00828644
CG5245	34	41	DOC_CYCLIN_yClb5_NLxxxL_5	Cyclin N-terminal Domain Docking Motifs	Cyclin hydrophobic patch docking motif NLxxxL specific for S-phase cyclins Clb5 and Clb6 in budding yeasts.	([ILVMF]...NL...L)|([KR].{0,2}NL...L)	0.000100896
CG5245	33	37	DEG_APCC_KENBOX_2	APCC-binding Destruction motifs	Motif conserving the exact sequence KEN that binds to the APC/C subunit Cdh1 causing the protein to be targeted for 26S proteasome mediated degradation.	.KEN.	0.000184312
CG5245	22	28	MOD_PIKK_1	PIKK phosphorylation site	(ST)Q motif which is phosphorylated by PIKK family members.	...([ST])Q..	0.00923011
CG5245	29	33	CLV_PCSK_SKI1_1	PCSK cleavage site	Subtilisin/kexin isozyme-1 (SKI1) cleavage site ([RK]-X-[hydrophobic]-[LTKF]-|-X).	[RK].[AILMFV][LTKF].	0.00682053
CG5245	8	12	CLV_PCSK_SKI1_1	PCSK cleavage site	Subtilisin/kexin isozyme-1 (SKI1) cleavage site ([RK]-X-[hydrophobic]-[LTKF]-|-X).	[RK].[AILMFV][LTKF].	0.00682053
CG5245	12	14	CLV_PCSK_KEX2_1	PCSK cleavage site	Yeast kexin 2 cleavage site (K-R-|-X or R-R-|-X).	[KR]R.	0.00797346
CG5245	39	43	LIG_WD40_WDR5_VDV_2	WDR5 WD40 repeat (blade 5,6)-binding ligand	Fungi-specific variant of the WDR5-binding motif that binds to a cleft between blades 5 and 6 of the WD40 repeat domain of WDR5, opposite of the Win motif-binding site, to mediate assembly of histone modification complexes.	[EDSTY].{0,4}[VIPLA][TSDEKR][ILVA]	0.0467786
CG5245	8	15	TRG_NLS_MonoExtN_4	NLS classical Nuclear Localization Signals	Monopartite variant of the classical basically charged NLS. N-extended version.	(([PKR].{0,1}[^DE])|([PKR]))((K[RK])|(RK))(([^DE][KR])|([KR][^DE]))[^DE]	0.00127639
CG5245	18	25	MOD_GSK3_1	GSK3 phosphorylation site	GSK3 phosphorylation recognition site	...([ST])...[ST]	0.0267866
CG5245	41	46	LIG_APCC_ABBA_1	APCC activator-binding ABBA motif	Amphipathic motif that is involved in APC/C inhibition by binding of CDH1/CDC20. In metazoan cyclin A, the motif also acts as a degron, enabling the cyclin's degradation in prometaphase.	[ILVMF].[ILMVP][FHY].[DE]	0.000384251
CG5245	38	43	LIG_WD40_WDR5_VDV_2	WDR5 WD40 repeat (blade 5,6)-binding ligand	Fungi-specific variant of the WDR5-binding motif that binds to a cleft between blades 5 and 6 of the WD40 repeat domain of WDR5, opposite of the Win motif-binding site, to mediate assembly of histone modification complexes.	[EDSTY].{0,4}[VIPLA][TSDEKR][ILVA]	0.0467786
CG5245	15	17	CLV_NRD_NRD_1	NRD cleavage site	N-Arg dibasic convertase (NRD/Nardilysin) cleavage site (X-|-R-K or R-|-R-X).	(.RK)|(RR[^KR])	0.00746473
CG5245	8	12	DOC_USP7_UBL2_3	USP7 binding motif	The USP7 CTD domain binding motif variant based on the ICP0 and DNMT1 interactions	K...K	0.00374177
CG5245	32	34	CLV_NRD_NRD_1	NRD cleavage site	N-Arg dibasic convertase (NRD/Nardilysin) cleavage site (X-|-R-K or R-|-R-X).	(.RK)|(RR[^KR])	0.00746473
CG5245	1	41	TRG_PTS2	PTS2	Generic PTS2 pattern for all eukaryotes (except lineages which have lost it)	^.{1,40}R[^P][^P][^P][LIV][^P][^P][HQ][LIF]	3.93914e-06
CG5245	13	18	TRG_Pf-PMV_PEXEL_1	Apicomplexan export motif	Plasmodium Export Element, PEXEL, is a trafficking signal for protein cleavage by PMV protease and export from Plasmodium parasites to infected host cells.	(R.[LI].[EDQ])|(R.L..[EDQ])|(K.L.E)	0.00216051
CG7372	9	13	LIG_WD40_WDR5_VDV_2	WDR5 WD40 repeat (blade 5,6)-binding ligand	Fungi-specific variant of the WDR5-binding motif that binds to a cleft between blades 5 and 6 of the WD40 repeat domain of WDR5, opposite of the Win motif-binding site, to mediate assembly of histone modification complexes.	[EDSTY].{0,4}[VIPLA][TSDEKR][ILVA]	0.0467786
CG7372	7	13	LIG_WD40_WDR5_VDV_2	WDR5 WD40 repeat (blade 5,6)-binding ligand	Fungi-specific variant of the WDR5-binding motif that binds to a cleft between blades 5 and 6 of the WD40 repeat domain of WDR5, opposite of the Win motif-binding site, to mediate assembly of histone modification complexes.	[EDSTY].{0,4}[VIPLA][TSDEKR][ILVA]	0.0467786
CG7372	5	11	TRG_DiLeu_BaEn_4	Adaptin binding Endosome-Lysosome-Basolateral sorting signals	Acidic dileucine motifs with a monoleucine preference and extra glutamate sorting in Endosomal-Basolateral trafficking.	EE...L[^LIVMF]	0.000473147
CG7372	29	32	TRG_ER_diArg_1	di Arginine retention/retrieving signal	The di-Arg ER retention motif is defined by two consecutive arginine residues (RR) or with a single residue insertion (RXR). The motif is completed by an adjacent hydrophobic/arginine residue which may be on either side of the Arg pair.	([LIVMFYWPR]R[^YFWDE]{0,1}R)|(R[^YFWDE]{0,1}R[LIVMFYWPR])	0.00536927
CG7372	39	43	DOC_USP7_UBL2_3	USP7 binding motif	The USP7 CTD domain binding motif variant based on the ICP0 and DNMT1 interactions	K...K	0.00374177
CG7372	26	32	LIG_WD40_WDR5_VDV_2	WDR5 WD40 repeat (blade 5,6)-binding ligand	Fungi-specific variant of the WDR5-binding motif that binds to a cleft between blades 5 and 6 of the WD40 repeat domain of WDR5, opposite of the Win motif-binding site, to mediate assembly of histone modification complexes.	[EDSTY].{0,4}[VIPLA][TSDEKR][ILVA]	0.0467786
CG7372	20	27	LIG_WD40_WDR5_VDV_2	WDR5 WD40 repeat (blade 5,6)-binding ligand	Fungi-specific variant of the WDR5-binding motif that binds to a cleft between blades 5 and 6 of the WD40 repeat domain of WDR5, opposite of the Win motif-binding site, to mediate assembly of histone modification complexes.	[EDSTY].{0,4}[VIPLA][TSDEKR][ILVA]	0.0467786
CG7372	16	22	MOD_CK2_1	Casein kinase 2 (CK2) Phosphorylation site	Casein kinase 2 (CK2) phosphorylation site	...([ST])..E	0.0145681
CG7372	42	46	DOC_USP7_UBL2_3	USP7 binding motif	The USP7 CTD domain binding motif variant based on the ICP0 and DNMT1 interactions	K...K	0.00374177
CG7372	6	13	LIG_WD40_WDR5_VDV_2	WDR5 WD40 repeat (blade 5,6)-binding ligand	Fungi-specific variant of the WDR5-binding motif that binds to a cleft between blades 5 and 6 of the WD40 repeat domain of WDR5, opposite of the Win motif-binding site, to mediate assembly of histone modification complexes.	[EDSTY].{0,4}[VIPLA][TSDEKR][ILVA]	0.0467786
CG7372	1	2	DEG_Nend_UBRbox_2	N-degron	N-terminal motif that initiates protein degradation by binding to the UBR-box of N-recognins. This N-degron variant comprises N-terminal Asp or Glu as destabilizing residue.	^M{0,1}([ED]).	0.000253708
CG7372	8	13	LIG_WD40_WDR5_VDV_2	WDR5 WD40 repeat (blade 5,6)-binding ligand	Fungi-specific variant of the WDR5-binding motif that binds to a cleft between blades 5 and 6 of the WD40 repeat domain of WDR5, opposite of the Win motif-binding site, to mediate assembly of histone modification complexes.	[EDSTY].{0,4}[VIPLA][TSDEKR][ILVA]	0.0467786
CG7372	22	27	LIG_WD40_WDR5_VDV_2	WDR5 WD40 repeat (blade 5,6)-binding ligand	Fungi-specific variant of the WDR5-binding motif that binds to a cleft between blades 5 and 6 of the WD40 repeat domain of WDR5, opposite of the Win motif-binding site, to mediate assembly of histone modification complexes.	[EDSTY].{0,4}[VIPLA][TSDEKR][ILVA]	0.0467786
CG7372	24	27	LIG_WD40_WDR5_VDV_2	WDR5 WD40 repeat (blade 5,6)-binding ligand	Fungi-specific variant of the WDR5-binding motif that binds to a cleft between blades 5 and 6 of the WD40 repeat domain of WDR5, opposite of the Win motif-binding site, to mediate assembly of histone modification complexes.	[EDSTY].{0,4}[VIPLA][TSDEKR][ILVA]	0.0467786
CG7372	19	25	LIG_WD40_WDR5_VDV_2	WDR5 WD40 repeat (blade 5,6)-binding ligand	Fungi-specific variant of the WDR5-binding motif that binds to a cleft between blades 5 and 6 of the WD40 repeat domain of WDR5, opposite of the Win motif-binding site, to mediate assembly of histone modification complexes.	[EDSTY].{0,4}[VIPLA][TSDEKR][ILVA]	0.0467786
CG7372	18	25	LIG_WD40_WDR5_VDV_2	WDR5 WD40 repeat (blade 5,6)-binding ligand	Fungi-specific variant of the WDR5-binding motif that binds to a cleft between blades 5 and 6 of the WD40 repeat domain of WDR5, opposite of the Win motif-binding site, to mediate assembly of histone modification complexes.	[EDSTY].{0,4}[VIPLA][TSDEKR][ILVA]	0.0467786
CG7372	21	27	LIG_WD40_WDR5_VDV_2	WDR5 WD40 repeat (blade 5,6)-binding ligand	Fungi-specific variant of the WDR5-binding motif that binds to a cleft between blades 5 and 6 of the WD40 repeat domain of WDR5, opposite of the Win motif-binding site, to mediate assembly of histone modification complexes.	[EDSTY].{0,4}[VIPLA][TSDEKR][ILVA]	0.0467786
CG7518-tRD1	1	3	DEG_Nend_UBRbox_1	N-degron	N-terminal motif that initiates protein degradation by binding to the UBR-box of N-recognins. This N-degron variant comprises N-terminal Arg or Lys as destabilizing residue.	^M{0,1}[RK][^P].	0.000206359
CG7518-tRD1	38	46	DEG_COP1_1	COP1 E3 ligase binding degron motif	A destruction motif interacts with the COP1 WD 40 domain for target ubiquitination and degradation.	[STDE]{1,3}.{0,2}[TSDE].{2,3}VP[STDE]G{0,1}[FLIMVYPA]	0.000390631
CG7518-tRD1	33	39	LIG_FHA_2	FHA phosphopeptide ligands	Phosphothreonine motif binding a subset of FHA domains that have a preference for an acidic amino acid at the pT+3 position.	..(T)..[DE].	0.00828644
CG7518-tRD1	37	46	DEG_COP1_1	COP1 E3 ligase binding degron motif	A destruction motif interacts with the COP1 WD 40 domain for target ubiquitination and degradation.	[STDE]{1,3}.{0,2}[TSDE].{2,3}VP[STDE]G{0,1}[FLIMVYPA]	0.000390631
CG7518-tRD1	39	46	DEG_COP1_1	COP1 E3 ligase binding degron motif	A destruction motif interacts with the COP1 WD 40 domain for target ubiquitination and degradation.	[STDE]{1,3}.{0,2}[TSDE].{2,3}VP[STDE]G{0,1}[FLIMVYPA]	0.000390631
CG7518-tRD1	42	48	MOD_ProDKin_1	MAPK Phosphorylation Site	Proline-Directed Kinase (e.g. MAPK) phosphorylation site in higher eukaryotes.	...([ST])P..	0.0154332
CG7518-tRD1	32	39	MOD_GSK3_1	GSK3 phosphorylation site	GSK3 phosphorylation recognition site	...([ST])...[ST]	0.0267866
CG7518-tRD1	4	8	CLV_PCSK_SKI1_1	PCSK cleavage site	Subtilisin/kexin isozyme-1 (SKI1) cleavage site ([RK]-X-[hydrophobic]-[LTKF]-|-X).	[RK].[AILMFV][LTKF].	0.00682053
CG7518-tRD1	1	8	TRG_NLS_MonoExtN_4	NLS classical Nuclear Localization Signals	Monopartite variant of the classical basically charged NLS. N-extended version.	(([PKR].{0,1}[^DE])|([PKR]))((K[RK])|(RK))(([^DE][KR])|([KR][^DE]))[^DE]	0.00127639
CG7518-tRD1	4	6	CLV_PCSK_PC1ET2_1	PCSK cleavage site	NEC1/NEC2 cleavage site (K-R-|-X).	KR.	0.00390277
CG7518-tRD1	26	32	MOD_CK2_1	Casein kinase 2 (CK2) Phosphorylation site	Casein kinase 2 (CK2) phosphorylation site	...([ST])..E	0.0145681
CG7518-tRD1	2	8	TRG_NLS_MonoExtN_4	NLS classical Nuclear Localization Signals	Monopartite variant of the classical basically charged NLS. N-extended version.	(([PKR].{0,1}[^DE])|([PKR]))((K[RK])|(RK))(([^DE][KR])|([KR][^DE]))[^DE]	0.00127639
CG7518-tRD1	42	47	DOC_WW_Pin1_4	WW domain ligands	The Class IV WW domain interaction motif is recognised primarily by the Pin1 phosphorylation-dependent prolyl isomerase.	...([ST])P.	0.0154332
CG7518-tRD1	32	38	MOD_CK2_1	Casein kinase 2 (CK2) Phosphorylation site	Casein kinase 2 (CK2) phosphorylation site	...([ST])..E	0.0145681
CG7518-tRD1	1	3	CLV_PCSK_PC1ET2_1	PCSK cleavage site	NEC1/NEC2 cleavage site (K-R-|-X).	KR.	0.00390277
CG7518-tRD1	4	6	CLV_PCSK_KEX2_1	PCSK cleavage site	Yeast kexin 2 cleavage site (K-R-|-X or R-R-|-X).	[KR]R.	0.00797346
CG7518-tRD1	43	48	DOC_CKS1_1	Cks1 ligand	Phospho-dependent motif that mediates docking of CDK substrates and regulators to cyclin-CDK-bound Cks1.	[MPVLIFWYQ].(T)P..	0.00199146
CG7518-tRD1	43	49	LIG_SH3_3	SH3 ligand	This is the motif recognized by those SH3 domains with a non-canonical class I recognition specificity	...[PV]..P	0.0131729
CG7518-tRD1	1	3	CLV_PCSK_KEX2_1	PCSK cleavage site	Yeast kexin 2 cleavage site (K-R-|-X or R-R-|-X).	[KR]R.	0.00797346
CG7518-tRD1	2	6	CLV_PCSK_FUR_1	PCSK cleavage site	Furin (PACE) cleavage site (R-X-[RK]-R-|-X).	R.[RK]R.	0.000508723
CG7518-tRD1	34	40	MOD_Plk_2-3	Polo-like kinase phosphosites	Ser/Thr residue phosphorylated by Plk2 and Plk3	[DE]..([ST])[EDILMVFWY](([DE].)|(.[DE]))	0.002175
CG7518-tRD1	40	46	LIG_SH3_3	SH3 ligand	This is the motif recognized by those SH3 domains with a non-canonical class I recognition specificity	...[PV]..P	0.0131729
CG7518-tRD2	28	34	LIG_FHA_2	FHA phosphopeptide ligands	Phosphothreonine motif binding a subset of FHA domains that have a preference for an acidic amino acid at the pT+3 position.	..(T)..[DE].	0.00828644
CG7518-tRD2	22	29	LIG_WD40_WDR5_VDV_2	WDR5 WD40 repeat (blade 5,6)-binding ligand	Fungi-specific variant of the WDR5-binding motif that binds to a cleft between blades 5 and 6 of the WD40 repeat domain of WDR5, opposite of the Win motif-binding site, to mediate assembly of histone modification complexes.	[EDSTY].{0,4}[VIPLA][TSDEKR][ILVA]	0.0467786
CG7518-tRD2	43	49	MOD_PK_1	PK Phosphorylation site	Phosphorylase kinase phosphorylation site	[RK]..(S)[VI]..	0.000941754
CG7518-tRD2	4	8	DOC_USP7_MATH_1	USP7 binding motif	The USP7 MATH domain binding motif variant based on the MDM2 and p53 interactions.	[PA][^P][^FYWIL]S[^P]	0.0123885
CG7518-tRD2	4	9	MOD_N-GLC_1	N-glycosylation site	Generic motif for N-glycosylation. It was shown that Trp, Asp, and Glu are uncommon before the Ser/Thr position. Efficient glycosylation usually occurs when ~60 residues or more separate the glycosylation acceptor site from the C-terminus.	.(N)[^P][ST]..	0.00501782
CG7518-tRD2	45	50	TRG_DiLeu_LyEn_5	Adaptin binding Endosome-Lysosome-Basolateral sorting signals	Acidic dileucine motifs with Arg or Pro preference at position 4 interacting with AP-3 and sorting in Endosomal-Lysosomal trafficking.	[E]..[RP]L[LI]	0.000102932
CG7518-tRD2	35	38	MOD_SUMO_for_1	Sumoylation site	Motif recognised for modification by SUMO-1	[VILMAFP](K).E	0.001914
CG7518-tRD2	34	38	DOC_USP7_MATH_1	USP7 binding motif	The USP7 MATH domain binding motif variant based on the MDM2 and p53 interactions.	[PA][^P][^FYWIL]S[^P]	0.0123885
CG7518-tRD2	21	24	DOC_PP2B_LxvP_1	Calcineurin (PP2B)-docking motif LxvP	Docking motif in calcineurin substrates that binds at the interface of the catalytic CNA and regulatory CNB subunits.	L.[LIVAPM]P	0.00229635
CG7518-tRD2	45	50	TRG_DiLeu_BaEn_1	Adaptin binding Endosome-Lysosome-Basolateral sorting signals	Classical adaptin sigma subunit-binding acidic dileucine motifs sorting in Endosomal-Basolateral trafficking.	E..[^P]L[LIVM]	0.000970028
CG7518-tRD2	1	4	LIG_BIR_II_1	IAP-binding motif (IBM)	These IBMs are found in pro-apoptotic proteins and function in the abrogation of caspase inhibition by Inhibitor of Apoptosis Proteins (IAPs) in apoptotic cells. The motif binds specifically to type II BIR domains.	^M{0,1}[AS]...	0.000325202
CG7518-tRD2	46	49	LIG_WD40_WDR5_VDV_2	WDR5 WD40 repeat (blade 5,6)-binding ligand	Fungi-specific variant of the WDR5-binding motif that binds to a cleft between blades 5 and 6 of the WD40 repeat domain of WDR5, opposite of the Win motif-binding site, to mediate assembly of histone modification complexes.	[EDSTY].{0,4}[VIPLA][TSDEKR][ILVA]	0.0467786
CG7518-tRD2	41	50	LIG_14-3-3_CanoR_1	14-3-3 binding phosphopeptide motif	Canonical Arg-containing phospho-motif mediating a strong interaction with 14-3-3 proteins.	R[^DE]{0,2}[^DEPG]([ST])(([FWYLMV].)|([^PRIKGN]P)|([^PRIKGN].{2,4}[VILMFWYP]))	0.00447667
CG7518-tRD2	19	23	LIG_WD40_WDR5_VDV_2	WDR5 WD40 repeat (blade 5,6)-binding ligand	Fungi-specific variant of the WDR5-binding motif that binds to a cleft between blades 5 and 6 of the WD40 repeat domain of WDR5, opposite of the Win motif-binding site, to mediate assembly of histone modification complexes.	[EDSTY].{0,4}[VIPLA][TSDEKR][ILVA]	0.0467786
CG7518-tRD2	4	10	MOD_Plk_1	Polo-like kinase phosphosites	Ser/Thr residue phosphorylated by the Plk1 kinase	.[DNE][^PG][ST](([FYILMVW]..)|([^PEDGKN][FWYLIVM]).)	0.00767434
CG7518-tRD2	4	10	MOD_Plk_4	Polo-like kinase phosphosites	Ser/Thr residue phosphorylated by Plk4	..[^IRFW]([ST])[ILMVFWY][ILMVFWY].	0.00601927
CG7518-tRD2	45	49	LIG_WD40_WDR5_VDV_2	WDR5 WD40 repeat (blade 5,6)-binding ligand	Fungi-specific variant of the WDR5-binding motif that binds to a cleft between blades 5 and 6 of the WD40 repeat domain of WDR5, opposite of the Win motif-binding site, to mediate assembly of histone modification complexes.	[EDSTY].{0,4}[VIPLA][TSDEKR][ILVA]	0.0467786
CG7518-tRD2	41	49	DOC_MAPK_gen_1	MAPK docking motifs	MAPK interacting molecules (e.g. MAPKKs, substrates, phosphatases) carry docking motif that help to regulate specific interaction in the MAPK cascade. The classic motif approximates (R/K)xxxx#x# where # is a hydrophobic residue.	[KR]{0,2}[KR].{0,2}[KR].{2,4}[ILVM].[ILVF]	0.0043238
CG7518-tRD2	44	49	LIG_WD40_WDR5_VDV_2	WDR5 WD40 repeat (blade 5,6)-binding ligand	Fungi-specific variant of the WDR5-binding motif that binds to a cleft between blades 5 and 6 of the WD40 repeat domain of WDR5, opposite of the Win motif-binding site, to mediate assembly of histone modification complexes.	[EDSTY].{0,4}[VIPLA][TSDEKR][ILVA]	0.0467786
CG9727	9	16	MOD_GSK3_1	GSK3 phosphorylation site	GSK3 phosphorylation recognition site	...([ST])...[ST]	0.0267866
CG9727	40	45	MOD_N-GLC_1	N-glycosylation site	Generic motif for N-glycosylation. It was shown that Trp, Asp, and Glu are uncommon before the Ser/Thr position. Efficient glycosylation usually occurs when ~60 residues or more separate the glycosylation acceptor site from the C-terminus.	.(N)[^P][ST]..	0.00501782
CG9727	43	49	LIG_WD40_WDR5_VDV_2	WDR5 WD40 repeat (blade 5,6)-binding ligand	Fungi-specific variant of the WDR5-binding motif that binds to a cleft between blades 5 and 6 of the WD40 repeat domain of WDR5, opposite of the Win motif-binding site, to mediate assembly of histone modification complexes.	[EDSTY].{0,4}[VIPLA][TSDEKR][ILVA]	0.0467786
CG9727	24	30	LIG_SH3_3	SH3 ligand	This is the motif recognized by those SH3 domains with a non-canonical class I recognition specificity	...[PV]..P	0.0131729
CG9727	10	16	LIG_FHA_1	FHA phosphopeptide ligands	Phosphothreonine motif binding a subset of FHA domains that show a preference for a large aliphatic amino acid at the pT+3 position.	..(T)..[ILV].	0.00866224
CG9727	1	2	DEG_Nend_UBRbox_3	N-degron	N-terminal motif that initiates protein degradation by binding to the UBR-box of N-recognins. This N-degron variant comprises N-terminal Asn or Gln as destabilizing residue.	^M{0,1}([NQ]).	0.000164535
CG9727	37	39	LIG_IBAR_NPY_1	I-BAR domain binding site	A short NPY motif present in the bacterial effector protein Tir binds the I-BAR domain and is involved in actin polymerization	NPY	4.51387e-05
CG9727	4	7	MOD_GlcNHglycan	Glycosaminoglycan attachment site	Glycosaminoglycan attachment site	[ED]{0,3}.(S)[GA].	0.0179191
CG9727	45	50	LIG_PDZ_Class_3	PDZ domain ligands	The C-terminal class 3 PDZ-binding motif is classically represented by a pattern such as (DE)X(VIL)*	...[DE].[ACVILF]$	6.16821e-05
CG9727	40	46	MOD_Plk_1	Polo-like kinase phosphosites	Ser/Thr residue phosphorylated by the Plk1 kinase	.[DNE][^PG][ST](([FYILMVW]..)|([^PEDGKN][FWYLIVM]).)	0.00767434
CHES-1-like-tRD1	14	21	MOD_GSK3_1	GSK3 phosphorylation site	GSK3 phosphorylation recognition site	...([ST])...[ST]	0.0267866
CHES-1-like-tRD1	10	17	MOD_GSK3_1	GSK3 phosphorylation site	GSK3 phosphorylation recognition site	...([ST])...[ST]	0.0267866
CHES-1-like-tRD1	15	22	MOD_GSK3_1	GSK3 phosphorylation site	GSK3 phosphorylation recognition site	...([ST])...[ST]	0.0267866
CHES-1-like-tRD1	22	29	MOD_GSK3_1	GSK3 phosphorylation site	GSK3 phosphorylation recognition site	...([ST])...[ST]	0.0267866
CHES-1-like-tRD1	27	33	MOD_CK1_1	Casein kinase 1 (CK1) Phosphorylation site	CK1 phosphorylation site	S..([ST])...	0.0170407
CHES-1-like-tRD1	17	24	MOD_GSK3_1	GSK3 phosphorylation site	GSK3 phosphorylation recognition site	...([ST])...[ST]	0.0267866
CHES-1-like-tRD1	26	32	MOD_CK1_1	Casein kinase 1 (CK1) Phosphorylation site	CK1 phosphorylation site	S..([ST])...	0.0170407
CHES-1-like-tRD1	38	41	LIG_SH2_STAT5	Phosphotyrosine ligands bound by SH2 domains	STAT5 Src Homology 2 (SH2) domain binding motif.	(Y)[VLTFIC]..	0.00329587
CHES-1-like-tRD1	37	45	DOC_MAPK_gen_1	MAPK docking motifs	MAPK interacting molecules (e.g. MAPKKs, substrates, phosphatases) carry docking motif that help to regulate specific interaction in the MAPK cascade. The classic motif approximates (R/K)xxxx#x# where # is a hydrophobic residue.	[KR]{0,2}[KR].{0,2}[KR].{2,4}[ILVM].[ILVF]	0.0043238
CHES-1-like-tRD1	19	23	DOC_USP7_MATH_1	USP7 binding motif	The USP7 MATH domain binding motif variant based on the MDM2 and p53 interactions.	[PA][^P][^FYWIL]S[^P]	0.0123885
CHES-1-like-tRD1	23	30	MOD_GSK3_1	GSK3 phosphorylation site	GSK3 phosphorylation recognition site	...([ST])...[ST]	0.0267866
CHES-1-like-tRD1	18	24	MOD_CK1_1	Casein kinase 1 (CK1) Phosphorylation site	CK1 phosphorylation site	S..([ST])...	0.0170407
CHES-1-like-tRD1	27	32	MOD_N-GLC_1	N-glycosylation site	Generic motif for N-glycosylation. It was shown that Trp, Asp, and Glu are uncommon before the Ser/Thr position. Efficient glycosylation usually occurs when ~60 residues or more separate the glycosylation acceptor site from the C-terminus.	.(N)[^P][ST]..	0.00501782
CHES-1-like-tRD1	19	23	DEG_SPOP_SBC_1	SPOP SBC docking motif	The S/T rich motif known as the SPOP-binding consensus (SBC) of the MATH-BTB protein, SPOP, is present in substrates that undergo SPOP/Cul3-dependant ubiquitination.	[AVP].[ST][ST][ST]	0.000937963
CHES-1-like-tRD1	10	16	MOD_PIKK_1	PIKK phosphorylation site	(ST)Q motif which is phosphorylated by PIKK family members.	...([ST])Q..	0.00923011
CHES-1-like-tRD1	24	31	MOD_GSK3_1	GSK3 phosphorylation site	GSK3 phosphorylation recognition site	...([ST])...[ST]	0.0267866
CHES-1-like-tRD1	19	26	MOD_GSK3_1	GSK3 phosphorylation site	GSK3 phosphorylation recognition site	...([ST])...[ST]	0.0267866
CHES-1-like-tRD1	18	25	MOD_GSK3_1	GSK3 phosphorylation site	GSK3 phosphorylation recognition site	...([ST])...[ST]	0.0267866
CHES-1-like-tRD1	23	29	MOD_CK1_1	Casein kinase 1 (CK1) Phosphorylation site	CK1 phosphorylation site	S..([ST])...	0.0170407
CHES-1-like-tRD1	40	47	DOC_MAPK_MEF2A_6	MAPK docking motifs	A kinase docking motif that mediates interaction towards the ERK1/2 and p38 subfamilies of MAP kinases.	[RK].{2,4}[LIVMP].[LIV].[LIVMF]	0.00258382
CHES-1-like-tRD1	15	21	MOD_ProDKin_1	MAPK Phosphorylation Site	Proline-Directed Kinase (e.g. MAPK) phosphorylation site in higher eukaryotes.	...([ST])P..	0.0154332
CHES-1-like-tRD1	36	45	DOC_MAPK_gen_1	MAPK docking motifs	MAPK interacting molecules (e.g. MAPKKs, substrates, phosphatases) carry docking motif that help to regulate specific interaction in the MAPK cascade. The classic motif approximates (R/K)xxxx#x# where # is a hydrophobic residue.	[KR]{0,2}[KR].{0,2}[KR].{2,4}[ILVM].[ILVF]	0.0043238
CHES-1-like-tRD1	24	30	MOD_CK1_1	Casein kinase 1 (CK1) Phosphorylation site	CK1 phosphorylation site	S..([ST])...	0.0170407
CHES-1-like-tRD1	15	20	DOC_WW_Pin1_4	WW domain ligands	The Class IV WW domain interaction motif is recognised primarily by the Pin1 phosphorylation-dependent prolyl isomerase.	...([ST])P.	0.0154332
CHES-1-like-tRD1	22	28	MOD_CK1_1	Casein kinase 1 (CK1) Phosphorylation site	CK1 phosphorylation site	S..([ST])...	0.0170407
CHES-1-like-tRD1	17	23	MOD_CK1_1	Casein kinase 1 (CK1) Phosphorylation site	CK1 phosphorylation site	S..([ST])...	0.0170407
CHES-1-like-tRD1	20	27	MOD_GSK3_1	GSK3 phosphorylation site	GSK3 phosphorylation recognition site	...([ST])...[ST]	0.0267866
CHES-1-like-tRD1	4	9	MOD_NEK2_2	NEK2 phosphorylation site	NEK2 phosphorylation motif with specific set of residues in the +1 and +2 position to compensate for less favorable residues in the -3 position.	[WYPCAG][^P][^P]([ST])[IFCVML][KRHYF]	0.00129503
CHES-1-like-tRD1	4	10	MOD_Plk_4	Polo-like kinase phosphosites	Ser/Thr residue phosphorylated by Plk4	..[^IRFW]([ST])[ILMVFWY][ILMVFWY].	0.00601927
CHES-1-like-tRD1	1	4	LIG_BIR_II_1	IAP-binding motif (IBM)	These IBMs are found in pro-apoptotic proteins and function in the abrogation of caspase inhibition by Inhibitor of Apoptosis Proteins (IAPs) in apoptotic cells. The motif binds specifically to type II BIR domains.	^M{0,1}[AS]...	0.000325202
CHES-1-like-tRD1	37	41	TRG_Pf-PMV_PEXEL_1	Apicomplexan export motif	Plasmodium Export Element, PEXEL, is a trafficking signal for protein cleavage by PMV protease and export from Plasmodium parasites to infected host cells.	(R.[LI].[EDQ])|(R.L..[EDQ])|(K.L.E)	0.00216051
CHES-1-like-tRD2	37	41	LIG_SH2_NCK_1	Phosphotyrosine ligands bound by SH2 domains	NCK Src Homology 2 (SH2) domain binding motif	(Y)[DESTNA][^GWFY][VPAI][DENQSTAGYFP]	0.000829332
CHES-1-like-tRD2	29	32	LIG_SH2_STAT5	Phosphotyrosine ligands bound by SH2 domains	STAT5 Src Homology 2 (SH2) domain binding motif.	(Y)[VLTFIC]..	0.00329587
CHES-1-like-tRD2	44	47	MOD_GlcNHglycan	Glycosaminoglycan attachment site	Glycosaminoglycan attachment site	[ED]{0,3}.(S)[GA].	0.0179191
CHES-1-like-tRD2	31	35	DOC_USP7_UBL2_3	USP7 binding motif	The USP7 CTD domain binding motif variant based on the ICP0 and DNMT1 interactions	K...K	0.00374177
CHES-1-like-tRD2	27	35	LIG_UBA3_1	Binding motif for UBA3 adenylation domain	UBA3 adenylation domain binding motif variant based on the UBE2M and UBE2F interactions.	[ILM][ILMF].{1,2}[ILM].{0,4}K	0.00119616
CHES-1-like-tRD2	42	47	MOD_N-GLC_1	N-glycosylation site	Generic motif for N-glycosylation. It was shown that Trp, Asp, and Glu are uncommon before the Ser/Thr position. Efficient glycosylation usually occurs when ~60 residues or more separate the glycosylation acceptor site from the C-terminus.	.(N)[^P][ST]..	0.00501782
CHES-1-like-tRD2	37	41	LIG_BRCT_BRCA1_1	BRCT phosphopeptide ligands	Phosphopeptide motif which directly interacts with the BRCT (carboxy-terminal) domain of the Breast Cancer Gene BRCA1 with low affinity	.(S)..F	0.00191152
CHES-1-like-tRD2	1	4	LIG_BIR_II_1	IAP-binding motif (IBM)	These IBMs are found in pro-apoptotic proteins and function in the abrogation of caspase inhibition by Inhibitor of Apoptosis Proteins (IAPs) in apoptotic cells. The motif binds specifically to type II BIR domains.	^M{0,1}[AS]...	0.000325202
CHES-1-like-tRD2	2	9	LIG_WD40_WDR5_VDV_2	WDR5 WD40 repeat (blade 5,6)-binding ligand	Fungi-specific variant of the WDR5-binding motif that binds to a cleft between blades 5 and 6 of the WD40 repeat domain of WDR5, opposite of the Win motif-binding site, to mediate assembly of histone modification complexes.	[EDSTY].{0,4}[VIPLA][TSDEKR][ILVA]	0.0467786
CHES-1-like-tRD2	29	36	LIG_WD40_WDR5_VDV_2	WDR5 WD40 repeat (blade 5,6)-binding ligand	Fungi-specific variant of the WDR5-binding motif that binds to a cleft between blades 5 and 6 of the WD40 repeat domain of WDR5, opposite of the Win motif-binding site, to mediate assembly of histone modification complexes.	[EDSTY].{0,4}[VIPLA][TSDEKR][ILVA]	0.0467786
CHES-1-like-tRD3	4	11	MOD_GSK3_1	GSK3 phosphorylation site	GSK3 phosphorylation recognition site	...([ST])...[ST]	0.0267866
CHES-1-like-tRD3	24	30	LIG_FHA_2	FHA phosphopeptide ligands	Phosphothreonine motif binding a subset of FHA domains that have a preference for an acidic amino acid at the pT+3 position.	..(T)..[DE].	0.00828644
CHES-1-like-tRD3	1	6	MOD_NMyristoyl	N-myristoylation site	Generic motif for N-Myristoylation site.	^M{0,1}(G)[^EDRKHPFYW]..[STAGCN][^P]	2.50193e-05
CHES-1-like-tRD3	23	28	MOD_N-GLC_1	N-glycosylation site	Generic motif for N-glycosylation. It was shown that Trp, Asp, and Glu are uncommon before the Ser/Thr position. Efficient glycosylation usually occurs when ~60 residues or more separate the glycosylation acceptor site from the C-terminus.	.(N)[^P][ST]..	0.00501782
CHES-1-like-tRD3	15	21	MOD_CK2_1	Casein kinase 2 (CK2) Phosphorylation site	Casein kinase 2 (CK2) phosphorylation site	...([ST])..E	0.0145681
CHES-1-like-tRD3	44	49	MOD_NEK2_1	NEK2 phosphorylation site	NEK2 phosphorylation motif with preferred Phe, Leu or Met in the -3 position to compensate for less favorable residues in the +1 and +2 position.	[FLM][^P][^P]([ST])[^DEP][^DE]	0.00979829
CHES-1-like-tRD3	23	28	DOC_WW_Pin1_4	WW domain ligands	The Class IV WW domain interaction motif is recognised primarily by the Pin1 phosphorylation-dependent prolyl isomerase.	...([ST])P.	0.0154332
CHES-1-like-tRD3	23	29	MOD_ProDKin_1	MAPK Phosphorylation Site	Proline-Directed Kinase (e.g. MAPK) phosphorylation site in higher eukaryotes.	...([ST])P..	0.0154332
CHES-1-like-tRD3	46	49	MOD_GlcNHglycan	Glycosaminoglycan attachment site	Glycosaminoglycan attachment site	[ED]{0,3}.(S)[GA].	0.0179191
CHES-1-like-tRD3	25	33	LIG_TRAF6	TRAF6 binding site	TRAF6 binding site. Members of the tumor necrosis factor receptor (TNFR) superfamily initiate intracellular signaling by recruiting the C-domain of the TNFR-associated factors (TRAFs) through their cytoplasmatic tails.	..P.E..[FYWHDE].	0.00171472
CHES-1-like-tRD3	41	47	LIG_SUMO_SIM_par_1	SUMO interaction site	Motif for the parallel beta augmentation mode of non-covalent binding to SUMO protein.	[DEST]{0,5}.[VILPTM][VIL][DESTVILMA][VIL].{0,1}[DEST]{1,10}	0.0045452
CHES-1-like-tRD3	27	31	LIG_CtBP_PxDLS_1	CtBP ligand motif	The PxDLS motif interacts with the NAD-dependent repressor CtBP proteins.	(P[LVIPME][DENS][LM][VASTRG])|(G[LVIPME][DENS][LM][VASTRG]((K)|(.[KR])))	0.000117291
CHES-1-like-tRD3	38	42	CLV_C14_Caspase3-7	Caspase cleavage motif	Caspase-3 and Caspase-7 cleavage site.	[DSTE][^P][^DEWHFYC]D[GSAN]	0.00309374
CHES-1-like-tRD3	42	47	LIG_SUMO_SIM_par_1	SUMO interaction site	Motif for the parallel beta augmentation mode of non-covalent binding to SUMO protein.	[DEST]{0,5}.[VILPTM][VIL][DESTVILMA][VIL].{0,1}[DEST]{1,10}	0.0045452
CHES-1-like-tRD3	23	29	MOD_CK2_1	Casein kinase 2 (CK2) Phosphorylation site	Casein kinase 2 (CK2) phosphorylation site	...([ST])..E	0.0145681
CHES-1-like-tRD3	18	21	LIG_TRAF2_1	TRAF2 binding site	Major TRAF2-binding consensus motif. Members of the tumor necrosis factor receptor (TNFR) superfamily initiate intracellular signaling by recruiting the C-domain of the TNFR-associated factors (TRAFs) through their cytoplasmic tails.	[PSAT].[QE]E	0.00429981
CHES-1-like-tRD3	15	19	DOC_USP7_MATH_1	USP7 binding motif	The USP7 MATH domain binding motif variant based on the MDM2 and p53 interactions.	[PA][^P][^FYWIL]S[^P]	0.0123885
CHES-1-like-tRD3	26	29	LIG_TRAF2_1	TRAF2 binding site	Major TRAF2-binding consensus motif. Members of the tumor necrosis factor receptor (TNFR) superfamily initiate intracellular signaling by recruiting the C-domain of the TNFR-associated factors (TRAFs) through their cytoplasmic tails.	[PSAT].[QE]E	0.00429981
CHES-1-like-tRD3	42	49	MOD_GSK3_1	GSK3 phosphorylation site	GSK3 phosphorylation recognition site	...([ST])...[ST]	0.0267866
CHES-1-like-tRD3	41	46	LIG_WD40_WDR5_VDV_2	WDR5 WD40 repeat (blade 5,6)-binding ligand	Fungi-specific variant of the WDR5-binding motif that binds to a cleft between blades 5 and 6 of the WD40 repeat domain of WDR5, opposite of the Win motif-binding site, to mediate assembly of histone modification complexes.	[EDSTY].{0,4}[VIPLA][TSDEKR][ILVA]	0.0467786
CHES-1-like-tRD3	38	42	LIG_WD40_WDR5_VDV_2	WDR5 WD40 repeat (blade 5,6)-binding ligand	Fungi-specific variant of the WDR5-binding motif that binds to a cleft between blades 5 and 6 of the WD40 repeat domain of WDR5, opposite of the Win motif-binding site, to mediate assembly of histone modification complexes.	[EDSTY].{0,4}[VIPLA][TSDEKR][ILVA]	0.0467786
chm	45	49	DOC_USP7_UBL2_3	USP7 binding motif	The USP7 CTD domain binding motif variant based on the ICP0 and DNMT1 interactions	K...K	0.00374177
chm	34	40	MOD_CK1_1	Casein kinase 1 (CK1) Phosphorylation site	CK1 phosphorylation site	S..([ST])...	0.0170407
chm	5	11	MOD_PIKK_1	PIKK phosphorylation site	(ST)Q motif which is phosphorylated by PIKK family members.	...([ST])Q..	0.00923011
chm	26	32	MOD_PKA_2	PKA Phosphorylation site	Secondary preference for PKA-type AGC kinase phosphorylation.	.R.([ST])[^P]..	0.00945753
chm	29	35	MOD_CK1_1	Casein kinase 1 (CK1) Phosphorylation site	CK1 phosphorylation site	S..([ST])...	0.0170407
chm	19	28	MOD_SUMO_rev_2	Sumoylation site	Inverted version of SUMOylation motif recognized for modification by SUMO-1	[SDE].{0,5}[DE].(K).{0,1}[AIFLMPSTV]	0.0128026
chm	33	39	MOD_CK1_1	Casein kinase 1 (CK1) Phosphorylation site	CK1 phosphorylation site	S..([ST])...	0.0170407
chm	31	37	MOD_CK1_1	Casein kinase 1 (CK1) Phosphorylation site	CK1 phosphorylation site	S..([ST])...	0.0170407
chm	19	24	DEG_Kelch_Keap1_1	KEAP1 binding degron	Motif that binds to the Kelch domain of KEAP1 with high affinity. This high affinity motif is required for the efficient recruitment of target proteins to the Cul3-based E3 ligase.	[DNS].[DES][TNS]GE	5.95038e-05
chm	42	46	CLV_PCSK_SKI1_1	PCSK cleavage site	Subtilisin/kexin isozyme-1 (SKI1) cleavage site ([RK]-X-[hydrophobic]-[LTKF]-|-X).	[RK].[AILMFV][LTKF].	0.00682053
chm	30	35	MOD_NEK2_1	NEK2 phosphorylation site	NEK2 phosphorylation motif with preferred Phe, Leu or Met in the -3 position to compensate for less favorable residues in the +1 and +2 position.	[FLM][^P][^P]([ST])[^DEP][^DE]	0.00979829
chm	10	13	MOD_GlcNHglycan	Glycosaminoglycan attachment site	Glycosaminoglycan attachment site	[ED]{0,3}.(S)[GA].	0.0179191
chm	5	11	MOD_CK1_1	Casein kinase 1 (CK1) Phosphorylation site	CK1 phosphorylation site	S..([ST])...	0.0170407
chm	1	4	LIG_BIR_II_1	IAP-binding motif (IBM)	These IBMs are found in pro-apoptotic proteins and function in the abrogation of caspase inhibition by Inhibitor of Apoptosis Proteins (IAPs) in apoptotic cells. The motif binds specifically to type II BIR domains.	^M{0,1}[AS]...	0.000325202
chm	46	48	LIG_Integrin_isoDGR_2	Integrin RGD-type binding sites	NGR motif is present in proteins of extracellular matrix which upon deamidation forms a biologically active isoDGR motif that binds to various members of integrin family.	NGR	0.000159725
chm	26	32	MOD_PKA_1	PKA Phosphorylation site	Main preference for PKA-type AGC kinase phosphorylation.	[RK][RK].([ST])[^P]..	0.00231509
chm	13	18	MOD_N-GLC_1	N-glycosylation site	Generic motif for N-glycosylation. It was shown that Trp, Asp, and Glu are uncommon before the Ser/Thr position. Efficient glycosylation usually occurs when ~60 residues or more separate the glycosylation acceptor site from the C-terminus.	.(N)[^P][ST]..	0.00501782
chm	46	49	MOD_Cter_Amidation	Peptide Amidation Site	Peptide C-terminal amidation	(.)G[RK][RK]	0.00115503
chm	24	27	MOD_Cter_Amidation	Peptide Amidation Site	Peptide C-terminal amidation	(.)G[RK][RK]	0.00115503
chm	37	43	MOD_Plk_1	Polo-like kinase phosphosites	Ser/Thr residue phosphorylated by the Plk1 kinase	.[DNE][^PG][ST](([FYILMVW]..)|([^PEDGKN][FWYLIVM]).)	0.00767434
chm	29	36	MOD_GSK3_1	GSK3 phosphorylation site	GSK3 phosphorylation recognition site	...([ST])...[ST]	0.0267866
chm	16	22	MOD_Plk_1	Polo-like kinase phosphosites	Ser/Thr residue phosphorylated by the Plk1 kinase	.[DNE][^PG][ST](([FYILMVW]..)|([^PEDGKN][FWYLIVM]).)	0.00767434
chm	24	30	LIG_WD40_WDR5_VDV_2	WDR5 WD40 repeat (blade 5,6)-binding ligand	Fungi-specific variant of the WDR5-binding motif that binds to a cleft between blades 5 and 6 of the WD40 repeat domain of WDR5, opposite of the Win motif-binding site, to mediate assembly of histone modification complexes.	[EDSTY].{0,4}[VIPLA][TSDEKR][ILVA]	0.0467786
chm	16	21	MOD_N-GLC_1	N-glycosylation site	Generic motif for N-glycosylation. It was shown that Trp, Asp, and Glu are uncommon before the Ser/Thr position. Efficient glycosylation usually occurs when ~60 residues or more separate the glycosylation acceptor site from the C-terminus.	.(N)[^P][ST]..	0.00501782
chm	1	7	LIG_SH3_3	SH3 ligand	This is the motif recognized by those SH3 domains with a non-canonical class I recognition specificity	...[PV]..P	0.0131729
chm	21	28	MOD_SUMO_rev_2	Sumoylation site	Inverted version of SUMOylation motif recognized for modification by SUMO-1	[SDE].{0,5}[DE].(K).{0,1}[AIFLMPSTV]	0.0128026
chm	34	39	MOD_N-GLC_1	N-glycosylation site	Generic motif for N-glycosylation. It was shown that Trp, Asp, and Glu are uncommon before the Ser/Thr position. Efficient glycosylation usually occurs when ~60 residues or more separate the glycosylation acceptor site from the C-terminus.	.(N)[^P][ST]..	0.00501782
chm	26	28	CLV_PCSK_PC1ET2_1	PCSK cleavage site	NEC1/NEC2 cleavage site (K-R-|-X).	KR.	0.00390277
chm	33	40	MOD_GSK3_1	GSK3 phosphorylation site	GSK3 phosphorylation recognition site	...([ST])...[ST]	0.0267866
chm	30	37	MOD_GSK3_1	GSK3 phosphorylation site	GSK3 phosphorylation recognition site	...([ST])...[ST]	0.0267866
chm	26	33	MOD_GSK3_1	GSK3 phosphorylation site	GSK3 phosphorylation recognition site	...([ST])...[ST]	0.0267866
chm	26	28	CLV_PCSK_KEX2_1	PCSK cleavage site	Yeast kexin 2 cleavage site (K-R-|-X or R-R-|-X).	[KR]R.	0.00797346
chm	47	49	CLV_NRD_NRD_1	NRD cleavage site	N-Arg dibasic convertase (NRD/Nardilysin) cleavage site (X-|-R-K or R-|-R-X).	(.RK)|(RR[^KR])	0.00746473
cic-tRD1	13	15	CLV_PCSK_KEX2_1	PCSK cleavage site	Yeast kexin 2 cleavage site (K-R-|-X or R-R-|-X).	[KR]R.	0.00797346
cic-tRD1	11	16	TRG_NLS_MonoExtN_4	NLS classical Nuclear Localization Signals	Monopartite variant of the classical basically charged NLS. N-extended version.	(([PKR].{0,1}[^DE])|([PKR]))((K[RK])|(RK))(([^DE][KR])|([KR][^DE]))[^DE]	0.00127639
cic-tRD1	1	2	DEG_Nend_UBRbox_3	N-degron	N-terminal motif that initiates protein degradation by binding to the UBR-box of N-recognins. This N-degron variant comprises N-terminal Asn or Gln as destabilizing residue.	^M{0,1}([NQ]).	0.000164535
cic-tRD1	11	17	TRG_NLS_MonoExtC_3	NLS classical Nuclear Localization Signals	Monopartite variant of the classical basically charged NLS. C-extended version.	[^DE]((K[RK])|(RK))(([^DE][KR])|([KR][^DE]))(([PKR])|([^DE][DE]))	0.000725182
cic-tRD1	11	16	TRG_NLS_MonoCore_2	NLS classical Nuclear Localization Signals	Monopartite variant of the classical basically charged NLS. Strong core version.	[^DE]((K[RK])|(RK))[KRP][KR][^DE]	0.000234485
cic-tRD1	13	15	CLV_PCSK_PC1ET2_1	PCSK cleavage site	NEC1/NEC2 cleavage site (K-R-|-X).	KR.	0.00390277
cic-tRD1	1	7	LIG_SH3_3	SH3 ligand	This is the motif recognized by those SH3 domains with a non-canonical class I recognition specificity	...[PV]..P	0.0131729
cic-tRD1	13	15	CLV_NRD_NRD_1	NRD cleavage site	N-Arg dibasic convertase (NRD/Nardilysin) cleavage site (X-|-R-K or R-|-R-X).	(.RK)|(RR[^KR])	0.00746473
cic-tRD1	17	21	LIG_WD40_WDR5_VDV_2	WDR5 WD40 repeat (blade 5,6)-binding ligand	Fungi-specific variant of the WDR5-binding motif that binds to a cleft between blades 5 and 6 of the WD40 repeat domain of WDR5, opposite of the Win motif-binding site, to mediate assembly of histone modification complexes.	[EDSTY].{0,4}[VIPLA][TSDEKR][ILVA]	0.0467786
cic-tRD2	42	47	DOC_WW_Pin1_4	WW domain ligands	The Class IV WW domain interaction motif is recognised primarily by the Pin1 phosphorylation-dependent prolyl isomerase.	...([ST])P.	0.0154332
cic-tRD2	1	7	LIG_FHA_2	FHA phosphopeptide ligands	Phosphothreonine motif binding a subset of FHA domains that have a preference for an acidic amino acid at the pT+3 position.	..(T)..[DE].	0.00828644
cic-tRD2	4	10	MOD_PKA_2	PKA Phosphorylation site	Secondary preference for PKA-type AGC kinase phosphorylation.	.R.([ST])[^P]..	0.00945753
cic-tRD2	29	34	MOD_NEK2_1	NEK2 phosphorylation site	NEK2 phosphorylation motif with preferred Phe, Leu or Met in the -3 position to compensate for less favorable residues in the +1 and +2 position.	[FLM][^P][^P]([ST])[^DEP][^DE]	0.00979829
cic-tRD2	7	13	MOD_CK1_1	Casein kinase 1 (CK1) Phosphorylation site	CK1 phosphorylation site	S..([ST])...	0.0170407
cic-tRD2	43	47	LIG_SH2_CRK	Phosphotyrosine ligands bound by SH2 domains	CRK family SH2 domain binding motif.	(Y)[^EPILVFYW][^HDEW][PLIV][^DEW]	0.00151526
cic-tRD2	32	38	MOD_CK1_1	Casein kinase 1 (CK1) Phosphorylation site	CK1 phosphorylation site	S..([ST])...	0.0170407
cic-tRD2	42	46	LIG_LIR_Apic_2	Atg8 protein family ligands	Apicomplexa specific variant of the canonical LIR motif that binds to Atg8 protein family members to mediate processes involved in autophagy.	[EDST].{0,2}[WFY]..P	0.00337096
cic-tRD2	33	38	MOD_NEK2_1	NEK2 phosphorylation site	NEK2 phosphorylation motif with preferred Phe, Leu or Met in the -3 position to compensate for less favorable residues in the +1 and +2 position.	[FLM][^P][^P]([ST])[^DEP][^DE]	0.00979829
cic-tRD2	37	42	DOC_WW_Pin1_4	WW domain ligands	The Class IV WW domain interaction motif is recognised primarily by the Pin1 phosphorylation-dependent prolyl isomerase.	...([ST])P.	0.0154332
cic-tRD2	4	10	MOD_CK1_1	Casein kinase 1 (CK1) Phosphorylation site	CK1 phosphorylation site	S..([ST])...	0.0170407
cic-tRD2	37	40	MOD_GlcNHglycan	Glycosaminoglycan attachment site	Glycosaminoglycan attachment site	[ED]{0,3}.(S)[GA].	0.0179191
cic-tRD2	3	7	CLV_C14_Caspase3-7	Caspase cleavage motif	Caspase-3 and Caspase-7 cleavage site.	[DSTE][^P][^DEWHFYC]D[GSAN]	0.00309374
cic-tRD2	42	48	MOD_CK1_1	Casein kinase 1 (CK1) Phosphorylation site	CK1 phosphorylation site	S..([ST])...	0.0170407
cic-tRD2	7	14	MOD_CDK_SPxxK_3	CDK Phosphorylation Site	Longer version of the CDK phosphorylation site which shows specificity towards a lysine/arginine residue at position +4 after the phospho-Ser/Thr	...([ST])P..[RK]	0.00192872
cic-tRD2	37	41	MOD_DYRK1A_RPxSP_1	MOD_DYRK1A_RPxSP_1	Serine/Threonine residue phosphorylated by Argininine and Proline directed DYRK1A kinase.	R[PSVA].([ST])P	0.000313192
cic-tRD2	43	46	LIG_SH2_STAT5	Phosphotyrosine ligands bound by SH2 domains	STAT5 Src Homology 2 (SH2) domain binding motif.	(Y)[VLTFIC]..	0.00329587
cic-tRD2	37	41	CLV_PCSK_SKI1_1	PCSK cleavage site	Subtilisin/kexin isozyme-1 (SKI1) cleavage site ([RK]-X-[hydrophobic]-[LTKF]-|-X).	[RK].[AILMFV][LTKF].	0.00682053
cic-tRD2	39	43	DOC_USP7_MATH_1	USP7 binding motif	The USP7 MATH domain binding motif variant based on the MDM2 and p53 interactions.	[PA][^P][^FYWIL]S[^P]	0.0123885
cic-tRD2	37	43	MOD_ProDKin_1	MAPK Phosphorylation Site	Proline-Directed Kinase (e.g. MAPK) phosphorylation site in higher eukaryotes.	...([ST])P..	0.0154332
cic-tRD2	42	48	LIG_FHA_1	FHA phosphopeptide ligands	Phosphothreonine motif binding a subset of FHA domains that show a preference for a large aliphatic amino acid at the pT+3 position.	..(T)..[ILV].	0.00866224
cic-tRD2	37	44	MOD_GSK3_1	GSK3 phosphorylation site	GSK3 phosphorylation recognition site	...([ST])...[ST]	0.0267866
cic-tRD2	35	41	MOD_CK1_1	Casein kinase 1 (CK1) Phosphorylation site	CK1 phosphorylation site	S..([ST])...	0.0170407
cic-tRD2	29	36	LIG_SUMO_SIM_par_1	SUMO interaction site	Motif for the parallel beta augmentation mode of non-covalent binding to SUMO protein.	[DEST]{0,5}.[VILPTM][VIL][DESTVILMA][VIL].{0,1}[DEST]{1,10}	0.0045452
cic-tRD2	33	40	MOD_GSK3_1	GSK3 phosphorylation site	GSK3 phosphorylation recognition site	...([ST])...[ST]	0.0267866
cic-tRD2	35	42	MOD_GSK3_1	GSK3 phosphorylation site	GSK3 phosphorylation recognition site	...([ST])...[ST]	0.0267866
cic-tRD2	29	36	MOD_GSK3_1	GSK3 phosphorylation site	GSK3 phosphorylation recognition site	...([ST])...[ST]	0.0267866
cic-tRD2	1	2	DEG_Nend_UBRbox_2	N-degron	N-terminal motif that initiates protein degradation by binding to the UBR-box of N-recognins. This N-degron variant comprises N-terminal Asp or Glu as destabilizing residue.	^M{0,1}([ED]).	0.000253708
cic-tRD2	31	38	MOD_GSK3_1	GSK3 phosphorylation site	GSK3 phosphorylation recognition site	...([ST])...[ST]	0.0267866
cic-tRD2	40	46	LIG_LIR_Apic_2	Atg8 protein family ligands	Apicomplexa specific variant of the canonical LIR motif that binds to Atg8 protein family members to mediate processes involved in autophagy.	[EDST].{0,2}[WFY]..P	0.00337096
cic-tRD2	7	12	DOC_WW_Pin1_4	WW domain ligands	The Class IV WW domain interaction motif is recognised primarily by the Pin1 phosphorylation-dependent prolyl isomerase.	...([ST])P.	0.0154332
cic-tRD2	7	13	MOD_ProDKin_1	MAPK Phosphorylation Site	Proline-Directed Kinase (e.g. MAPK) phosphorylation site in higher eukaryotes.	...([ST])P..	0.0154332
cic-tRD2	22	26	CLV_C14_Caspase3-7	Caspase cleavage motif	Caspase-3 and Caspase-7 cleavage site.	[DSTE][^P][^DEWHFYC]D[GSAN]	0.00309374
cic-tRD2	42	48	MOD_ProDKin_1	MAPK Phosphorylation Site	Proline-Directed Kinase (e.g. MAPK) phosphorylation site in higher eukaryotes.	...([ST])P..	0.0154332
cic-tRD3	35	39	LIG_WD40_WDR5_VDV_2	WDR5 WD40 repeat (blade 5,6)-binding ligand	Fungi-specific variant of the WDR5-binding motif that binds to a cleft between blades 5 and 6 of the WD40 repeat domain of WDR5, opposite of the Win motif-binding site, to mediate assembly of histone modification complexes.	[EDSTY].{0,4}[VIPLA][TSDEKR][ILVA]	0.0467786
cic-tRD3	39	45	MOD_PIKK_1	PIKK phosphorylation site	(ST)Q motif which is phosphorylated by PIKK family members.	...([ST])Q..	0.00923011
cic-tRD3	2	8	LIG_SH3_3	SH3 ligand	This is the motif recognized by those SH3 domains with a non-canonical class I recognition specificity	...[PV]..P	0.0131729
cic-tRD3	22	29	MOD_GSK3_1	GSK3 phosphorylation site	GSK3 phosphorylation recognition site	...([ST])...[ST]	0.0267866
cic-tRD3	3	9	LIG_SH3_3	SH3 ligand	This is the motif recognized by those SH3 domains with a non-canonical class I recognition specificity	...[PV]..P	0.0131729
cic-tRD3	26	32	MOD_CK1_1	Casein kinase 1 (CK1) Phosphorylation site	CK1 phosphorylation site	S..([ST])...	0.0170407
cic-tRD3	18	25	MOD_GSK3_1	GSK3 phosphorylation site	GSK3 phosphorylation recognition site	...([ST])...[ST]	0.0267866
cic-tRD3	37	43	MOD_PKA_2	PKA Phosphorylation site	Secondary preference for PKA-type AGC kinase phosphorylation.	.R.([ST])[^P]..	0.00945753
cic-tRD3	23	29	MOD_CK1_1	Casein kinase 1 (CK1) Phosphorylation site	CK1 phosphorylation site	S..([ST])...	0.0170407
cic-tRD3	15	18	MOD_GlcNHglycan	Glycosaminoglycan attachment site	Glycosaminoglycan attachment site	[ED]{0,3}.(S)[GA].	0.0179191
cic-tRD3	32	38	LIG_FHA_1	FHA phosphopeptide ligands	Phosphothreonine motif binding a subset of FHA domains that show a preference for a large aliphatic amino acid at the pT+3 position.	..(T)..[ILV].	0.00866224
cic-tRD3	12	18	LIG_SH3_3	SH3 ligand	This is the motif recognized by those SH3 domains with a non-canonical class I recognition specificity	...[PV]..P	0.0131729
cic-tRD3	13	17	DOC_USP7_MATH_1	USP7 binding motif	The USP7 MATH domain binding motif variant based on the MDM2 and p53 interactions.	[PA][^P][^FYWIL]S[^P]	0.0123885
cic-tRD3	14	19	LIG_PTAP_UEV_1	UEV Domain binding PTAP motif	PTAP motif binds the N-terminal UEV domain of Tsg101.	.P[TS]AP.	0.000108061
cic-tRD3	20	23	MOD_GlcNHglycan	Glycosaminoglycan attachment site	Glycosaminoglycan attachment site	[ED]{0,3}.(S)[GA].	0.0179191
cic-tRD3	13	20	MOD_GSK3_1	GSK3 phosphorylation site	GSK3 phosphorylation recognition site	...([ST])...[ST]	0.0267866
cic-tRD3	17	24	MOD_GSK3_1	GSK3 phosphorylation site	GSK3 phosphorylation recognition site	...([ST])...[ST]	0.0267866
cic-tRD3	12	15	DOC_PP2B_LxvP_1	Calcineurin (PP2B)-docking motif LxvP	Docking motif in calcineurin substrates that binds at the interface of the catalytic CNA and regulatory CNB subunits.	L.[LIVAPM]P	0.00229635
cic-tRD3	1	7	LIG_SH3_3	SH3 ligand	This is the motif recognized by those SH3 domains with a non-canonical class I recognition specificity	...[PV]..P	0.0131729
cic-tRD3	34	39	LIG_WD40_WDR5_VDV_2	WDR5 WD40 repeat (blade 5,6)-binding ligand	Fungi-specific variant of the WDR5-binding motif that binds to a cleft between blades 5 and 6 of the WD40 repeat domain of WDR5, opposite of the Win motif-binding site, to mediate assembly of histone modification complexes.	[EDSTY].{0,4}[VIPLA][TSDEKR][ILVA]	0.0467786
cic-tRD3	32	38	MOD_Plk_4	Polo-like kinase phosphosites	Ser/Thr residue phosphorylated by Plk4	..[^IRFW]([ST])[ILMVFWY][ILMVFWY].	0.00601927
cic-tRD3	21	27	MOD_CK1_1	Casein kinase 1 (CK1) Phosphorylation site	CK1 phosphorylation site	S..([ST])...	0.0170407
cic-tRD3	11	17	LIG_WD40_WDR5_VDV_2	WDR5 WD40 repeat (blade 5,6)-binding ligand	Fungi-specific variant of the WDR5-binding motif that binds to a cleft between blades 5 and 6 of the WD40 repeat domain of WDR5, opposite of the Win motif-binding site, to mediate assembly of histone modification complexes.	[EDSTY].{0,4}[VIPLA][TSDEKR][ILVA]	0.0467786
cnc	34	40	LIG_SH3_3	SH3 ligand	This is the motif recognized by those SH3 domains with a non-canonical class I recognition specificity	...[PV]..P	0.0131729
cnc	36	41	LIG_PTAP_UEV_1	UEV Domain binding PTAP motif	PTAP motif binds the N-terminal UEV domain of Tsg101.	.P[TS]AP.	0.000108061
cnc	33	39	LIG_WD40_WDR5_VDV_2	WDR5 WD40 repeat (blade 5,6)-binding ligand	Fungi-specific variant of the WDR5-binding motif that binds to a cleft between blades 5 and 6 of the WD40 repeat domain of WDR5, opposite of the Win motif-binding site, to mediate assembly of histone modification complexes.	[EDSTY].{0,4}[VIPLA][TSDEKR][ILVA]	0.0467786
cnc	22	25	MOD_Cter_Amidation	Peptide Amidation Site	Peptide C-terminal amidation	(.)G[RK][RK]	0.00115503
cnc	4	13	LIG_14-3-3_CanoR_1	14-3-3 binding phosphopeptide motif	Canonical Arg-containing phospho-motif mediating a strong interaction with 14-3-3 proteins.	R[^DE]{0,2}[^DEPG]([ST])(([FWYLMV].)|([^PRIKGN]P)|([^PRIKGN].{2,4}[VILMFWYP]))	0.00447667
cnc	3	9	MOD_PKA_2	PKA Phosphorylation site	Secondary preference for PKA-type AGC kinase phosphorylation.	.R.([ST])[^P]..	0.00945753
cnc	28	34	MOD_ProDKin_1	MAPK Phosphorylation Site	Proline-Directed Kinase (e.g. MAPK) phosphorylation site in higher eukaryotes.	...([ST])P..	0.0154332
cnc	31	34	LIG_WD40_WDR5_VDV_2	WDR5 WD40 repeat (blade 5,6)-binding ligand	Fungi-specific variant of the WDR5-binding motif that binds to a cleft between blades 5 and 6 of the WD40 repeat domain of WDR5, opposite of the Win motif-binding site, to mediate assembly of histone modification complexes.	[EDSTY].{0,4}[VIPLA][TSDEKR][ILVA]	0.0467786
cnc	28	33	DOC_WW_Pin1_4	WW domain ligands	The Class IV WW domain interaction motif is recognised primarily by the Pin1 phosphorylation-dependent prolyl isomerase.	...([ST])P.	0.0154332
cnc	3	9	MOD_CK1_1	Casein kinase 1 (CK1) Phosphorylation site	CK1 phosphorylation site	S..([ST])...	0.0170407
cnc	6	12	MOD_CK1_1	Casein kinase 1 (CK1) Phosphorylation site	CK1 phosphorylation site	S..([ST])...	0.0170407
cnc	46	50	DOC_USP7_MATH_1	USP7 binding motif	The USP7 MATH domain binding motif variant based on the MDM2 and p53 interactions.	[PA][^P][^FYWIL]S[^P]	0.0123885
cnc	42	49	MOD_GSK3_1	GSK3 phosphorylation site	GSK3 phosphorylation recognition site	...([ST])...[ST]	0.0267866
cnc	32	35	MOD_GlcNHglycan	Glycosaminoglycan attachment site	Glycosaminoglycan attachment site	[ED]{0,3}.(S)[GA].	0.0179191
cnc	1	2	DEG_Nend_UBRbox_3	N-degron	N-terminal motif that initiates protein degradation by binding to the UBR-box of N-recognins. This N-degron variant comprises N-terminal Asn or Gln as destabilizing residue.	^M{0,1}([NQ]).	0.000164535
cnc	24	26	CLV_PCSK_KEX2_1	PCSK cleavage site	Yeast kexin 2 cleavage site (K-R-|-X or R-R-|-X).	[KR]R.	0.00797346
cnc	24	26	CLV_PCSK_PC1ET2_1	PCSK cleavage site	NEC1/NEC2 cleavage site (K-R-|-X).	KR.	0.00390277
cwo	34	40	MOD_Plk_1	Polo-like kinase phosphosites	Ser/Thr residue phosphorylated by the Plk1 kinase	.[DNE][^PG][ST](([FYILMVW]..)|([^PEDGKN][FWYLIVM]).)	0.00767434
cwo	43	50	MOD_GSK3_1	GSK3 phosphorylation site	GSK3 phosphorylation recognition site	...([ST])...[ST]	0.0267866
cwo	19	25	LIG_FHA_2	FHA phosphopeptide ligands	Phosphothreonine motif binding a subset of FHA domains that have a preference for an acidic amino acid at the pT+3 position.	..(T)..[DE].	0.00828644
cwo	43	49	MOD_CK1_1	Casein kinase 1 (CK1) Phosphorylation site	CK1 phosphorylation site	S..([ST])...	0.0170407
cwo	18	24	MOD_CK2_1	Casein kinase 2 (CK2) Phosphorylation site	Casein kinase 2 (CK2) phosphorylation site	...([ST])..E	0.0145681
cwo	1	2	DEG_Nend_UBRbox_3	N-degron	N-terminal motif that initiates protein degradation by binding to the UBR-box of N-recognins. This N-degron variant comprises N-terminal Asn or Gln as destabilizing residue.	^M{0,1}([NQ]).	0.000164535
cwo	5	9	DOC_USP7_UBL2_3	USP7 binding motif	The USP7 CTD domain binding motif variant based on the ICP0 and DNMT1 interactions	K...K	0.00374177
cwo	34	40	MOD_CK1_1	Casein kinase 1 (CK1) Phosphorylation site	CK1 phosphorylation site	S..([ST])...	0.0170407
cwo	39	45	DOC_PP2A_B56_1	PP2A holoenzyme B56-docking site	Docking site required for the regulatory subunit B56 of PP2A for protein dephosphorylation.	([LMFYWIC]..I.E)|(L..[IVLWC].E).	0.00145814
D12	1	5	DOC_USP7_UBL2_3	USP7 binding motif	The USP7 CTD domain binding motif variant based on the ICP0 and DNMT1 interactions	K...K	0.00374177
D12	37	40	TRG_ENDOCYTIC_2	Y-based sorting signal	Tyrosine-based sorting signal responsible for the interaction with mu subunit of AP (Adaptor Protein) complex	Y..[LMVIF]	0.00258749
D12	23	31	LIG_LIR_Gen_1	Atg8 protein family ligands	Canonical LIR motif that binds to Atg8/LC3 protein family members to mediate processes involved in autophagy.	[EDST].{0,2}[WFY][^RKPGWFY][^PG][ILVFM]((.{0,4}[PLAFIVMY])|($)|(.{0,3}[ED]))	0.00363118
D12	22	31	LIG_LIR_Gen_1	Atg8 protein family ligands	Canonical LIR motif that binds to Atg8/LC3 protein family members to mediate processes involved in autophagy.	[EDST].{0,2}[WFY][^RKPGWFY][^PG][ILVFM]((.{0,4}[PLAFIVMY])|($)|(.{0,3}[ED]))	0.00363118
D12	43	49	MOD_SUMO_rev_2	Sumoylation site	Inverted version of SUMOylation motif recognized for modification by SUMO-1	[SDE].{0,5}[DE].(K).{0,1}[AIFLMPSTV]	0.0128026
D12	1	3	DEG_Nend_UBRbox_1	N-degron	N-terminal motif that initiates protein degradation by binding to the UBR-box of N-recognins. This N-degron variant comprises N-terminal Arg or Lys as destabilizing residue.	^M{0,1}[RK][^P].	0.000206359
D12	41	49	MOD_SUMO_rev_2	Sumoylation site	Inverted version of SUMOylation motif recognized for modification by SUMO-1	[SDE].{0,5}[DE].(K).{0,1}[AIFLMPSTV]	0.0128026
D12	34	44	LIG_LIR_Gen_1	Atg8 protein family ligands	Canonical LIR motif that binds to Atg8/LC3 protein family members to mediate processes involved in autophagy.	[EDST].{0,2}[WFY][^RKPGWFY][^PG][ILVFM]((.{0,4}[PLAFIVMY])|($)|(.{0,3}[ED]))	0.00363118
D12	37	40	LIG_SH2_GRB2like	Phosphotyrosine ligands bound by SH2 domains	GRB2-like Src Homology 2 (SH2) domains binding motif	(Y)([EDST]|[MLIVAFYHQW])N.	0.000317478
D12	40	43	MOD_GlcNHglycan	Glycosaminoglycan attachment site	Glycosaminoglycan attachment site	[ED]{0,3}.(S)[GA].	0.0179191
D12	17	20	DOC_PP2B_LxvP_1	Calcineurin (PP2B)-docking motif LxvP	Docking motif in calcineurin substrates that binds at the interface of the catalytic CNA and regulatory CNB subunits.	L.[LIVAPM]P	0.00229635
D12	18	26	LIG_TRAF6	TRAF6 binding site	TRAF6 binding site. Members of the tumor necrosis factor receptor (TNFR) superfamily initiate intracellular signaling by recruiting the C-domain of the TNFR-associated factors (TRAFs) through their cytoplasmatic tails.	..P.E..[FYWHDE].	0.00171472
D12	12	18	MOD_Plk_4	Polo-like kinase phosphosites	Ser/Thr residue phosphorylated by Plk4	..[^IRFW]([ST])[ILMVFWY][ILMVFWY].	0.00601927
D12	38	42	DOC_USP7_MATH_1	USP7 binding motif	The USP7 MATH domain binding motif variant based on the MDM2 and p53 interactions.	[PA][^P][^FYWIL]S[^P]	0.0123885
D12	5	11	MOD_Plk_4	Polo-like kinase phosphosites	Ser/Thr residue phosphorylated by Plk4	..[^IRFW]([ST])[ILMVFWY][ILMVFWY].	0.00601927
D12	23	28	LIG_LIR_Nem_3	Atg8 protein family ligands	Nematode-specific variant of the canonical LIR motif that binds to Atg8 protein family members to mediate processes involved in autophagy.	[EDST].{0,2}[WFY]..[ILVFY]	0.0063621
D12	38	43	MOD_N-GLC_1	N-glycosylation site	Generic motif for N-glycosylation. It was shown that Trp, Asp, and Glu are uncommon before the Ser/Thr position. Efficient glycosylation usually occurs when ~60 residues or more separate the glycosylation acceptor site from the C-terminus.	.(N)[^P][ST]..	0.00501782
D12	34	37	LIG_HCF-1_HBM_1	HCF-1 binding motif	The DHxY Host Cell Factor-1 binding motif (HBM) interacts with the N-terminal kelch propeller domain of the cell cycle regulator HCF-1	[DE]H.Y	5.07386e-05
D12	22	28	LIG_LIR_Nem_3	Atg8 protein family ligands	Nematode-specific variant of the canonical LIR motif that binds to Atg8 protein family members to mediate processes involved in autophagy.	[EDST].{0,2}[WFY]..[ILVFY]	0.0063621
Dbx	29	34	MOD_NEK2_1	NEK2 phosphorylation site	NEK2 phosphorylation motif with preferred Phe, Leu or Met in the -3 position to compensate for less favorable residues in the +1 and +2 position.	[FLM][^P][^P]([ST])[^DEP][^DE]	0.00979829
Dbx	2	9	LIG_WD40_WDR5_VDV_2	WDR5 WD40 repeat (blade 5,6)-binding ligand	Fungi-specific variant of the WDR5-binding motif that binds to a cleft between blades 5 and 6 of the WD40 repeat domain of WDR5, opposite of the Win motif-binding site, to mediate assembly of histone modification complexes.	[EDSTY].{0,4}[VIPLA][TSDEKR][ILVA]	0.0467786
Dbx	35	39	DOC_USP7_UBL2_3	USP7 binding motif	The USP7 CTD domain binding motif variant based on the ICP0 and DNMT1 interactions	K...K	0.00374177
Dbx	20	24	LIG_WD40_WDR5_VDV_2	WDR5 WD40 repeat (blade 5,6)-binding ligand	Fungi-specific variant of the WDR5-binding motif that binds to a cleft between blades 5 and 6 of the WD40 repeat domain of WDR5, opposite of the Win motif-binding site, to mediate assembly of histone modification complexes.	[EDSTY].{0,4}[VIPLA][TSDEKR][ILVA]	0.0467786
Dbx	13	17	DOC_USP7_UBL2_3	USP7 binding motif	The USP7 CTD domain binding motif variant based on the ICP0 and DNMT1 interactions	K...K	0.00374177
Dbx	16	23	MOD_GSK3_1	GSK3 phosphorylation site	GSK3 phosphorylation recognition site	...([ST])...[ST]	0.0267866
Dbx	19	24	LIG_WD40_WDR5_VDV_2	WDR5 WD40 repeat (blade 5,6)-binding ligand	Fungi-specific variant of the WDR5-binding motif that binds to a cleft between blades 5 and 6 of the WD40 repeat domain of WDR5, opposite of the Win motif-binding site, to mediate assembly of histone modification complexes.	[EDSTY].{0,4}[VIPLA][TSDEKR][ILVA]	0.0467786
Dbx	41	44	LIG_WD40_WDR5_VDV_2	WDR5 WD40 repeat (blade 5,6)-binding ligand	Fungi-specific variant of the WDR5-binding motif that binds to a cleft between blades 5 and 6 of the WD40 repeat domain of WDR5, opposite of the Win motif-binding site, to mediate assembly of histone modification complexes.	[EDSTY].{0,4}[VIPLA][TSDEKR][ILVA]	0.0467786
Dbx	39	47	LIG_EH1_1	eh1 motif	The engrailed homology domain 1 motif is found in homeodomain containing active repressors and other transcription families, and allows for the recruitment of Groucho/TLE corepressors.	.[FYH].[IVM][^WFYP][^WFYP][ILM][ILMV].	7.85798e-05
Dbx	38	43	MOD_NEK2_1	NEK2 phosphorylation site	NEK2 phosphorylation motif with preferred Phe, Leu or Met in the -3 position to compensate for less favorable residues in the +1 and +2 position.	[FLM][^P][^P]([ST])[^DEP][^DE]	0.00979829
Dbx	35	42	LIG_SH3_4	SH3 ligand	This is the motif recognized by those SH3 domains with a non-canonical class II recognition specificity	KP..[QK]...	0.000678138
Dbx	18	24	LIG_WD40_WDR5_VDV_2	WDR5 WD40 repeat (blade 5,6)-binding ligand	Fungi-specific variant of the WDR5-binding motif that binds to a cleft between blades 5 and 6 of the WD40 repeat domain of WDR5, opposite of the Win motif-binding site, to mediate assembly of histone modification complexes.	[EDSTY].{0,4}[VIPLA][TSDEKR][ILVA]	0.0467786
Dbx	17	23	MOD_Plk_1	Polo-like kinase phosphosites	Ser/Thr residue phosphorylated by the Plk1 kinase	.[DNE][^PG][ST](([FYILMVW]..)|([^PEDGKN][FWYLIVM]).)	0.00767434
Dbx	40	45	MOD_NEK2_1	NEK2 phosphorylation site	NEK2 phosphorylation motif with preferred Phe, Leu or Met in the -3 position to compensate for less favorable residues in the +1 and +2 position.	[FLM][^P][^P]([ST])[^DEP][^DE]	0.00979829
Dbx	1	4	LIG_BIR_II_1	IAP-binding motif (IBM)	These IBMs are found in pro-apoptotic proteins and function in the abrogation of caspase inhibition by Inhibitor of Apoptosis Proteins (IAPs) in apoptotic cells. The motif binds specifically to type II BIR domains.	^M{0,1}[AS]...	0.000325202
Dbx	24	30	MOD_Plk_4	Polo-like kinase phosphosites	Ser/Thr residue phosphorylated by Plk4	..[^IRFW]([ST])[ILMVFWY][ILMVFWY].	0.00601927
Dbx	8	14	LIG_WD40_WDR5_VDV_2	WDR5 WD40 repeat (blade 5,6)-binding ligand	Fungi-specific variant of the WDR5-binding motif that binds to a cleft between blades 5 and 6 of the WD40 repeat domain of WDR5, opposite of the Win motif-binding site, to mediate assembly of histone modification complexes.	[EDSTY].{0,4}[VIPLA][TSDEKR][ILVA]	0.0467786
Dbx	4	11	LIG_WD40_WDR5_VDV_2	WDR5 WD40 repeat (blade 5,6)-binding ligand	Fungi-specific variant of the WDR5-binding motif that binds to a cleft between blades 5 and 6 of the WD40 repeat domain of WDR5, opposite of the Win motif-binding site, to mediate assembly of histone modification complexes.	[EDSTY].{0,4}[VIPLA][TSDEKR][ILVA]	0.0467786
Dbx	5	11	LIG_WD40_WDR5_VDV_2	WDR5 WD40 repeat (blade 5,6)-binding ligand	Fungi-specific variant of the WDR5-binding motif that binds to a cleft between blades 5 and 6 of the WD40 repeat domain of WDR5, opposite of the Win motif-binding site, to mediate assembly of histone modification complexes.	[EDSTY].{0,4}[VIPLA][TSDEKR][ILVA]	0.0467786
Dbx	12	15	MOD_SUMO_for_1	Sumoylation site	Motif recognised for modification by SUMO-1	[VILMAFP](K).E	0.001914
Dbx	20	27	MOD_GSK3_1	GSK3 phosphorylation site	GSK3 phosphorylation recognition site	...([ST])...[ST]	0.0267866
Dbx	35	39	CLV_PCSK_SKI1_1	PCSK cleavage site	Subtilisin/kexin isozyme-1 (SKI1) cleavage site ([RK]-X-[hydrophobic]-[LTKF]-|-X).	[RK].[AILMFV][LTKF].	0.00682053
Dbx	20	26	MOD_CK1_1	Casein kinase 1 (CK1) Phosphorylation site	CK1 phosphorylation site	S..([ST])...	0.0170407
Dbx	42	45	MOD_GlcNHglycan	Glycosaminoglycan attachment site	Glycosaminoglycan attachment site	[ED]{0,3}.(S)[GA].	0.0179191
disco	12	18	MOD_PKA_2	PKA Phosphorylation site	Secondary preference for PKA-type AGC kinase phosphorylation.	.R.([ST])[^P]..	0.00945753
disco	1	4	LIG_BIR_II_1	IAP-binding motif (IBM)	These IBMs are found in pro-apoptotic proteins and function in the abrogation of caspase inhibition by Inhibitor of Apoptosis Proteins (IAPs) in apoptotic cells. The motif binds specifically to type II BIR domains.	^M{0,1}[AS]...	0.000325202
disco	5	10	MOD_NEK2_1	NEK2 phosphorylation site	NEK2 phosphorylation motif with preferred Phe, Leu or Met in the -3 position to compensate for less favorable residues in the +1 and +2 position.	[FLM][^P][^P]([ST])[^DEP][^DE]	0.00979829
disco	12	14	CLV_PCSK_KEX2_1	PCSK cleavage site	Yeast kexin 2 cleavage site (K-R-|-X or R-R-|-X).	[KR]R.	0.00797346
disco	12	18	MOD_PKA_1	PKA Phosphorylation site	Main preference for PKA-type AGC kinase phosphorylation.	[RK][RK].([ST])[^P]..	0.00231509
disco	11	13	CLV_PCSK_KEX2_1	PCSK cleavage site	Yeast kexin 2 cleavage site (K-R-|-X or R-R-|-X).	[KR]R.	0.00797346
disco	10	16	MOD_LATS_1	LATS kinase phosphorylation motif	The LATS phosphorylation motif is recognised by the LATS kinases for Ser/Thr phosphorylation. Substrates are often found toward the end of the Hippo signalling pathway.	H.[KR]..([ST])[^P]	0.000477646
disco	11	13	CLV_PCSK_PC1ET2_1	PCSK cleavage site	NEC1/NEC2 cleavage site (K-R-|-X).	KR.	0.00390277
disco	40	46	MOD_CK2_1	Casein kinase 2 (CK2) Phosphorylation site	Casein kinase 2 (CK2) phosphorylation site	...([ST])..E	0.0145681
disco	10	15	TRG_NLS_MonoCore_2	NLS classical Nuclear Localization Signals	Monopartite variant of the classical basically charged NLS. Strong core version.	[^DE]((K[RK])|(RK))[KRP][KR][^DE]	0.000234485
disco	5	11	MOD_Plk_1	Polo-like kinase phosphosites	Ser/Thr residue phosphorylated by the Plk1 kinase	.[DNE][^PG][ST](([FYILMVW]..)|([^PEDGKN][FWYLIVM]).)	0.00767434
disco	10	16	TRG_NLS_MonoExtC_3	NLS classical Nuclear Localization Signals	Monopartite variant of the classical basically charged NLS. C-extended version.	[^DE]((K[RK])|(RK))(([^DE][KR])|([KR][^DE]))(([PKR])|([^DE][DE]))	0.000725182
disco	40	46	MOD_Plk_2-3	Polo-like kinase phosphosites	Ser/Thr residue phosphorylated by Plk2 and Plk3	[DE]..([ST])[EDILMVFWY](([DE].)|(.[DE]))	0.002175
disco	12	14	CLV_NRD_NRD_1	NRD cleavage site	N-Arg dibasic convertase (NRD/Nardilysin) cleavage site (X-|-R-K or R-|-R-X).	(.RK)|(RR[^KR])	0.00746473
dmrt11E	14	20	LIG_SH3_3	SH3 ligand	This is the motif recognized by those SH3 domains with a non-canonical class I recognition specificity	...[PV]..P	0.0131729
dmrt11E	31	37	MOD_CK1_1	Casein kinase 1 (CK1) Phosphorylation site	CK1 phosphorylation site	S..([ST])...	0.0170407
dmrt11E	43	49	MOD_CK1_1	Casein kinase 1 (CK1) Phosphorylation site	CK1 phosphorylation site	S..([ST])...	0.0170407
dmrt11E	37	43	DOC_PP1_RVXF_1	PP1-docking motif RVXF	Protein phosphatase 1 catalytic subunit (PP1c) interacting motif binds targeting proteins that dock to the substrate for dephosphorylation. The motif defined is [RK]{0,1}[VI][^P][FW].	..[RK].{0,1}[VIL][^P][FW].	0.000830144
dmrt11E	4	7	TRG_ENDOCYTIC_2	Y-based sorting signal	Tyrosine-based sorting signal responsible for the interaction with mu subunit of AP (Adaptor Protein) complex	Y..[LMVIF]	0.00258749
dmrt11E	22	28	DEG_SCF_FBW7_1	SCF ubiquitin ligase binding Phosphodegrons	The TPxxS phospho-dependent degron binds the FBW7 F box proteins of the SCF (Skp1_Cullin-Fbox) complex.	[LIVMP].{0,2}(T)P..([ST])	0.000713833
dmrt11E	34	40	LIG_WD40_WDR5_VDV_2	WDR5 WD40 repeat (blade 5,6)-binding ligand	Fungi-specific variant of the WDR5-binding motif that binds to a cleft between blades 5 and 6 of the WD40 repeat domain of WDR5, opposite of the Win motif-binding site, to mediate assembly of histone modification complexes.	[EDSTY].{0,4}[VIPLA][TSDEKR][ILVA]	0.0467786
dmrt11E	13	16	DOC_PP2B_LxvP_1	Calcineurin (PP2B)-docking motif LxvP	Docking motif in calcineurin substrates that binds at the interface of the catalytic CNA and regulatory CNB subunits.	L.[LIVAPM]P	0.00229635
dmrt11E	8	14	LIG_FHA_1	FHA phosphopeptide ligands	Phosphothreonine motif binding a subset of FHA domains that show a preference for a large aliphatic amino acid at the pT+3 position.	..(T)..[ILV].	0.00866224
dmrt11E	41	49	LIG_EH1_1	eh1 motif	The engrailed homology domain 1 motif is found in homeodomain containing active repressors and other transcription families, and allows for the recruitment of Groucho/TLE corepressors.	.[FYH].[IVM][^WFYP][^WFYP][ILM][ILMV].	7.85798e-05
dmrt11E	10	15	LIG_WD40_WDR5_VDV_2	WDR5 WD40 repeat (blade 5,6)-binding ligand	Fungi-specific variant of the WDR5-binding motif that binds to a cleft between blades 5 and 6 of the WD40 repeat domain of WDR5, opposite of the Win motif-binding site, to mediate assembly of histone modification complexes.	[EDSTY].{0,4}[VIPLA][TSDEKR][ILVA]	0.0467786
dmrt11E	36	42	DOC_MAPK_gen_1	MAPK docking motifs	MAPK interacting molecules (e.g. MAPKKs, substrates, phosphatases) carry docking motif that help to regulate specific interaction in the MAPK cascade. The classic motif approximates (R/K)xxxx#x# where # is a hydrophobic residue.	[KR]{0,2}[KR].{0,2}[KR].{2,4}[ILVM].[ILVF]	0.0043238
dmrt11E	4	11	LIG_WD40_WDR5_VDV_2	WDR5 WD40 repeat (blade 5,6)-binding ligand	Fungi-specific variant of the WDR5-binding motif that binds to a cleft between blades 5 and 6 of the WD40 repeat domain of WDR5, opposite of the Win motif-binding site, to mediate assembly of histone modification complexes.	[EDSTY].{0,4}[VIPLA][TSDEKR][ILVA]	0.0467786
dmrt11E	1	2	DEG_Nend_UBRbox_3	N-degron	N-terminal motif that initiates protein degradation by binding to the UBR-box of N-recognins. This N-degron variant comprises N-terminal Asn or Gln as destabilizing residue.	^M{0,1}([NQ]).	0.000164535
dmrt11E	22	28	LIG_FHA_1	FHA phosphopeptide ligands	Phosphothreonine motif binding a subset of FHA domains that show a preference for a large aliphatic amino acid at the pT+3 position.	..(T)..[ILV].	0.00866224
dmrt11E	33	36	MOD_GlcNHglycan	Glycosaminoglycan attachment site	Glycosaminoglycan attachment site	[ED]{0,3}.(S)[GA].	0.0179191
dmrt11E	25	32	MOD_GSK3_1	GSK3 phosphorylation site	GSK3 phosphorylation recognition site	...([ST])...[ST]	0.0267866
dmrt11E	3	9	LIG_SH3_3	SH3 ligand	This is the motif recognized by those SH3 domains with a non-canonical class I recognition specificity	...[PV]..P	0.0131729
dmrt11E	43	49	MOD_Plk_4	Polo-like kinase phosphosites	Ser/Thr residue phosphorylated by Plk4	..[^IRFW]([ST])[ILMVFWY][ILMVFWY].	0.00601927
dmrt11E	7	14	MOD_GSK3_1	GSK3 phosphorylation site	GSK3 phosphorylation recognition site	...([ST])...[ST]	0.0267866
dmrt11E	34	37	MOD_Cter_Amidation	Peptide Amidation Site	Peptide C-terminal amidation	(.)G[RK][RK]	0.00115503
dmrt11E	6	12	LIG_SH3_3	SH3 ligand	This is the motif recognized by those SH3 domains with a non-canonical class I recognition specificity	...[PV]..P	0.0131729
dmrt11E	35	40	TRG_NLS_MonoCore_2	NLS classical Nuclear Localization Signals	Monopartite variant of the classical basically charged NLS. Strong core version.	[^DE]((K[RK])|(RK))[KRP][KR][^DE]	0.000234485
dmrt11E	11	18	MOD_GSK3_1	GSK3 phosphorylation site	GSK3 phosphorylation recognition site	...([ST])...[ST]	0.0267866
dmrt11E	22	27	DOC_CKS1_1	Cks1 ligand	Phospho-dependent motif that mediates docking of CDK substrates and regulators to cyclin-CDK-bound Cks1.	[MPVLIFWYQ].(T)P..	0.00199146
dmrt11E	21	27	MOD_ProDKin_1	MAPK Phosphorylation Site	Proline-Directed Kinase (e.g. MAPK) phosphorylation site in higher eukaryotes.	...([ST])P..	0.0154332
dmrt11E	21	26	DOC_WW_Pin1_4	WW domain ligands	The Class IV WW domain interaction motif is recognised primarily by the Pin1 phosphorylation-dependent prolyl isomerase.	...([ST])P.	0.0154332
dmrt11E	21	28	MOD_GSK3_1	GSK3 phosphorylation site	GSK3 phosphorylation recognition site	...([ST])...[ST]	0.0267866
Doc1	42	50	LIG_EH1_1	eh1 motif	The engrailed homology domain 1 motif is found in homeodomain containing active repressors and other transcription families, and allows for the recruitment of Groucho/TLE corepressors.	.[FYH].[IVM][^WFYP][^WFYP][ILM][ILMV].	7.85798e-05
Doc1	39	41	CLV_PCSK_PC1ET2_1	PCSK cleavage site	NEC1/NEC2 cleavage site (K-R-|-X).	KR.	0.00390277
Doc1	35	42	MOD_GSK3_1	GSK3 phosphorylation site	GSK3 phosphorylation recognition site	...([ST])...[ST]	0.0267866
Doc1	4	11	MOD_GSK3_1	GSK3 phosphorylation site	GSK3 phosphorylation recognition site	...([ST])...[ST]	0.0267866
Doc1	24	31	MOD_GSK3_1	GSK3 phosphorylation site	GSK3 phosphorylation recognition site	...([ST])...[ST]	0.0267866
Doc1	39	41	CLV_PCSK_KEX2_1	PCSK cleavage site	Yeast kexin 2 cleavage site (K-R-|-X or R-R-|-X).	[KR]R.	0.00797346
Doc1	42	47	LIG_WD40_WDR5_VDV_2	WDR5 WD40 repeat (blade 5,6)-binding ligand	Fungi-specific variant of the WDR5-binding motif that binds to a cleft between blades 5 and 6 of the WD40 repeat domain of WDR5, opposite of the Win motif-binding site, to mediate assembly of histone modification complexes.	[EDSTY].{0,4}[VIPLA][TSDEKR][ILVA]	0.0467786
Doc1	32	36	DOC_USP7_MATH_1	USP7 binding motif	The USP7 MATH domain binding motif variant based on the MDM2 and p53 interactions.	[PA][^P][^FYWIL]S[^P]	0.0123885
Doc1	11	17	LIG_SH3_3	SH3 ligand	This is the motif recognized by those SH3 domains with a non-canonical class I recognition specificity	...[PV]..P	0.0131729
Doc1	24	30	MOD_ProDKin_1	MAPK Phosphorylation Site	Proline-Directed Kinase (e.g. MAPK) phosphorylation site in higher eukaryotes.	...([ST])P..	0.0154332
Doc1	17	23	MOD_PIKK_1	PIKK phosphorylation site	(ST)Q motif which is phosphorylated by PIKK family members.	...([ST])Q..	0.00923011
Doc1	28	35	MOD_GSK3_1	GSK3 phosphorylation site	GSK3 phosphorylation recognition site	...([ST])...[ST]	0.0267866
Doc1	39	45	MOD_PKA_1	PKA Phosphorylation site	Main preference for PKA-type AGC kinase phosphorylation.	[RK][RK].([ST])[^P]..	0.00231509
Doc1	28	34	MOD_ProDKin_1	MAPK Phosphorylation Site	Proline-Directed Kinase (e.g. MAPK) phosphorylation site in higher eukaryotes.	...([ST])P..	0.0154332
Doc1	43	48	MOD_NEK2_1	NEK2 phosphorylation site	NEK2 phosphorylation motif with preferred Phe, Leu or Met in the -3 position to compensate for less favorable residues in the +1 and +2 position.	[FLM][^P][^P]([ST])[^DEP][^DE]	0.00979829
Doc1	44	47	LIG_WD40_WDR5_VDV_2	WDR5 WD40 repeat (blade 5,6)-binding ligand	Fungi-specific variant of the WDR5-binding motif that binds to a cleft between blades 5 and 6 of the WD40 repeat domain of WDR5, opposite of the Win motif-binding site, to mediate assembly of histone modification complexes.	[EDSTY].{0,4}[VIPLA][TSDEKR][ILVA]	0.0467786
Doc1	7	12	LIG_WD40_WDR5_VDV_2	WDR5 WD40 repeat (blade 5,6)-binding ligand	Fungi-specific variant of the WDR5-binding motif that binds to a cleft between blades 5 and 6 of the WD40 repeat domain of WDR5, opposite of the Win motif-binding site, to mediate assembly of histone modification complexes.	[EDSTY].{0,4}[VIPLA][TSDEKR][ILVA]	0.0467786
Doc1	32	38	MOD_PKA_2	PKA Phosphorylation site	Secondary preference for PKA-type AGC kinase phosphorylation.	.R.([ST])[^P]..	0.00945753
Doc1	26	32	MOD_CK1_1	Casein kinase 1 (CK1) Phosphorylation site	CK1 phosphorylation site	S..([ST])...	0.0170407
Doc1	22	26	DOC_USP7_MATH_1	USP7 binding motif	The USP7 MATH domain binding motif variant based on the MDM2 and p53 interactions.	[PA][^P][^FYWIL]S[^P]	0.0123885
Doc1	39	46	MOD_GSK3_1	GSK3 phosphorylation site	GSK3 phosphorylation recognition site	...([ST])...[ST]	0.0267866
Doc1	28	33	DOC_WW_Pin1_4	WW domain ligands	The Class IV WW domain interaction motif is recognised primarily by the Pin1 phosphorylation-dependent prolyl isomerase.	...([ST])P.	0.0154332
Doc1	23	27	DEG_SPOP_SBC_1	SPOP SBC docking motif	The S/T rich motif known as the SPOP-binding consensus (SBC) of the MATH-BTB protein, SPOP, is present in substrates that undergo SPOP/Cul3-dependant ubiquitination.	[AVP].[ST][ST][ST]	0.000937963
Doc1	34	38	DOC_USP7_MATH_1	USP7 binding motif	The USP7 MATH domain binding motif variant based on the MDM2 and p53 interactions.	[PA][^P][^FYWIL]S[^P]	0.0123885
Doc1	35	41	MOD_CK1_1	Casein kinase 1 (CK1) Phosphorylation site	CK1 phosphorylation site	S..([ST])...	0.0170407
Doc1	33	43	LIG_14-3-3_CanoR_1	14-3-3 binding phosphopeptide motif	Canonical Arg-containing phospho-motif mediating a strong interaction with 14-3-3 proteins.	R[^DE]{0,2}[^DEPG]([ST])(([FWYLMV].)|([^PRIKGN]P)|([^PRIKGN].{2,4}[VILMFWYP]))	0.00447667
Doc1	22	29	MOD_GSK3_1	GSK3 phosphorylation site	GSK3 phosphorylation recognition site	...([ST])...[ST]	0.0267866
Doc1	13	18	DOC_WW_Pin1_4	WW domain ligands	The Class IV WW domain interaction motif is recognised primarily by the Pin1 phosphorylation-dependent prolyl isomerase.	...([ST])P.	0.0154332
Doc1	17	21	DOC_USP7_MATH_1	USP7 binding motif	The USP7 MATH domain binding motif variant based on the MDM2 and p53 interactions.	[PA][^P][^FYWIL]S[^P]	0.0123885
Doc1	13	19	MOD_ProDKin_1	MAPK Phosphorylation Site	Proline-Directed Kinase (e.g. MAPK) phosphorylation site in higher eukaryotes.	...([ST])P..	0.0154332
Doc1	23	30	MOD_GSK3_1	GSK3 phosphorylation site	GSK3 phosphorylation recognition site	...([ST])...[ST]	0.0267866
Doc1	34	38	DEG_SPOP_SBC_1	SPOP SBC docking motif	The S/T rich motif known as the SPOP-binding consensus (SBC) of the MATH-BTB protein, SPOP, is present in substrates that undergo SPOP/Cul3-dependant ubiquitination.	[AVP].[ST][ST][ST]	0.000937963
Doc1	13	20	MOD_GSK3_1	GSK3 phosphorylation site	GSK3 phosphorylation recognition site	...([ST])...[ST]	0.0267866
Doc1	8	12	LIG_WD40_WDR5_VDV_2	WDR5 WD40 repeat (blade 5,6)-binding ligand	Fungi-specific variant of the WDR5-binding motif that binds to a cleft between blades 5 and 6 of the WD40 repeat domain of WDR5, opposite of the Win motif-binding site, to mediate assembly of histone modification complexes.	[EDSTY].{0,4}[VIPLA][TSDEKR][ILVA]	0.0467786
Doc1	39	45	MOD_PKA_2	PKA Phosphorylation site	Secondary preference for PKA-type AGC kinase phosphorylation.	.R.([ST])[^P]..	0.00945753
Doc1	45	48	MOD_GlcNHglycan	Glycosaminoglycan attachment site	Glycosaminoglycan attachment site	[ED]{0,3}.(S)[GA].	0.0179191
Doc1	28	33	MOD_CDK_SPK_2	CDK Phosphorylation Site	Short version of the CDK phosphorylation site which shows specificity towards a lysine/arginine residue at the [ST] +2 position.	...([ST])P[RK]	0.00192872
Doc1	40	44	LIG_14-3-3_CanoR_1	14-3-3 binding phosphopeptide motif	Canonical Arg-containing phospho-motif mediating a strong interaction with 14-3-3 proteins.	R[^DE]{0,2}[^DEPG]([ST])(([FWYLMV].)|([^PRIKGN]P)|([^PRIKGN].{2,4}[VILMFWYP]))	0.00447667
Doc1	45	50	LIG_PDZ_Class_2	PDZ domain ligands	The C-terminal class 2 PDZ-binding motif is classically represented by a pattern such as (VYF)X(VIL)*	...[VLIFY].[ACVILF]$	7.88852e-05
Doc1	24	29	DOC_WW_Pin1_4	WW domain ligands	The Class IV WW domain interaction motif is recognised primarily by the Pin1 phosphorylation-dependent prolyl isomerase.	...([ST])P.	0.0154332
Doc3	11	17	LIG_SH3_3	SH3 ligand	This is the motif recognized by those SH3 domains with a non-canonical class I recognition specificity	...[PV]..P	0.0131729
Doc3	12	18	MOD_ProDKin_1	MAPK Phosphorylation Site	Proline-Directed Kinase (e.g. MAPK) phosphorylation site in higher eukaryotes.	...([ST])P..	0.0154332
Doc3	21	24	LIG_WD40_WDR5_VDV_2	WDR5 WD40 repeat (blade 5,6)-binding ligand	Fungi-specific variant of the WDR5-binding motif that binds to a cleft between blades 5 and 6 of the WD40 repeat domain of WDR5, opposite of the Win motif-binding site, to mediate assembly of histone modification complexes.	[EDSTY].{0,4}[VIPLA][TSDEKR][ILVA]	0.0467786
Doc3	41	49	LIG_EH1_1	eh1 motif	The engrailed homology domain 1 motif is found in homeodomain containing active repressors and other transcription families, and allows for the recruitment of Groucho/TLE corepressors.	.[FYH].[IVM][^WFYP][^WFYP][ILM][ILMV].	7.85798e-05
Doc3	12	17	DOC_WW_Pin1_4	WW domain ligands	The Class IV WW domain interaction motif is recognised primarily by the Pin1 phosphorylation-dependent prolyl isomerase.	...([ST])P.	0.0154332
Doc3	37	41	DOC_USP7_MATH_1	USP7 binding motif	The USP7 MATH domain binding motif variant based on the MDM2 and p53 interactions.	[PA][^P][^FYWIL]S[^P]	0.0123885
Doc3	20	27	MOD_GSK3_1	GSK3 phosphorylation site	GSK3 phosphorylation recognition site	...([ST])...[ST]	0.0267866
Doc3	26	33	MOD_GSK3_1	GSK3 phosphorylation site	GSK3 phosphorylation recognition site	...([ST])...[ST]	0.0267866
Doc3	15	22	LIG_WD40_WDR5_VDV_2	WDR5 WD40 repeat (blade 5,6)-binding ligand	Fungi-specific variant of the WDR5-binding motif that binds to a cleft between blades 5 and 6 of the WD40 repeat domain of WDR5, opposite of the Win motif-binding site, to mediate assembly of histone modification complexes.	[EDSTY].{0,4}[VIPLA][TSDEKR][ILVA]	0.0467786
Doc3	10	16	LIG_SH3_3	SH3 ligand	This is the motif recognized by those SH3 domains with a non-canonical class I recognition specificity	...[PV]..P	0.0131729
Doc3	38	44	MOD_PKA_1	PKA Phosphorylation site	Main preference for PKA-type AGC kinase phosphorylation.	[RK][RK].([ST])[^P]..	0.00231509
Doc3	25	29	DEG_SPOP_SBC_1	SPOP SBC docking motif	The S/T rich motif known as the SPOP-binding consensus (SBC) of the MATH-BTB protein, SPOP, is present in substrates that undergo SPOP/Cul3-dependant ubiquitination.	[AVP].[ST][ST][ST]	0.000937963
Doc3	26	30	DEG_SPOP_SBC_1	SPOP SBC docking motif	The S/T rich motif known as the SPOP-binding consensus (SBC) of the MATH-BTB protein, SPOP, is present in substrates that undergo SPOP/Cul3-dependant ubiquitination.	[AVP].[ST][ST][ST]	0.000937963
Doc3	13	19	LIG_SH3_3	SH3 ligand	This is the motif recognized by those SH3 domains with a non-canonical class I recognition specificity	...[PV]..P	0.0131729
Doc3	38	44	MOD_PKA_2	PKA Phosphorylation site	Secondary preference for PKA-type AGC kinase phosphorylation.	.R.([ST])[^P]..	0.00945753
Doc3	38	40	CLV_PCSK_KEX2_1	PCSK cleavage site	Yeast kexin 2 cleavage site (K-R-|-X or R-R-|-X).	[KR]R.	0.00797346
Doc3	8	14	LIG_SH3_3	SH3 ligand	This is the motif recognized by those SH3 domains with a non-canonical class I recognition specificity	...[PV]..P	0.0131729
Doc3	5	11	LIG_SH3_3	SH3 ligand	This is the motif recognized by those SH3 domains with a non-canonical class I recognition specificity	...[PV]..P	0.0131729
Doc3	30	36	MOD_CK1_1	Casein kinase 1 (CK1) Phosphorylation site	CK1 phosphorylation site	S..([ST])...	0.0170407
Doc3	38	40	CLV_PCSK_PC1ET2_1	PCSK cleavage site	NEC1/NEC2 cleavage site (K-R-|-X).	KR.	0.00390277
Doc3	39	43	LIG_14-3-3_CanoR_1	14-3-3 binding phosphopeptide motif	Canonical Arg-containing phospho-motif mediating a strong interaction with 14-3-3 proteins.	R[^DE]{0,2}[^DEPG]([ST])(([FWYLMV].)|([^PRIKGN]P)|([^PRIKGN].{2,4}[VILMFWYP]))	0.00447667
Doc3	38	45	MOD_GSK3_1	GSK3 phosphorylation site	GSK3 phosphorylation recognition site	...([ST])...[ST]	0.0267866
Doc3	25	29	DOC_USP7_MATH_1	USP7 binding motif	The USP7 MATH domain binding motif variant based on the MDM2 and p53 interactions.	[PA][^P][^FYWIL]S[^P]	0.0123885
Doc3	27	33	MOD_CK1_1	Casein kinase 1 (CK1) Phosphorylation site	CK1 phosphorylation site	S..([ST])...	0.0170407
Doc3	40	46	MOD_CK1_1	Casein kinase 1 (CK1) Phosphorylation site	CK1 phosphorylation site	S..([ST])...	0.0170407
Doc3	26	30	DOC_USP7_MATH_1	USP7 binding motif	The USP7 MATH domain binding motif variant based on the MDM2 and p53 interactions.	[PA][^P][^FYWIL]S[^P]	0.0123885
Dr	40	46	MOD_CK1_1	Casein kinase 1 (CK1) Phosphorylation site	CK1 phosphorylation site	S..([ST])...	0.0170407
Dr	38	49	LIG_PCNA_yPIPBox_3	PCNA binding PIP Box	The PCNA binding motifs include the PIP Box, PIP degron and the APIM motif, and are found in proteins involved in DNA replication, repair, methylation and cell cycle control. This is the variant for the yeast PIPbox	([KR].{0,6}[QN].[^FHWY][LIVM][^P][^PFWYMLIV][FYLMWV][FYLMWVI])|([QN].[^FHWY][LIVM][^P][^PFWYMLIV][FYLMWV][FYLMWVI].{0,6}[KR])	0.00055754
Dr	37	43	MOD_Plk_1	Polo-like kinase phosphosites	Ser/Thr residue phosphorylated by the Plk1 kinase	.[DNE][^PG][ST](([FYILMVW]..)|([^PEDGKN][FWYLIVM]).)	0.00767434
Dr	30	37	MOD_GSK3_1	GSK3 phosphorylation site	GSK3 phosphorylation recognition site	...([ST])...[ST]	0.0267866
Dr	31	45	LIG_PCNA_yPIPBox_3	PCNA binding PIP Box	The PCNA binding motifs include the PIP Box, PIP degron and the APIM motif, and are found in proteins involved in DNA replication, repair, methylation and cell cycle control. This is the variant for the yeast PIPbox	([KR].{0,6}[QN].[^FHWY][LIVM][^P][^PFWYMLIV][FYLMWV][FYLMWVI])|([QN].[^FHWY][LIVM][^P][^PFWYMLIV][FYLMWV][FYLMWVI].{0,6}[KR])	0.00055754
Dr	40	44	LIG_WD40_WDR5_VDV_2	WDR5 WD40 repeat (blade 5,6)-binding ligand	Fungi-specific variant of the WDR5-binding motif that binds to a cleft between blades 5 and 6 of the WD40 repeat domain of WDR5, opposite of the Win motif-binding site, to mediate assembly of histone modification complexes.	[EDSTY].{0,4}[VIPLA][TSDEKR][ILVA]	0.0467786
Dr	34	40	MOD_CK1_1	Casein kinase 1 (CK1) Phosphorylation site	CK1 phosphorylation site	S..([ST])...	0.0170407
Dr	34	40	MOD_PKA_2	PKA Phosphorylation site	Secondary preference for PKA-type AGC kinase phosphorylation.	.R.([ST])[^P]..	0.00945753
Dr	19	25	LIG_SH3_3	SH3 ligand	This is the motif recognized by those SH3 domains with a non-canonical class I recognition specificity	...[PV]..P	0.0131729
Dr	29	34	MOD_NEK2_1	NEK2 phosphorylation site	NEK2 phosphorylation motif with preferred Phe, Leu or Met in the -3 position to compensate for less favorable residues in the +1 and +2 position.	[FLM][^P][^P]([ST])[^DEP][^DE]	0.00979829
Dr	45	50	MOD_NEK2_1	NEK2 phosphorylation site	NEK2 phosphorylation motif with preferred Phe, Leu or Met in the -3 position to compensate for less favorable residues in the +1 and +2 position.	[FLM][^P][^P]([ST])[^DEP][^DE]	0.00979829
Dr	35	45	LIG_PCNA_yPIPBox_3	PCNA binding PIP Box	The PCNA binding motifs include the PIP Box, PIP degron and the APIM motif, and are found in proteins involved in DNA replication, repair, methylation and cell cycle control. This is the variant for the yeast PIPbox	([KR].{0,6}[QN].[^FHWY][LIVM][^P][^PFWYMLIV][FYLMWV][FYLMWVI])|([QN].[^FHWY][LIVM][^P][^PFWYMLIV][FYLMWV][FYLMWVI].{0,6}[KR])	0.00055754
Dr	37	44	LIG_WD40_WDR5_VDV_2	WDR5 WD40 repeat (blade 5,6)-binding ligand	Fungi-specific variant of the WDR5-binding motif that binds to a cleft between blades 5 and 6 of the WD40 repeat domain of WDR5, opposite of the Win motif-binding site, to mediate assembly of histone modification complexes.	[EDSTY].{0,4}[VIPLA][TSDEKR][ILVA]	0.0467786
Dr	40	46	MOD_Plk_4	Polo-like kinase phosphosites	Ser/Thr residue phosphorylated by Plk4	..[^IRFW]([ST])[ILMVFWY][ILMVFWY].	0.00601927
Dr	31	37	LIG_FHA_1	FHA phosphopeptide ligands	Phosphothreonine motif binding a subset of FHA domains that show a preference for a large aliphatic amino acid at the pT+3 position.	..(T)..[ILV].	0.00866224
Dr	37	42	MOD_N-GLC_1	N-glycosylation site	Generic motif for N-glycosylation. It was shown that Trp, Asp, and Glu are uncommon before the Ser/Thr position. Efficient glycosylation usually occurs when ~60 residues or more separate the glycosylation acceptor site from the C-terminus.	.(N)[^P][ST]..	0.00501782
Dr	37	43	MOD_CK1_1	Casein kinase 1 (CK1) Phosphorylation site	CK1 phosphorylation site	S..([ST])...	0.0170407
Dr	38	46	LIG_EH1_1	eh1 motif	The engrailed homology domain 1 motif is found in homeodomain containing active repressors and other transcription families, and allows for the recruitment of Groucho/TLE corepressors.	.[FYH].[IVM][^WFYP][^WFYP][ILM][ILMV].	7.85798e-05
E(bx)	11	15	CLV_PCSK_SKI1_1	PCSK cleavage site	Subtilisin/kexin isozyme-1 (SKI1) cleavage site ([RK]-X-[hydrophobic]-[LTKF]-|-X).	[RK].[AILMFV][LTKF].	0.00682053
E(bx)	8	13	MOD_SUMO_rev_2	Sumoylation site	Inverted version of SUMOylation motif recognized for modification by SUMO-1	[SDE].{0,5}[DE].(K).{0,1}[AIFLMPSTV]	0.0128026
E(bx)	11	18	MOD_GSK3_1	GSK3 phosphorylation site	GSK3 phosphorylation recognition site	...([ST])...[ST]	0.0267866
E(bx)	39	42	LIG_SH2_GRB2like	Phosphotyrosine ligands bound by SH2 domains	GRB2-like Src Homology 2 (SH2) domains binding motif	(Y)([EDST]|[MLIVAFYHQW])N.	0.000317478
E(bx)	39	42	LIG_SH2_STAT5	Phosphotyrosine ligands bound by SH2 domains	STAT5 Src Homology 2 (SH2) domain binding motif.	(Y)[VLTFIC]..	0.00329587
E(bx)	45	50	LIG_PDZ_Class_2	PDZ domain ligands	The C-terminal class 2 PDZ-binding motif is classically represented by a pattern such as (VYF)X(VIL)*	...[VLIFY].[ACVILF]$	7.88852e-05
E(bx)	33	39	LIG_LIR_Nem_3	Atg8 protein family ligands	Nematode-specific variant of the canonical LIR motif that binds to Atg8 protein family members to mediate processes involved in autophagy.	[EDST].{0,2}[WFY]..[ILVFY]	0.0063621
E(bx)	22	27	MOD_N-GLC_1	N-glycosylation site	Generic motif for N-glycosylation. It was shown that Trp, Asp, and Glu are uncommon before the Ser/Thr position. Efficient glycosylation usually occurs when ~60 residues or more separate the glycosylation acceptor site from the C-terminus.	.(N)[^P][ST]..	0.00501782
E(bx)	43	49	LIG_FHA_1	FHA phosphopeptide ligands	Phosphothreonine motif binding a subset of FHA domains that show a preference for a large aliphatic amino acid at the pT+3 position.	..(T)..[ILV].	0.00866224
E(bx)	15	22	MOD_GSK3_1	GSK3 phosphorylation site	GSK3 phosphorylation recognition site	...([ST])...[ST]	0.0267866
E(bx)	39	42	LIG_SH2_STAT3	Phosphotyrosine ligands bound by SH2 domains	YXXQ motif found in the cytoplasmic region of cytokine receptors that bind STAT3 SH2 domain.	(Y)..Q	0.000797496
E(bx)	1	2	DEG_Nend_Nbox_1	N-degron	N-terminal motif that initiates protein degradation by binding to the N-box of N-recognins. This N-degron variant comprises N-terminal a bulky hydrophobic residue as destabilizing residue.	^M{0,1}[FYLIW][^P]	0.000230216
E5	19	26	MOD_GSK3_1	GSK3 phosphorylation site	GSK3 phosphorylation recognition site	...([ST])...[ST]	0.0267866
E5	13	20	MOD_GSK3_1	GSK3 phosphorylation site	GSK3 phosphorylation recognition site	...([ST])...[ST]	0.0267866
E5	43	50	MOD_GSK3_1	GSK3 phosphorylation site	GSK3 phosphorylation recognition site	...([ST])...[ST]	0.0267866
E5	32	38	DOC_PP1_RVXF_1	PP1-docking motif RVXF	Protein phosphatase 1 catalytic subunit (PP1c) interacting motif binds targeting proteins that dock to the substrate for dephosphorylation. The motif defined is [RK]{0,1}[VI][^P][FW].	..[RK].{0,1}[VIL][^P][FW].	0.000830144
E5	23	30	MOD_GSK3_1	GSK3 phosphorylation site	GSK3 phosphorylation recognition site	...([ST])...[ST]	0.0267866
E5	26	29	LIG_WD40_WDR5_VDV_2	WDR5 WD40 repeat (blade 5,6)-binding ligand	Fungi-specific variant of the WDR5-binding motif that binds to a cleft between blades 5 and 6 of the WD40 repeat domain of WDR5, opposite of the Win motif-binding site, to mediate assembly of histone modification complexes.	[EDSTY].{0,4}[VIPLA][TSDEKR][ILVA]	0.0467786
E5	17	24	MOD_GSK3_1	GSK3 phosphorylation site	GSK3 phosphorylation recognition site	...([ST])...[ST]	0.0267866
E5	14	18	DEG_SPOP_SBC_1	SPOP SBC docking motif	The S/T rich motif known as the SPOP-binding consensus (SBC) of the MATH-BTB protein, SPOP, is present in substrates that undergo SPOP/Cul3-dependant ubiquitination.	[AVP].[ST][ST][ST]	0.000937963
E5	15	21	LIG_WD40_WDR5_VDV_2	WDR5 WD40 repeat (blade 5,6)-binding ligand	Fungi-specific variant of the WDR5-binding motif that binds to a cleft between blades 5 and 6 of the WD40 repeat domain of WDR5, opposite of the Win motif-binding site, to mediate assembly of histone modification complexes.	[EDSTY].{0,4}[VIPLA][TSDEKR][ILVA]	0.0467786
E5	34	38	CLV_PCSK_SKI1_1	PCSK cleavage site	Subtilisin/kexin isozyme-1 (SKI1) cleavage site ([RK]-X-[hydrophobic]-[LTKF]-|-X).	[RK].[AILMFV][LTKF].	0.00682053
E5	4	11	MOD_GSK3_1	GSK3 phosphorylation site	GSK3 phosphorylation recognition site	...([ST])...[ST]	0.0267866
E5	8	15	MOD_GSK3_1	GSK3 phosphorylation site	GSK3 phosphorylation recognition site	...([ST])...[ST]	0.0267866
E5	6	10	DEG_SPOP_SBC_1	SPOP SBC docking motif	The S/T rich motif known as the SPOP-binding consensus (SBC) of the MATH-BTB protein, SPOP, is present in substrates that undergo SPOP/Cul3-dependant ubiquitination.	[AVP].[ST][ST][ST]	0.000937963
E5	7	13	MOD_CK1_1	Casein kinase 1 (CK1) Phosphorylation site	CK1 phosphorylation site	S..([ST])...	0.0170407
E5	24	29	LIG_WD40_WDR5_VDV_2	WDR5 WD40 repeat (blade 5,6)-binding ligand	Fungi-specific variant of the WDR5-binding motif that binds to a cleft between blades 5 and 6 of the WD40 repeat domain of WDR5, opposite of the Win motif-binding site, to mediate assembly of histone modification complexes.	[EDSTY].{0,4}[VIPLA][TSDEKR][ILVA]	0.0467786
E5	22	29	LIG_WD40_WDR5_VDV_2	WDR5 WD40 repeat (blade 5,6)-binding ligand	Fungi-specific variant of the WDR5-binding motif that binds to a cleft between blades 5 and 6 of the WD40 repeat domain of WDR5, opposite of the Win motif-binding site, to mediate assembly of histone modification complexes.	[EDSTY].{0,4}[VIPLA][TSDEKR][ILVA]	0.0467786
E5	15	22	MOD_GSK3_1	GSK3 phosphorylation site	GSK3 phosphorylation recognition site	...([ST])...[ST]	0.0267866
E5	27	31	DOC_USP7_MATH_1	USP7 binding motif	The USP7 MATH domain binding motif variant based on the MDM2 and p53 interactions.	[PA][^P][^FYWIL]S[^P]	0.0123885
E5	21	28	MOD_GSK3_1	GSK3 phosphorylation site	GSK3 phosphorylation recognition site	...([ST])...[ST]	0.0267866
E5	4	8	DOC_USP7_MATH_1	USP7 binding motif	The USP7 MATH domain binding motif variant based on the MDM2 and p53 interactions.	[PA][^P][^FYWIL]S[^P]	0.0123885
E5	20	27	LIG_WD40_WDR5_VDV_2	WDR5 WD40 repeat (blade 5,6)-binding ligand	Fungi-specific variant of the WDR5-binding motif that binds to a cleft between blades 5 and 6 of the WD40 repeat domain of WDR5, opposite of the Win motif-binding site, to mediate assembly of histone modification complexes.	[EDSTY].{0,4}[VIPLA][TSDEKR][ILVA]	0.0467786
E5	16	21	LIG_WD40_WDR5_VDV_2	WDR5 WD40 repeat (blade 5,6)-binding ligand	Fungi-specific variant of the WDR5-binding motif that binds to a cleft between blades 5 and 6 of the WD40 repeat domain of WDR5, opposite of the Win motif-binding site, to mediate assembly of histone modification complexes.	[EDSTY].{0,4}[VIPLA][TSDEKR][ILVA]	0.0467786
E5	8	14	MOD_CK1_1	Casein kinase 1 (CK1) Phosphorylation site	CK1 phosphorylation site	S..([ST])...	0.0170407
E5	23	29	LIG_WD40_WDR5_VDV_2	WDR5 WD40 repeat (blade 5,6)-binding ligand	Fungi-specific variant of the WDR5-binding motif that binds to a cleft between blades 5 and 6 of the WD40 repeat domain of WDR5, opposite of the Win motif-binding site, to mediate assembly of histone modification complexes.	[EDSTY].{0,4}[VIPLA][TSDEKR][ILVA]	0.0467786
E5	28	35	LIG_WD40_WDR5_VDV_2	WDR5 WD40 repeat (blade 5,6)-binding ligand	Fungi-specific variant of the WDR5-binding motif that binds to a cleft between blades 5 and 6 of the WD40 repeat domain of WDR5, opposite of the Win motif-binding site, to mediate assembly of histone modification complexes.	[EDSTY].{0,4}[VIPLA][TSDEKR][ILVA]	0.0467786
E5	18	21	LIG_WD40_WDR5_VDV_2	WDR5 WD40 repeat (blade 5,6)-binding ligand	Fungi-specific variant of the WDR5-binding motif that binds to a cleft between blades 5 and 6 of the WD40 repeat domain of WDR5, opposite of the Win motif-binding site, to mediate assembly of histone modification complexes.	[EDSTY].{0,4}[VIPLA][TSDEKR][ILVA]	0.0467786
E5	13	17	DOC_USP7_MATH_1	USP7 binding motif	The USP7 MATH domain binding motif variant based on the MDM2 and p53 interactions.	[PA][^P][^FYWIL]S[^P]	0.0123885
E5	15	21	MOD_CK1_1	Casein kinase 1 (CK1) Phosphorylation site	CK1 phosphorylation site	S..([ST])...	0.0170407
E5	38	44	MOD_CK1_1	Casein kinase 1 (CK1) Phosphorylation site	CK1 phosphorylation site	S..([ST])...	0.0170407
E5	36	44	LIG_EH1_1	eh1 motif	The engrailed homology domain 1 motif is found in homeodomain containing active repressors and other transcription families, and allows for the recruitment of Groucho/TLE corepressors.	.[FYH].[IVM][^WFYP][^WFYP][ILM][ILMV].	7.85798e-05
E5	27	30	MOD_GlcNHglycan	Glycosaminoglycan attachment site	Glycosaminoglycan attachment site	[ED]{0,3}.(S)[GA].	0.0179191
E5	5	10	MOD_NEK2_1	NEK2 phosphorylation site	NEK2 phosphorylation motif with preferred Phe, Leu or Met in the -3 position to compensate for less favorable residues in the +1 and +2 position.	[FLM][^P][^P]([ST])[^DEP][^DE]	0.00979829
E5	38	44	MOD_Plk_4	Polo-like kinase phosphosites	Ser/Thr residue phosphorylated by Plk4	..[^IRFW]([ST])[ILMVFWY][ILMVFWY].	0.00601927
E5	19	22	MOD_GlcNHglycan	Glycosaminoglycan attachment site	Glycosaminoglycan attachment site	[ED]{0,3}.(S)[GA].	0.0179191
E5	13	17	DEG_SPOP_SBC_1	SPOP SBC docking motif	The S/T rich motif known as the SPOP-binding consensus (SBC) of the MATH-BTB protein, SPOP, is present in substrates that undergo SPOP/Cul3-dependant ubiquitination.	[AVP].[ST][ST][ST]	0.000937963
E5	23	29	MOD_CK1_1	Casein kinase 1 (CK1) Phosphorylation site	CK1 phosphorylation site	S..([ST])...	0.0170407
E5	31	35	LIG_WD40_WDR5_VDV_2	WDR5 WD40 repeat (blade 5,6)-binding ligand	Fungi-specific variant of the WDR5-binding motif that binds to a cleft between blades 5 and 6 of the WD40 repeat domain of WDR5, opposite of the Win motif-binding site, to mediate assembly of histone modification complexes.	[EDSTY].{0,4}[VIPLA][TSDEKR][ILVA]	0.0467786
E5	17	21	LIG_WD40_WDR5_VDV_2	WDR5 WD40 repeat (blade 5,6)-binding ligand	Fungi-specific variant of the WDR5-binding motif that binds to a cleft between blades 5 and 6 of the WD40 repeat domain of WDR5, opposite of the Win motif-binding site, to mediate assembly of histone modification complexes.	[EDSTY].{0,4}[VIPLA][TSDEKR][ILVA]	0.0467786
E5	28	34	MOD_CK1_1	Casein kinase 1 (CK1) Phosphorylation site	CK1 phosphorylation site	S..([ST])...	0.0170407
E5	20	26	MOD_CK1_1	Casein kinase 1 (CK1) Phosphorylation site	CK1 phosphorylation site	S..([ST])...	0.0170407
E5	25	28	MOD_GlcNHglycan	Glycosaminoglycan attachment site	Glycosaminoglycan attachment site	[ED]{0,3}.(S)[GA].	0.0179191
E5	30	35	LIG_WD40_WDR5_VDV_2	WDR5 WD40 repeat (blade 5,6)-binding ligand	Fungi-specific variant of the WDR5-binding motif that binds to a cleft between blades 5 and 6 of the WD40 repeat domain of WDR5, opposite of the Win motif-binding site, to mediate assembly of histone modification complexes.	[EDSTY].{0,4}[VIPLA][TSDEKR][ILVA]	0.0467786
egg	29	34	MOD_NEK2_1	NEK2 phosphorylation site	NEK2 phosphorylation motif with preferred Phe, Leu or Met in the -3 position to compensate for less favorable residues in the +1 and +2 position.	[FLM][^P][^P]([ST])[^DEP][^DE]	0.00979829
egg	5	9	DOC_USP7_MATH_1	USP7 binding motif	The USP7 MATH domain binding motif variant based on the MDM2 and p53 interactions.	[PA][^P][^FYWIL]S[^P]	0.0123885
egg	32	39	MOD_GSK3_1	GSK3 phosphorylation site	GSK3 phosphorylation recognition site	...([ST])...[ST]	0.0267866
egg	3	6	MOD_GlcNHglycan	Glycosaminoglycan attachment site	Glycosaminoglycan attachment site	[ED]{0,3}.(S)[GA].	0.0179191
egg	1	3	DEG_Nend_UBRbox_1	N-degron	N-terminal motif that initiates protein degradation by binding to the UBR-box of N-recognins. This N-degron variant comprises N-terminal Arg or Lys as destabilizing residue.	^M{0,1}[RK][^P].	0.000206359
egg	40	49	MOD_SUMO_rev_2	Sumoylation site	Inverted version of SUMOylation motif recognized for modification by SUMO-1	[SDE].{0,5}[DE].(K).{0,1}[AIFLMPSTV]	0.0128026
egg	30	36	MOD_Plk_1	Polo-like kinase phosphosites	Ser/Thr residue phosphorylated by the Plk1 kinase	.[DNE][^PG][ST](([FYILMVW]..)|([^PEDGKN][FWYLIVM]).)	0.00767434
egg	38	44	MOD_CK2_1	Casein kinase 2 (CK2) Phosphorylation site	Casein kinase 2 (CK2) phosphorylation site	...([ST])..E	0.0145681
egg	29	36	MOD_GSK3_1	GSK3 phosphorylation site	GSK3 phosphorylation recognition site	...([ST])...[ST]	0.0267866
egg	33	39	MOD_ProDKin_1	MAPK Phosphorylation Site	Proline-Directed Kinase (e.g. MAPK) phosphorylation site in higher eukaryotes.	...([ST])P..	0.0154332
egg	10	14	DOC_USP7_UBL2_3	USP7 binding motif	The USP7 CTD domain binding motif variant based on the ICP0 and DNMT1 interactions	K...K	0.00374177
egg	11	17	LIG_WD40_WDR5_VDV_2	WDR5 WD40 repeat (blade 5,6)-binding ligand	Fungi-specific variant of the WDR5-binding motif that binds to a cleft between blades 5 and 6 of the WD40 repeat domain of WDR5, opposite of the Win motif-binding site, to mediate assembly of histone modification complexes.	[EDSTY].{0,4}[VIPLA][TSDEKR][ILVA]	0.0467786
egg	36	42	MOD_CK1_1	Casein kinase 1 (CK1) Phosphorylation site	CK1 phosphorylation site	S..([ST])...	0.0170407
egg	1	8	MOD_GSK3_1	GSK3 phosphorylation site	GSK3 phosphorylation recognition site	...([ST])...[ST]	0.0267866
egg	41	49	MOD_SUMO_rev_2	Sumoylation site	Inverted version of SUMOylation motif recognized for modification by SUMO-1	[SDE].{0,5}[DE].(K).{0,1}[AIFLMPSTV]	0.0128026
egg	9	15	LIG_SH3_3	SH3 ligand	This is the motif recognized by those SH3 domains with a non-canonical class I recognition specificity	...[PV]..P	0.0131729
egg	35	41	MOD_CK1_1	Casein kinase 1 (CK1) Phosphorylation site	CK1 phosphorylation site	S..([ST])...	0.0170407
egg	5	10	MOD_N-GLC_1	N-glycosylation site	Generic motif for N-glycosylation. It was shown that Trp, Asp, and Glu are uncommon before the Ser/Thr position. Efficient glycosylation usually occurs when ~60 residues or more separate the glycosylation acceptor site from the C-terminus.	.(N)[^P][ST]..	0.00501782
egg	32	38	MOD_CK1_1	Casein kinase 1 (CK1) Phosphorylation site	CK1 phosphorylation site	S..([ST])...	0.0170407
egg	33	39	MOD_CK1_1	Casein kinase 1 (CK1) Phosphorylation site	CK1 phosphorylation site	S..([ST])...	0.0170407
egg	1	7	MOD_CK2_1	Casein kinase 2 (CK2) Phosphorylation site	Casein kinase 2 (CK2) phosphorylation site	...([ST])..E	0.0145681
egg	44	49	MOD_SUMO_rev_2	Sumoylation site	Inverted version of SUMOylation motif recognized for modification by SUMO-1	[SDE].{0,5}[DE].(K).{0,1}[AIFLMPSTV]	0.0128026
egg	28	32	CLV_C14_Caspase3-7	Caspase cleavage motif	Caspase-3 and Caspase-7 cleavage site.	[DSTE][^P][^DEWHFYC]D[GSAN]	0.00309374
egg	33	38	DOC_WW_Pin1_4	WW domain ligands	The Class IV WW domain interaction motif is recognised primarily by the Pin1 phosphorylation-dependent prolyl isomerase.	...([ST])P.	0.0154332
egg	38	42	LIG_BRCT_BRCA1_1	BRCT phosphopeptide ligands	Phosphopeptide motif which directly interacts with the BRCT (carboxy-terminal) domain of the Breast Cancer Gene BRCA1 with low affinity	.(S)..F	0.00191152
Eip74EF	8	11	MOD_GlcNHglycan	Glycosaminoglycan attachment site	Glycosaminoglycan attachment site	[ED]{0,3}.(S)[GA].	0.0179191
Eip74EF	6	13	MOD_GSK3_1	GSK3 phosphorylation site	GSK3 phosphorylation recognition site	...([ST])...[ST]	0.0267866
Eip74EF	21	24	TRG_ER_diArg_1	di Arginine retention/retrieving signal	The di-Arg ER retention motif is defined by two consecutive arginine residues (RR) or with a single residue insertion (RXR). The motif is completed by an adjacent hydrophobic/arginine residue which may be on either side of the Arg pair.	([LIVMFYWPR]R[^YFWDE]{0,1}R)|(R[^YFWDE]{0,1}R[LIVMFYWPR])	0.00536927
Eip74EF	44	46	CLV_PCSK_KEX2_1	PCSK cleavage site	Yeast kexin 2 cleavage site (K-R-|-X or R-R-|-X).	[KR]R.	0.00797346
Eip74EF	2	4	TRG_ER_diArg_1	di Arginine retention/retrieving signal	The di-Arg ER retention motif is defined by two consecutive arginine residues (RR) or with a single residue insertion (RXR). The motif is completed by an adjacent hydrophobic/arginine residue which may be on either side of the Arg pair.	([LIVMFYWPR]R[^YFWDE]{0,1}R)|(R[^YFWDE]{0,1}R[LIVMFYWPR])	0.00536927
Eip74EF	2	4	CLV_PCSK_KEX2_1	PCSK cleavage site	Yeast kexin 2 cleavage site (K-R-|-X or R-R-|-X).	[KR]R.	0.00797346
Eip74EF	23	26	TRG_ER_diArg_1	di Arginine retention/retrieving signal	The di-Arg ER retention motif is defined by two consecutive arginine residues (RR) or with a single residue insertion (RXR). The motif is completed by an adjacent hydrophobic/arginine residue which may be on either side of the Arg pair.	([LIVMFYWPR]R[^YFWDE]{0,1}R)|(R[^YFWDE]{0,1}R[LIVMFYWPR])	0.00536927
Eip74EF	9	15	LIG_FHA_2	FHA phosphopeptide ligands	Phosphothreonine motif binding a subset of FHA domains that have a preference for an acidic amino acid at the pT+3 position.	..(T)..[DE].	0.00828644
Eip74EF	27	31	DOC_USP7_UBL2_3	USP7 binding motif	The USP7 CTD domain binding motif variant based on the ICP0 and DNMT1 interactions	K...K	0.00374177
Eip74EF	4	9	LIG_14-3-3_CanoR_1	14-3-3 binding phosphopeptide motif	Canonical Arg-containing phospho-motif mediating a strong interaction with 14-3-3 proteins.	R[^DE]{0,2}[^DEPG]([ST])(([FWYLMV].)|([^PRIKGN]P)|([^PRIKGN].{2,4}[VILMFWYP]))	0.00447667
Eip74EF	26	29	MOD_SUMO_for_1	Sumoylation site	Motif recognised for modification by SUMO-1	[VILMAFP](K).E	0.001914
Eip74EF	38	44	MOD_Plk_4	Polo-like kinase phosphosites	Ser/Thr residue phosphorylated by Plk4	..[^IRFW]([ST])[ILMVFWY][ILMVFWY].	0.00601927
Eip74EF	6	12	MOD_CK2_1	Casein kinase 2 (CK2) Phosphorylation site	Casein kinase 2 (CK2) phosphorylation site	...([ST])..E	0.0145681
Eip74EF	4	11	MOD_GSK3_1	GSK3 phosphorylation site	GSK3 phosphorylation recognition site	...([ST])...[ST]	0.0267866
Eip74EF	2	10	MOD_PKB_1	PKB Phosphorylation site	PKB Phosphorylation site	R.R..([ST])[^P]..	0.000603409
Eip74EF	33	37	MOD_GlcNHglycan	Glycosaminoglycan attachment site	Glycosaminoglycan attachment site	[ED]{0,3}.(S)[GA].	0.0179191
Eip74EF	13	19	MOD_CK1_1	Casein kinase 1 (CK1) Phosphorylation site	CK1 phosphorylation site	S..([ST])...	0.0170407
Eip74EF	45	50	LIG_PDZ_Class_1	PDZ domain ligands	The C-terminal class 1 PDZ-binding motif is classically represented by a pattern like (ST)X(VIL)*	...[ST].[ACVILF]$	7.25453e-05
Eip74EF	34	37	MOD_GlcNHglycan	Glycosaminoglycan attachment site	Glycosaminoglycan attachment site	[ED]{0,3}.(S)[GA].	0.0179191
Eip74EF	3	6	TRG_ER_diArg_1	di Arginine retention/retrieving signal	The di-Arg ER retention motif is defined by two consecutive arginine residues (RR) or with a single residue insertion (RXR). The motif is completed by an adjacent hydrophobic/arginine residue which may be on either side of the Arg pair.	([LIVMFYWPR]R[^YFWDE]{0,1}R)|(R[^YFWDE]{0,1}R[LIVMFYWPR])	0.00536927
Eip74EF	32	36	DOC_USP7_MATH_1	USP7 binding motif	The USP7 MATH domain binding motif variant based on the MDM2 and p53 interactions.	[PA][^P][^FYWIL]S[^P]	0.0123885
Eip74EF	3	9	LIG_14-3-3_CanoR_1	14-3-3 binding phosphopeptide motif	Canonical Arg-containing phospho-motif mediating a strong interaction with 14-3-3 proteins.	R[^DE]{0,2}[^DEPG]([ST])(([FWYLMV].)|([^PRIKGN]P)|([^PRIKGN].{2,4}[VILMFWYP]))	0.00447667
Eip74EF	27	34	LIG_SH3_4	SH3 ligand	This is the motif recognized by those SH3 domains with a non-canonical class II recognition specificity	KP..[QK]...	0.000678138
Eip74EF	3	5	CLV_NRD_NRD_1	NRD cleavage site	N-Arg dibasic convertase (NRD/Nardilysin) cleavage site (X-|-R-K or R-|-R-X).	(.RK)|(RR[^KR])	0.00746473
Eip74EF	4	12	MOD_PKB_1	PKB Phosphorylation site	PKB Phosphorylation site	R.R..([ST])[^P]..	0.000603409
Eip74EF	15	18	MOD_GlcNHglycan	Glycosaminoglycan attachment site	Glycosaminoglycan attachment site	[ED]{0,3}.(S)[GA].	0.0179191
Eip74EF	29	31	CLV_NRD_NRD_1	NRD cleavage site	N-Arg dibasic convertase (NRD/Nardilysin) cleavage site (X-|-R-K or R-|-R-X).	(.RK)|(RR[^KR])	0.00746473
Eip74EF	47	50	TRG_ENDOCYTIC_2	Y-based sorting signal	Tyrosine-based sorting signal responsible for the interaction with mu subunit of AP (Adaptor Protein) complex	Y..[LMVIF]	0.00258749
Eip74EF	3	5	CLV_PCSK_KEX2_1	PCSK cleavage site	Yeast kexin 2 cleavage site (K-R-|-X or R-R-|-X).	[KR]R.	0.00797346
Eip74EF	14	18	MOD_GlcNHglycan	Glycosaminoglycan attachment site	Glycosaminoglycan attachment site	[ED]{0,3}.(S)[GA].	0.0179191
Eip74EF	47	50	LIG_SH2_STAT5	Phosphotyrosine ligands bound by SH2 domains	STAT5 Src Homology 2 (SH2) domain binding motif.	(Y)[VLTFIC]..	0.00329587
Eip74EF	40	44	DOC_USP7_UBL2_3	USP7 binding motif	The USP7 CTD domain binding motif variant based on the ICP0 and DNMT1 interactions	K...K	0.00374177
Eip74EF	1	4	LIG_BIR_II_1	IAP-binding motif (IBM)	These IBMs are found in pro-apoptotic proteins and function in the abrogation of caspase inhibition by Inhibitor of Apoptosis Proteins (IAPs) in apoptotic cells. The motif binds specifically to type II BIR domains.	^M{0,1}[AS]...	0.000325202
Eip74EF	44	46	CLV_PCSK_PC1ET2_1	PCSK cleavage site	NEC1/NEC2 cleavage site (K-R-|-X).	KR.	0.00390277
Eip75B	7	9	CLV_PCSK_KEX2_1	PCSK cleavage site	Yeast kexin 2 cleavage site (K-R-|-X or R-R-|-X).	[KR]R.	0.00797346
Eip75B	45	49	DOC_USP7_MATH_1	USP7 binding motif	The USP7 MATH domain binding motif variant based on the MDM2 and p53 interactions.	[PA][^P][^FYWIL]S[^P]	0.0123885
Eip75B	35	38	TRG_ER_diArg_1	di Arginine retention/retrieving signal	The di-Arg ER retention motif is defined by two consecutive arginine residues (RR) or with a single residue insertion (RXR). The motif is completed by an adjacent hydrophobic/arginine residue which may be on either side of the Arg pair.	([LIVMFYWPR]R[^YFWDE]{0,1}R)|(R[^YFWDE]{0,1}R[LIVMFYWPR])	0.00536927
Eip75B	27	34	TRG_NLS_MonoExtN_4	NLS classical Nuclear Localization Signals	Monopartite variant of the classical basically charged NLS. N-extended version.	(([PKR].{0,1}[^DE])|([PKR]))((K[RK])|(RK))(([^DE][KR])|([KR][^DE]))[^DE]	0.00127639
Eip75B	15	20	MOD_NEK2_1	NEK2 phosphorylation site	NEK2 phosphorylation motif with preferred Phe, Leu or Met in the -3 position to compensate for less favorable residues in the +1 and +2 position.	[FLM][^P][^P]([ST])[^DEP][^DE]	0.00979829
Eip75B	27	34	LIG_SH3_4	SH3 ligand	This is the motif recognized by those SH3 domains with a non-canonical class II recognition specificity	KP..[QK]...	0.000678138
Eip75B	7	11	CLV_PCSK_SKI1_1	PCSK cleavage site	Subtilisin/kexin isozyme-1 (SKI1) cleavage site ([RK]-X-[hydrophobic]-[LTKF]-|-X).	[RK].[AILMFV][LTKF].	0.00682053
Eip75B	27	31	DOC_USP7_UBL2_3	USP7 binding motif	The USP7 CTD domain binding motif variant based on the ICP0 and DNMT1 interactions	K...K	0.00374177
Eip75B	28	34	TRG_NLS_MonoExtN_4	NLS classical Nuclear Localization Signals	Monopartite variant of the classical basically charged NLS. N-extended version.	(([PKR].{0,1}[^DE])|([PKR]))((K[RK])|(RK))(([^DE][KR])|([KR][^DE]))[^DE]	0.00127639
Eip75B	13	16	LIG_WW_1	WW domain ligands	PPXY is the motif recognized by WW domains of Group I	PP.Y	0.000125741
Eip75B	41	47	LIG_WD40_WDR5_VDV_2	WDR5 WD40 repeat (blade 5,6)-binding ligand	Fungi-specific variant of the WDR5-binding motif that binds to a cleft between blades 5 and 6 of the WD40 repeat domain of WDR5, opposite of the Win motif-binding site, to mediate assembly of histone modification complexes.	[EDSTY].{0,4}[VIPLA][TSDEKR][ILVA]	0.0467786
Eip75B	1	2	DEG_Nend_UBRbox_2	N-degron	N-terminal motif that initiates protein degradation by binding to the UBR-box of N-recognins. This N-degron variant comprises N-terminal Asp or Glu as destabilizing residue.	^M{0,1}([ED]).	0.000253708
Eip75B	17	23	MOD_Plk_2-3	Polo-like kinase phosphosites	Ser/Thr residue phosphorylated by Plk2 and Plk3	[DE]..([ST])[EDILMVFWY](([DE].)|(.[DE]))	0.002175
Eip75B	42	47	LIG_WD40_WDR5_VDV_2	WDR5 WD40 repeat (blade 5,6)-binding ligand	Fungi-specific variant of the WDR5-binding motif that binds to a cleft between blades 5 and 6 of the WD40 repeat domain of WDR5, opposite of the Win motif-binding site, to mediate assembly of histone modification complexes.	[EDSTY].{0,4}[VIPLA][TSDEKR][ILVA]	0.0467786
Eip75B	16	22	LIG_eIF4E_1	eIF4E binding motif	Motif binding to the dorsal surface of eIF4E.	Y....L[VILMF]	0.000189128
Eip75B	10	13	DOC_PP2B_LxvP_1	Calcineurin (PP2B)-docking motif LxvP	Docking motif in calcineurin substrates that binds at the interface of the catalytic CNA and regulatory CNB subunits.	L.[LIVAPM]P	0.00229635
Eip75B	16	22	LIG_FHA_1	FHA phosphopeptide ligands	Phosphothreonine motif binding a subset of FHA domains that show a preference for a large aliphatic amino acid at the pT+3 position.	..(T)..[ILV].	0.00866224
Eip75B	17	23	MOD_Plk_4	Polo-like kinase phosphosites	Ser/Thr residue phosphorylated by Plk4	..[^IRFW]([ST])[ILMVFWY][ILMVFWY].	0.00601927
Eip75B	39	45	LIG_WD40_WDR5_VDV_2	WDR5 WD40 repeat (blade 5,6)-binding ligand	Fungi-specific variant of the WDR5-binding motif that binds to a cleft between blades 5 and 6 of the WD40 repeat domain of WDR5, opposite of the Win motif-binding site, to mediate assembly of histone modification complexes.	[EDSTY].{0,4}[VIPLA][TSDEKR][ILVA]	0.0467786
Eip75B	7	9	CLV_PCSK_PC1ET2_1	PCSK cleavage site	NEC1/NEC2 cleavage site (K-R-|-X).	KR.	0.00390277
Eip75B	44	47	LIG_WD40_WDR5_VDV_2	WDR5 WD40 repeat (blade 5,6)-binding ligand	Fungi-specific variant of the WDR5-binding motif that binds to a cleft between blades 5 and 6 of the WD40 repeat domain of WDR5, opposite of the Win motif-binding site, to mediate assembly of histone modification complexes.	[EDSTY].{0,4}[VIPLA][TSDEKR][ILVA]	0.0467786
Eip93F	10	17	MOD_GSK3_1	GSK3 phosphorylation site	GSK3 phosphorylation recognition site	...([ST])...[ST]	0.0267866
Eip93F	13	19	MOD_CK1_1	Casein kinase 1 (CK1) Phosphorylation site	CK1 phosphorylation site	S..([ST])...	0.0170407
Eip93F	14	19	MOD_N-GLC_1	N-glycosylation site	Generic motif for N-glycosylation. It was shown that Trp, Asp, and Glu are uncommon before the Ser/Thr position. Efficient glycosylation usually occurs when ~60 residues or more separate the glycosylation acceptor site from the C-terminus.	.(N)[^P][ST]..	0.00501782
Eip93F	6	11	MOD_NEK2_1	NEK2 phosphorylation site	NEK2 phosphorylation motif with preferred Phe, Leu or Met in the -3 position to compensate for less favorable residues in the +1 and +2 position.	[FLM][^P][^P]([ST])[^DEP][^DE]	0.00979829
Eip93F	18	21	MOD_GlcNHglycan	Glycosaminoglycan attachment site	Glycosaminoglycan attachment site	[ED]{0,3}.(S)[GA].	0.0179191
Eip93F	36	44	LIG_14-3-3_CanoR_1	14-3-3 binding phosphopeptide motif	Canonical Arg-containing phospho-motif mediating a strong interaction with 14-3-3 proteins.	R[^DE]{0,2}[^DEPG]([ST])(([FWYLMV].)|([^PRIKGN]P)|([^PRIKGN].{2,4}[VILMFWYP]))	0.00447667
Eip93F	10	15	DOC_WW_Pin1_4	WW domain ligands	The Class IV WW domain interaction motif is recognised primarily by the Pin1 phosphorylation-dependent prolyl isomerase.	...([ST])P.	0.0154332
Eip93F	19	25	MOD_SUMO_rev_2	Sumoylation site	Inverted version of SUMOylation motif recognized for modification by SUMO-1	[SDE].{0,5}[DE].(K).{0,1}[AIFLMPSTV]	0.0128026
Eip93F	16	22	MOD_CK1_1	Casein kinase 1 (CK1) Phosphorylation site	CK1 phosphorylation site	S..([ST])...	0.0170407
Eip93F	29	36	MOD_CDK_SPxxK_3	CDK Phosphorylation Site	Longer version of the CDK phosphorylation site which shows specificity towards a lysine/arginine residue at position +4 after the phospho-Ser/Thr	...([ST])P..[RK]	0.00192872
Eip93F	3	8	LIG_WD40_WDR5_VDV_2	WDR5 WD40 repeat (blade 5,6)-binding ligand	Fungi-specific variant of the WDR5-binding motif that binds to a cleft between blades 5 and 6 of the WD40 repeat domain of WDR5, opposite of the Win motif-binding site, to mediate assembly of histone modification complexes.	[EDSTY].{0,4}[VIPLA][TSDEKR][ILVA]	0.0467786
Eip93F	34	37	MOD_Cter_Amidation	Peptide Amidation Site	Peptide C-terminal amidation	(.)G[RK][RK]	0.00115503
Eip93F	21	27	LIG_WD40_WDR5_VDV_2	WDR5 WD40 repeat (blade 5,6)-binding ligand	Fungi-specific variant of the WDR5-binding motif that binds to a cleft between blades 5 and 6 of the WD40 repeat domain of WDR5, opposite of the Win motif-binding site, to mediate assembly of histone modification complexes.	[EDSTY].{0,4}[VIPLA][TSDEKR][ILVA]	0.0467786
Eip93F	36	38	CLV_PCSK_KEX2_1	PCSK cleavage site	Yeast kexin 2 cleavage site (K-R-|-X or R-R-|-X).	[KR]R.	0.00797346
Eip93F	1	8	LIG_WD40_WDR5_VDV_2	WDR5 WD40 repeat (blade 5,6)-binding ligand	Fungi-specific variant of the WDR5-binding motif that binds to a cleft between blades 5 and 6 of the WD40 repeat domain of WDR5, opposite of the Win motif-binding site, to mediate assembly of histone modification complexes.	[EDSTY].{0,4}[VIPLA][TSDEKR][ILVA]	0.0467786
Eip93F	29	35	MOD_ProDKin_1	MAPK Phosphorylation Site	Proline-Directed Kinase (e.g. MAPK) phosphorylation site in higher eukaryotes.	...([ST])P..	0.0154332
Eip93F	46	50	TRG_Pf-PMV_PEXEL_1	Apicomplexan export motif	Plasmodium Export Element, PEXEL, is a trafficking signal for protein cleavage by PMV protease and export from Plasmodium parasites to infected host cells.	(R.[LI].[EDQ])|(R.L..[EDQ])|(K.L.E)	0.00216051
Eip93F	5	9	LIG_CtBP_PxDLS_1	CtBP ligand motif	The PxDLS motif interacts with the NAD-dependent repressor CtBP proteins.	(P[LVIPME][DENS][LM][VASTRG])|(G[LVIPME][DENS][LM][VASTRG]((K)|(.[KR])))	0.000117291
Eip93F	37	44	LIG_14-3-3_CanoR_1	14-3-3 binding phosphopeptide motif	Canonical Arg-containing phospho-motif mediating a strong interaction with 14-3-3 proteins.	R[^DE]{0,2}[^DEPG]([ST])(([FWYLMV].)|([^PRIKGN]P)|([^PRIKGN].{2,4}[VILMFWYP]))	0.00447667
Eip93F	4	10	LIG_SUMO_SIM_par_1	SUMO interaction site	Motif for the parallel beta augmentation mode of non-covalent binding to SUMO protein.	[DEST]{0,5}.[VILPTM][VIL][DESTVILMA][VIL].{0,1}[DEST]{1,10}	0.0045452
Eip93F	16	25	MOD_SUMO_rev_2	Sumoylation site	Inverted version of SUMOylation motif recognized for modification by SUMO-1	[SDE].{0,5}[DE].(K).{0,1}[AIFLMPSTV]	0.0128026
Eip93F	10	16	MOD_CK1_1	Casein kinase 1 (CK1) Phosphorylation site	CK1 phosphorylation site	S..([ST])...	0.0170407
Eip93F	14	20	MOD_Plk_1	Polo-like kinase phosphosites	Ser/Thr residue phosphorylated by the Plk1 kinase	.[DNE][^PG][ST](([FYILMVW]..)|([^PEDGKN][FWYLIVM]).)	0.00767434
Eip93F	24	27	LIG_WD40_WDR5_VDV_2	WDR5 WD40 repeat (blade 5,6)-binding ligand	Fungi-specific variant of the WDR5-binding motif that binds to a cleft between blades 5 and 6 of the WD40 repeat domain of WDR5, opposite of the Win motif-binding site, to mediate assembly of histone modification complexes.	[EDSTY].{0,4}[VIPLA][TSDEKR][ILVA]	0.0467786
Eip93F	29	34	DOC_WW_Pin1_4	WW domain ligands	The Class IV WW domain interaction motif is recognised primarily by the Pin1 phosphorylation-dependent prolyl isomerase.	...([ST])P.	0.0154332
Eip93F	14	18	DOC_USP7_MATH_1	USP7 binding motif	The USP7 MATH domain binding motif variant based on the MDM2 and p53 interactions.	[PA][^P][^FYWIL]S[^P]	0.0123885
Eip93F	31	35	DOC_USP7_MATH_1	USP7 binding motif	The USP7 MATH domain binding motif variant based on the MDM2 and p53 interactions.	[PA][^P][^FYWIL]S[^P]	0.0123885
Eip93F	17	25	MOD_SUMO_rev_2	Sumoylation site	Inverted version of SUMOylation motif recognized for modification by SUMO-1	[SDE].{0,5}[DE].(K).{0,1}[AIFLMPSTV]	0.0128026
Eip93F	3	10	LIG_SUMO_SIM_par_1	SUMO interaction site	Motif for the parallel beta augmentation mode of non-covalent binding to SUMO protein.	[DEST]{0,5}.[VILPTM][VIL][DESTVILMA][VIL].{0,1}[DEST]{1,10}	0.0045452
Eip93F	33	36	MOD_GlcNHglycan	Glycosaminoglycan attachment site	Glycosaminoglycan attachment site	[ED]{0,3}.(S)[GA].	0.0179191
Eip93F	27	32	DOC_WW_Pin1_4	WW domain ligands	The Class IV WW domain interaction motif is recognised primarily by the Pin1 phosphorylation-dependent prolyl isomerase.	...([ST])P.	0.0154332
Eip93F	27	34	MOD_GSK3_1	GSK3 phosphorylation site	GSK3 phosphorylation recognition site	...([ST])...[ST]	0.0267866
Eip93F	6	13	MOD_GSK3_1	GSK3 phosphorylation site	GSK3 phosphorylation recognition site	...([ST])...[ST]	0.0267866
Eip93F	1	4	LIG_BIR_II_1	IAP-binding motif (IBM)	These IBMs are found in pro-apoptotic proteins and function in the abrogation of caspase inhibition by Inhibitor of Apoptosis Proteins (IAPs) in apoptotic cells. The motif binds specifically to type II BIR domains.	^M{0,1}[AS]...	0.000325202
Eip93F	27	33	MOD_ProDKin_1	MAPK Phosphorylation Site	Proline-Directed Kinase (e.g. MAPK) phosphorylation site in higher eukaryotes.	...([ST])P..	0.0154332
Eip93F	36	38	CLV_NRD_NRD_1	NRD cleavage site	N-Arg dibasic convertase (NRD/Nardilysin) cleavage site (X-|-R-K or R-|-R-X).	(.RK)|(RR[^KR])	0.00746473
Eip93F	10	16	MOD_ProDKin_1	MAPK Phosphorylation Site	Proline-Directed Kinase (e.g. MAPK) phosphorylation site in higher eukaryotes.	...([ST])P..	0.0154332
ems	38	42	LIG_WD40_WDR5_VDV_2	WDR5 WD40 repeat (blade 5,6)-binding ligand	Fungi-specific variant of the WDR5-binding motif that binds to a cleft between blades 5 and 6 of the WD40 repeat domain of WDR5, opposite of the Win motif-binding site, to mediate assembly of histone modification complexes.	[EDSTY].{0,4}[VIPLA][TSDEKR][ILVA]	0.0467786
ems	36	41	MOD_N-GLC_1	N-glycosylation site	Generic motif for N-glycosylation. It was shown that Trp, Asp, and Glu are uncommon before the Ser/Thr position. Efficient glycosylation usually occurs when ~60 residues or more separate the glycosylation acceptor site from the C-terminus.	.(N)[^P][ST]..	0.00501782
ems	37	43	LIG_FHA_1	FHA phosphopeptide ligands	Phosphothreonine motif binding a subset of FHA domains that show a preference for a large aliphatic amino acid at the pT+3 position.	..(T)..[ILV].	0.00866224
ems	20	28	LIG_EH1_1	eh1 motif	The engrailed homology domain 1 motif is found in homeodomain containing active repressors and other transcription families, and allows for the recruitment of Groucho/TLE corepressors.	.[FYH].[IVM][^WFYP][^WFYP][ILM][ILMV].	7.85798e-05
ems	40	47	MOD_GSK3_1	GSK3 phosphorylation site	GSK3 phosphorylation recognition site	...([ST])...[ST]	0.0267866
ems	11	18	MOD_CDK_SPxxK_3	CDK Phosphorylation Site	Longer version of the CDK phosphorylation site which shows specificity towards a lysine/arginine residue at position +4 after the phospho-Ser/Thr	...([ST])P..[RK]	0.00192872
ems	22	28	MOD_CK1_1	Casein kinase 1 (CK1) Phosphorylation site	CK1 phosphorylation site	S..([ST])...	0.0170407
ems	39	42	LIG_WD40_WDR5_VDV_2	WDR5 WD40 repeat (blade 5,6)-binding ligand	Fungi-specific variant of the WDR5-binding motif that binds to a cleft between blades 5 and 6 of the WD40 repeat domain of WDR5, opposite of the Win motif-binding site, to mediate assembly of histone modification complexes.	[EDSTY].{0,4}[VIPLA][TSDEKR][ILVA]	0.0467786
ems	42	45	MOD_GlcNHglycan	Glycosaminoglycan attachment site	Glycosaminoglycan attachment site	[ED]{0,3}.(S)[GA].	0.0179191
ems	12	17	DOC_CKS1_1	Cks1 ligand	Phospho-dependent motif that mediates docking of CDK substrates and regulators to cyclin-CDK-bound Cks1.	[MPVLIFWYQ].(T)P..	0.00199146
ems	7	13	LIG_SH3_3	SH3 ligand	This is the motif recognized by those SH3 domains with a non-canonical class I recognition specificity	...[PV]..P	0.0131729
ems	16	22	DOC_PP1_RVXF_1	PP1-docking motif RVXF	Protein phosphatase 1 catalytic subunit (PP1c) interacting motif binds targeting proteins that dock to the substrate for dephosphorylation. The motif defined is [RK]{0,1}[VI][^P][FW].	..[RK].{0,1}[VIL][^P][FW].	0.000830144
ems	11	16	MOD_CDK_SPK_2	CDK Phosphorylation Site	Short version of the CDK phosphorylation site which shows specificity towards a lysine/arginine residue at the [ST] +2 position.	...([ST])P[RK]	0.00192872
ems	11	17	MOD_ProDKin_1	MAPK Phosphorylation Site	Proline-Directed Kinase (e.g. MAPK) phosphorylation site in higher eukaryotes.	...([ST])P..	0.0154332
ems	22	28	MOD_Plk_4	Polo-like kinase phosphosites	Ser/Thr residue phosphorylated by Plk4	..[^IRFW]([ST])[ILMVFWY][ILMVFWY].	0.00601927
ems	44	50	MOD_ProDKin_1	MAPK Phosphorylation Site	Proline-Directed Kinase (e.g. MAPK) phosphorylation site in higher eukaryotes.	...([ST])P..	0.0154332
ems	36	43	MOD_GSK3_1	GSK3 phosphorylation site	GSK3 phosphorylation recognition site	...([ST])...[ST]	0.0267866
ems	11	16	DOC_WW_Pin1_4	WW domain ligands	The Class IV WW domain interaction motif is recognised primarily by the Pin1 phosphorylation-dependent prolyl isomerase.	...([ST])P.	0.0154332
ems	41	45	MOD_GlcNHglycan	Glycosaminoglycan attachment site	Glycosaminoglycan attachment site	[ED]{0,3}.(S)[GA].	0.0179191
ems	42	48	LIG_SH3_3	SH3 ligand	This is the motif recognized by those SH3 domains with a non-canonical class I recognition specificity	...[PV]..P	0.0131729
ems	36	41	DOC_WW_Pin1_4	WW domain ligands	The Class IV WW domain interaction motif is recognised primarily by the Pin1 phosphorylation-dependent prolyl isomerase.	...([ST])P.	0.0154332
ems	36	42	MOD_ProDKin_1	MAPK Phosphorylation Site	Proline-Directed Kinase (e.g. MAPK) phosphorylation site in higher eukaryotes.	...([ST])P..	0.0154332
ems	44	49	DOC_WW_Pin1_4	WW domain ligands	The Class IV WW domain interaction motif is recognised primarily by the Pin1 phosphorylation-dependent prolyl isomerase.	...([ST])P.	0.0154332
en	18	21	DOC_PP2B_LxvP_1	Calcineurin (PP2B)-docking motif LxvP	Docking motif in calcineurin substrates that binds at the interface of the catalytic CNA and regulatory CNB subunits.	L.[LIVAPM]P	0.00229635
en	1	2	DEG_Nend_UBRbox_2	N-degron	N-terminal motif that initiates protein degradation by binding to the UBR-box of N-recognins. This N-degron variant comprises N-terminal Asp or Glu as destabilizing residue.	^M{0,1}([ED]).	0.000253708
en	33	38	MOD_NEK2_1	NEK2 phosphorylation site	NEK2 phosphorylation motif with preferred Phe, Leu or Met in the -3 position to compensate for less favorable residues in the +1 and +2 position.	[FLM][^P][^P]([ST])[^DEP][^DE]	0.00979829
en	1	7	LIG_WD40_WDR5_VDV_2	WDR5 WD40 repeat (blade 5,6)-binding ligand	Fungi-specific variant of the WDR5-binding motif that binds to a cleft between blades 5 and 6 of the WD40 repeat domain of WDR5, opposite of the Win motif-binding site, to mediate assembly of histone modification complexes.	[EDSTY].{0,4}[VIPLA][TSDEKR][ILVA]	0.0467786
en	4	9	LIG_WD40_WDR5_VDV_1	WDR5 WD40 repeat (blade 5,6)-binding ligand	This WDR5-binding motif binds to a cleft between blades 5 and 6 of the WD40 repeat domain of WDR5, opposite of the Win motif-binding site, to mediate assembly of histone modification complexes.	[ED].{0,3}[VIL]D[VI]	0.000293885
en	2	9	LIG_WD40_WDR5_VDV_2	WDR5 WD40 repeat (blade 5,6)-binding ligand	Fungi-specific variant of the WDR5-binding motif that binds to a cleft between blades 5 and 6 of the WD40 repeat domain of WDR5, opposite of the Win motif-binding site, to mediate assembly of histone modification complexes.	[EDSTY].{0,4}[VIPLA][TSDEKR][ILVA]	0.0467786
en	27	33	LIG_WD40_WDR5_VDV_2	WDR5 WD40 repeat (blade 5,6)-binding ligand	Fungi-specific variant of the WDR5-binding motif that binds to a cleft between blades 5 and 6 of the WD40 repeat domain of WDR5, opposite of the Win motif-binding site, to mediate assembly of histone modification complexes.	[EDSTY].{0,4}[VIPLA][TSDEKR][ILVA]	0.0467786
en	1	7	LIG_WD40_WDR5_VDV_1	WDR5 WD40 repeat (blade 5,6)-binding ligand	This WDR5-binding motif binds to a cleft between blades 5 and 6 of the WD40 repeat domain of WDR5, opposite of the Win motif-binding site, to mediate assembly of histone modification complexes.	[ED].{0,3}[VIL]D[VI]	0.000293885
en	41	47	CLV_MEL_PAP_1	Melanisation activation site	Prophenoloxidase-activating proteinase (PAP) cleavage site ([ILV]-X-X-R-|-[FV]-[GS]-X).	[ILV]..R[VF][GS].	0.000105376
en	6	9	LIG_WD40_WDR5_VDV_2	WDR5 WD40 repeat (blade 5,6)-binding ligand	Fungi-specific variant of the WDR5-binding motif that binds to a cleft between blades 5 and 6 of the WD40 repeat domain of WDR5, opposite of the Win motif-binding site, to mediate assembly of histone modification complexes.	[EDSTY].{0,4}[VIPLA][TSDEKR][ILVA]	0.0467786
en	28	33	LIG_WD40_WDR5_VDV_2	WDR5 WD40 repeat (blade 5,6)-binding ligand	Fungi-specific variant of the WDR5-binding motif that binds to a cleft between blades 5 and 6 of the WD40 repeat domain of WDR5, opposite of the Win motif-binding site, to mediate assembly of histone modification complexes.	[EDSTY].{0,4}[VIPLA][TSDEKR][ILVA]	0.0467786
en	12	15	MOD_GlcNHglycan	Glycosaminoglycan attachment site	Glycosaminoglycan attachment site	[ED]{0,3}.(S)[GA].	0.0179191
en	11	15	MOD_GlcNHglycan	Glycosaminoglycan attachment site	Glycosaminoglycan attachment site	[ED]{0,3}.(S)[GA].	0.0179191
en	29	36	MOD_GSK3_1	GSK3 phosphorylation site	GSK3 phosphorylation recognition site	...([ST])...[ST]	0.0267866
en	6	9	LIG_WD40_WDR5_VDV_1	WDR5 WD40 repeat (blade 5,6)-binding ligand	This WDR5-binding motif binds to a cleft between blades 5 and 6 of the WD40 repeat domain of WDR5, opposite of the Win motif-binding site, to mediate assembly of histone modification complexes.	[ED].{0,3}[VIL]D[VI]	0.000293885
en	35	40	MOD_NEK2_1	NEK2 phosphorylation site	NEK2 phosphorylation motif with preferred Phe, Leu or Met in the -3 position to compensate for less favorable residues in the +1 and +2 position.	[FLM][^P][^P]([ST])[^DEP][^DE]	0.00979829
en	2	7	LIG_WD40_WDR5_VDV_1	WDR5 WD40 repeat (blade 5,6)-binding ligand	This WDR5-binding motif binds to a cleft between blades 5 and 6 of the WD40 repeat domain of WDR5, opposite of the Win motif-binding site, to mediate assembly of histone modification complexes.	[ED].{0,3}[VIL]D[VI]	0.000293885
en	42	48	LIG_LIR_Nem_3	Atg8 protein family ligands	Nematode-specific variant of the canonical LIR motif that binds to Atg8 protein family members to mediate processes involved in autophagy.	[EDST].{0,2}[WFY]..[ILVFY]	0.0063621
en	4	9	LIG_WD40_WDR5_VDV_2	WDR5 WD40 repeat (blade 5,6)-binding ligand	Fungi-specific variant of the WDR5-binding motif that binds to a cleft between blades 5 and 6 of the WD40 repeat domain of WDR5, opposite of the Win motif-binding site, to mediate assembly of histone modification complexes.	[EDSTY].{0,4}[VIPLA][TSDEKR][ILVA]	0.0467786
en	29	33	DOC_USP7_MATH_1	USP7 binding motif	The USP7 MATH domain binding motif variant based on the MDM2 and p53 interactions.	[PA][^P][^FYWIL]S[^P]	0.0123885
en	3	9	LIG_WD40_WDR5_VDV_1	WDR5 WD40 repeat (blade 5,6)-binding ligand	This WDR5-binding motif binds to a cleft between blades 5 and 6 of the WD40 repeat domain of WDR5, opposite of the Win motif-binding site, to mediate assembly of histone modification complexes.	[ED].{0,3}[VIL]D[VI]	0.000293885
en	35	42	MOD_GSK3_1	GSK3 phosphorylation site	GSK3 phosphorylation recognition site	...([ST])...[ST]	0.0267866
en	41	45	LIG_BRCT_BRCA1_1	BRCT phosphopeptide ligands	Phosphopeptide motif which directly interacts with the BRCT (carboxy-terminal) domain of the Breast Cancer Gene BRCA1 with low affinity	.(S)..F	0.00191152
en	3	9	LIG_WD40_WDR5_VDV_2	WDR5 WD40 repeat (blade 5,6)-binding ligand	Fungi-specific variant of the WDR5-binding motif that binds to a cleft between blades 5 and 6 of the WD40 repeat domain of WDR5, opposite of the Win motif-binding site, to mediate assembly of histone modification complexes.	[EDSTY].{0,4}[VIPLA][TSDEKR][ILVA]	0.0467786
en	25	32	MOD_GSK3_1	GSK3 phosphorylation site	GSK3 phosphorylation recognition site	...([ST])...[ST]	0.0267866
en	31	35	LIG_BRCT_BRCA1_1	BRCT phosphopeptide ligands	Phosphopeptide motif which directly interacts with the BRCT (carboxy-terminal) domain of the Breast Cancer Gene BRCA1 with low affinity	.(S)..F	0.00191152
en	10	15	MOD_GlcNHglycan	Glycosaminoglycan attachment site	Glycosaminoglycan attachment site	[ED]{0,3}.(S)[GA].	0.0179191
en	43	48	LIG_LIR_Nem_3	Atg8 protein family ligands	Nematode-specific variant of the canonical LIR motif that binds to Atg8 protein family members to mediate processes involved in autophagy.	[EDST].{0,2}[WFY]..[ILVFY]	0.0063621
en	34	42	LIG_EH1_1	eh1 motif	The engrailed homology domain 1 motif is found in homeodomain containing active repressors and other transcription families, and allows for the recruitment of Groucho/TLE corepressors.	.[FYH].[IVM][^WFYP][^WFYP][ILM][ILMV].	7.85798e-05
en	33	41	LIG_GBD_Chelix_1	GTPase-binding domain (GBD) ligand	Amphipatic alpha helix that binds the GTPase-binding domain (GBD) in WASP and N-WASP.	[ILV][VA][^P][^P][LI][^P][^P][^P][LM]	9.79156e-05
erm	12	20	LIG_EH1_1	eh1 motif	The engrailed homology domain 1 motif is found in homeodomain containing active repressors and other transcription families, and allows for the recruitment of Groucho/TLE corepressors.	.[FYH].[IVM][^WFYP][^WFYP][ILM][ILMV].	7.85798e-05
erm	37	43	MOD_CK1_1	Casein kinase 1 (CK1) Phosphorylation site	CK1 phosphorylation site	S..([ST])...	0.0170407
erm	1	6	MOD_GlcNHglycan	Glycosaminoglycan attachment site	Glycosaminoglycan attachment site	[ED]{0,3}.(S)[GA].	0.0179191
erm	2	6	MOD_GlcNHglycan	Glycosaminoglycan attachment site	Glycosaminoglycan attachment site	[ED]{0,3}.(S)[GA].	0.0179191
erm	23	29	MOD_PIKK_1	PIKK phosphorylation site	(ST)Q motif which is phosphorylated by PIKK family members.	...([ST])Q..	0.00923011
erm	6	13	DOC_MAPK_gen_1	MAPK docking motifs	MAPK interacting molecules (e.g. MAPKKs, substrates, phosphatases) carry docking motif that help to regulate specific interaction in the MAPK cascade. The classic motif approximates (R/K)xxxx#x# where # is a hydrophobic residue.	[KR]{0,2}[KR].{0,2}[KR].{2,4}[ILVM].[ILVF]	0.0043238
erm	15	20	DOC_PP2A_B56_1	PP2A holoenzyme B56-docking site	Docking site required for the regulatory subunit B56 of PP2A for protein dephosphorylation.	([LMFYWIC]..I.E)|(L..[IVLWC].E).	0.00145814
erm	6	8	CLV_PCSK_KEX2_1	PCSK cleavage site	Yeast kexin 2 cleavage site (K-R-|-X or R-R-|-X).	[KR]R.	0.00797346
erm	3	6	MOD_GlcNHglycan	Glycosaminoglycan attachment site	Glycosaminoglycan attachment site	[ED]{0,3}.(S)[GA].	0.0179191
erm	6	8	CLV_PCSK_PC1ET2_1	PCSK cleavage site	NEC1/NEC2 cleavage site (K-R-|-X).	KR.	0.00390277
erm	27	33	LIG_SH3_3	SH3 ligand	This is the motif recognized by those SH3 domains with a non-canonical class I recognition specificity	...[PV]..P	0.0131729
erm	23	29	MOD_PKA_2	PKA Phosphorylation site	Secondary preference for PKA-type AGC kinase phosphorylation.	.R.([ST])[^P]..	0.00945753
erm	38	44	LIG_FHA_2	FHA phosphopeptide ligands	Phosphothreonine motif binding a subset of FHA domains that have a preference for an acidic amino acid at the pT+3 position.	..(T)..[DE].	0.00828644
erm	1	2	DEG_Nend_UBRbox_2	N-degron	N-terminal motif that initiates protein degradation by binding to the UBR-box of N-recognins. This N-degron variant comprises N-terminal Asp or Glu as destabilizing residue.	^M{0,1}([ED]).	0.000253708
erm	14	18	LIG_WD40_WDR5_VDV_2	WDR5 WD40 repeat (blade 5,6)-binding ligand	Fungi-specific variant of the WDR5-binding motif that binds to a cleft between blades 5 and 6 of the WD40 repeat domain of WDR5, opposite of the Win motif-binding site, to mediate assembly of histone modification complexes.	[EDSTY].{0,4}[VIPLA][TSDEKR][ILVA]	0.0467786
erm	11	16	MOD_NEK2_1	NEK2 phosphorylation site	NEK2 phosphorylation motif with preferred Phe, Leu or Met in the -3 position to compensate for less favorable residues in the +1 and +2 position.	[FLM][^P][^P]([ST])[^DEP][^DE]	0.00979829
erm	25	31	LIG_SH3_3	SH3 ligand	This is the motif recognized by those SH3 domains with a non-canonical class I recognition specificity	...[PV]..P	0.0131729
esg	1	2	DEG_Nend_UBRbox_2	N-degron	N-terminal motif that initiates protein degradation by binding to the UBR-box of N-recognins. This N-degron variant comprises N-terminal Asp or Glu as destabilizing residue.	^M{0,1}([ED]).	0.000253708
esg	11	15	DOC_USP7_UBL2_3	USP7 binding motif	The USP7 CTD domain binding motif variant based on the ICP0 and DNMT1 interactions	K...K	0.00374177
esg	29	35	MOD_ProDKin_1	MAPK Phosphorylation Site	Proline-Directed Kinase (e.g. MAPK) phosphorylation site in higher eukaryotes.	...([ST])P..	0.0154332
esg	13	19	TRG_NLS_MonoExtN_4	NLS classical Nuclear Localization Signals	Monopartite variant of the classical basically charged NLS. N-extended version.	(([PKR].{0,1}[^DE])|([PKR]))((K[RK])|(RK))(([^DE][KR])|([KR][^DE]))[^DE]	0.00127639
esg	30	36	LIG_FHA_2	FHA phosphopeptide ligands	Phosphothreonine motif binding a subset of FHA domains that have a preference for an acidic amino acid at the pT+3 position.	..(T)..[DE].	0.00828644
esg	16	18	CLV_PCSK_KEX2_1	PCSK cleavage site	Yeast kexin 2 cleavage site (K-R-|-X or R-R-|-X).	[KR]R.	0.00797346
esg	29	34	DOC_WW_Pin1_4	WW domain ligands	The Class IV WW domain interaction motif is recognised primarily by the Pin1 phosphorylation-dependent prolyl isomerase.	...([ST])P.	0.0154332
esg	31	39	LIG_TRAF6	TRAF6 binding site	TRAF6 binding site. Members of the tumor necrosis factor receptor (TNFR) superfamily initiate intracellular signaling by recruiting the C-domain of the TNFR-associated factors (TRAFs) through their cytoplasmatic tails.	..P.E..[FYWHDE].	0.00171472
esg	23	26	DOC_PP4_FxxP_1	PP4 EVH1-binding docking motifs	The FxxP-like docking motif recognized by the EVH1 domains of the PPP4R3 regulatory subunits of the PP4 holoenzyme	F..P	0.0017312
esg	29	35	MOD_CK2_1	Casein kinase 2 (CK2) Phosphorylation site	Casein kinase 2 (CK2) phosphorylation site	...([ST])..E	0.0145681
esg	27	32	MOD_N-GLC_1	N-glycosylation site	Generic motif for N-glycosylation. It was shown that Trp, Asp, and Glu are uncommon before the Ser/Thr position. Efficient glycosylation usually occurs when ~60 residues or more separate the glycosylation acceptor site from the C-terminus.	.(N)[^P][ST]..	0.00501782
esg	7	11	DOC_USP7_UBL2_3	USP7 binding motif	The USP7 CTD domain binding motif variant based on the ICP0 and DNMT1 interactions	K...K	0.00374177
esg	7	12	MOD_N-GLC_1	N-glycosylation site	Generic motif for N-glycosylation. It was shown that Trp, Asp, and Glu are uncommon before the Ser/Thr position. Efficient glycosylation usually occurs when ~60 residues or more separate the glycosylation acceptor site from the C-terminus.	.(N)[^P][ST]..	0.00501782
esg	16	18	CLV_PCSK_PC1ET2_1	PCSK cleavage site	NEC1/NEC2 cleavage site (K-R-|-X).	KR.	0.00390277
esg	30	36	LIG_SH3_3	SH3 ligand	This is the motif recognized by those SH3 domains with a non-canonical class I recognition specificity	...[PV]..P	0.0131729
Ets96B	20	26	MOD_CK1_1	Casein kinase 1 (CK1) Phosphorylation site	CK1 phosphorylation site	S..([ST])...	0.0170407
Ets96B	47	50	TRG_ER_diLys_1	di Lysine ER retrieving signal	ER retention and retrieving signal found at the C-terminus of type I ER membrane proteins (cytoplasmic in this topology). Di-Lysine signal is responsible for COPI-mediated retrieval from post-ER compartments.	K.{0,1}K.{2,3}$	2.67747e-05
Ets96B	8	12	DOC_USP7_MATH_1	USP7 binding motif	The USP7 MATH domain binding motif variant based on the MDM2 and p53 interactions.	[PA][^P][^FYWIL]S[^P]	0.0123885
Ets96B	13	19	LIG_FHA_1	FHA phosphopeptide ligands	Phosphothreonine motif binding a subset of FHA domains that show a preference for a large aliphatic amino acid at the pT+3 position.	..(T)..[ILV].	0.00866224
Ets96B	33	36	MOD_GlcNHglycan	Glycosaminoglycan attachment site	Glycosaminoglycan attachment site	[ED]{0,3}.(S)[GA].	0.0179191
Ets96B	8	12	DEG_SPOP_SBC_1	SPOP SBC docking motif	The S/T rich motif known as the SPOP-binding consensus (SBC) of the MATH-BTB protein, SPOP, is present in substrates that undergo SPOP/Cul3-dependant ubiquitination.	[AVP].[ST][ST][ST]	0.000937963
Ets96B	8	13	MOD_N-GLC_1	N-glycosylation site	Generic motif for N-glycosylation. It was shown that Trp, Asp, and Glu are uncommon before the Ser/Thr position. Efficient glycosylation usually occurs when ~60 residues or more separate the glycosylation acceptor site from the C-terminus.	.(N)[^P][ST]..	0.00501782
Ets96B	8	14	MOD_Plk_1	Polo-like kinase phosphosites	Ser/Thr residue phosphorylated by the Plk1 kinase	.[DNE][^PG][ST](([FYILMVW]..)|([^PEDGKN][FWYLIVM]).)	0.00767434
Ets96B	45	47	CLV_NRD_NRD_1	NRD cleavage site	N-Arg dibasic convertase (NRD/Nardilysin) cleavage site (X-|-R-K or R-|-R-X).	(.RK)|(RR[^KR])	0.00746473
Ets96B	1	6	MOD_NMyristoyl	N-myristoylation site	Generic motif for N-Myristoylation site.	^M{0,1}(G)[^EDRKHPFYW]..[STAGCN][^P]	2.50193e-05
Ets96B	7	14	MOD_GSK3_1	GSK3 phosphorylation site	GSK3 phosphorylation recognition site	...([ST])...[ST]	0.0267866
Ets96B	17	23	MOD_CK1_1	Casein kinase 1 (CK1) Phosphorylation site	CK1 phosphorylation site	S..([ST])...	0.0170407
Ets96B	35	39	DOC_USP7_MATH_1	USP7 binding motif	The USP7 MATH domain binding motif variant based on the MDM2 and p53 interactions.	[PA][^P][^FYWIL]S[^P]	0.0123885
Ets96B	7	25	LIG_Vh1_VBS_1	Vinculin binding site	An amphipathic alpha-helix recognized by the head domain of vinculin that is required for vinculin activation and actin filament attachment.	[VMILF][MILVFYHPA][^P][TASKHCV][AVSC][^P][^P][ILVMT][^P][^P][^P][LMTVI][^P][^P][LMVCT][ILVMCA][^P][^P][AIVLMTC]	1.87903e-06
Ets96B	31	38	MOD_GSK3_1	GSK3 phosphorylation site	GSK3 phosphorylation recognition site	...([ST])...[ST]	0.0267866
Ets96B	25	32	LIG_WD40_WDR5_VDV_2	WDR5 WD40 repeat (blade 5,6)-binding ligand	Fungi-specific variant of the WDR5-binding motif that binds to a cleft between blades 5 and 6 of the WD40 repeat domain of WDR5, opposite of the Win motif-binding site, to mediate assembly of histone modification complexes.	[EDSTY].{0,4}[VIPLA][TSDEKR][ILVA]	0.0467786
Ets96B	11	17	MOD_CK1_1	Casein kinase 1 (CK1) Phosphorylation site	CK1 phosphorylation site	S..([ST])...	0.0170407
Ets96B	17	24	MOD_GSK3_1	GSK3 phosphorylation site	GSK3 phosphorylation recognition site	...([ST])...[ST]	0.0267866
Ets96B	8	14	LIG_FHA_1	FHA phosphopeptide ligands	Phosphothreonine motif binding a subset of FHA domains that show a preference for a large aliphatic amino acid at the pT+3 position.	..(T)..[ILV].	0.00866224
Ets96B	34	40	MOD_CK1_1	Casein kinase 1 (CK1) Phosphorylation site	CK1 phosphorylation site	S..([ST])...	0.0170407
Ets96B	8	15	MOD_GSK3_1	GSK3 phosphorylation site	GSK3 phosphorylation recognition site	...([ST])...[ST]	0.0267866
Ets96B	14	20	MOD_Plk_4	Polo-like kinase phosphosites	Ser/Thr residue phosphorylated by Plk4	..[^IRFW]([ST])[ILMVFWY][ILMVFWY].	0.00601927
exd	27	29	CLV_NRD_NRD_1	NRD cleavage site	N-Arg dibasic convertase (NRD/Nardilysin) cleavage site (X-|-R-K or R-|-R-X).	(.RK)|(RR[^KR])	0.00746473
exd	44	50	MOD_Plk_1	Polo-like kinase phosphosites	Ser/Thr residue phosphorylated by the Plk1 kinase	.[DNE][^PG][ST](([FYILMVW]..)|([^PEDGKN][FWYLIVM]).)	0.00767434
exd	12	15	MOD_GlcNHglycan	Glycosaminoglycan attachment site	Glycosaminoglycan attachment site	[ED]{0,3}.(S)[GA].	0.0179191
exd	39	45	MOD_CK2_1	Casein kinase 2 (CK2) Phosphorylation site	Casein kinase 2 (CK2) phosphorylation site	...([ST])..E	0.0145681
exd	32	45	TRG_NES_CRM1_1	NES Nuclear Export Signal	Some proteins re-exported from the nucleus contain a Leucine-rich nuclear export signal (NES) binding to the CRM1 exportin protein.	([DEQ].{0,1}[LIM].{2,3}[LIVMF][^P]{2,3}[LMVF].[LMIV].{0,3}[DE])|([DE].{0,1}[LIM].{2,3}[LIVMF][^P]{2,3}[LMVF].[LMIV].{0,3}[DEQ])	0.000762614
exd	40	45	DOC_PP2A_B56_1	PP2A holoenzyme B56-docking site	Docking site required for the regulatory subunit B56 of PP2A for protein dephosphorylation.	([LMFYWIC]..I.E)|(L..[IVLWC].E).	0.00145814
exd	20	26	MOD_CK2_1	Casein kinase 2 (CK2) Phosphorylation site	Casein kinase 2 (CK2) phosphorylation site	...([ST])..E	0.0145681
exd	44	50	MOD_CK1_1	Casein kinase 1 (CK1) Phosphorylation site	CK1 phosphorylation site	S..([ST])...	0.0170407
exd	44	50	MOD_CK2_1	Casein kinase 2 (CK2) Phosphorylation site	Casein kinase 2 (CK2) phosphorylation site	...([ST])..E	0.0145681
exex	23	26	DOC_PP2B_LxvP_1	Calcineurin (PP2B)-docking motif LxvP	Docking motif in calcineurin substrates that binds at the interface of the catalytic CNA and regulatory CNB subunits.	L.[LIVAPM]P	0.00229635
exex	41	46	MOD_NEK2_1	NEK2 phosphorylation site	NEK2 phosphorylation motif with preferred Phe, Leu or Met in the -3 position to compensate for less favorable residues in the +1 and +2 position.	[FLM][^P][^P]([ST])[^DEP][^DE]	0.00979829
exex	19	25	LIG_FHA_1	FHA phosphopeptide ligands	Phosphothreonine motif binding a subset of FHA domains that show a preference for a large aliphatic amino acid at the pT+3 position.	..(T)..[ILV].	0.00866224
exex	13	16	MOD_GlcNHglycan	Glycosaminoglycan attachment site	Glycosaminoglycan attachment site	[ED]{0,3}.(S)[GA].	0.0179191
exex	23	26	DOC_CYCLIN_yCln2_LP_2	Cyclin N-terminal Domain Docking Motifs	The budding yeast G1/S cyclins Cln1 and 2 bind a specific leucine- and proline-rich (LP) docking motif on G1-specific target proteins.	(L[MLIV]PP)|(((L[LMIV]PA)|(L..P))[ILMVAFYW].[MLIVFHPAY])	0.000106992
exex	31	35	DOC_USP7_MATH_1	USP7 binding motif	The USP7 MATH domain binding motif variant based on the MDM2 and p53 interactions.	[PA][^P][^FYWIL]S[^P]	0.0123885
exex	34	42	LIG_EH1_1	eh1 motif	The engrailed homology domain 1 motif is found in homeodomain containing active repressors and other transcription families, and allows for the recruitment of Groucho/TLE corepressors.	.[FYH].[IVM][^WFYP][^WFYP][ILM][ILMV].	7.85798e-05
exex	18	23	MOD_NEK2_1	NEK2 phosphorylation site	NEK2 phosphorylation motif with preferred Phe, Leu or Met in the -3 position to compensate for less favorable residues in the +1 and +2 position.	[FLM][^P][^P]([ST])[^DEP][^DE]	0.00979829
exex	41	47	MOD_PIKK_1	PIKK phosphorylation site	(ST)Q motif which is phosphorylated by PIKK family members.	...([ST])Q..	0.00923011
exex	41	48	MOD_GSK3_1	GSK3 phosphorylation site	GSK3 phosphorylation recognition site	...([ST])...[ST]	0.0267866
exex	14	21	MOD_GSK3_1	GSK3 phosphorylation site	GSK3 phosphorylation recognition site	...([ST])...[ST]	0.0267866
exex	19	25	MOD_Plk_4	Polo-like kinase phosphosites	Ser/Thr residue phosphorylated by Plk4	..[^IRFW]([ST])[ILMVFWY][ILMVFWY].	0.00601927
exex	11	16	MOD_NEK2_1	NEK2 phosphorylation site	NEK2 phosphorylation motif with preferred Phe, Leu or Met in the -3 position to compensate for less favorable residues in the +1 and +2 position.	[FLM][^P][^P]([ST])[^DEP][^DE]	0.00979829
exex	14	20	MOD_CK1_1	Casein kinase 1 (CK1) Phosphorylation site	CK1 phosphorylation site	S..([ST])...	0.0170407
exex	26	32	MOD_PIKK_1	PIKK phosphorylation site	(ST)Q motif which is phosphorylated by PIKK family members.	...([ST])Q..	0.00923011
exex	47	50	MOD_GlcNHglycan	Glycosaminoglycan attachment site	Glycosaminoglycan attachment site	[ED]{0,3}.(S)[GA].	0.0179191
exex	18	24	LIG_FHA_1	FHA phosphopeptide ligands	Phosphothreonine motif binding a subset of FHA domains that show a preference for a large aliphatic amino acid at the pT+3 position.	..(T)..[ILV].	0.00866224
exex	26	30	DOC_USP7_MATH_1	USP7 binding motif	The USP7 MATH domain binding motif variant based on the MDM2 and p53 interactions.	[PA][^P][^FYWIL]S[^P]	0.0123885
exex	34	39	LIG_WD40_WDR5_VDV_2	WDR5 WD40 repeat (blade 5,6)-binding ligand	Fungi-specific variant of the WDR5-binding motif that binds to a cleft between blades 5 and 6 of the WD40 repeat domain of WDR5, opposite of the Win motif-binding site, to mediate assembly of histone modification complexes.	[EDSTY].{0,4}[VIPLA][TSDEKR][ILVA]	0.0467786
fd102C	20	26	MOD_CK1_1	Casein kinase 1 (CK1) Phosphorylation site	CK1 phosphorylation site	S..([ST])...	0.0170407
fd102C	36	44	LIG_PCNA_yPIPBox_3	PCNA binding PIP Box	The PCNA binding motifs include the PIP Box, PIP degron and the APIM motif, and are found in proteins involved in DNA replication, repair, methylation and cell cycle control. This is the variant for the yeast PIPbox	([KR].{0,6}[QN].[^FHWY][LIVM][^P][^PFWYMLIV][FYLMWV][FYLMWVI])|([QN].[^FHWY][LIVM][^P][^PFWYMLIV][FYLMWV][FYLMWVI].{0,6}[KR])	0.00055754
fd102C	17	20	LIG_SH2_SRC	Phosphotyrosine ligands bound by SH2 domains	Src-family Src Homology 2 (SH2) domains binding motif.	(Y)[QDEVAIL][DENPYHI][IPVGAHS]	0.000872937
fd102C	33	39	TRG_NLS_MonoExtC_3	NLS classical Nuclear Localization Signals	Monopartite variant of the classical basically charged NLS. C-extended version.	[^DE]((K[RK])|(RK))(([^DE][KR])|([KR][^DE]))(([PKR])|([^DE][DE]))	0.000725182
fd102C	30	35	MOD_NEK2_1	NEK2 phosphorylation site	NEK2 phosphorylation motif with preferred Phe, Leu or Met in the -3 position to compensate for less favorable residues in the +1 and +2 position.	[FLM][^P][^P]([ST])[^DEP][^DE]	0.00979829
fd102C	43	46	DOC_PP2B_LxvP_1	Calcineurin (PP2B)-docking motif LxvP	Docking motif in calcineurin substrates that binds at the interface of the catalytic CNA and regulatory CNB subunits.	L.[LIVAPM]P	0.00229635
fd102C	35	37	CLV_PCSK_KEX2_1	PCSK cleavage site	Yeast kexin 2 cleavage site (K-R-|-X or R-R-|-X).	[KR]R.	0.00797346
fd102C	18	23	MOD_N-GLC_1	N-glycosylation site	Generic motif for N-glycosylation. It was shown that Trp, Asp, and Glu are uncommon before the Ser/Thr position. Efficient glycosylation usually occurs when ~60 residues or more separate the glycosylation acceptor site from the C-terminus.	.(N)[^P][ST]..	0.00501782
fd102C	35	37	CLV_PCSK_PC1ET2_1	PCSK cleavage site	NEC1/NEC2 cleavage site (K-R-|-X).	KR.	0.00390277
fd102C	21	27	LIG_FHA_1	FHA phosphopeptide ligands	Phosphothreonine motif binding a subset of FHA domains that show a preference for a large aliphatic amino acid at the pT+3 position.	..(T)..[ILV].	0.00866224
fd102C	45	50	LIG_PDZ_Class_2	PDZ domain ligands	The C-terminal class 2 PDZ-binding motif is classically represented by a pattern such as (VYF)X(VIL)*	...[VLIFY].[ACVILF]$	7.88852e-05
[truncated: 2,164 more rows]

## Sheet: ELM_enrichments
ELMIdentifier	FunctionalSiteName	Description	Regex	Nr_hits_in_RDs	Nr_hits_in_RDs_percentage	Nr_hits_in_non-RDs	Nr_hits_in_non-RDs_percentage	odds ratio	p.value	FDR	log2_OR
[truncated: 163 more rows]
