# Supplementary material for: Systematic identification and characterization of repressive domains in Drosophila transcription factors
Source: EMBO J. 2022 Dec 22;42(3):e112100. doi: 10.15252/embj.2022112100 (PMC9890238; doi:10.15252/embj.2022112100)
Supplement: Supplementary file 10 — Dataset EV9 [file EMBJ-42-e112100-s010.xlsx]

## Sheet: Legend
Dataset EV9
Sheet 1: pools of bait proteins used in IP-MS experiments
Sheet 2: IP-MS1
Results for IP-MS with PxDLS and PLKKR motif containing RDs
Sheet 3: IP-MS2
Results for IP-MS with AAxxL and HKKF motif containing RDs

## Sheet: pools
pool name	baits	cloned RD AA sequence	secondary motif from FIMO with lenient cutoff	sequence of motif from lenient FIMO
PxDLS	CG42741-RD	GLGSDPLSAKEAEGPPVQVEPVDLSLRSPRASTSHGSSSSSYKFSSANKA	none
PxDLS	Tio-RD	QEEDQEQDQEQEQEQEPDHDVQCDNGPLDLSVSTGKRQESVSPPARKIPR	MEME Motif 11	KRQESVSPPAR
PxDLS	Ham-RD	TPPPADTPSGGDGPLDLSICRKRSAGSFFTAPAEDNLMLHRFMPRLHEFE	none
PxDLS	CG11122-RD1	EARNLIGLDMEMEPLDLSKKSSRKPSPVPPPRMQQELPMPLVPLPLVTNA	none
AAxxL	CG11617-RD2	KASSNSSCGQAIFTTDVSGAGRGGRWMLHHKDELEAAEALANLAFNCRQR	none
AAxxL	Cic-RD2	PNYRVKGRYDQEETDAAAMLVSLSSSRSATPSYTSPVNHAGASPLNAIAH	MEME Motif 2: PxDLS	AAAMLVSLSSSR
AAxxL	Glut4EF	AQHNSRKRPPSDHQDYGNYLETCRAAEILSSMKLQSPHGSMADKCSSPGS	none
AAxxL	CG12605	QLVAATAAASIYRGRSVEETEAAHDLLSLSQSLPPLIPPCVVTIMKQEQE	none
PLKKR	Ash1	GTPNGSGSSNGNTKRRHKKSQSNDSSSPDDHKLPLKKRHYLLTPGERPPA	none
PLKKR	Kr-h1-RD2	PESDSLMMADRNVMTLPLRKRKHYMNKGDDGQVDSEKASGDGTSAAGGAA	MEME Motif 2: PxDLS	DGQVDSEKASGD
PLKKR	Net	ATGPLKKRIRYTSSADSAVVLTPPAIDSPPPNSCIPSTLRLQHEIMPNPA	none
PLKKR	Vri	SSSGAVSGDDEQEHEPAHMAPLQLQRSSPQQGSDANNCLPLKLRHKSHLG	MEME Motif 2: PxDLS	NNCLPLKLRHKS
HKKF	Eip75B	EDMPVLKRVLQAPPLYDTNSLMDEAYKPHKKFRALRHREFETAEADASSS	MEME Motif 1: AAxxL, MEME Motif 11	Motif 1: REFETAEADASSS, Motif 11: YKPHKKFRALRHRE
HKKF	CHES-1-like-RD1	TSNGSSPAGGGTIYKAASQALSSPTTSSSSSSNTTTHHPHKKYLREKMHV	MEME Motif 8	HHPHKKYL
HKKF	Kah	AEVTLSVGPLVTDEVKPLPLYASSDDDSNYYSHKVFDRRKLRRCTISDSN	none
HKKF	Shn-RD1	SSIINSQQTTVNATPATDEAPLGDRSNISRYLHKKFKRLASTTEVDSWSA	MEME Motif 2: PxDLS	EAPLGDRSNISR

## Sheet: IP-MS1
Accession	Marked.as	Description	Norm.Area.FLAG_Gal4_rep1	Norm.Area.FLAG_Gal4_rep2	Norm.Area.FLAG_Gal4_rep3	Norm.Area.PXDLS_rep1	Norm.Area.PXDLS_rep2	Norm.Area.PXDLS_rep3	Norm.Area.PLKKR_rep1	Norm.Area.PLKKR_rep2	Norm.Area.PLKKR_rep3	Protein_symbol	FBgn	PLKKR_-_FLAG_Gal4_logFC	PLKKR_-_FLAG_Gal4_AveExpr	PLKKR_-_FLAG_Gal4_P.Value	PLKKR_-_FLAG_Gal4_adj.P.Val	PXDLS_-_FLAG_Gal4_logFC	PXDLS_-_FLAG_Gal4_AveExpr	PXDLS_-_FLAG_Gal4_P.Value	PXDLS_-_FLAG_Gal4_adj.P.Val
FBpp0070006	NA	type=polypeptide; loc=X:join(20166765..20166816,20166957..20167119,20167191..20167815,20167882..20167980); ID=FBpp0070006; name=Ech1-PA; parent=FBgn0031092,FBtr0070007; dbxref=GB_protein:AAF45374.2,FlyBase:FBpp0070006,FlyBase_Annotation_IDs:CG9577-PA,REFSEQ:NP_608375,GB_protein:AAF45374,UniProt/TrEMBL:Q9W5W8,FlyMine:FBpp0070006,modMine:FBpp0070006; MD5=3f343cb2598df70fbc496435d01acf7b; length=312…	9.54205e+06	1.08055e+07	9.7907e+06	1.06442e+07	1.14722e+07	1.02921e+07	1.09761e+07	1.11637e+07	1.1447e+07	Ech1	FBgn0031092	0.184376	6.7811	0.0252222	0.0640376	0.19267	6.7811	0.0208217	0.0889864
FBpp0070024	NA	type=polypeptide; loc=X:complement(join(20173369..20173380,20172305..20173016,20172041..20172222,20171592..20171648)); ID=FBpp0070024; name=AnxB10-PA; parent=FBgn0000084,FBtr0070025; dbxref=GB_protein:AAF45380.1,FlyBase:FBpp0070024,FlyBase_Annotation_IDs:CG9579-PA,REFSEQ:NP_476615,GB_protein:AAF45380,FlyMine:FBpp0070024,modMine:FBpp0070024; MD5=7b4e73f0292d572e324bc617a51eee9f; length=320; releas…	2.99039e+06	2.96239e+06	2.91298e+06	2.78375e+06	2.98696e+06	3.10012e+06	3.24494e+06	3.15468e+06	3.52727e+06	AnxB10	FBgn0000084	0.187737	4.98365	0.0328162	0.0785267	0.0862155	4.98365	0.282305	0.455861
FBpp0070044	NA	type=polypeptide; loc=3L:join(23126208..23126400,23126717..23127251,23127313..23127489,23128260..23128370,23130510..23130654,23131189..23131350,23131408..23132184); ID=FBpp0070044; name=CG33217-PA; parent=FBgn0053217,FBtr0070045; dbxref=FlyBase:FBpp0070044,FlyBase_Annotation_IDs:CG33217-PA,GB_protein:AAS64918.1,REFSEQ:NP_996147,GB_protein:AAS64918,UniProt/TrEMBL:Q8MS38,FlyMine:FBpp0070044,modMine…	1.59749e+07	1.92009e+07	1.70794e+07	1.66785e+07	1.86177e+07	1.85065e+07	1.91306e+07	1.98591e+07	2.31196e+07	CG33217	FBgn0053217	0.274665	7.58279	0.0203998	0.055572	0.131526	7.58279	0.213956	0.378628
FBpp0070087	NA	type=polypeptide; loc=X:complement(join(493388..493417,491096..492628)); ID=FBpp0070087; name=CG17896-PB; parent=FBgn0023537,FBtr0070092; dbxref=FlyBase:FBpp0070087,FlyBase_Annotation_IDs:CG17896-PB,GB_protein:AAF45510.2,REFSEQ:NP_569845,GB_protein:AAF45510,UniProt/Swiss-Prot:Q7KW39,FlyMine:FBpp0070087,modMine:FBpp0070087; MD5=fa5e3b71de702f6d4acbc0db138c517d; length=520; release=r6.39; species=D…	395976	512083	317103	363558	535719	510362	513924	606648	401723	CG17896	FBgn0023537	0.346756	2.2238	0.163706	0.265601	0.296678	2.2238	0.227428	0.391237
FBpp0070089	NA	type=polypeptide; loc=X:complement(join(487465..487480,485028..487403,484310..484965,483884..484246,483268..483828,482884..483045)); ID=FBpp0070089; name=CG18273-PA; parent=FBgn0029525,FBtr0070094; dbxref=GB_protein:AAG22361.3,GB_protein:AAG22361.2,FlyBase:FBpp0070089,FlyBase_Annotation_IDs:CG18273-PA,REFSEQ:NP_569843,GB_protein:AAG22361,UniProt/TrEMBL:Q9I7Z8,FlyMine:FBpp0070089,modMine:FBpp00700…	836502	1.00481e+06	1.05003e+06	982388	935308	1.03323e+06	1.22997e+06	1.13279e+06	1.33138e+06	CG18273	FBgn0029525	0.383426	3.43747	0.00676881	0.0265834	0.121616	3.43747	0.307169	0.484955
FBpp0070114	NA	type=polypeptide; loc=X:join(629886..630209,630273..630644,630703..631983,632044..633468); ID=FBpp0070114; name=Mybbp1A-PA; parent=FBgn0001341,FBtr0070119; dbxref=FlyBase:FBpp0070114,FlyBase_Annotation_IDs:CG6189-PA,GB_protein:AAF45532.1,REFSEQ:NP_476593,GB_protein:AAF45532,UniProt/Swiss-Prot:Q9W5E4,FlyMine:FBpp0070114,modMine:FBpp0070114; MD5=20bd304c92909bab340dac5751adc798; length=1133; releas…	7.32508e+06	6.61292e+06	6.52326e+06	5.95526e+06	5.20906e+06	5.86396e+06	6.64492e+06	6.26828e+06	7.07813e+06	Mybbp1A	FBgn0001341	-0.00728555	6.03505	0.933478	0.95013	-0.178956	6.03505	0.0655596	0.179471
FBpp0070115;FBpp0309081	NA	type=polypeptide; loc=X:join(638447..638720,638781..639016,639720..641017,641078..641202,641297..643341); ID=FBpp0070115; name=su(sable)-PA; parent=FBgn0003575,FBtr0070120; dbxref=FlyBase:FBpp0070115,FlyBase_Annotation_IDs:CG6222-PA,GB_protein:AAF45534.1,REFSEQ:NP_476754,GB_protein:AAF45534,UniProt/Swiss-Prot:P22293,FlyMine:FBpp0070115,modMine:FBpp0070115; MD5=a6e0dc32fe4b01008427e54bfd32e5be; le…	992207	1.11295e+06	1.0662e+06	1.08969e+06	1.30886e+06	1.16934e+06	1.04955e+06	1.00398e+06	1.16497e+06	su(sable)	FBgn0003575	0.0464615	3.50781	0.646707	0.745837	0.254866	3.50781	0.0271979	0.103689
FBpp0070123;FBpp0099971;FBpp0070118;FBpp0070122;FBpp0070120;FBpp0070124;FBpp0070119;FBpp0311474;FBpp0070121	NA	type=polypeptide; loc=X:657110..657598; ID=FBpp0070123; name=SkpA-PF; parent=FBgn0025637,FBtr0070128; dbxref=FlyBase_Annotation_IDs:CG16983-PF,FlyBase:FBpp0070123,GB_protein:AAF45540.1,REFSEQ:NP_726694,GB_protein:AAF45540,UniProt/TrEMBL:O77430; MD5=5b171fb8c53b7dc37f156d4c089bda5b; length=162; release=r6.39; species=Dmel; ;type=polypeptide; loc=X:657110..657598; ID=FBpp0099971; name=SkpA-PH; pare…	3.10625e+07	3.36931e+07	3.40016e+07	3.41087e+07	3.70051e+07	3.7515e+07	3.62274e+07	3.56651e+07	4.12051e+07	SkpA	FBgn0025637	0.219724	8.51681	0.0175471	0.050408	0.224317	8.51681	0.0159104	0.0781817
FBpp0070143	NA	type=polypeptide; loc=X:complement(join(765084..765095,764302..764922,762725..762991)); ID=FBpp0070143; name=RpL22-PA; parent=FBgn0015288,FBtr0070148; dbxref=FlyBase:FBpp0070143,FlyBase_Annotation_IDs:CG7434-PA,GB_protein:AAF45546.1,REFSEQ:NP_477134,GB_protein:AAF45546,UniProt/Swiss-Prot:P50887,FlyMine:FBpp0070143,modMine:FBpp0070143; MD5=a26dc5dfcb32ff692f0397cf729fb53a; length=299; release=r6.3…	3.47901e+08	3.22253e+08	3.07265e+08	2.59793e+08	2.69823e+08	2.42415e+08	2.50264e+08	2.57892e+08	2.52516e+08	RpL22	FBgn0015288	-0.333927	11.4795	0.000331982	0.00428862	-0.252797	11.4795	0.00221278	0.026121
FBpp0070154	NA	type=polypeptide; loc=X:complement(624896..625090); ID=FBpp0070154; name=CG13364-PA; parent=FBgn0026879,FBtr0070159; dbxref=FlyBase:FBpp0070154,FlyBase_Annotation_IDs:CG13364-PA,GB_protein:AAF45528.1,REFSEQ:NP_652500,GB_protein:AAF45528,UniProt/Swiss-Prot:Q9XZS3,FlyMine:FBpp0070154,modMine:FBpp0070154; MD5=2f0cce191fbd13153608f66e5dc4c954; length=64; release=r6.39; species=Dmel;	1.25495e+09	1.41502e+09	1.38278e+09	1.41992e+09	1.78102e+09	1.24293e+09	8.31823e+08	1.14595e+09	1.08769e+09	CG13364	FBgn0026879	-0.388571	13.6659	0.0208294	0.0563253	0.206012	13.6659	0.170913	0.329129
FBpp0070171	NA	type=polypeptide; loc=X:join(1041111..1041403,1042260..1042432,1043213..1043421,1043491..1044210,1044268..1044589,1044650..1044901,1044971..1045099,1045155..1045948); ID=FBpp0070171; name=su(w[a])-PA; parent=FBgn0003638,FBtr0070176; dbxref=GB_protein:AAG22382.2,REFSEQ:NP_476756,GB_protein:AAG22382,FlyBase_Annotation_IDs:CG3019-PA,FlyBase:FBpp0070171,UniProt/Swiss-Prot:P12297,FlyMine:FBpp0070171,m…	1.53497e+06	1.89246e+06	1.92606e+06	1.96071e+06	2.16147e+06	2.17307e+06	2.26487e+06	2.30709e+06	2.63805e+06	su(w[a])	FBgn0003638	0.459949	4.41925	0.00199593	0.0123447	0.326577	4.41925	0.0147642	0.0748471
FBpp0070202	NA	type=polypeptide; loc=X:join(1342492..1343214,1343290..1343535,1343779..1343943); ID=FBpp0070202; name=Naa30A-PA; parent=FBgn0024362,FBtr0070209; dbxref=FlyBase:FBpp0070202,FlyBase_Annotation_IDs:CG11412-PA,GB_protein:AAN09042.1,REFSEQ:NP_726727,GB_protein:AAN09042,UniProt/Swiss-Prot:Q95RC0,FlyMine:FBpp0070202,modMine:FBpp0070202; MD5=e27622b252b34a67aa0bbde2b1f2b87b; length=377; release=r6.39; s…	1.1079e+06	1.30348e+06	1.15273e+06	1.23305e+06	1.25079e+06	1.51301e+06	1.43724e+06	1.34028e+06	1.14173e+06	Naa30A	FBgn0024362	0.160132	3.71065	0.258211	0.376145	0.248951	3.71065	0.0925246	0.220215
FBpp0070205	NA	type=polypeptide; loc=X:1354095..1356410; ID=FBpp0070205; name=CG11417-PA; parent=FBgn0024364,FBtr0070212; dbxref=FlyBase:FBpp0070205,FlyBase_Annotation_IDs:CG11417-PA,GB_protein:AAF45610.1,REFSEQ:NP_569906,GB_protein:AAF45610,UniProt/TrEMBL:O46307,FlyMine:FBpp0070205,modMine:FBpp0070205; MD5=d5acd23c674b3092e5ba7fbd07546fb5; length=771; release=r6.39; species=Dmel;	1.38085e+07	1.36919e+07	1.282e+07	1.37073e+07	1.37182e+07	1.40257e+07	1.35001e+07	1.31696e+07	1.39115e+07	CG11417	FBgn0024364	0.035805	7.13124	0.570932	0.680217	0.127568	7.13124	0.0648783	0.178507
FBpp0070284;FBpp0308653	NA	type=polypeptide; loc=X:complement(join(1464014..1464115,1462646..1463939,1462373..1462578,1462094..1462312)); ID=FBpp0070284; name=Ns3-PA; parent=FBgn0266284,FBtr0070297; dbxref=FlyBase:FBpp0070284,FlyBase_Annotation_IDs:CG14788-PA,GB_protein:AAF45628.1,REFSEQ:NP_569915,GB_protein:AAF45628,UniProt/Swiss-Prot:Q9W590,FlyMine:FBpp0070284,modMine:FBpp0070284; MD5=34b22b55a21128a44b113aedce296a1a; le…	9.65665e+06	8.76224e+06	9.41617e+06	8.06036e+06	9.69254e+06	7.6338e+06	7.40145e+06	7.87975e+06	7.64709e+06	Ns3	FBgn0266284	-0.253148	6.43999	0.0115008	0.0375559	-0.0520022	6.43999	0.532359	0.693384
FBpp0070299	NA	type=polypeptide; loc=X:join(1877427..1878197,1878255..1879004); ID=FBpp0070299; name=CG14805-PA; parent=FBgn0023514,FBtr0070312; dbxref=FlyBase:FBpp0070299,FlyBase_Annotation_IDs:CG14805-PA,GB_protein:AAF45681.1,REFSEQ:NP_569954,GB_protein:AAF45681,UniProt/TrEMBL:Q9W550,FlyMine:FBpp0070299,modMine:FBpp0070299; MD5=95099f75dfd75a5532e94fddf7a6068f; length=506; release=r6.39; species=Dmel;	1.56432e+07	1.57692e+07	1.71674e+07	1.53803e+07	1.8693e+07	1.67864e+07	1.62884e+07	1.76806e+07	1.97082e+07	CG14805	FBgn0023514	0.166819	7.45071	0.0870825	0.164552	0.149833	7.45071	0.119272	0.261094
FBpp0070302	NA	type=polypeptide; loc=X:join(1908353..1908355,1916977..1919934); ID=FBpp0070302; name=mip130-PA; parent=FBgn0023509,FBtr0070315; dbxref=GB_protein:AAF45694.3,GB_protein:AAF45694.2,FlyBase:FBpp0070302,FlyBase_Annotation_IDs:CG3480-PA,REFSEQ:NP_569958,GB_protein:AAF45694,UniProt/TrEMBL:Q9W542,FlyMine:FBpp0070302,modMine:FBpp0070302; MD5=ca555accfbe42677215714a92457f36d; length=986; release=r6.39; s…	6.02719e+06	5.45111e+06	6.04744e+06	4.49492e+06	4.90074e+06	4.33518e+06	4.59352e+06	4.24808e+06	4.54497e+06	mip130	FBgn0023509	-0.362054	5.66482	0.00035576	0.00448301	-0.265287	5.66482	0.00285258	0.0303585
FBpp0070303;FBpp0310568	NA	type=polypeptide; loc=X:1910757..1915334; ID=FBpp0070303; name=Rbcn-3B-PA; parent=FBgn0023510,FBtr0070316; dbxref=FlyBase:FBpp0070303,FlyBase_Annotation_IDs:CG17766-PA,GB_protein:AAF45693.1,REFSEQ:NP_569960,GB_protein:AAF45693,UniProt/TrEMBL:Q9W543,FlyMine:FBpp0070303,modMine:FBpp0070303; MD5=ec4957032c31d8c0a4d7b297050394f7; length=1525; release=r6.39; species=Dmel; ;type=polypeptide; loc=X:1910…	3.27534e+06	3.61111e+06	3.74788e+06	5.00507e+06	3.51028e+06	4.89563e+06	3.54185e+06	3.53717e+06	3.96745e+06	Rbcn-3B	FBgn0023510	0.0812026	5.31477	0.586024	0.69138	0.404716	5.31477	0.0186474	0.0841797
FBpp0070336;FBpp0089217	NA	type=polypeptide; loc=X:complement(join(1922731..1922823,1922543..1922667,1921181..1922469,1920829..1921115,1920552..1920767)); ID=FBpp0070336; name=eIF2Bepsilon-PA; parent=FBgn0023512,FBtr0070350; dbxref=FlyBase:FBpp0070336,FlyBase_Annotation_IDs:CG3806-PA,GB_protein:AAF45695.1,REFSEQ:NP_569961,GB_protein:AAF45695,UniProt/TrEMBL:Q9W541,FlyMine:FBpp0070336,modMine:FBpp0070336; MD5=c31b38c6c3edcce…	1.94538e+06	1.91246e+06	2.0756e+06	1.96733e+06	1.67683e+06	1.8218e+06	2.10145e+06	2.0726e+06	2.16465e+06	eIF2Bepsilon	FBgn0023512	0.121873	4.34159	0.164552	0.266343	-0.0341277	4.34159	0.685875	0.801711
FBpp0070347	NA	type=polypeptide; loc=X:complement(join(1884007..1889775,1883417..1883941,1882742..1883337,1882556..1882685,1882319..1882501,1882156..1882248)); ID=FBpp0070347; name=trr-PD; parent=FBgn0023518,FBtr0070363; dbxref=FlyBase:FBpp0070347,FlyBase_Annotation_IDs:CG3848-PD,GB_protein:AAN09063.2,REFSEQ:NP_726773,GB_protein:AAN09063,UniProt/Swiss-Prot:Q8IRW8,FlyMine:FBpp0070347,modMine:FBpp0070347; MD5=763…	1.13184e+06	1.03425e+06	1.02741e+06	972271	1.06376e+06	866942	761567	715806	754055	trr	FBgn0023518	-0.490259	3.23637	0.000353207	0.00447831	-0.0536102	3.23637	0.555169	0.710478
FBpp0070350	NA	type=polypeptide; loc=X:complement(join(1872973..1873530,1872595..1872906)); ID=FBpp0070350; name=Pgam5-PA; parent=FBgn0023517,FBtr0070366; dbxref=FlyBase:FBpp0070350,FlyBase_Annotation_IDs:CG14816-PA,GB_protein:AAF45678.1,REFSEQ:NP_569951,GB_protein:AAF45678,UniProt/Swiss-Prot:O46084,FlyMine:FBpp0070350,modMine:FBpp0070350; MD5=5477053abf55ef2ca82348987ec097bf; length=289; release=r6.39; species…	9.5997e+06	1.02316e+07	1.14705e+07	1.11293e+07	1.04891e+07	1.10823e+07	9.58489e+06	9.49242e+06	1.05778e+07	Pgam5	FBgn0023517	-0.0498046	6.74295	0.544655	0.656141	0.153207	6.74295	0.0830649	0.208347
FBpp0070355	NA	type=polypeptide; loc=X:complement(join(1861595..1861597,1861446..1861485,1861156..1861379,1860686..1861098,1860427..1860624,1860057..1860370,1859871..1859982,1859519..1859813)); ID=FBpp0070355; name=deltaCOP-PA; parent=FBgn0028969,FBtr0070371; dbxref=FlyBase:FBpp0070355,FlyBase_Annotation_IDs:CG14813-PA,GB_protein:AAF45673.1,REFSEQ:NP_652012,GB_protein:AAF45673,UniProt/TrEMBL:Q9W555,FlyMine:FBpp…	1.57395e+07	1.86494e+07	1.63303e+07	1.74083e+07	1.79341e+07	1.81728e+07	2.02747e+07	2.07293e+07	2.12763e+07	deltaCOP	FBgn0028969	0.325958	7.56936	0.0021847	0.0128822	0.168104	7.56936	0.0584304	0.165539
FBpp0070380	NA	type=polypeptide; loc=X:join(2242309..2243604,2244457..2244552); ID=FBpp0070380; name=fs(1)K10-PA; parent=FBgn0000810,FBtr0070396; dbxref=FlyBase:FBpp0070380,FlyBase_Annotation_IDs:CG3218-PA,GB_protein:AAF45758.1,REFSEQ:NP_477491,GB_protein:AAF45758,UniProt/Swiss-Prot:P13468,FlyMine:FBpp0070380,modMine:FBpp0070380; MD5=e98c09bd1e018e1c5bee8dbeb77eb7f8; length=463; release=r6.39; species=Dmel;	3.17998e+06	3.3157e+06	3.20364e+06	3.37933e+06	3.86086e+06	3.49533e+06	3.65326e+06	3.71832e+06	3.52828e+06	fs(1)K10	FBgn0000810	0.194343	5.16366	0.0210367	0.0565145	0.231636	5.16366	0.00884269	0.0543243
FBpp0070382	NA	type=polypeptide; loc=X:join(2262896..2262988,2263057..2264571); ID=FBpp0070382; name=CG3071-PA; parent=FBgn0023527,FBtr0070398; dbxref=FlyBase:FBpp0070382,FlyBase_Annotation_IDs:CG3071-PA,GB_protein:AAF45765.1,REFSEQ:NP_569993,GB_protein:AAF45765,UniProt/TrEMBL:Q9W4Z9,FlyMine:FBpp0070382,modMine:FBpp0070382; MD5=6b54565a61f7919ef5db9c6d5093a2e6; length=535; release=r6.39; species=Dmel;	9.66523e+06	8.40318e+06	8.50481e+06	7.0745e+06	7.03949e+06	7.74508e+06	8.28264e+06	7.24059e+06	7.44277e+06	CG3071	FBgn0023527	-0.184089	6.34738	0.0621999	0.127759	-0.193604	6.34738	0.0524104	0.152991
FBpp0070395;FBpp0290016	NA	type=polypeptide; loc=X:complement(join(2274026..2274336,2271491..2273951)); ID=FBpp0070395; name=CG2918-PA; parent=FBgn0023529,FBtr0070411; dbxref=FlyBase:FBpp0070395,FlyBase_Annotation_IDs:CG2918-PA,GB_protein:AAF45769.1,REFSEQ:NP_569995,GB_protein:AAF45769,UniProt/TrEMBL:O46067,FlyMine:FBpp0070395,modMine:FBpp0070395; MD5=cfdfc2261bbd406d60be0a8d7ee44248; length=923; release=r6.39; species=Dme…	455271	813866	579659	705765	715047	828894	982959	974182	808471	CG2918	FBgn0023529	0.642899	2.93948	0.00989755	0.0339776	0.407468	2.93948	0.0733001	0.192297
FBpp0070402	NA	type=polypeptide; loc=X:complement(join(2249828..2249863,2247697..2249769)); ID=FBpp0070402; name=crn-PA; parent=FBgn0000377,FBtr0070418; dbxref=FlyBase:FBpp0070402,FlyBase_Annotation_IDs:CG3193-PA,GB_protein:AAF45760.1,REFSEQ:NP_477118,GB_protein:AAF45760,UniProt/Swiss-Prot:P17886,FlyMine:FBpp0070402,modMine:FBpp0070402; MD5=14718c6a043bb247bab7c033c8f106d4; length=702; release=r6.39; species=Dm…	1.76474e+06	1.81266e+06	1.53966e+06	1.66532e+06	1.76341e+06	1.60613e+06	1.87579e+06	1.63168e+06	1.8418e+06	crn	FBgn0000377	0.0914104	4.14821	0.355766	0.477853	0.0667912	4.14821	0.497081	0.664283
FBpp0070403;FBpp0309621	NA	type=polypeptide; loc=X:complement(join(2241828..2241902,2241568..2241759,2238499..2241506,2238234..2238436,2238073..2238173)); ID=FBpp0070403; name=kz-PA; parent=FBgn0001330,FBtr0070419; dbxref=FlyBase:FBpp0070403,FlyBase_Annotation_IDs:CG3228-PA,GB_protein:AAF45757.1,REFSEQ:NP_476591,GB_protein:AAF45757,UniProt/Swiss-Prot:O46072,FlyMine:FBpp0070403,modMine:FBpp0070403; MD5=f38734db72291504ea9e5…	1.63211e+06	1.43031e+06	1.58268e+06	1.33699e+06	1.34542e+06	1.34328e+06	1.28642e+06	1.33299e+06	1.48801e+06	kz	FBgn0001330	-0.152118	3.86785	0.0935343	0.174337	-0.117637	3.86785	0.181921	0.340753
FBpp0070409	NA	type=polypeptide; loc=X:complement(join(2183610..2184538,2182913..2183549)); ID=FBpp0070409; name=Nmd3-PA; parent=FBgn0023542,FBtr0070425; dbxref=FlyBase:FBpp0070409,FlyBase_Annotation_IDs:CG3460-PA,GB_protein:AAF45744.1,REFSEQ:NP_477332,GB_protein:AAF45744,UniProt/TrEMBL:O46050,FlyMine:FBpp0070409,modMine:FBpp0070409; MD5=5625e0440a0970118b1bf00262bb99ce; length=521; release=r6.39; species=Dmel;	5.77424e+06	5.88653e+06	5.84769e+06	6.26584e+06	6.12827e+06	6.11521e+06	6.95325e+06	6.71851e+06	6.64121e+06	Nmd3	FBgn0023542	0.240134	6.00984	0.00221866	0.0129833	0.167099	6.00984	0.0171471	0.0815283
FBpp0070413;FBpp0310572	NA	type=polypeptide; loc=X:complement(join(2156389..2157432,2153114..2155726,2151917..2152759,2151677..2151846,2151523..2151611,2151272..2151462,2150877..2151152)); ID=FBpp0070413; name=wapl-PA; parent=FBgn0004655,FBtr0070429; dbxref=FlyBase:FBpp0070413,FlyBase_Annotation_IDs:CG3707-PA,GB_protein:AAF45734.1,REFSEQ:NP_525042,GB_protein:AAF45734,UniProt/Swiss-Prot:Q9W517,FlyMine:FBpp0070413,modMine:FB…	650475	762561	660536	787222	848497	764695	783433	849495	833231	wapl	FBgn0004655	0.279436	2.9857	0.0162082	0.0477642	0.301064	2.9857	0.0112789	0.0641743
FBpp0070415	NA	type=polypeptide; loc=X:complement(join(2149402..2149481,2149221..2149341,2148766..2148843)); ID=FBpp0070415; name=bcn92-PA; parent=FBgn0013432,FBtr0070431; dbxref=FlyBase:FBpp0070415,FlyBase_Annotation_IDs:CG3717-PA,GB_protein:AAF45733.1,REFSEQ:NP_477059,GB_protein:AAF45733,UniProt/Swiss-Prot:O46098,FlyMine:FBpp0070415,modMine:FBpp0070415; MD5=78b26b1d14c2c7305d868056a6527091; length=92; release…	9.99765e+06	1.00105e+07	8.35996e+06	9.84021e+06	7.47625e+06	6.49114e+06	7.4158e+06	9.02807e+06	1.10907e+07	bcn92	FBgn0013432	-0.0309407	6.49392	0.861744	0.898444	-0.182129	6.49392	0.321867	0.49935
FBpp0070416	NA	type=polypeptide; loc=X:complement(join(2136017..2136051,2129979..2131726,2129467..2129917,2127624..2129407,2126809..2127560)); ID=FBpp0070416; name=ph-p-PA; parent=FBgn0004861,FBtr0070432; dbxref=FlyBase:FBpp0070416,FlyBase_Annotation_IDs:CG18412-PA,GB_protein:AAF45727.3,REFSEQ:NP_476871,GB_protein:AAF45727,UniProt/Swiss-Prot:P39769,FlyMine:FBpp0070416,modMine:FBpp0070416; MD5=d05538a14660d53163…	1.28263e+06	1.23631e+06	1.14042e+06	1.06416e+06	1.4136e+06	1.02966e+06	1.27138e+06	1.13812e+06	1.24551e+06	ph-p	FBgn0004861	0.0245934	3.62631	0.839381	0.883265	0.0136844	3.62631	0.91051	0.942634
FBpp0070418	NA	type=polypeptide; loc=X:complement(join(2079715..2080298,2078832..2079644,2078489..2078774)); ID=FBpp0070418; name=CG16903-PA; parent=FBgn0040394,FBtr0070434; dbxref=FlyBase:FBpp0070418,FlyBase_Annotation_IDs:CG16903-PA,GB_protein:AAF45722.1,REFSEQ:NP_569980,GB_protein:AAF45722,UniProt/TrEMBL:Q9W526,FlyMine:FBpp0070418,modMine:FBpp0070418; MD5=c5cc9ebaa4322b36bd0af159e8ec76d9; length=560; release…	3.95667e+06	3.53684e+06	3.80976e+06	3.86742e+06	3.19592e+06	3.90154e+06	4.10352e+06	3.57306e+06	3.77599e+06	CG16903	FBgn0040394	0.0439289	5.26889	0.676667	0.77044	0.0377644	5.26889	0.720545	0.816326
FBpp0070422;FBpp0300790	NA	type=polypeptide; loc=X:join(2586279..2586549,2586761..2587386,2587441..2587629); ID=FBpp0070422; name=wds-PA; parent=FBgn0040066,FBtr0070438; dbxref=FlyBase:FBpp0070422,FlyBase_Annotation_IDs:CG17437-PA,GB_protein:AAF45791.1,REFSEQ:NP_524984,GB_protein:AAF45791,UniProt/Swiss-Prot:Q9V3J8,FlyMine:FBpp0070422,modMine:FBpp0070422; MD5=bba31ef4ee3304320e64e714e0c768c5; length=361; release=r6.39; spec…	1.51909e+07	1.54525e+07	1.65265e+07	1.37974e+07	1.12523e+07	1.29148e+07	1.35046e+07	1.33774e+07	1.37996e+07	wds	FBgn0040066	-0.186696	7.16397	0.0510499	0.110572	-0.230701	7.16397	0.0215154	0.0900835
FBpp0070425	NA	type=polypeptide; loc=X:join(2604303..2605652,2605714..2606529); ID=FBpp0070425; name=Zw10-PB; parent=FBgn0004643,FBtr0070441; dbxref=FlyBase_Annotation_IDs:CG9900-PB,FlyBase:FBpp0070425,GB_protein:AAF45794.1,REFSEQ:NP_524901,GB_protein:AAF45794,UniProt/Swiss-Prot:Q9W4X9,FlyMine:FBpp0070425,modMine:FBpp0070425; MD5=207a721dde8a6bdc942e08390cf3a75b; length=721; release=r6.39; species=Dmel;	2.11952e+06	2.50651e+06	2.09427e+06	2.02679e+06	1.95442e+06	1.91073e+06	2.5855e+06	2.87984e+06	3.06495e+06	Zw10	FBgn0004643	0.372216	4.5788	0.00406921	0.0191701	-0.0977405	4.5788	0.358634	0.538869
FBpp0070430	NA	type=polypeptide; loc=X:complement(2609373..2610182); ID=FBpp0070430; name=eIF3g1-PA; parent=FBgn0029629,FBtr0070446; dbxref=FlyBase:FBpp0070430,FlyBase_Annotation_IDs:CG8636-PA,GB_protein:AAF45796.1,REFSEQ:NP_570011,GB_protein:AAF45796,UniProt/Swiss-Prot:Q9W4X7,FlyMine:FBpp0070430,modMine:FBpp0070430; MD5=5450dea4abddd1c19304bae9ab5a30d7; length=269; release=r6.39; species=Dmel;	1.89594e+07	2.81894e+07	1.61097e+07	2.59485e+07	2.53914e+07	1.55743e+07	2.24154e+07	2.47728e+07	1.84723e+07	eIF3g1	FBgn0029629	0.110456	7.78023	0.65945	0.756287	0.172007	7.78023	0.495874	0.663103
FBpp0070432;FBpp0309092	NA	type=polypeptide; loc=X:complement(join(2602919..2603598,2602694..2602845,2600359..2602622,2599779..2600275,2599673..2599718)); ID=FBpp0070432; name=Klp3A-PA; parent=FBgn0011606,FBtr0070448; dbxref=FlyBase:FBpp0070432,FlyBase_Annotation_IDs:CG8590-PA,GB_protein:AAF45793.1,REFSEQ:NP_525053,GB_protein:AAF45793,UniProt/TrEMBL:Q9XZ29,FlyMine:FBpp0070432,modMine:FBpp0070432; MD5=a17ca4a1a34a34631c8da4…	3.34374e+07	3.36304e+07	3.13408e+07	3.38779e+07	3.7091e+07	3.23685e+07	3.10336e+07	3.13592e+07	3.52486e+07	Klp3A	FBgn0011606	0.0130047	8.42043	0.857278	0.895195	0.155922	8.42043	0.0529747	0.154341
FBpp0070457	NA	type=polypeptide; loc=X:join(2704718..2704773,2704837..2704923,2704993..2705449,2705540..2705925,2705994..2706066); ID=FBpp0070457; name=eIF2Bbeta-PA; parent=FBgn0024996,FBtr0070479; dbxref=FlyBase:FBpp0070457,FlyBase_Annotation_IDs:CG2677-PA,GB_protein:AAF45809.1,REFSEQ:NP_570020,GB_protein:AAF45809,UniProt/TrEMBL:O76863,FlyMine:FBpp0070457,modMine:FBpp0070457; MD5=695a08d5a3d0b7aef14f558db721a0…	3.66396e+06	4.41958e+06	4.40301e+06	4.4695e+06	4.33425e+06	4.57812e+06	5.04314e+06	4.80562e+06	4.86911e+06	eIF2Bbeta	FBgn0024996	0.268435	5.53446	0.012849	0.0404164	0.191801	5.53446	0.0560981	0.161155
FBpp0070462	NA	type=polypeptide; loc=X:join(2720568..2720849,2720909..2723125,2723188..2723499,2723568..2723885); ID=FBpp0070462; name=fs(1)Yb-PA; parent=FBgn0000928,FBtr0070484; dbxref=FlyBase:FBpp0070462,FlyBase_Annotation_IDs:CG2706-PA,GB_protein:AAF45815.1,REFSEQ:NP_477494,GB_protein:AAF45815,UniProt/TrEMBL:Q9W4W2,FlyMine:FBpp0070462,modMine:FBpp0070462; MD5=9cd80d729c95a00c17544ec8b9a7cda6; length=1042; re…	936703	1.13192e+06	1.25747e+06	1.15236e+06	1.17764e+06	1.19469e+06	1.00339e+06	978608	1.01708e+06	fs(1)Yb	FBgn0000928	-0.11298	3.49013	0.324138	0.445636	0.180752	3.49013	0.124611	0.267451
FBpp0070476	NA	type=polypeptide; loc=X:complement(join(2713678..2713741,2713496..2713621,2713334..2713431,2712093..2713270,2711830..2712022)); ID=FBpp0070476; name=CG2685-PA; parent=FBgn0024998,FBtr0070499; dbxref=FlyBase:FBpp0070476,FlyBase_Annotation_IDs:CG2685-PA,GB_protein:AAF45812.1,REFSEQ:NP_570023,GB_protein:AAF45812,UniProt/TrEMBL:O76861,FlyMine:FBpp0070476,modMine:FBpp0070476; MD5=8d7310146be75f7a38686…	3.06502e+06	2.88521e+06	2.89247e+06	2.53356e+06	2.69073e+06	3.12065e+06	2.85331e+06	2.8643e+06	2.97079e+06	CG2685	FBgn0024998	0.000972883	4.88784	0.991753	0.993204	-0.00239018	4.88784	0.979814	0.986733
FBpp0070561	NA	type=polypeptide; loc=X:complement(join(3573368..3573505,3572595..3573303,3572003..3572532,3571823..3571939)); ID=FBpp0070561; name=CG2875-PA; parent=FBgn0029672,FBtr0070586; dbxref=FlyBase:FBpp0070561,FlyBase_Annotation_IDs:CG2875-PA,GB_protein:AAF45883.1,REFSEQ:NP_570069,GB_protein:AAF45883,UniProt/TrEMBL:Q9W4R1,FlyMine:FBpp0070561,modMine:FBpp0070561; MD5=4e2132b246b4798fe60988756cb279a8; leng…	2.05936e+07	3.33895e+07	3.72809e+07	4.44831e+07	5.17957e+07	5.06543e+07	4.43297e+07	4.0308e+07	3.99316e+07	CG2875	FBgn0029672	0.518253	8.65578	0.0220274	0.0581877	0.815867	8.65578	0.00177627	0.0222467
FBpp0070596;FBpp0309608	NA	type=polypeptide; loc=X:complement(join(3964701..3964754,3964567..3964638,3964417..3964497,3960642..3964352,3960477..3960584,3956513..3960410,3956307..3956427,3956049..3956245,3955875..3955972)); ID=FBpp0070596; name=lva-PC; parent=FBgn0029688,FBtr0070626; dbxref=FlyBase:FBpp0070596,FlyBase_Annotation_IDs:CG6450-PC,GB_protein:AAF45910.1,REFSEQ:NP_525064,GB_protein:AAF45910,UniProt/Swiss-Prot:Q8MS…	2.42789e+06	2.72637e+06	2.50759e+06	2.79761e+06	3.26122e+06	2.81762e+06	3.38248e+06	3.6483e+06	3.85669e+06	lva	FBgn0029688	0.532996	4.95675	0.000145862	0.00292569	0.298011	4.95675	0.00754359	0.0493669
FBpp0070612	NA	type=polypeptide; loc=X:join(4131286..4131494,4131558..4132269); ID=FBpp0070612; name=GlcAT-I-PA; parent=FBgn0066114,FBtr0070644; dbxref=FlyBase:FBpp0070612,FlyBase_Annotation_IDs:CG32775-PA,GB_protein:AAN09117.1,REFSEQ:NP_726910,GB_protein:AAN09117,UniProt/Swiss-Prot:O97422,FlyMine:FBpp0070612,modMine:FBpp0070612; MD5=4529a3cbd1fe5ec666040c293fb05148; length=306; release=r6.39; species=Dmel;	8.83262e+06	9.44227e+06	8.58651e+06	8.10803e+06	5.39799e+06	7.71568e+06	7.37976e+06	7.66782e+06	7.90304e+06	GlcAT-I	FBgn0066114	-0.200217	6.33216	0.197693	0.306	-0.275184	6.33216	0.0892386	0.216662
FBpp0070616;FBpp0309175	NA	type=polypeptide; loc=X:4319628..4321589; ID=FBpp0070616; name=NO66-PB; parent=FBgn0266570,FBtr0070648; dbxref=FlyBase:FBpp0070616,FlyBase_Annotation_IDs:CG2982-PB,GB_protein:AAF45939.2,REFSEQ:NP_572160,GB_protein:AAF45939,UniProt/Swiss-Prot:Q7K4H4,FlyMine:FBpp0070616,modMine:FBpp0070616; MD5=a6b20b5f611c8919dea645afdb93f75b; length=653; release=r6.39; species=Dmel; ;type=polypeptide; loc=X:43196…	3.1714e+07	3.57934e+07	3.48729e+07	3.32995e+07	4.03863e+07	3.45924e+07	3.47937e+07	3.50652e+07	3.96401e+07	NO66	FBgn0266570	0.122302	8.51566	0.187998	0.295704	0.16465	8.51566	0.0870928	0.214027
FBpp0070620	NA	type=polypeptide; loc=X:join(4366588..4368142,4368814..4369111,4369174..4369387,4369453..4369606,4369675..4369790,4369860..4370342); ID=FBpp0070620; name=CG3626-PA; parent=FBgn0029706,FBtr0070652; dbxref=FlyBase:FBpp0070620,FlyBase_Annotation_IDs:CG3626-PA,GB_protein:AAF45943.3,REFSEQ:NP_572162,GB_protein:AAF45943,UniProt/TrEMBL:Q9W4K8,FlyMine:FBpp0070620,modMine:FBpp0070620; MD5=10a4ef96ecfe5dff…	2.3295e+06	2.51215e+06	2.50535e+06	2.64602e+06	2.51675e+06	2.39836e+06	2.69062e+06	2.61407e+06	2.81636e+06	CG3626	FBgn0029706	0.170881	4.72005	0.0373454	0.0869634	0.128315	4.72005	0.102255	0.234148
FBpp0070643;FBpp0310166	NA	type=polypeptide; loc=X:join(4541003..4541144,4541217..4541551,4541907..4542056); ID=FBpp0070643; name=CHOp24-PA; parent=FBgn0029709,FBtr0070675; dbxref=FlyBase:FBpp0070643,FlyBase_Annotation_IDs:CG3564-PA,GB_protein:AAF45951.1,REFSEQ:NP_572165,GB_protein:AAF45951,UniProt/TrEMBL:Q9W4K0,FlyMine:FBpp0070643,modMine:FBpp0070643; MD5=6c3a127d81f2b921f4e35b8b79c9d1b6; length=208; release=r6.39; specie…	4.04068e+06	4.41564e+06	3.15667e+06	3.92068e+06	3.50505e+06	3.83414e+06	4.74291e+06	4.73113e+06	4.61504e+06	CHOp24	FBgn0029709	0.319645	5.39226	0.0288105	0.0705326	0.0552985	5.39226	0.669727	0.79746
FBpp0070646	NA	type=polypeptide; loc=X:join(4552076..4552243,4552308..4552898); ID=FBpp0070646; name=CG3527-PA; parent=FBgn0029714,FBtr0070678; dbxref=FlyBase:FBpp0070646,FlyBase_Annotation_IDs:CG3527-PA,GB_protein:AAF45956.2,REFSEQ:NP_572170,GB_protein:AAF45956,UniProt/Swiss-Prot:Q9W4J5,FlyMine:FBpp0070646,modMine:FBpp0070646; MD5=5e013bc39e507b8af141427156bce121; length=252; release=r6.39; species=Dmel;	980723	991501	1.23033e+06	839960	706016	715429	593842	609335	582729	CG3527	FBgn0029714	-0.80922	3.00856	4.24167e-05	0.00160429	-0.41209	3.00856	0.00442763	0.0376236
FBpp0070650	NA	type=polypeptide; loc=X:join(4647967..4648094,4648175..4648589); ID=FBpp0070650; name=mRpL30-PA; parent=FBgn0029718,FBtr0070682; dbxref=FlyBase:FBpp0070650,FlyBase_Annotation_IDs:CG7038-PA,GB_protein:AAF45968.1,REFSEQ:NP_525073,GB_protein:AAF45968,UniProt/TrEMBL:Q9W4I3,FlyMine:FBpp0070650,modMine:FBpp0070650; MD5=4a9982f3a40fd44d009f2d11e745e185; length=180; release=r6.39; species=Dmel;	2.57104e+06	2.63178e+06	1.73987e+06	2.34531e+06	2.44864e+06	2.59569e+06	2.05367e+06	1.98935e+06	1.51421e+06	mRpL30	FBgn0029718	-0.282784	4.48726	0.152491	0.251436	0.201107	4.48726	0.284279	0.458688
FBpp0070651;FBpp0070652	NA	type=polypeptide; loc=X:join(4650330..4650372,4650432..4651770,4651832..4651935,4656583..4657071,4657141..4657265,4657336..4657524,4657593..4657706); ID=FBpp0070651; name=Cbp80-PA; parent=FBgn0022942,FBtr0070683; dbxref=GB_protein:AAN09124.1,FlyBase:FBpp0070651,FlyBase_Annotation_IDs:CG7035-PA,REFSEQ:NP_726938,GB_protein:AAN09124,UniProt/Swiss-Prot:Q7K4N3,FlyMine:FBpp0070651,modMine:FBpp0070651; …	4.1318e+07	4.21023e+07	4.92387e+07	4.18473e+07	4.38949e+07	4.12019e+07	4.33369e+07	4.73912e+07	5.50506e+07	Cbp80	FBgn0022942	0.159483	8.85352	0.114372	0.202692	0.0274154	8.85352	0.771455	0.857538
FBpp0070666;FBpp0310167	NA	type=polypeptide; loc=X:complement(4553335..4553982); ID=FBpp0070666; name=CG11444-PA; parent=FBgn0029715,FBtr0070698; dbxref=FlyBase:FBpp0070666,FlyBase_Annotation_IDs:CG11444-PA,GB_protein:AAF45957.1,REFSEQ:NP_572171,GB_protein:AAF45957,UniProt/TrEMBL:Q9W4J4,FlyMine:FBpp0070666,modMine:FBpp0070666; MD5=aed45f632dcf0711d27968aac1416afd; length=215; release=r6.39; species=Dmel; ;type=polypeptide;…	2.82296e+07	2.71329e+07	3.10148e+07	2.75791e+07	3.42148e+07	2.82055e+07	2.3228e+07	2.5519e+07	2.44681e+07	CG11444	FBgn0029715	-0.211348	8.15123	0.0307588	0.0744152	0.141641	8.15123	0.120596	0.262677
FBpp0070667	NA	type=polypeptide; loc=X:complement(4550410..4551807); ID=FBpp0070667; name=CG11436-PA; parent=FBgn0029713,FBtr0070699; dbxref=FlyBase:FBpp0070667,FlyBase_Annotation_IDs:CG11436-PA,GB_protein:AAF45955.1,REFSEQ:NP_572169,GB_protein:AAF45955,UniProt/TrEMBL:Q9W4J6,FlyMine:FBpp0070667,modMine:FBpp0070667; MD5=0b5045067e279744457657f630130f7c; length=465; release=r6.39; species=Dmel;	503464	446435	542585	406958	391677	396259	387584	376351	353678	CG11436	FBgn0029713	-0.38787	2.11154	0.00233919	0.0134585	-0.229563	2.11154	0.0354934	0.120701
FBpp0070679	NA	type=polypeptide; loc=X:join(4702532..4702591,4702692..4702892,4703555..4704119,4704195..4704517,4704588..4704770); ID=FBpp0070679; name=Pdha-PC; parent=FBgn0028325,FBtr0070711; dbxref=FlyBase:FBpp0070679,FlyBase_Annotation_IDs:CG7010-PC,GB_protein:AAF45977.1,REFSEQ:NP_726945,GB_protein:AAF45977,UniProt/TrEMBL:Q7KVX1,FlyMine:FBpp0070679,modMine:FBpp0070679; MD5=e9551883002a15b9df3dea125d04cf3c; l…	6.03073e+06	6.00505e+06	5.57675e+06	6.48187e+06	7.92964e+06	7.57824e+06	7.21408e+06	6.60068e+06	6.89007e+06	Pdha	FBgn0028325	0.259462	6.10249	0.0158001	0.0471707	0.40294	6.10249	0.00121659	0.0181078
FBpp0070716	NA	type=polypeptide; loc=X:join(5309354..5309706,5310132..5310429); ID=FBpp0070716; name=snf-PA; parent=FBgn0003449,FBtr0070748; dbxref=FlyBase:FBpp0070716,FlyBase_Annotation_IDs:CG4528-PA,GB_protein:AAF46017.1,REFSEQ:NP_511045,GB_protein:AAF46017,UniProt/Swiss-Prot:P43332,FlyMine:FBpp0070716,modMine:FBpp0070716; MD5=94962e08b6b3303711d03fc283f06735; length=216; release=r6.39; species=Dmel;	5.63485e+07	6.06144e+07	6.46631e+07	4.9073e+07	6.7188e+07	5.54657e+07	4.65011e+07	5.46438e+07	5.95399e+07	snf	FBgn0003449	-0.155915	9.19347	0.224066	0.337908	-0.00367848	9.19347	0.976096	0.986721
FBpp0070719	NA	type=polypeptide; loc=X:5317504..5318790; ID=FBpp0070719; name=Sas10-PA; parent=FBgn0029755,FBtr0070751; dbxref=FlyBase:FBpp0070719,FlyBase_Annotation_IDs:CG4202-PA,GB_protein:AAG22407.2,REFSEQ:NP_572215,GB_protein:AAG22407,UniProt/Swiss-Prot:Q9I7W5,FlyMine:FBpp0070719,modMine:FBpp0070719; MD5=f632f5864190812b838f22d85e973316; length=428; release=r6.39; species=Dmel;	2.72481e+06	2.7332e+06	2.23647e+06	2.48382e+06	2.77859e+06	2.626e+06	2.75889e+06	2.76124e+06	2.91425e+06	Sas10	FBgn0029755	0.164768	4.77903	0.119229	0.209134	0.128121	4.77903	0.216078	0.38
FBpp0070729	NA	type=polypeptide; loc=X:join(5323997..5325355,5325419..5325652,5325727..5326593); ID=FBpp0070729; name=Mcm3-PA; parent=FBgn0284442,FBtr0070762; dbxref=FlyBase:FBpp0070729,FlyBase_Annotation_IDs:CG4206-PA,GB_protein:AAF46023.1,REFSEQ:NP_511048,GB_protein:AAF46023,UniProt/Swiss-Prot:Q9XYU1,FlyMine:FBpp0070729,modMine:FBpp0070729; MD5=a3bfa1beff62680ceb3d794302f4c030; length=819; release=r6.39; spec…	583412	616179	420846	771011	787240	650362	692389	640819	485684	Mcm3	FBgn0284442	0.196129	2.66901	0.310071	0.432962	0.548883	2.66901	0.0136307	0.0721402
FBpp0070730	NA	type=polypeptide; loc=X:join(5330102..5330152,5330214..5331470,5331531..5331619,5331682..5332010,5332069..5332187); ID=FBpp0070730; name=XRCC1-PA; parent=FBgn0026751,FBtr0070763; dbxref=FlyBase:FBpp0070730,FlyBase_Annotation_IDs:CG4208-PA,GB_protein:AAF46025.1,REFSEQ:NP_572217,GB_protein:AAF46025,UniProt/TrEMBL:Q9Y095,FlyMine:FBpp0070730,modMine:FBpp0070730; MD5=734a689f5326e023a4d81819386066b2; …	1.22857e+07	1.2725e+07	1.22268e+07	1.25487e+07	1.33574e+07	1.34216e+07	1.34856e+07	1.36587e+07	1.40094e+07	XRCC1	FBgn0026751	0.170387	7.07449	0.0179047	0.0510073	0.165319	7.07449	0.0207631	0.0889864
FBpp0070743;FBpp0309402	NA	type=polypeptide; loc=X:5430680..5432344; ID=FBpp0070743; name=CG15784-PA; parent=FBgn0029766,FBtr0070777; dbxref=FlyBase:FBpp0070743,FlyBase_Annotation_IDs:CG15784-PA,GB_protein:AAF46035.1,REFSEQ:NP_572223,GB_protein:AAF46035,UniProt/TrEMBL:Q9W4C1,FlyMine:FBpp0070743,modMine:FBpp0070743; MD5=55be9e2b45071e58ad2e88b99f8804b0; length=554; release=r6.39; species=Dmel; ;type=polypeptide; loc=X:54306…	4.0507e+06	4.44144e+06	5.33674e+06	2.97976e+06	3.1894e+06	4.04595e+06	6.71637e+06	6.76196e+06	7.55154e+06	CG15784	FBgn0029766	0.638082	5.61922	0.000860269	0.00755204	-0.354376	5.61922	0.0298928	0.107342
FBpp0070761	NA	type=polypeptide; loc=X:complement(join(5420194..5420238,5416190..5417374,5415528..5415918,5415322..5415455,5414973..5415041)); ID=FBpp0070761; name=spoon-PC; parent=FBgn0263987,FBtr0070795; dbxref=GB_protein:AAN09139.2,GB_protein:AAN09139.1,FlyBase:FBpp0070761,FlyBase_Annotation_IDs:CG3249-PC,REFSEQ:NP_726992,GB_protein:AAN09139,UniProt/TrEMBL:Q7KVW1,FlyMine:FBpp0070761,modMine:FBpp0070761; MD5=…	1.28684e+07	1.13496e+07	1.32014e+07	1.07889e+07	1.16037e+07	1.1025e+07	1.08068e+07	9.95164e+06	9.83899e+06	spoon	FBgn0263987	-0.262774	6.85466	0.00417171	0.0195187	-0.0739424	6.85466	0.313212	0.491509
FBpp0070765;FBpp0309405	NA	type=polypeptide; loc=X:join(5666406..5666468,5666557..5666798,5667210..5668332,5668398..5669226,5669302..5669945,5670051..5670146); ID=FBpp0070765; name=CG4119-PA; parent=FBgn0028474,FBtr0070799; dbxref=FlyBase:FBpp0070765,FlyBase_Annotation_IDs:CG4119-PA,GB_protein:AAF46056.1,REFSEQ:NP_572242,GB_protein:AAF46056,UniProt/TrEMBL:Q9V3Y5,FlyMine:FBpp0070765,modMine:FBpp0070765; MD5=30e60862de8db501…	7.56528e+07	7.79489e+07	8.02556e+07	7.9919e+07	1.00021e+08	8.3127e+07	7.89362e+07	8.27416e+07	9.21004e+07	CG4119	FBgn0028474	0.141357	9.74372	0.129664	0.222527	0.250299	9.74372	0.0158198	0.0781103
FBpp0070794	NA	type=polypeptide; loc=X:complement(5874269..5876752); ID=FBpp0070794; name=mof-PA; parent=FBgn0014340,FBtr0070829; dbxref=FlyBase:FBpp0070794,FlyBase_Annotation_IDs:CG3025-PA,GB_protein:AAF46095.1,REFSEQ:NP_511051,GB_protein:AAF46095,UniProt/Swiss-Prot:O02193,FlyMine:FBpp0070794,modMine:FBpp0070794; MD5=8241784fbbf640754a8cf880fe031b0c; length=827; release=r6.39; species=Dmel;	3.75238e+06	3.64611e+06	3.65515e+06	3.03001e+06	3.4979e+06	3.25727e+06	2.84136e+06	2.93138e+06	3.02039e+06	mof	FBgn0014340	-0.304326	5.07861	0.00161104	0.010814	-0.0911472	5.07861	0.215679	0.38
FBpp0070806;FBpp0304674;FBpp0070807;FBpp0304673;FBpp0304675	NA	type=polypeptide; loc=X:complement(5739982..5743836); ID=FBpp0070806; name=IntS6-PA; parent=FBgn0261383,FBtr0070841; dbxref=FlyBase:FBpp0070806,FlyBase_Annotation_IDs:CG3125-PA,GB_protein:AAF46073.2,REFSEQ:NP_572253,GB_protein:AAF46073,UniProt/Swiss-Prot:Q9W485; MD5=1fc1eb55ad978c05378ff62591c0cfdb; length=1284; release=r6.39; species=Dmel; ;type=polypeptide; loc=X:complement(5739982..5743836); I…	2.70192e+06	2.33537e+06	2.5517e+06	2.43626e+06	2.69223e+06	2.57246e+06	2.09722e+06	1.75868e+06	1.89197e+06	IntS6	FBgn0261383	-0.376373	4.57662	0.00200136	0.0123447	0.109213	4.57662	0.23643	0.402676
FBpp0070842;FBpp0308588;FBpp0311461;FBpp0308586;FBpp0308587	NA	type=polypeptide; loc=X:complement(join(6223585..6224004,6223407..6223511)); ID=FBpp0070842; name=sqh-PA; parent=FBgn0003514,FBtr0070877; dbxref=FlyBase:FBpp0070842,FlyBase_Annotation_IDs:CG3595-PA,GB_protein:AAF46132.1,REFSEQ:NP_511057,GB_protein:AAF46132,UniProt/Swiss-Prot:P40423,FlyMine:FBpp0070842,modMine:FBpp0070842; MD5=807e3bc581534791d4f6419b52e6812c; length=174; release=r6.39; species=Dm…	8.98439e+06	1.01963e+07	1.00679e+07	1.07184e+07	1.22466e+07	1.15921e+07	1.44523e+07	1.84941e+07	1.84566e+07	sqh	FBgn0003514	0.832523	6.99886	2.18765e-05	0.00109596	0.327838	6.99886	0.0132196	0.0716441
FBpp0070849	NA	type=polypeptide; loc=X:complement(join(6091117..6091294,6090409..6090842,6084223..6084608,6083854..6084054,6083628..6083790)); ID=FBpp0070849; name=Mipp2-PA; parent=FBgn0026060,FBtr0070884; dbxref=FlyBase:FBpp0070849,FlyBase_Annotation_IDs:CG4317-PA,GB_protein:AAF46121.1,REFSEQ:NP_511055,GB_protein:AAF46121,UniProt/TrEMBL:Q9W438,FlyMine:FBpp0070849,modMine:FBpp0070849; MD5=49917c1459bcf5f21073e1…	91185.9	50212.8	66007.1	88833.6	83320.4	130718	182070	252770	283777	Mipp2	FBgn0026060	1.83695	0.259651	4.83162e-05	0.00168206	0.645651	0.259651	0.0364599	0.122768
FBpp0070859	NA	type=polypeptide; loc=X:join(6255911..6255944,6256019..6256102,6256161..6257086); ID=FBpp0070859; name=Spx-PA; parent=FBgn0015818,FBtr0070894; dbxref=FlyBase:FBpp0070859,FlyBase_Annotation_IDs:CG3780-PA,GB_protein:AAF46136.1,REFSEQ:NP_511058,GB_protein:AAF46136,UniProt/TrEMBL:Q9W424,FlyMine:FBpp0070859,modMine:FBpp0070859; MD5=ebff065568eb3fd82f4516dc41491659; length=347; release=r6.39; species=D…	2.2725e+06	4.04579e+06	3.51925e+06	2.22225e+06	3.10967e+06	2.08408e+06	2.90019e+06	3.5077e+06	2.62062e+06	Spx	FBgn0015818	-0.066644	4.87797	0.771472	0.832249	-0.300285	4.87797	0.217075	0.380437
FBpp0070864	NA	type=polypeptide; loc=X:join(6295506..6295553,6295710..6295900,6295964..6296648,6296709..6298231,6298303..6298492); ID=FBpp0070864; name=CG3815-PA; parent=FBgn0029861,FBtr0070899; dbxref=FlyBase:FBpp0070864,FlyBase_Annotation_IDs:CG3815-PA,GB_protein:AAF46150.2,REFSEQ:NP_572311,GB_protein:AAF46150,UniProt/TrEMBL:Q9W410,FlyMine:FBpp0070864,modMine:FBpp0070864; MD5=9c412112fc6cb7e668b2e10b81e1192b;…	2.69987e+06	1.77404e+06	1.69351e+06	1.5737e+06	1.82212e+06	1.49111e+06	1.39489e+06	1.43322e+06	1.61777e+06	CG3815	FBgn0029861	-0.416145	4.12339	0.0339756	0.0807707	-0.220523	4.12339	0.216086	0.38
FBpp0070870	NA	type=polypeptide; loc=X:6347505..6348647; ID=FBpp0070870; name=CG3847-PA; parent=FBgn0029867,FBtr0070905; dbxref=FlyBase:FBpp0070870,FlyBase_Annotation_IDs:CG3847-PA,GB_protein:AAF46157.1,REFSEQ:NP_572317,GB_protein:AAF46157,UniProt/TrEMBL:Q9W403,FlyMine:FBpp0070870,modMine:FBpp0070870; MD5=4a73456daa3172ec019ea7be7003e4f7; length=380; release=r6.39; species=Dmel;	1.63001e+06	1.96596e+06	1.88923e+06	1.99165e+06	1.64967e+06	1.78904e+06	2.1149e+06	2.14521e+06	2.36726e+06	CG3847	FBgn0029867	0.302077	4.31991	0.0182666	0.0514422	0.0726771	4.31991	0.514977	0.680233
FBpp0070871	NA	type=polypeptide; loc=X:join(6350736..6350954,6358902..6359879,6359992..6360363); ID=FBpp0070871; name=kdn-PB; parent=FBgn0261955,FBtr0070906; dbxref=FlyBase:FBpp0070871,FlyBase_Annotation_IDs:CG3861-PB,GB_protein:AAN09169.1,REFSEQ:NP_727091,GB_protein:AAN09169,FlyMine:FBpp0070871,modMine:FBpp0070871; MD5=ad5d0957530d0cbc7225adb0b7ab9394; length=522; release=r6.39; species=Dmel;	4.62573e+07	4.75013e+07	4.54074e+07	5.02114e+07	4.52306e+07	4.66935e+07	4.95155e+07	4.98883e+07	4.88381e+07	kdn	FBgn0261955	0.11734	8.94245	0.0917331	0.171759	0.116279	8.94245	0.0944643	0.223177
FBpp0070880	NA	type=polypeptide; loc=X:complement(join(6527751..6527803,6526368..6527676)); ID=FBpp0070880; name=CG3342-PA; parent=FBgn0029874,FBtr0070918; dbxref=FlyBase:FBpp0070880,FlyBase_Annotation_IDs:CG3342-PA,GB_protein:AAF46167.1,REFSEQ:NP_572324,GB_protein:AAF46167,UniProt/TrEMBL:Q9W3Z4,FlyMine:FBpp0070880,modMine:FBpp0070880; MD5=3dab6cdea8f0fcee5edda9cce454bcea; length=453; release=r6.39; species=Dme…	199167	225198	265352	288999	360975	280812	231932	292189	235647	CG3342	FBgn0029874	0.167244	1.42739	0.278318	0.397542	0.520265	1.42739	0.00549065	0.0416955
FBpp0070923;FBpp0070922;FBpp0308550	NA	type=polypeptide; loc=X:join(6760020..6760210,6760277..6760346,6760414..6767122,6767184..6768338,6768407..6769053,6769128..6770297); ID=FBpp0070923; name=sov-PB; parent=FBgn0287725,FBtr0070962; dbxref=FlyBase:FBpp0070923,FlyBase_Annotation_IDs:CG14438-PB,GB_protein:AAN09184.1,REFSEQ:NP_727123,GB_protein:AAN09184,UniProt/TrEMBL:Q9W3W6; MD5=0176a0dd6775938db63bfa5e5fe69b44; length=3313; release=r6.…	2.69125e+06	2.9076e+06	2.37177e+06	2.84232e+06	3.09975e+06	2.7428e+06	2.70525e+06	2.72876e+06	3.02543e+06	sov	FBgn0287725	0.115714	4.84345	0.253243	0.370749	0.214759	4.84345	0.0489358	0.147381
FBpp0070929;FBpp0070928;FBpp0070925;FBpp0070926;FBpp0070927	NA	type=polypeptide; loc=X:join(6805910..6806218,6806618..6806804,6806881..6807437,6807496..6807648,6808812..6808995,6809064..6809137,6809485..6809657,6809727..6810638,6810702..6811047,6811117..6811252,6811317..6811417,6811480..6811572); ID=FBpp0070929; name=pod1-PE; parent=FBgn0029903,FBtr0070968; dbxref=FlyBase:FBpp0070929,FlyBase_Annotation_IDs:CG4532-PE,GB_protein:AAN09188.1,REFSEQ:NP_727128,GB_…	4.21428e+07	4.5662e+07	4.30881e+07	4.67741e+07	5.25175e+07	4.84658e+07	4.92299e+07	5.23525e+07	5.60124e+07	pod1	FBgn0029903	0.292693	8.9601	0.00218885	0.0128822	0.26099	8.9601	0.00443277	0.0376236
FBpp0070933;FBpp0309979	NA	type=polypeptide; loc=X:join(6824638..6824986,6825056..6825419,6825490..6827749,6827818..6831318,6833865..6834184,6834250..6835594,6835645..6836613,6836681..6837029,6837101..6837300); ID=FBpp0070933; name=nonC-PA; parent=FBgn0263968,FBtr0070972; dbxref=FlyBase:FBpp0070933,FlyBase_Annotation_IDs:CG32743-PA,GB_protein:AAF46207.2,REFSEQ:NP_727132,GB_protein:AAF46207,UniProt/Swiss-Prot:Q70PP2,FlyMine…	233221	258064	357829	253360	255473	258406	273466	293218	328721	nonC	FBgn0263968	0.123008	1.51295	0.428257	0.547721	-0.0348558	1.51295	0.820199	0.889957
FBpp0070948	NA	type=polypeptide; loc=X:complement(join(6692403..6693956,6689804..6691354)); ID=FBpp0070948; name=CG14442-PA; parent=FBgn0029893,FBtr0070988; dbxref=FlyBase:FBpp0070948,FlyBase_Annotation_IDs:CG14442-PA,GB_protein:AAF46190.2,REFSEQ:NP_572342,GB_protein:AAF46190,UniProt/TrEMBL:Q9W3X2,FlyMine:FBpp0070948,modMine:FBpp0070948; MD5=497fea94a1e447af1ffaa8547eff4cf2; length=1034; release=r6.39; species=…	588936	495698	498125	541001	591889	439901	518243	527124	549754	CG14442	FBgn0029893	0.0414633	2.4396	0.727472	0.812081	0.0718691	2.4396	0.548693	0.706313
FBpp0070951	NA	type=polypeptide; loc=X:complement(join(6673637..6673738,6672620..6673563,6672262..6672335,6671983..6672179)); ID=FBpp0070951; name=CG3198-PA; parent=FBgn0029887,FBtr0070991; dbxref=FlyBase:FBpp0070951,FlyBase_Annotation_IDs:CG3198-PA,GB_protein:AAF46183.2,REFSEQ:NP_572337,GB_protein:AAF46183,UniProt/TrEMBL:Q9W3X8,FlyMine:FBpp0070951,modMine:FBpp0070951; MD5=fd1d2c984f097bb04745cd1fe57b88f8; leng…	6.96506e+06	5.98565e+06	7.2053e+06	5.67239e+06	6.83124e+06	7.18707e+06	5.34395e+06	5.44839e+06	5.71409e+06	CG3198	FBgn0029887	-0.258405	6.0035	0.0316319	0.0762581	0.0499937	6.0035	0.632765	0.766887
FBpp0070952	NA	type=polypeptide; loc=X:complement(6660684..6661172); ID=FBpp0070952; name=CG3224-PA; parent=FBgn0029885,FBtr0070992; dbxref=FlyBase:FBpp0070952,FlyBase_Annotation_IDs:CG3224-PA,GB_protein:AAF46181.1,REFSEQ:NP_572335,GB_protein:AAF46181,UniProt/Swiss-Prot:Q9W3Y0,FlyMine:FBpp0070952,modMine:FBpp0070952; MD5=4672404df71a816ce5dd61d208026249; length=162; release=r6.39; species=Dmel;	1.83949e+07	1.61321e+07	1.88068e+07	1.73441e+07	2.18413e+07	1.75713e+07	1.91256e+07	1.62872e+07	1.96987e+07	CG3224	FBgn0029885	0.0715169	7.55899	0.498261	0.615516	0.17173	7.55899	0.123733	0.266122
FBpp0071011	NA	type=polypeptide; loc=X:join(7337716..7337856,7340304..7340516,7341195..7341503,7341574..7341807); ID=FBpp0071011; name=CBP-PA; parent=FBgn0026144,FBtr0071052; dbxref=FlyBase:FBpp0071011,FlyBase_Annotation_IDs:CG1435-PA,GB_protein:AAF46255.1,REFSEQ:NP_511070,GB_protein:AAF46255,UniProt/TrEMBL:O96676,FlyMine:FBpp0071011,modMine:FBpp0071011; MD5=8053f8f73810a0f9f26dbd92814f4ae0; length=298; release…	1.69332e+06	2.37121e+06	3.6275e+06	2.95559e+06	2.91381e+06	3.01374e+06	4.04662e+06	4.67797e+06	5.97868e+06	CBP	FBgn0026144	1.01163	5.0762	0.00177373	0.0114208	0.36384	5.0762	0.164814	0.32088
FBpp0071026	NA	type=polypeptide; loc=X:join(7609416..7609538,7645780..7646979,7660406..7660890,7660960..7661138,7662646..7663554,7670891..7671308,7671404..7674617); ID=FBpp0071026; name=ct-PA; parent=FBgn0004198,FBtr0071068; dbxref=FlyBase:FBpp0071026,FlyBase_Annotation_IDs:CG11387-PA,GB_protein:AAF46264.2,REFSEQ:NP_524764,GB_protein:AAF46264,UniProt/Swiss-Prot:P10180,FlyMine:FBpp0071026,modMine:FBpp0071026; MD…	935419	922145	792968	898504	1.05543e+06	1.03006e+06	1.02177e+06	1.06434e+06	1.12107e+06	ct	FBgn0004198	0.304401	3.33391	0.0162337	0.0477709	0.258578	3.33391	0.0345688	0.117947
FBpp0071028	NA	type=polypeptide; loc=X:join(7722223..7722259,7722360..7724266,7724411..7724775,7724843..7725047,7725116..7725745); ID=FBpp0071028; name=Hira-PA; parent=FBgn0022786,FBtr0071070; dbxref=FlyBase:FBpp0071028,FlyBase_Annotation_IDs:CG12153-PA,GB_protein:AAF46267.1,REFSEQ:NP_572401,GB_protein:AAF46267,UniProt/Swiss-Prot:O17468,FlyMine:FBpp0071028,modMine:FBpp0071028; MD5=f6ccc9da408724046ad8c96486c2cb…	666625	716856	633847	548662	589513	515211	461080	459241	472044	Hira	FBgn0022786	-0.506877	2.5189	0.000263988	0.00379183	-0.2	2.5189	0.049526	0.148506
FBpp0071034	NA	type=polypeptide; loc=X:complement(join(7728152..7728283,7726775..7728073,7726359..7726712)); ID=FBpp0071034; name=NELF-B-PA; parent=FBgn0027553,FBtr0071077; dbxref=FlyBase:FBpp0071034,FlyBase_Annotation_IDs:CG32721-PA,GB_protein:AAF46268.1,REFSEQ:NP_572402,GB_protein:AAF46268,UniProt/Swiss-Prot:Q9Y113,FlyMine:FBpp0071034,modMine:FBpp0071034; MD5=0694b358bc71b570a32c0f99dc9360d3; length=594; rele…	1.34623e+06	1.48389e+06	1.47709e+06	1.55137e+06	1.48042e+06	1.44984e+06	1.60831e+06	1.48563e+06	1.83141e+06	NELF-B	FBgn0027553	0.215826	3.96968	0.0436689	0.0981409	0.145193	3.96968	0.15239	0.303892
FBpp0071046	NA	type=polypeptide; loc=X:join(7901992..7902120,7902185..7902302,7902367..7903159,7903216..7903335,7903398..7903548); ID=FBpp0071046; name=bys-PA; parent=FBgn0010292,FBtr0071090; dbxref=FlyBase:FBpp0071046,FlyBase_Annotation_IDs:CG1430-PA,GB_protein:AAF46289.1,REFSEQ:NP_511074,GB_protein:AAF46289,UniProt/Swiss-Prot:P51406,FlyMine:FBpp0071046,modMine:FBpp0071046; MD5=9199d78e43d8d9f39489d18931201152…	7.95342e+06	6.97438e+06	7.1125e+06	6.60018e+06	6.92098e+06	6.83252e+06	6.96157e+06	6.81495e+06	7.62546e+06	bys	FBgn0010292	-0.0156765	6.18998	0.830506	0.8775	-0.0258532	6.18998	0.725326	0.820386
FBpp0071047	NA	type=polypeptide; loc=X:join(7909372..7909537,7909878..7909924,7910709..7910784,7910853..7911193,7911252..7911587); ID=FBpp0071047; name=spidey-PA; parent=FBgn0029975,FBtr0071091; dbxref=FlyBase:FBpp0071047,FlyBase_Annotation_IDs:CG1444-PA,GB_protein:AAF46291.1,REFSEQ:NP_572420,GB_protein:AAF46291,UniProt/TrEMBL:Q9W3N1,FlyMine:FBpp0071047,modMine:FBpp0071047; MD5=213b39c7e5ac603371db010effd3fe4a;…	4.9735e+07	6.29478e+07	6.90686e+07	5.86864e+07	4.79286e+07	6.16211e+07	6.30875e+07	6.05917e+07	6.29548e+07	spidey	FBgn0029975	0.07743	9.25588	0.577406	0.685941	-0.0196618	9.25588	0.886841	0.928899
FBpp0071052;FBpp0311458;FBpp0071050;FBpp0071051	NA	type=polypeptide; loc=X:join(7935203..7935439,7935499..7935717); ID=FBpp0071052; name=RpS14b-PA; parent=FBgn0004404,FBtr0071096; dbxref=FlyBase:FBpp0071052,FlyBase_Annotation_IDs:CG1527-PA,GB_protein:AAF46299.1,REFSEQ:NP_536352,GB_protein:AAF46299,UniProt/Swiss-Prot:C0HKA0,FlyMine:FBpp0071052,modMine:FBpp0071052; MD5=67c629577ede1be33d27f3af361fb96a; length=151; release=r6.39; species=Dmel; ;type…	4.65638e+08	5.23838e+08	5.03537e+08	4.05275e+08	4.04479e+08	3.77774e+08	4.08789e+08	4.16519e+08	4.22826e+08	RpS14b	FBgn0004404	-0.23085	12.1287	0.00342634	0.0177272	-0.242275	12.1287	0.00256048	0.0282754
FBpp0071082	NA	type=polypeptide; loc=X:complement(join(7943919..7944293,7943684..7943848,7942509..7943227,7942058..7942444,7941704..7941998)); ID=FBpp0071082; name=l(1)G0193-PB; parent=FBgn0027280,FBtr0071130; dbxref=FlyBase:FBpp0071082,FlyBase_Annotation_IDs:CG2206-PB,GB_protein:AAS65275.1,REFSEQ:NP_996366,GB_protein:AAS65275,UniProt/TrEMBL:Q7KVT8,FlyMine:FBpp0071082,modMine:FBpp0071082; MD5=24dec90f362012fb34…	4.38875e+06	4.96892e+06	4.63042e+06	4.41245e+06	4.71091e+06	4.6063e+06	5.57987e+06	5.58885e+06	5.28563e+06	l(1)G0193	FBgn0027280	0.261837	5.6561	0.00563615	0.023482	0.0615789	5.6561	0.425452	0.603507
FBpp0071084;FBpp0310551	NA	type=polypeptide; loc=X:complement(join(7928794..7930302,7927228..7928556)); ID=FBpp0071084; name=mahe-PB; parent=FBgn0029979,FBtr0071132; dbxref=FlyBase:FBpp0071084,FlyBase_Annotation_IDs:CG10777-PB,GB_protein:AAF46295.1,REFSEQ:NP_572424,GB_protein:AAF46295,UniProt/TrEMBL:Q9W3M7,FlyMine:FBpp0071084,modMine:FBpp0071084; MD5=11767947f10d5a65a6259cb7e9cb5704; length=945; release=r6.39; species=Dmel…	1.79072e+06	1.85582e+06	1.9111e+06	1.85347e+06	1.76096e+06	1.81839e+06	1.94866e+06	1.73715e+06	1.90498e+06	mahe	FBgn0029979	0.0333647	4.24736	0.670446	0.764628	0.0541538	4.24736	0.494281	0.662646
FBpp0071087	NA	type=polypeptide; loc=X:complement(join(7901243..7901248,7900803..7901007,7899754..7900289)); ID=FBpp0071087; name=RpS6-PB; parent=FBgn0261592,FBtr0071135; dbxref=FlyBase:FBpp0071087,FlyBase_Annotation_IDs:CG10944-PB,GB_protein:AAN09218.1,REFSEQ:NP_511073,GB_protein:AAN09218,UniProt/Swiss-Prot:P29327,FlyMine:FBpp0071087,modMine:FBpp0071087; MD5=a5a2be906b55066ce578c7696a06737d; length=248; releas…	2.50851e+08	2.41226e+08	2.32378e+08	1.86636e+08	1.84691e+08	1.83844e+08	2.0172e+08	1.97145e+08	2.23734e+08	RpS6	FBgn0261592	-0.194077	11.0807	0.0113137	0.0370627	-0.296324	11.0807	0.000896798	0.0159038
FBpp0071095;FBpp0311869	NA	type=polypeptide; loc=X:complement(7887438..7888670); ID=FBpp0071095; name=CG10932-PA; parent=FBgn0029969,FBtr0071143; dbxref=FlyBase:FBpp0071095,FlyBase_Annotation_IDs:CG10932-PA,GB_protein:AAF46282.1,REFSEQ:NP_572414,GB_protein:AAF46282,UniProt/TrEMBL:Q9W3N9,FlyMine:FBpp0071095,modMine:FBpp0071095; MD5=bef5e4c710ca6cf0f596015ea3f9824a; length=410; release=r6.39; species=Dmel; ;type=polypeptide;…	5.9629e+06	7.26871e+06	6.62315e+06	5.95089e+06	8.67171e+06	8.0374e+06	7.83032e+06	8.1773e+06	7.86914e+06	CG10932	FBgn0029969	0.296779	6.2377	0.0555261	0.117578	0.264173	6.2377	0.083075	0.208347
FBpp0071102;FBpp0308752	NA	type=polypeptide; loc=X:8117124..8119037; ID=FBpp0071102; name=CG1575-PA; parent=FBgn0029999,FBtr0071151; dbxref=FlyBase:FBpp0071102,FlyBase_Annotation_IDs:CG1575-PA,GB_protein:AAF46322.1,REFSEQ:NP_572440,GB_protein:AAF46322,UniProt/TrEMBL:Q9W3K4,FlyMine:FBpp0071102,modMine:FBpp0071102; MD5=c3fcfc4b42b9091824401268b56a049e; length=637; release=r6.39; species=Dmel; ;type=polypeptide; loc=X:8117124…	1.41547e+06	1.66379e+06	1.81914e+06	1.4902e+06	1.77338e+06	1.39501e+06	1.63539e+06	1.56911e+06	1.61864e+06	CG1575	FBgn0029999	0.0110767	4.03741	0.921709	0.942824	0.015385	4.03741	0.89179	0.932181
FBpp0071106	NA	type=polypeptide; loc=X:8145949..8147346; ID=FBpp0071106; name=CG2129-PA; parent=FBgn0030008,FBtr0071155; dbxref=FlyBase:FBpp0071106,FlyBase_Annotation_IDs:CG2129-PA,GB_protein:AAF46333.1,REFSEQ:NP_572449,GB_protein:AAF46333,UniProt/TrEMBL:Q9W3J4,FlyMine:FBpp0071106,modMine:FBpp0071106; MD5=fb8291b70903ecc4192421b3daf49ef6; length=465; release=r6.39; species=Dmel;	1.71443e+07	1.8174e+07	1.8611e+07	1.92056e+07	1.84849e+07	1.92781e+07	1.90009e+07	1.94936e+07	2.17924e+07	CG2129	FBgn0030008	0.185065	7.61354	0.0245654	0.062758	0.166612	7.61354	0.0384249	0.127917
FBpp0071128;FBpp0071129	NA	type=polypeptide; loc=X:complement(join(8251201..8251383,8250798..8251129,8249703..8250729,8249154..8249642,8248930..8249094)); ID=FBpp0071128; name=ND-75-PA; parent=FBgn0017566,FBtr0071180; dbxref=FlyBase:FBpp0071128,FlyBase_Annotation_IDs:CG2286-PA,GB_protein:AAF46356.1,REFSEQ:NP_511083,GB_protein:AAF46356,UniProt/Swiss-Prot:Q94511,FlyMine:FBpp0071128,modMine:FBpp0071128; MD5=0f74f1abf645a3e87a…	206966	261878	189894	257897	270490	342141	360357	379662	328782	ND-75	FBgn0017566	0.735536	1.53726	0.00134017	0.0096519	0.491452	1.53726	0.0142925	0.0737607
FBpp0071142	NA	type=polypeptide; loc=X:complement(join(8119355..8121031,8119140..8119292)); ID=FBpp0071142; name=CG2260-PA; parent=FBgn0030000,FBtr0071194; dbxref=FlyBase:FBpp0071142,FlyBase_Annotation_IDs:CG2260-PA,GB_protein:AAF46323.1,REFSEQ:NP_572441,GB_protein:AAF46323,UniProt/TrEMBL:Q9W3K3,FlyMine:FBpp0071142,modMine:FBpp0071142; MD5=bfc5e17d0d7659c9f6a98a1a19aeb120; length=609; release=r6.39; species=Dme…	3.48778e+06	3.33535e+06	2.44223e+06	2.65348e+06	2.78293e+06	2.62794e+06	2.58417e+06	2.8638e+06	3.02525e+06	CG2260	FBgn0030000	-0.0877443	4.87694	0.527615	0.641933	-0.0956016	4.87694	0.493863	0.662646
FBpp0071167;FBpp0304120;FBpp0304118;FBpp0304119;FBpp0311871	NA	type=polypeptide; loc=X:join(8687268..8687742,8687818..8687954,8688037..8688177); ID=FBpp0071167; name=CAH3-PA; parent=FBgn0030056,FBtr0071222; dbxref=FlyBase:FBpp0071167,FlyBase_Annotation_IDs:CG11284-PA,GB_protein:AAF46402.1,REFSEQ:NP_572497,GB_protein:AAF46402,UniProt/TrEMBL:Q9W3C8,FlyMine:FBpp0071167,modMine:FBpp0071167; MD5=7eec61e9e9d2e13c027ff2762ab632f0; length=250; release=r6.39; species…	1.31856e+07	1.84211e+07	1.64821e+07	2.08343e+07	2.26828e+07	2.28953e+07	2.2944e+07	2.44357e+07	2.80695e+07	CAH3	FBgn0030056	0.684497	7.73459	0.000369436	0.00459892	0.565255	7.73459	0.00140484	0.0196296
FBpp0071172	NA	type=polypeptide; loc=X:complement(join(8603950..8606188,8603717..8603886,8602512..8603654)); ID=FBpp0071172; name=Caf1-180-PB; parent=FBgn0030054,FBtr0071228; dbxref=FlyBase:FBpp0071172,FlyBase_Annotation_IDs:CG12109-PB,GB_protein:AAF46399.1,FlyBase_Annotation_IDs:CG12109-PA,REFSEQ:NP_572495,GB_protein:AAF46399,UniProt/TrEMBL:Q9W3D1,FlyMine:FBpp0071172,modMine:FBpp0071172; MD5=6f5750cf50774e4895…	6.27519e+06	6.04555e+06	5.59939e+06	4.98979e+06	5.40342e+06	5.03167e+06	4.76279e+06	4.73072e+06	4.93808e+06	Caf1-180	FBgn0030054	-0.284841	5.76817	0.00210555	0.0126967	-0.128466	5.76817	0.0873197	0.214027
FBpp0071178	NA	type=polypeptide; loc=X:complement(join(8556596..8558698,8555553..8556518)); ID=FBpp0071178; name=IntS4-PA; parent=FBgn0026679,FBtr0071234; dbxref=FlyBase:FBpp0071178,FlyBase_Annotation_IDs:CG12113-PA,GB_protein:AAF46388.1,REFSEQ:NP_572488,GB_protein:AAF46388,UniProt/Swiss-Prot:Q9W3E1,FlyMine:FBpp0071178,modMine:FBpp0071178; MD5=14d36d5bd00eb8a1aa5121ac26e3e21c; length=1022; release=r6.39; specie…	623060	573835	586590	614157	651640	595620	656710	561713	663086	IntS4	FBgn0026679	0.0999748	2.66082	0.303116	0.424898	0.1486	2.66082	0.138726	0.287241
FBpp0071193	NA	type=polypeptide; loc=X:join(8715029..8715156,8715222..8715395,8715452..8715772,8715835..8716251,8716314..8716710); ID=FBpp0071193; name=CG1785-PA; parent=FBgn0030061,FBtr0071250; dbxref=FlyBase:FBpp0071193,FlyBase_Annotation_IDs:CG1785-PA,GB_protein:AAF46409.1,REFSEQ:NP_572502,GB_protein:AAF46409,UniProt/Swiss-Prot:Q9W3C2,FlyMine:FBpp0071193,modMine:FBpp0071193; MD5=fa9e735e8a8c538dc74c2f91a566c…	3.25538e+07	3.1135e+07	3.35272e+07	2.86081e+07	3.25863e+07	3.2095e+07	2.94081e+07	2.95222e+07	3.35541e+07	CG1785	FBgn0030061	-0.0480927	8.33918	0.528927	0.64247	0.0257228	8.33918	0.734241	0.828643
FBpp0071194	NA	type=polypeptide; loc=X:join(8720606..8721109,8721234..8721443); ID=FBpp0071194; name=CG1789-PA; parent=FBgn0030063,FBtr0071251; dbxref=FlyBase:FBpp0071194,FlyBase_Annotation_IDs:CG1789-PA,GB_protein:AAF46411.1,REFSEQ:NP_572504,GB_protein:AAF46411,UniProt/Swiss-Prot:Q9W3C0,FlyMine:FBpp0071194,modMine:FBpp0071194; MD5=de72f9081d43c81f472914cb5b52c768; length=237; release=r6.39; species=Dmel;	1.47809e+07	1.37441e+07	1.25137e+07	1.29967e+07	1.218e+07	1.42755e+07	1.49179e+07	1.17019e+07	1.30529e+07	CG1789	FBgn0030063	-0.026581	7.10097	0.817511	0.869134	0.0301428	7.10097	0.793682	0.873646
FBpp0071213	NA	type=polypeptide; loc=X:complement(join(8878469..8878537,8876573..8876752,8876306..8876437,8876033..8876059,8875094..8875860,8874503..8874899,8874189..8874401,8873947..8874111)); ID=FBpp0071213; name=Moe-PB; parent=FBgn0011661,FBtr0071270; dbxref=FlyBase:FBpp0071213,FlyBase_Annotation_IDs:CG10701-PB,GB_protein:AAF46416.1,REFSEQ:NP_727290,GB_protein:AAF46416,FlyMine:FBpp0071213,modMine:FBpp0071213…	1.39102e+06	1.69192e+06	1.62207e+06	1.71109e+06	1.79041e+06	1.55522e+06	1.55855e+06	1.85625e+06	1.85411e+06	Moe	FBgn0011661	0.189944	4.10103	0.105233	0.189605	0.194189	4.10103	0.099609	0.231183
FBpp0071217	NA	type=polypeptide; loc=X:complement(join(8719963..8720165,8719456..8719903,8718117..8719395,8717087..8718056,8716820..8716946)); ID=FBpp0071217; name=l(1)G0020-PA; parent=FBgn0027330,FBtr0071280; dbxref=FlyBase:FBpp0071217,FlyBase_Annotation_IDs:CG1994-PA,GB_protein:AAF46410.2,REFSEQ:NP_572503,GB_protein:AAF46410,UniProt/Swiss-Prot:Q9W3C1,FlyMine:FBpp0071217,modMine:FBpp0071217; MD5=b74d49d68abc41…	2.93448e+07	2.8953e+07	2.84144e+07	2.59497e+07	2.53013e+07	2.61544e+07	2.73526e+07	2.52573e+07	2.69673e+07	l(1)G0020	FBgn0027330	-0.0986376	8.12371	0.125043	0.216194	-0.076881	8.12371	0.220423	0.38336
FBpp0071223	NA	type=polypeptide; loc=X:join(9085985..9086318,9086397..9086782); ID=FBpp0071223; name=CG32708-PA; parent=FBgn0052708,FBtr0071286; dbxref=FlyBase:FBpp0071223,FlyBase_Annotation_IDs:CG32708-PA,GB_protein:AAF46440.1,REFSEQ:NP_727306,GB_protein:AAF46440,UniProt/TrEMBL:Q9W394,FlyMine:FBpp0071223,modMine:FBpp0071223; MD5=cad0e653be09752a372e3eb471b78ec8; length=239; release=r6.39; species=Dmel;	9.86547e+06	9.70013e+06	9.795e+06	7.15899e+06	6.98187e+06	7.28154e+06	7.48921e+06	7.15447e+06	8.55997e+06	CG32708	FBgn0052708	-0.317618	6.39137	0.00173066	0.0112218	-0.368148	6.39137	0.000658274	0.0140843
FBpp0071226	NA	type=polypeptide; loc=X:join(9089596..9089598,9090488..9091177,9091410..9092037,9092110..9092396); ID=FBpp0071226; name=CCT2-PA; parent=FBgn0030086,FBtr0071289; dbxref=FlyBase:FBpp0071226,FlyBase_Annotation_IDs:CG7033-PA,GB_protein:AAF46442.2,REFSEQ:NP_572524,GB_protein:AAF46442,UniProt/TrEMBL:Q9W392,FlyMine:FBpp0071226,modMine:FBpp0071226; MD5=5cd8081ca04f749c775babd3a6f1efb7; length=535; releas…	596611	622487	519824	622897	533042	682808	703860	637520	640149	CCT2	FBgn0030086	0.217254	2.66527	0.124614	0.215815	0.164001	2.66527	0.235044	0.401079
FBpp0071234	NA	type=polypeptide; loc=X:join(9142868..9144947,9146008..9147623); ID=FBpp0071234; name=CG7065-PA; parent=FBgn0030091,FBtr0071299; dbxref=FlyBase:FBpp0071234,FlyBase_Annotation_IDs:CG7065-PA,GB_protein:AAF46448.3,REFSEQ:NP_572529,GB_protein:AAF46448,UniProt/Swiss-Prot:Q7YZA2,FlyMine:FBpp0071234,modMine:FBpp0071234; MD5=f71c7d06019d7928365501976a2bcc5f; length=1231; release=r6.39; species=Dmel;	6.74027e+06	7.35935e+06	7.20946e+06	7.7077e+06	7.91669e+06	7.85471e+06	7.58275e+06	8.10327e+06	9.18939e+06	CG7065	FBgn0030091	0.245846	6.31436	0.0118241	0.0380462	0.227821	6.31436	0.0174469	0.0820859
FBpp0071235	NA	type=polypeptide; loc=X:9149423..9151672; ID=FBpp0071235; name=Bap111-PA; parent=FBgn0030093,FBtr0071300; dbxref=FlyBase:FBpp0071235,FlyBase_Annotation_IDs:CG7055-PA,GB_protein:AAF46450.1,REFSEQ:NP_572530,GB_protein:AAF46450,UniProt/TrEMBL:Q9W384,FlyMine:FBpp0071235,modMine:FBpp0071235; MD5=72ad0b1a04ee751d226d7e0a4b616acb; length=749; release=r6.39; species=Dmel;	1.49436e+07	1.93751e+07	1.5844e+07	1.83192e+07	1.9089e+07	1.77617e+07	1.75296e+07	1.91826e+07	2.05597e+07	Bap111	FBgn0030093	0.223445	7.53559	0.0591945	0.123062	0.232919	7.53559	0.0510665	0.150221
FBpp0071259	NA	type=polypeptide; loc=X:complement(join(9318992..9319122,9318280..9318928)); ID=FBpp0071259; name=c12.1-PA; parent=FBgn0040235,FBtr0071324; dbxref=FlyBase:FBpp0071259,FlyBase_Annotation_IDs:CG12135-PA,GB_protein:AAF46488.1,REFSEQ:NP_652605,GB_protein:AAF46488,UniProt/Swiss-Prot:Q9V3B6,FlyMine:FBpp0071259,modMine:FBpp0071259; MD5=88a47e6f20b5120247ea3d8db375fcd4; length=259; release=r6.39; species…	6.00734e+06	5.86043e+06	4.99227e+06	6.04037e+06	6.5638e+06	5.79673e+06	5.76699e+06	6.19585e+06	6.44451e+06	c12.1	FBgn0040235	0.156259	5.93889	0.109072	0.195492	0.216454	5.93889	0.0357265	0.120893
FBpp0071267;FBpp0310024	NA	type=polypeptide; loc=X:complement(join(9243159..9243204,9242933..9243100,9242695..9242869,9242325..9242625,9238254..9242220,9237489..9238191,9237261..9237414)); ID=FBpp0071267; name=mxc-PA; parent=FBgn0260789,FBtr0071332; dbxref=FlyBase:FBpp0071267,FlyBase_Annotation_IDs:CG12124-PA,GB_protein:AAF46472.2,REFSEQ:NP_572548,GB_protein:AAF46472,UniProt/TrEMBL:Q9W363,FlyMine:FBpp0071267,modMine:FBpp00…	2.02725e+06	2.1452e+06	1.96792e+06	1.88556e+06	2.3764e+06	1.66978e+06	1.99632e+06	1.74723e+06	2.04036e+06	mxc	FBgn0260789	-0.0623005	4.34811	0.612643	0.714982	0.0237902	4.34811	0.845539	0.905022
FBpp0071279	NA	type=polypeptide; loc=X:complement(join(9158290..9158431,9157008..9158215)); ID=FBpp0071279; name=Ost48-PA; parent=FBgn0014868,FBtr0071344; dbxref=FlyBase:FBpp0071279,FlyBase_Annotation_IDs:CG9022-PA,GB_protein:AAF46453.1,REFSEQ:NP_511096,GB_protein:AAF46453,UniProt/Swiss-Prot:Q24319,FlyMine:FBpp0071279,modMine:FBpp0071279; MD5=1bed9989bd15e38ed422ca79b5f6c5f9; length=449; release=r6.39; species=…	6.08936e+07	6.30585e+07	5.56892e+07	5.88978e+07	5.17639e+07	5.50935e+07	6.3224e+07	6.29571e+07	6.51295e+07	Ost48	FBgn0014868	0.118682	9.26099	0.152845	0.251669	-0.0291225	9.26099	0.711823	0.810908
FBpp0071282;FBpp0305716;FBpp0305717;FBpp0309302;FBpp0071281;FBpp0071280;FBpp0078649	NA	type=polypeptide; loc=X:complement(join(9154380..9154661,9154112..9154240)); ID=FBpp0071282; name=His3.3B-PC; parent=FBgn0004828,FBtr0071347; dbxref=FlyBase_Annotation_IDs:CG8989-PC,FlyBase:FBpp0071282,GB_protein:AAO41645.1,REFSEQ:NP_788892,GB_protein:AAO41645,UniProt/Swiss-Prot:P84249; MD5=75af9cdffcfb130af1f1a16243a56648; length=136; release=r6.39; species=Dmel; ;type=polypeptide; loc=2L:join(5…	1.63944e+09	1.48272e+09	1.48286e+09	1.06146e+09	1.16323e+09	1.07739e+09	1.34793e+09	1.09338e+09	1.08825e+09	His3.3B	FBgn0004828	-0.363493	13.6596	0.00248226	0.0140157	-0.392381	13.6596	0.00153354	0.0201915
FBpp0071285;FBpp0305943	NA	type=polypeptide; loc=X:complement(join(9106225..9106447,9105397..9105957,9104472..9105331)); ID=FBpp0071285; name=Bx42-PA; parent=FBgn0004856,FBtr0071350; dbxref=FlyBase:FBpp0071285,FlyBase_Annotation_IDs:CG8264-PA,GB_protein:AAF46444.2,REFSEQ:NP_511093,GB_protein:AAF46444,UniProt/Swiss-Prot:P39736,FlyMine:FBpp0071285,modMine:FBpp0071285; MD5=0edfd74ac4e81d5e5ac9b2a5d7243888; length=547; release…	5.29241e+06	5.01842e+06	4.42373e+06	4.62991e+06	5.94861e+06	4.21815e+06	3.84998e+06	4.07958e+06	4.0688e+06	Bx42	FBgn0004856	-0.266584	5.55949	0.0493382	0.107695	0.0826732	5.55949	0.494645	0.662646
FBpp0071288	NA	type=polypeptide; loc=X:complement(join(9080856..9080947,9080495..9080798,9079246..9080430,9078947..9079174)); ID=FBpp0071288; name=CG7246-PA; parent=FBgn0030081,FBtr0071353; dbxref=FlyBase:FBpp0071288,FlyBase_Annotation_IDs:CG7246-PA,GB_protein:AAF46437.1,REFSEQ:NP_572520,GB_protein:AAF46437,UniProt/TrEMBL:Q9W397,FlyMine:FBpp0071288,modMine:FBpp0071288; MD5=072add571608018b6c1179dda1ed9449; leng…	710710	849132	895272	859668	654041	796338	563869	678916	948736	CG7246	FBgn0030081	-0.164537	2.97693	0.411112	0.532424	-0.00400493	2.97693	0.98365	0.98943
FBpp0071293	NA	type=polypeptide; loc=X:join(9356920..9357265,9357563..9357681); ID=FBpp0071293; name=BCL7-like-PA; parent=FBgn0026149,FBtr0071358; dbxref=FlyBase:FBpp0071293,FlyBase_Annotation_IDs:CG17252-PA,GB_protein:AAF46493.1,REFSEQ:NP_572562,GB_protein:AAF46493,UniProt/TrEMBL:O76857,FlyMine:FBpp0071293,modMine:FBpp0071293; MD5=b20cf63c83eb58debab12fa042b1d4f2; length=154; release=r6.39; species=Dmel;	1.11911e+06	1.16391e+06	999640	952374	1.26468e+06	1.127e+06	781458	1.0349e+06	1.22143e+06	BCL7-like	FBgn0026149	-0.105989	3.45611	0.537843	0.650352	0.107602	3.45611	0.52822	0.69018
FBpp0071295;FBpp0310057	NA	type=polypeptide; loc=X:9554710..9554907; ID=FBpp0071295; name=RpS28b-PA; parent=FBgn0030136,FBtr0071360; dbxref=FlyBase:FBpp0071295,FlyBase_Annotation_IDs:CG2998-PA,GB_protein:AAF46503.2,REFSEQ:NP_572568,GB_protein:AAF46503,UniProt/Swiss-Prot:Q9W334,FlyMine:FBpp0071295,modMine:FBpp0071295; MD5=e405baba3b940bedd5166e924fc2ef55; length=65; release=r6.39; species=Dmel; ;type=polypeptide; loc=X:9554…	4.33955e+08	4.99398e+08	3.62157e+08	4.4352e+08	4.57346e+08	3.72652e+08	4.13277e+08	4.19754e+08	4.09227e+08	RpS28b	FBgn0030136	-0.0221204	12.0866	0.854318	0.894378	0.0691945	12.0866	0.568796	0.720732
FBpp0071303	NA	type=polypeptide; loc=X:complement(join(9605762..9605875,9604878..9605705)); ID=FBpp0071303; name=Lst8-PA; parent=FBgn0264691,FBtr0071368; dbxref=FlyBase:FBpp0071303,FlyBase_Annotation_IDs:CG3004-PA,GB_protein:AAF46509.2,REFSEQ:NP_572572,GB_protein:AAF46509,UniProt/Swiss-Prot:Q9W328,FlyMine:FBpp0071303,modMine:FBpp0071303; MD5=b6690b78f5a9a2c836f470bf4bc93d82; length=313; release=r6.39; species=D…	3.16402e+06	4.73177e+06	4.36661e+06	5.51837e+06	4.86126e+06	5.12812e+06	5.40984e+06	5.93888e+06	5.61977e+06	Lst8	FBgn0264691	0.514971	5.6591	0.00461066	0.0206775	0.444988	5.6591	0.0106203	0.0616217
FBpp0071306	NA	type=polypeptide; loc=X:complement(join(9556301..9556476,9556175..9556246,9555782..9556115)); ID=FBpp0071306; name=CG15317-PA; parent=FBgn0030137,FBtr0071371; dbxref=FlyBase:FBpp0071306,FlyBase_Annotation_IDs:CG15317-PA,GB_protein:AAF46504.1,REFSEQ:NP_572569,GB_protein:AAF46504,UniProt/TrEMBL:Q9W333,FlyMine:FBpp0071306,modMine:FBpp0071306; MD5=02cae5b7d176cd2868033c7620b91fa3; length=193; release…	3.6771e+06	4.01195e+06	4.41051e+06	4.31892e+06	3.97255e+06	3.00246e+06	4.40665e+06	2.99606e+06	4.71553e+06	CG15317	FBgn0030137	0.00494137	5.33021	0.978317	0.983103	-0.024523	5.33021	0.893248	0.932312
FBpp0071373;FBpp0310433;FBpp0305117	NA	type=polypeptide; loc=X:join(10213287..10213485,10213560..10213771,10214099..10214161); ID=FBpp0071373; name=ATPsyndelta-PA; parent=FBgn0028342,FBtr0071438; dbxref=FlyBase:FBpp0071373,FlyBase_Annotation_IDs:CG2968-PA,GB_protein:AAF46561.1,REFSEQ:NP_572610,GB_protein:AAF46561,UniProt/TrEMBL:Q9W2X6,FlyMine:FBpp0071373,modMine:FBpp0071373; MD5=ca2107c2e02ed1027a0e7dcf9958d8f9; length=157; release=r6…	1.30619e+07	1.48441e+07	1.26094e+07	9.85078e+06	1.17971e+07	1.00314e+07	1.0138e+07	9.58242e+06	8.9446e+06	ATPsyndelta	FBgn0028342	-0.471368	6.83408	0.000745658	0.00699353	-0.268774	6.83408	0.0193224	0.0855348
FBpp0071394;FBpp0298823;FBpp0071395	NA	type=polypeptide; loc=X:complement(join(10471880..10471969,10471618..10471783,10465585..10471538,10465143..10465247,10464453..10465067)); ID=FBpp0071394; name=nocte-PA; parent=FBgn0261710,FBtr0071460; dbxref=FlyBase:FBpp0071394,GB_protein:AAF46591.2,FlyBase_Annotation_IDs:CG17255-PA,GB_protein:AAF46591.3,REFSEQ:NP_572631,GB_protein:AAF46591,UniProt/TrEMBL:Q9W2U7; MD5=a2d2c4a9b8439b72d64b872c9f88b…	2.87465e+07	2.20937e+07	2.01064e+07	2.21472e+07	2.53982e+07	2.28104e+07	2.2153e+07	2.40589e+07	2.4645e+07	nocte	FBgn0261710	0.0395648	7.91888	0.749848	0.815346	0.0893045	7.91888	0.476859	0.648655
FBpp0071455	NA	type=polypeptide; loc=2R:join(21012046..21012102,21012162..21012278,21012335..21012621,21012679..21013097,21013158..21013339,21013402..21013445,21013513..21013845,21013913..21014155,21014210..21014393,21014453..21014705,21014766..21015127,21015188..21015580); ID=FBpp0071455; name=CG9346-PA; parent=FBgn0034572,FBtr0071526; dbxref=FlyBase:FBpp0071455,FlyBase_Annotation_IDs:CG9346-PA,GB_protein:AAF4…	2.79822e+07	3.18062e+07	2.94281e+07	3.2229e+07	3.86775e+07	3.30959e+07	2.73484e+07	3.03914e+07	3.10506e+07	CG9346	FBgn0034572	0.0189216	8.32951	0.829984	0.8774	0.305529	8.32951	0.00576866	0.0426217
FBpp0071461	NA	type=polypeptide; loc=2R:join(21058022..21058262,21058384..21058553,21058612..21059061); ID=FBpp0071461; name=cpa-PA; parent=FBgn0034577,FBtr0071532; dbxref=FlyBase:FBpp0071461,FlyBase_Annotation_IDs:CG10540-PA,GB_protein:AAF46660.1,REFSEQ:NP_611539,GB_protein:AAF46660,UniProt/Swiss-Prot:Q9W2N0,FlyMine:FBpp0071461,modMine:FBpp0071461; MD5=499fbe04f6ba817a7076f7ee6c44ee1c; length=286; release=r6.3…	2.61557e+07	3.12677e+07	3.01857e+07	3.4687e+07	4.33947e+07	4.0784e+07	3.65116e+07	3.80527e+07	4.16324e+07	cpa	FBgn0034577	0.435474	8.51311	0.00194272	0.0121287	0.525081	8.51311	0.000549919	0.0122737
FBpp0071470	NA	type=polypeptide; loc=2R:complement(join(21072725..21072734,21071402..21071803,21070582..21071060)); ID=FBpp0071470; name=CG10527-PA; parent=FBgn0034583,FBtr0071541; dbxref=FlyBase:FBpp0071470,FlyBase_Annotation_IDs:CG10527-PA,GB_protein:AAF46666.1,REFSEQ:NP_611544,GB_protein:AAF46666,UniProt/TrEMBL:Q9W2M4,FlyMine:FBpp0071470,modMine:FBpp0071470; MD5=8efacada5f26808f267280091208eecd; length=296; …	2.4053e+08	3.03182e+08	2.79721e+08	3.18265e+08	3.06593e+08	3.04513e+08	3.48597e+08	3.47145e+08	3.91893e+08	CG10527	FBgn0034583	0.431798	11.6563	0.000915385	0.00776942	0.267911	11.6563	0.0153844	0.0768847
FBpp0071476	NA	type=polypeptide; loc=2R:complement(21015902..21017200); ID=FBpp0071476; name=Sou-PA; parent=FBgn0034573,FBtr0071547; dbxref=FlyBase:FBpp0071476,FlyBase_Annotation_IDs:CG3295-PA,GB_protein:AAF46655.1,REFSEQ:NP_611536,GB_protein:AAF46655,UniProt/TrEMBL:Q9W2N5,FlyMine:FBpp0071476,modMine:FBpp0071476; MD5=7afc3309ad7862be0c002dea5a1fc297; length=432; release=r6.39; species=Dmel;	169397	322215	326601	400013	369368	362804	427006	297457	502873	Sou	FBgn0034573	0.639941	1.81123	0.0381184	0.0882697	0.616569	1.81123	0.0442877	0.139306
FBpp0071477	NA	type=polypeptide; loc=2R:complement(join(21011723..21011845,21010879..21011645,21010607..21010816,21010169..21010544,21009869..21010105)); ID=FBpp0071477; name=grau-PA; parent=FBgn0001133,FBtr0071548; dbxref=FlyBase:FBpp0071477,FlyBase_Annotation_IDs:CG33133-PA,GB_protein:AAF46653.2,REFSEQ:NP_788422,GB_protein:AAF46653,UniProt/Swiss-Prot:Q9U405,FlyMine:FBpp0071477,modMine:FBpp0071477; MD5=61018db…	301712	271284	291698	221327	214386	201496	218211	199566	240509	grau	FBgn0001133	-0.370277	1.29188	0.0033575	0.0176828	-0.353151	1.29188	0.00447517	0.0378271
FBpp0071478	NA	type=polypeptide; loc=2R:complement(join(21009493..21009498,21009256..21009430,21008362..21009204,21007802..21008307)); ID=FBpp0071478; name=CG30291-PA; parent=FBgn0050291,FBtr0071549; dbxref=FlyBase:FBpp0071478,FlyBase_Annotation_IDs:CG30291-PA,GB_protein:AAM68189.1,REFSEQ:NP_726016,GB_protein:AAM68189,UniProt/Swiss-Prot:Q95SK3,FlyMine:FBpp0071478,modMine:FBpp0071478; MD5=53187d93eb36cbbc83ed4da…	3.92043e+06	3.63768e+06	2.18519e+06	2.73035e+06	2.75267e+06	2.69221e+06	3.41643e+06	3.27253e+06	3.62622e+06	CG30291	FBgn0050291	0.153682	4.99365	0.438659	0.555833	-0.119704	4.99365	0.550838	0.706644
FBpp0071491;FBpp0309638;FBpp0310605	NA	type=polypeptide; loc=2R:complement(20827992..20830370); ID=FBpp0071491; name=sktl-PA; parent=FBgn0016984,FBtr0071563; dbxref=FlyBase:FBpp0071491,FlyBase_Annotation_IDs:CG9985-PA,GB_protein:AAF46627.2,REFSEQ:NP_477206,GB_protein:AAF46627,UniProt/TrEMBL:Q9W2R3,FlyMine:FBpp0071491,modMine:FBpp0071491; MD5=e1beb5239ae8b0bb55ac9b7792549e15; length=792; release=r6.39; species=Dmel; ;type=polypeptide; …	91185.9	96027.7	91248.4	91919.8	88202.4	88520.7	93211.1	90639.6	95147.6	sktl	FBgn0016984	0.028969	-0.0792843	0.746362	0.81297	0.0353719	-0.0792843	0.693593	0.801711
FBpp0071497	NA	type=polypeptide; loc=2R:join(21128694..21128954,21129013..21129195); ID=FBpp0071497; name=mago-PA; parent=FBgn0002736,FBtr0071569; dbxref=FlyBase:FBpp0071497,FlyBase_Annotation_IDs:CG9401-PA,GB_protein:AAF46677.1,REFSEQ:NP_476636,GB_protein:AAF46677,UniProt/Swiss-Prot:P49028,FlyMine:FBpp0071497,modMine:FBpp0071497; MD5=ce62e88bcd9df6bbbaa58a1aedcf39c1; length=147; release=r6.39; species=Dmel;	8.22934e+06	9.78236e+06	1.12709e+07	1.00176e+07	1.10458e+07	1.11679e+07	1.09895e+07	1.17025e+07	1.28876e+07	mago	FBgn0002736	0.315724	6.78804	0.0195191	0.0535277	0.235331	6.78804	0.0649196	0.178507
FBpp0071502	NA	type=polypeptide; loc=2R:21168997..21169944; ID=FBpp0071502; name=hng1-PA; parent=FBgn0034599,FBtr0071575; dbxref=FlyBase:FBpp0071502,FlyBase_Annotation_IDs:CG9437-PA,GB_protein:AAF46687.1,REFSEQ:NP_611558,GB_protein:AAF46687,UniProt/TrEMBL:Q9W2K3,FlyMine:FBpp0071502,modMine:FBpp0071502; MD5=fd985c02bada4ec30b8a6ed76bc624fc; length=315; release=r6.39; species=Dmel;	1.95984e+06	2.35134e+06	2.85509e+06	681719	1.63571e+06	1.8002e+06	968327	1.77736e+06	1.87863e+06	hng1	FBgn0034599	-0.648711	4.07967	0.103403	0.187623	-0.818364	4.07967	0.050437	0.150144
FBpp0071503	NA	type=polypeptide; loc=2R:join(21171062..21171066,21171121..21171578,21171631..21171761,21171824..21172044,21172104..21172485,21172544..21172825,21172889..21173167,21173527..21174078); ID=FBpp0071503; name=Xpd-PA; parent=FBgn0261850,FBtr0071576; dbxref=GB_protein:AAM70857.1,FlyBase:FBpp0071503,FlyBase_Annotation_IDs:CG9433-PA,GB_protein:AAM70857.2,REFSEQ:NP_726036,GB_protein:AAM70857,UniProt/TrEMB…	403301	305677	292817	250781	215682	243401	280020	267333	348718	Xpd	FBgn0261850	-0.129823	1.55582	0.412806	0.533945	-0.398293	1.55582	0.0274469	0.103689
FBpp0071541	NA	type=polypeptide; loc=2R:complement(21310447..21312072); ID=FBpp0071541; name=Panx-PA; parent=FBgn0034617,FBtr0071615; dbxref=FlyBase:FBpp0071541,FlyBase_Annotation_IDs:CG9754-PA,GB_protein:AAF46712.1,REFSEQ:NP_611576,GB_protein:AAF46712,UniProt/Swiss-Prot:Q9W2H9,FlyMine:FBpp0071541,modMine:FBpp0071541; MD5=aadfd34009751ed3e143a15ebdeab8bb; length=541; release=r6.39; species=Dmel;	2.47682e+06	2.72034e+06	2.38247e+06	3.00834e+06	2.9472e+06	3.00208e+06	2.36131e+06	2.39796e+06	2.73122e+06	Panx	FBgn0034617	0.00866763	4.77677	0.922803	0.943473	0.330383	4.77677	0.00370841	0.0339926
FBpp0071543;FBpp0309689	NA	type=polypeptide; loc=2R:complement(join(21293321..21293359,21293037..21293265,21292827..21292984,21292314..21292757)); ID=FBpp0071543; name=Sgf29-PA; parent=FBgn0050390,FBtr0071617; dbxref=FlyBase:FBpp0071543,FlyBase_Annotation_IDs:CG30390-PA,GB_protein:AAF46707.2,REFSEQ:NP_726051,GB_protein:AAF46707,UniProt/TrEMBL:Q9W2I4,FlyMine:FBpp0071543,modMine:FBpp0071543; MD5=99dfdc1a390eeb7ab3d120454a6b7…	1.94375e+06	1.67557e+06	1.69613e+06	1.69675e+06	1.97738e+06	1.60213e+06	1.50247e+06	1.63768e+06	1.63663e+06	Sgf29	FBgn0050390	-0.126033	4.13365	0.211489	0.322493	0.0743729	4.13365	0.444661	0.622162
FBpp0071562	NA	type=polypeptide; loc=2R:complement(join(21097042..21097231,21096327..21096707,21096127..21096269)); ID=FBpp0071562; name=CG4038-PA; parent=FBgn0011824,FBtr0071639; dbxref=FlyBase:FBpp0071562,FlyBase_Annotation_IDs:CG4038-PA,GB_protein:AAF46672.1,REFSEQ:NP_477043,GB_protein:AAF46672,UniProt/Swiss-Prot:Q7KVQ0,FlyMine:FBpp0071562,modMine:FBpp0071562; MD5=4be69a938c32e194320bec4aeff8a533; length=237…	7.50696e+07	6.77536e+07	7.17082e+07	5.76949e+07	5.61682e+07	5.90875e+07	6.84565e+07	6.29131e+07	6.94494e+07	CG4038	FBgn0011824	-0.0694359	9.39051	0.302225	0.424894	-0.223033	9.39051	0.00648284	0.045449
FBpp0071587	NA	type=polypeptide; loc=2R:join(21685376..21685446,21685513..21686110); ID=FBpp0071587; name=eIF3k-PA; parent=FBgn0034654,FBtr0071670; dbxref=FlyBase:FBpp0071587,FlyBase_Annotation_IDs:CG10306-PA,GB_protein:AAF46753.1,REFSEQ:NP_611604,GB_protein:AAF46753,UniProt/Swiss-Prot:Q9W2D9,FlyMine:FBpp0071587,modMine:FBpp0071587; MD5=7b6e7acf904fddf3fec896a1f034a937; length=222; release=r6.39; species=Dmel;	2.19521e+07	2.47624e+07	2.51595e+07	2.38572e+07	1.93164e+07	1.92179e+07	2.22074e+07	2.24236e+07	2.28704e+07	eIF3k	FBgn0034654	-0.0620331	7.84758	0.519103	0.634665	-0.121986	7.84758	0.219765	0.38336
FBpp0071591;FBpp0311599;FBpp0309731;FBpp0071590	NA	type=polypeptide; loc=2R:complement(join(21698388..21698540,21698122..21698304)); ID=FBpp0071591; name=HmgZ-PA; parent=FBgn0010228,FBtr0071674; dbxref=FlyBase:FBpp0071591,FlyBase_Annotation_IDs:CG17921-PA,GB_protein:AAF46758.1,REFSEQ:NP_726106,GB_protein:AAF46758,UniProt/Swiss-Prot:Q06943,FlyMine:FBpp0071591,modMine:FBpp0071591; MD5=fa03e2dfaa943545f87ea018ae9e6289; length=111; release=r6.39; spe…	3.99942e+09	3.79116e+09	3.77663e+09	3.27034e+09	4.20497e+09	3.19852e+09	3.47929e+09	3.56313e+09	3.58353e+09	HmgZ	FBgn0010228	-0.0960847	15.1961	0.286886	0.407513	-0.0397122	15.1961	0.651266	0.780911
FBpp0071600	NA	type=polypeptide; loc=2R:complement(join(21659525..21659932,21658843..21659475)); ID=FBpp0071600; name=Rae1-PA; parent=FBgn0034646,FBtr0071683; dbxref=FlyBase:FBpp0071600,FlyBase_Annotation_IDs:CG9862-PA,GB_protein:AAF46745.1,REFSEQ:NP_611597,GB_protein:AAF46745,UniProt/Swiss-Prot:Q9W2E7,FlyMine:FBpp0071600,modMine:FBpp0071600; MD5=374d7be74bd49bde2deecdf143a9db11; length=346; release=r6.39; spec…	7.78799e+06	1.5682e+07	7.8911e+06	1.05188e+07	8.32063e+06	9.45982e+06	1.0108e+07	1.16547e+07	1.17658e+07	Rae1	FBgn0034646	0.201918	6.70485	0.433615	0.552686	0.0147499	6.70485	0.953938	0.972884
FBpp0071618	NA	type=polypeptide; loc=2R:complement(21499017..21501545); ID=FBpp0071618; name=TAF1C-like-PA; parent=FBgn0034631,FBtr0071701; dbxref=FlyBase:FBpp0071618,FlyBase_Annotation_IDs:CG10496-PA,GB_protein:AAF46727.1,REFSEQ:NP_611585,GB_protein:AAF46727,UniProt/TrEMBL:Q9W2G5,FlyMine:FBpp0071618,modMine:FBpp0071618; MD5=1e29d26457b71210e8180435c82c9800; length=842; release=r6.39; species=Dmel;	1.10974e+06	980785	1.24281e+06	847289	676431	810507	1.06171e+06	908209	1.0259e+06	TAF1C-like	FBgn0034631	-0.125031	3.29056	0.3298	0.45221	-0.428237	3.29056	0.00696995	0.0473532
FBpp0071625;FBpp0071626;FBpp0290624;FBpp0311598	NA	type=polypeptide; loc=2R:join(21715468..21715617,21715692..21715880); ID=FBpp0071625; name=HmgD-PA; parent=FBgn0004362,FBtr0071708; dbxref=FlyBase:FBpp0071625,FlyBase_Annotation_IDs:CG17950-PA,GB_protein:AAF46759.1,REFSEQ:NP_726109,GB_protein:AAF46759,UniProt/Swiss-Prot:Q05783; MD5=ae1795f7eb02d497454878cf4909b720; length=112; release=r6.39; species=Dmel; ;type=polypeptide; loc=2R:join(21715468..…	5.61986e+08	6.4318e+08	5.94053e+08	5.21495e+08	7.36494e+08	5.06515e+08	5.74845e+08	7.37285e+08	6.20299e+08	HmgD	FBgn0004362	0.12337	12.6094	0.39844	0.5183	0.0398108	12.6094	0.781791	0.864727
FBpp0071630	NA	type=polypeptide; loc=2R:join(21720902..21721327,21721858..21723657); ID=FBpp0071630; name=LBR-PC; parent=FBgn0034657,FBtr0071713; dbxref=FlyBase:FBpp0071630,FlyBase_Annotation_IDs:CG17952-PC,GB_protein:AAM71015.1,REFSEQ:NP_726114,GB_protein:AAM71015,UniProt/Swiss-Prot:Q8MLV1,FlyMine:FBpp0071630,modMine:FBpp0071630; MD5=c864c23b0e182f812336348913652d3e; length=741; release=r6.39; species=Dmel;	2.6466e+07	2.65112e+07	2.53807e+07	2.08371e+07	2.42185e+07	2.03241e+07	2.09453e+07	1.89629e+07	2.08876e+07	LBR	FBgn0034657	-0.341339	7.86264	0.00102544	0.00813222	-0.178272	7.86264	0.0353148	0.120293
FBpp0071661;FBpp0071660	NA	type=polypeptide; loc=2R:complement(join(21719081..21719635,21717418..21717696)); ID=FBpp0071661; name=Tango11-PB; parent=FBgn0050404,FBtr0071747; dbxref=FlyBase:FBpp0071661,FlyBase_Annotation_IDs:CG30404-PB,GB_protein:AAM71013.1,REFSEQ:NP_726112,GB_protein:AAM71013,UniProt/Swiss-Prot:Q961C9; MD5=cdf977f78e8459a21125fda5043b0a95; length=277; release=r6.39; species=Dmel; ;type=polypeptide; loc=2R:…	380560	620093	542262	492976	613911	562383	565299	572997	503597	Tango11	FBgn0050404	0.142829	2.46268	0.437733	0.555002	0.224312	2.46268	0.233736	0.399745
FBpp0071684	NA	type=polypeptide; loc=2R:22183211..22185667; ID=FBpp0071684; name=MED16-PA; parent=FBgn0034707,FBtr0071770; dbxref=FlyBase:FBpp0071684,FlyBase_Annotation_IDs:CG5465-PA,GB_protein:AAF46815.2,REFSEQ:NP_611650,GB_protein:AAF46815,UniProt/Swiss-Prot:Q9W278,FlyMine:FBpp0071684,modMine:FBpp0071684; MD5=15c75787e7cbadfbb80a2900028ee87a; length=818; release=r6.39; species=Dmel;	1.27622e+06	1.30759e+06	1.28478e+06	1.12707e+06	824476	949335	718015	954614	1.04983e+06	MED16	FBgn0034707	-0.498611	3.41618	0.00945839	0.0332095	-0.340544	3.41618	0.0509847	0.150221
FBpp0071697;FBpp0071698	NA	type=polypeptide; loc=2R:complement(join(22191662..22191827,22190582..22191567,22190360..22190503)); ID=FBpp0071697; name=Swim-PB; parent=FBgn0034709,FBtr0071784; dbxref=FlyBase:FBpp0071697,FlyBase_Annotation_IDs:CG3074-PB,GB_protein:AAM68213.1,REFSEQ:NP_611652,GB_protein:AAM68213,UniProt/TrEMBL:Q7JWQ7; MD5=96bcadfe9e6c1d252b8f6119729d8e1c; length=431; release=r6.39; species=Dmel; ;type=polypepti…	1.05683e+06	1.30978e+06	1.28713e+06	1.638e+06	1.47959e+06	1.54937e+06	1.02433e+06	1.07347e+06	1.25523e+06	Swim	FBgn0034709	-0.0962998	3.72311	0.427714	0.547367	0.445474	3.72311	0.00322769	0.0318734
FBpp0071729	NA	type=polypeptide; loc=2R:join(22322970..22323025,22325175..22325727,22325783..22326337,22326396..22328130,22328193..22328524); ID=FBpp0071729; name=Gp150-PD; parent=FBgn0013272,FBtr0071816; dbxref=FlyBase:FBpp0071729,FlyBase_Annotation_IDs:CG5820-PD,GB_protein:AAM68221.1,REFSEQ:NP_477049,GB_protein:AAM68221,UniProt/TrEMBL:Q8MLT4,FlyMine:FBpp0071729,modMine:FBpp0071729; MD5=0c391556aabd1bb49345f47…	3.30329e+07	3.7947e+07	3.20703e+07	3.83795e+07	3.15638e+07	3.50542e+07	4.12641e+07	3.94493e+07	3.95556e+07	Gp150	FBgn0013272	0.252552	8.54938	0.0285273	0.0700061	0.113318	8.54938	0.274518	0.446967
FBpp0071744	NA	type=polypeptide; loc=2R:join(22483419..22483463,22483529..22485893,22485957..22488818,22488880..22490741,22490798..22491430,22491492..22491926); ID=FBpp0071744; name=CG4554-PA; parent=FBgn0034734,FBtr0071833; dbxref=FlyBase:FBpp0071744,FlyBase_Annotation_IDs:CG4554-PA,GB_protein:AAF46853.2,REFSEQ:NP_611676,GB_protein:AAF46853,UniProt/TrEMBL:Q9W246,FlyMine:FBpp0071744,modMine:FBpp0071744; MD5=e09…	460037	473662	495109	369400	368324	382201	409239	400636	414224	CG4554	FBgn0034734	-0.196596	2.10479	0.0365343	0.0857617	-0.264064	2.10479	0.00925545	0.0557499
FBpp0071753	NA	type=polypeptide; loc=2R:complement(22419121..22420299); ID=FBpp0071753; name=mRpS29-PA; parent=FBgn0034727,FBtr0071842; dbxref=FlyBase:FBpp0071753,FlyBase_Annotation_IDs:CG3633-PA,GB_protein:AAF46846.1,REFSEQ:NP_523811,GB_protein:AAF46846,UniProt/TrEMBL:Q9W253,FlyMine:FBpp0071753,modMine:FBpp0071753; MD5=de11e7aa996071b7cb58bb905f25a059; length=392; release=r6.39; species=Dmel;	2.38779e+06	2.9845e+06	2.63647e+06	2.7667e+06	3.32935e+06	3.25149e+06	3.08088e+06	3.00195e+06	2.7624e+06	mRpS29	FBgn0034727	0.174145	4.90138	0.152527	0.251436	0.311572	4.90138	0.0201808	0.0882176
FBpp0071754	NA	type=polypeptide; loc=2R:complement(join(22415140..22415395,22414570..22415074,22414408..22414509,22414101..22414282,22413195..22413340)); ID=FBpp0071754; name=qkr58E-1-PA; parent=FBgn0022986,FBtr0071843; dbxref=FlyBase:FBpp0071754,FlyBase_Annotation_IDs:CG3613-PA,GB_protein:AAF46844.1,REFSEQ:NP_523809,GB_protein:AAF46844,UniProt/TrEMBL:Q9W255,FlyMine:FBpp0071754,modMine:FBpp0071754; MD5=adaecc40…	5.75635e+07	5.57977e+07	5.65385e+07	5.05006e+07	5.9158e+07	5.48139e+07	5.47117e+07	5.28798e+07	5.87358e+07	qkr58E-1	FBgn0022986	-0.00592707	9.16302	0.931369	0.948925	0.037263	9.16302	0.59126	0.735816
FBpp0071794	NA	type=polypeptide; loc=2R:join(22799204..22799269,22799896..22800476,22800569..22801370,22801483..22801692); ID=FBpp0071794; name=blw-PA; parent=FBgn0011211,FBtr0071883; dbxref=FlyBase:FBpp0071794,FlyBase_Annotation_IDs:CG3612-PA,GB_protein:AAF46903.1,REFSEQ:NP_726243,GB_protein:AAF46903,UniProt/Swiss-Prot:P35381,FlyMine:FBpp0071794,modMine:FBpp0071794; MD5=9adab5c6a725023536c45cc02a2d2dad; length…	1.0242e+07	1.31276e+07	1.0357e+07	9.03431e+06	1.46241e+07	1.31218e+07	1.0815e+07	1.39391e+07	1.05294e+07	blw	FBgn0011211	0.0892298	6.90405	0.650813	0.749011	0.19273	6.90405	0.337556	0.517033
FBpp0071808	NA	type=polypeptide; loc=2R:join(22854517..22854529,22854647..22854858,22855445..22855642); ID=FBpp0071808; name=RpL23-PA; parent=FBgn0010078,FBtr0071897; dbxref=GB_protein:AAF46914.1,FlyBase:FBpp0071808,FlyBase_Annotation_IDs:CG3661-PA,REFSEQ:NP_523813,GB_protein:AAF46914,UniProt/Swiss-Prot:P48159,FlyMine:FBpp0071808,modMine:FBpp0071808; MD5=91472336627593eb0a972b29a50a5e93; length=140; release=r6.…	3.76279e+08	3.55346e+08	3.42394e+08	3.01206e+08	2.92141e+08	2.69925e+08	2.91926e+08	3.04216e+08	3.02315e+08	RpL23	FBgn0010078	-0.23065	11.6588	0.00301124	0.0161913	-0.228549	11.6588	0.00319667	0.0318663
FBpp0071814	NA	type=polypeptide; loc=2R:join(22889014..22889052,22889115..22889208,22889263..22890227,22890286..22890372,22890428..22890630,22890683..22891059,22891120..22891294,22891351..22891839,22891898..22892224,22892284..22892507,22892566..22892648,22892705..22892852,22892922..22893579,22893641..22893781,22893840..22894149); ID=FBpp0071814; name=MED23-PA; parent=FBgn0034795,FBtr0071903; dbxref=FlyBase:FBpp…	91185.9	6709.29	14079.1	91919.8	88202.4	16556.7	32998.6	29375.4	42233.8	MED23	FBgn0034795	0.774817	-1.55142	0.417039	0.538402	1.40845	-1.55142	0.153117	0.304751
FBpp0071818	NA	type=polypeptide; loc=2R:complement(join(22882402..22882599,22881507..22881920)); ID=FBpp0071818; name=EMC8-9-PA; parent=FBgn0034791,FBtr0071907; dbxref=FlyBase:FBpp0071818,FlyBase_Annotation_IDs:CG3501-PA,GB_protein:AAF46921.1,REFSEQ:NP_611731,GB_protein:AAF46921,UniProt/Swiss-Prot:Q9W1Y1,FlyMine:FBpp0071818,modMine:FBpp0071818; MD5=d25ae55745f4653c3b495d9e6ae55e80; length=203; release=r6.39; sp…	91185.9	96027.7	91248.4	91919.8	88202.4	154362	210766	185865	267433	EMC8-9	FBgn0034791	1.26376	0.421411	0.000268849	0.00380629	0.302061	0.421411	0.214199	0.378628
FBpp0071822	NA	type=polypeptide; loc=2R:complement(join(22806646..22806681,22805940..22806085,22805667..22805875,22804660..22805564,22804294..22804590)); ID=FBpp0071822; name=CycB-PA; parent=FBgn0000405,FBtr0071911; dbxref=FlyBase:FBpp0071822,FlyBase_Annotation_IDs:CG3510-PA,GB_protein:AAF46904.1,REFSEQ:NP_726244,GB_protein:AAF46904,UniProt/Swiss-Prot:P20439,FlyMine:FBpp0071822,modMine:FBpp0071822; MD5=a3b9db31…	3.02257e+06	3.19614e+06	2.51352e+06	2.79749e+06	2.78126e+06	2.7551e+06	2.59601e+06	2.568e+06	2.92111e+06	CycB	FBgn0000405	-0.0793423	4.84536	0.462309	0.580074	0.027555	4.84536	0.795318	0.874977
FBpp0071833;FBpp0309765	NA	type=polypeptide; loc=2R:complement(join(22699802..22699952,22699613..22699734,22699196..22699376,22698966..22699084,22698452..22698905,22697912..22698391,22697772..22697854,22697545..22697705,22697402..22697483,22697166..22697336,22697015..22697107,22696752..22696950,22696419..22696693,22696072..22696363,22695777..22696009,22695388..22695719,22694553..22695312)); ID=FBpp0071833; name=robo1-PA; p…	284706	322995	214426	266819	289466	226735	286502	225068	279682	robo1	FBgn0005631	-0.0165819	1.44534	0.924746	0.944519	0.0304901	1.44534	0.862233	0.91763
FBpp0071846	NA	type=polypeptide; loc=2R:complement(22640700..22641095); ID=FBpp0071846; name=RpS24-PA; parent=FBgn0261596,FBtr0071935; dbxref=FlyBase:FBpp0071846,FlyBase_Annotation_IDs:CG3751-PA,GB_protein:AAF46871.1,REFSEQ:NP_611693,GB_protein:AAF46871,UniProt/TrEMBL:Q9W229,FlyMine:FBpp0071846,modMine:FBpp0071846; MD5=7590e7be4b230828427f6faf5d27238c; length=131; release=r6.39; species=Dmel;	2.19652e+08	2.0407e+08	2.41522e+08	1.72479e+08	1.32717e+08	1.61161e+08	1.68706e+08	1.8448e+08	1.82253e+08	RpS24	FBgn0261596	-0.28493	10.8799	0.0222204	0.0584387	-0.430971	10.8799	0.0023851	0.027393
FBpp0071847	NA	type=polypeptide; loc=2R:complement(join(22639931..22640019,22639537..22639853,22639038..22639480)); ID=FBpp0071847; name=CG3732-PA; parent=FBgn0034750,FBtr0071936; dbxref=FlyBase:FBpp0071847,FlyBase_Annotation_IDs:CG3732-PA,GB_protein:AAF46870.1,REFSEQ:NP_611692,GB_protein:AAF46870,UniProt/TrEMBL:Q9W230,FlyMine:FBpp0071847,modMine:FBpp0071847; MD5=5c9bdb57ebb2df0f249c4e05f6c64a15; length=282; re…	3.30779e+06	3.45577e+06	3.25865e+06	3.55992e+06	3.7653e+06	3.20988e+06	3.26299e+06	3.24309e+06	3.64661e+06	CG3732	FBgn0034750	0.0433175	5.13527	0.58552	0.691183	0.156917	5.13527	0.0695364	0.185732
FBpp0071848	NA	type=polypeptide; loc=2R:complement(join(22637406..22637590,22637259..22637343,22636942..22637199,22636187..22636873)); ID=FBpp0071848; name=Cdk9-PA; parent=FBgn0019949,FBtr0071937; dbxref=FlyBase:FBpp0071848,FlyBase_Annotation_IDs:CG5179-PA,GB_protein:AAF46868.1,REFSEQ:NP_477226,GB_protein:AAF46868,UniProt/TrEMBL:O17432,FlyMine:FBpp0071848,modMine:FBpp0071848; MD5=27c9fc0c807dd7c1d4bd28bb1ced7b6…	1.58686e+06	1.8086e+06	1.89607e+06	1.86838e+06	1.00725e+06	1.56322e+06	959864	1.47609e+06	1.90055e+06	Cdk9	FBgn0019949	-0.311693	3.9701	0.276444	0.395966	-0.210284	3.9701	0.45367	0.62962
FBpp0071892	NA	type=polypeptide; loc=2R:complement(join(23074582..23074594,23074024..23074463,23073061..23073642)); ID=FBpp0071892; name=Fib-PA; parent=FBgn0003062,FBtr0071982; dbxref=FlyBase:FBpp0071892,FlyBase_Annotation_IDs:CG9888-PA,GB_protein:AAF46950.1,REFSEQ:NP_523817,GB_protein:AAF46950,UniProt/Swiss-Prot:Q9W1V3,FlyMine:FBpp0071892,modMine:FBpp0071892; MD5=19665765e4e9749a82627001f88e480a; length=344; r…	2.71786e+08	2.68136e+08	2.84724e+08	2.44226e+08	2.44695e+08	2.33406e+08	2.71848e+08	2.67142e+08	2.83614e+08	Fib	FBgn0003062	0.0224138	11.4041	0.644092	0.744075	-0.104029	11.4041	0.053523	0.155717
FBpp0071894;FBpp0307713	NA	type=polypeptide; loc=2R:complement(23061932..23062510); ID=FBpp0071894; name=DCTN3-p24-PA; parent=FBgn0010622,FBtr0071985; dbxref=FlyBase:FBpp0071894,FlyBase_Annotation_IDs:CG9893-PA,GB_protein:AAF46944.1,REFSEQ:NP_652036,GB_protein:AAF46944,UniProt/TrEMBL:Q9W1V8,FlyMine:FBpp0071894,modMine:FBpp0071894; MD5=a07b2a944b12aaf19c1c5a203dcd7501; length=192; release=r6.39; species=Dmel; ;type=polypept…	897456	1.69146e+06	1.28175e+06	1.93681e+06	1.73679e+06	1.65349e+06	2.14508e+06	2.22114e+06	2.27951e+06	DCTN3-p24	FBgn0010622	0.854075	4.13088	0.00132409	0.00964135	0.593283	4.13088	0.0124077	0.0693912
FBpp0071903;FBpp0292516	NA	type=polypeptide; loc=2R:complement(22936015..22936512); ID=FBpp0071903; name=CNBP-PA; parent=FBgn0034802,FBtr0071994; dbxref=FlyBase:FBpp0071903,FlyBase_Annotation_IDs:CG3800-PA,GB_protein:AAN16117.1,REFSEQ:NP_611739,GB_protein:AAN16117,UniProt/Swiss-Prot:Q8T8R1,FlyMine:FBpp0071903,modMine:FBpp0071903; MD5=bb7a9043605f10b680eff876933e605c; length=165; release=r6.39; species=Dmel; ;type=polypepti…	4.83845e+08	4.2567e+08	4.49714e+08	4.49292e+08	3.97875e+08	4.21175e+08	4.30161e+08	3.97654e+08	4.29689e+08	CNBP	FBgn0034802	-0.085253	12.1181	0.25288	0.370679	-0.0127597	12.1181	0.859103	0.91496
FBpp0071905	NA	type=polypeptide; loc=2R:complement(join(22924619..22924654,22924424..22924562,22922632..22924364,22922397..22922578,22921998..22922339,22920746..22921941,22919165..22920647,22919047..22919071)); ID=FBpp0071905; name=Nup214-PA; parent=FBgn0010660,FBtr0071996; dbxref=FlyBase:FBpp0071905,FlyBase_Annotation_IDs:CG3820-PA,GB_protein:AAF46928.2,REFSEQ:NP_652039,GB_protein:AAF46928,UniProt/Swiss-Prot:Q…	8.48784e+06	9.44004e+06	8.23432e+06	8.66468e+06	9.04044e+06	8.26329e+06	8.87209e+06	8.82432e+06	9.3658e+06	Nup214	FBgn0010660	0.0770425	6.50258	0.312108	0.435213	0.0781289	6.50258	0.306594	0.484792
FBpp0071923	NA	type=polypeptide; loc=2R:join(23386798..23386827,23387007..23387612,23387672..23388232,23388289..23388972); ID=FBpp0071923; name=eIF2Bdelta-PA; parent=FBgn0034858,FBtr0072014; dbxref=FlyBase:FBpp0071923,FlyBase_Annotation_IDs:CG10315-PA,GB_protein:AAF46995.1,REFSEQ:NP_611790,GB_protein:AAF46995,UniProt/TrEMBL:Q9W1Q8,FlyMine:FBpp0071923,modMine:FBpp0071923; MD5=7bed57943757acd542d389f381596508; le…	4.91406e+06	5.71104e+06	5.40951e+06	4.96865e+06	5.518e+06	5.32407e+06	5.16256e+06	5.51596e+06	6.00447e+06	eIF2Bdelta	FBgn0034858	0.0834843	5.79494	0.353238	0.475771	0.0682518	5.79494	0.445639	0.622366
FBpp0071946	NA	type=polypeptide; loc=2R:complement(join(23366189..23366254,23365447..23366123,23362500..23365387,23361750..23362446,23360632..23361693,23360393..23360567)); ID=FBpp0071946; name=vir-PA; parent=FBgn0003977,FBtr0072037; dbxref=FlyBase:FBpp0071946,FlyBase_Annotation_IDs:CG3496-PA,GB_protein:AAF46988.1,REFSEQ:NP_524900,GB_protein:AAF46988,UniProt/Swiss-Prot:Q9W1R5,FlyMine:FBpp0071946,modMine:FBpp007…	1.43107e+06	1.40092e+06	1.55822e+06	1.32526e+06	1.39164e+06	1.35601e+06	1.46741e+06	1.26997e+06	1.42557e+06	vir	FBgn0003977	-0.0520871	3.85293	0.536557	0.649816	-0.0202687	3.85293	0.808535	0.883453
FBpp0071993	NA	type=polypeptide; loc=2R:join(23698224..23698360,23698423..23698529,23698595..23698929); ID=FBpp0071993; name=mRpL43-PA; parent=FBgn0034893,FBtr0072084; dbxref=FlyBase:FBpp0071993,FlyBase_Annotation_IDs:CG5479-PA,GB_protein:AAF47047.1,REFSEQ:NP_523828,GB_protein:AAF47047,UniProt/TrEMBL:Q9W1L1,FlyMine:FBpp0071993,modMine:FBpp0071993; MD5=b97bd1c65b3afdff473bd31d9437e996; length=192; release=r6.39;…	5.2707e+06	5.59564e+06	4.82154e+06	5.42581e+06	4.8719e+06	5.07017e+06	5.77168e+06	5.04321e+06	4.72503e+06	mRpL43	FBgn0034893	0.0101199	5.73587	0.921639	0.942824	0.0586229	5.73587	0.57236	0.724355
FBpp0072021	NA	type=polypeptide; loc=2R:complement(join(23554255..23554416,23549948..23551036,23549091..23549891)); ID=FBpp0072021; name=pita-PA; parent=FBgn0034878,FBtr0072112; dbxref=FlyBase:FBpp0072021,FlyBase_Annotation_IDs:CG3941-PA,GB_protein:AAF47026.3,REFSEQ:NP_611806,GB_protein:AAF47026,UniProt/TrEMBL:Q95RQ8,FlyMine:FBpp0072021,modMine:FBpp0072021; MD5=bef17a4a83ef93a99d26125564c4f250; length=683; rele…	7.02645e+06	6.82288e+06	6.96203e+06	5.50109e+06	6.78354e+06	6.24398e+06	5.5406e+06	5.71223e+06	6.20639e+06	pita	FBgn0034878	-0.228887	6.01842	0.0193544	0.0531469	-0.0858071	6.01842	0.31488	0.491935
FBpp0072036;FBpp0309939	NA	type=polypeptide; loc=2R:23851755..23853122; ID=FBpp0072036; name=gbb-PA; parent=FBgn0024234,FBtr0072127; dbxref=FlyBase:FBpp0072036,FlyBase_Annotation_IDs:CG5562-PA,GB_protein:AAF47075.1,REFSEQ:NP_477340,GB_protein:AAF47075,UniProt/Swiss-Prot:P27091,FlyMine:FBpp0072036,modMine:FBpp0072036; MD5=dda5982d440e1461660690c492a45c2f; length=455; release=r6.39; species=Dmel; ;type=polypeptide; loc=2R:23…	1.25308e+06	1.38679e+06	1.02166e+06	1.13461e+06	1.05817e+06	1.31013e+06	1.29154e+06	1.41148e+06	731898	gbb	FBgn0024234	-0.111354	3.57763	0.653713	0.751386	0.0285939	3.57763	0.907375	0.939862
FBpp0072038	NA	type=polypeptide; loc=2R:join(23870872..23870880,23874925..23875094,23875151..23876777); ID=FBpp0072038; name=ken-PA; parent=FBgn0011236,FBtr0072129; dbxref=FlyBase:FBpp0072038,FlyBase_Annotation_IDs:CG5575-PA,GB_protein:AAF47084.1,REFSEQ:NP_523833,GB_protein:AAF47084,UniProt/Swiss-Prot:O77459,FlyMine:FBpp0072038,modMine:FBpp0072038; MD5=657ba4e82f918b43030942ac8b03f0b5; length=601; release=r6.39…	1.29801e+06	1.25127e+06	1.33069e+06	1.23384e+06	1.33368e+06	1.27217e+06	923925	896769	951252	ken	FBgn0011236	-0.459173	3.57059	0.000110824	0.00252926	0.0715258	3.57059	0.331164	0.509521
FBpp0072043	NA	type=polypeptide; loc=2R:join(23898670..23899264,23899324..23899446,23899511..23899680,23899744..23899934,23899992..23901955,23902020..23902164,23902232..23902530,23902592..23902900,23902959..23903611); ID=FBpp0072043; name=Lpt-PA; parent=FBgn0263667,FBtr0072134; dbxref=FlyBase:FBpp0072043,FlyBase_Annotation_IDs:CG5591-PA,GB_protein:AAF47094.2,REFSEQ:NP_611847,GB_protein:AAF47094,UniProt/TrEMBL:Q…	640254	662865	702816	608289	566677	569625	716557	1.4084e+06	482273	Lpt	FBgn0263667	0.260661	2.79649	0.426359	0.546655	-0.114192	2.79649	0.728143	0.822665
FBpp0072056	NA	type=polypeptide; loc=2R:join(23954164..23954238,23954299..23955093,23955148..23955260,23955319..23955406,23955460..23955996,23956053..23956295); ID=FBpp0072056; name=thoc5-PA; parent=FBgn0034939,FBtr0072147; dbxref=FlyBase:FBpp0072056,FlyBase_Annotation_IDs:CG2980-PA,GB_protein:AAF47114.2,REFSEQ:NP_611856,GB_protein:AAF47114,UniProt/Swiss-Prot:Q9W1F4,FlyMine:FBpp0072056,modMine:FBpp0072056; MD5=…	4.31782e+06	4.46225e+06	5.42634e+06	4.31594e+06	4.27703e+06	4.23362e+06	5.37092e+06	4.89456e+06	6.0078e+06	thoc5	FBgn0034939	0.224205	5.62227	0.0470425	0.104453	-0.0533737	5.62227	0.603943	0.745044
FBpp0072061	NA	type=polypeptide; loc=2R:join(23968020..23968088,23968153..23968244,23968306..23968508,23968566..23968777); ID=FBpp0072061; name=or-PA; parent=FBgn0003008,FBtr0072152; dbxref=FlyBase:FBpp0072061,FlyBase_Annotation_IDs:CG3029-PA,GB_protein:AAF47120.2,REFSEQ:NP_536793,GB_protein:AAF47120,UniProt/TrEMBL:Q9W1E8,FlyMine:FBpp0072061,modMine:FBpp0072061; MD5=095e2aa2699b399ba478880f3fd21dba; length=191;…	1.10753e+07	1.16919e+07	1.09165e+07	1.09647e+07	1.28236e+07	1.12012e+07	1.05981e+07	1.11993e+07	1.07934e+07	or	FBgn0003008	-0.0212401	6.85671	0.770392	0.831959	0.139225	6.85671	0.0787733	0.201998
FBpp0072074	NA	type=polypeptide; loc=2R:24029378..24030484; ID=FBpp0072074; name=CG3163-PA; parent=FBgn0034961,FBtr0072165; dbxref=FlyBase:FBpp0072074,FlyBase_Annotation_IDs:CG3163-PA,GB_protein:AAF47141.2,REFSEQ:NP_611872,GB_protein:AAF47141,UniProt/TrEMBL:Q9W1C8,FlyMine:FBpp0072074,modMine:FBpp0072074; MD5=a4401ae47380c74912f662e754bbdf0c; length=368; release=r6.39; species=Dmel;	3.34254e+07	3.31576e+07	3.18255e+07	3.3883e+07	3.92896e+07	3.2681e+07	2.94758e+07	3.04727e+07	3.5827e+07	CG3163	FBgn0034961	-0.0181251	8.42112	0.836506	0.881572	0.18792	8.42112	0.054376	0.157529
FBpp0072076;FBpp0072075;FBpp0311863	NA	type=polypeptide; loc=2R:24034698..24036650; ID=FBpp0072076; name=MAN1-PB; parent=FBgn0034962,FBtr0072167; dbxref=FlyBase:FBpp0072076,FlyBase_Annotation_IDs:CG3167-PB,GB_protein:AAM68294.1,REFSEQ:NP_611873,GB_protein:AAM68294,UniProt/Swiss-Prot:Q7JRE4; MD5=339326f1a6bffaa1f49fc6380bf3e992; length=650; release=r6.39; species=Dmel; ;type=polypeptide; loc=2R:24034698..24036650; ID=FBpp0072075; name=…	2.16861e+06	2.04843e+06	1.99922e+06	1.72431e+06	1.75078e+06	1.77136e+06	2.1229e+06	1.87714e+06	1.84827e+06	MAN1	FBgn0034962	-0.0640404	4.3057	0.450594	0.56885	-0.157101	4.3057	0.0868894	0.214027
FBpp0072077	NA	type=polypeptide; loc=2R:join(24038062..24039379,24039441..24040420,24040475..24044338); ID=FBpp0072077; name=IntS1-PA; parent=FBgn0034964,FBtr0072168; dbxref=FlyBase:FBpp0072077,FlyBase_Annotation_IDs:CG3173-PA,GB_protein:AAF47145.2,REFSEQ:NP_611875,GB_protein:AAF47145,UniProt/Swiss-Prot:Q9W1C5,FlyMine:FBpp0072077,modMine:FBpp0072077; MD5=effd6f54717e17ae2f6bf023c6628fef; length=2053; release=r6…	528178	617586	578759	521410	498022	476714	461476	396476	452538	IntS1	FBgn0034964	-0.370248	2.36528	0.00502146	0.0217597	-0.115851	2.36528	0.280206	0.453184
FBpp0072081;FBpp0072082	NA	type=polypeptide; loc=2R:join(24058486..24058691,24058932..24059133,24059196..24059267); ID=FBpp0072081; name=eEF5-PB; parent=FBgn0285952,FBtr0072172; dbxref=FlyBase:FBpp0072081,FlyBase_Annotation_IDs:CG3186-PB,GB_protein:AAM68297.1,REFSEQ:NP_726411,GB_protein:AAM68297,UniProt/Swiss-Prot:Q9GU68,FlyMine:FBpp0072081,modMine:FBpp0072081; MD5=c7cb54e1f8c2de4e5aea6fb4f583c3c9; length=159; release=r6.3…	1.71351e+07	2.36853e+07	1.94957e+07	2.28296e+07	2.12179e+07	2.50424e+07	3.04586e+07	2.91213e+07	3.14442e+07	eEF5	FBgn0285952	0.632	7.95386	0.00057201	0.00595229	0.292467	7.95386	0.0414813	0.13391
FBpp0072085;FBpp0072084;FBpp0072083	NA	type=polypeptide; loc=2R:join(24060538..24060574,24060676..24060749,24060813..24060993,24061150..24061355); ID=FBpp0072085; name=RpL12-PB; parent=FBgn0034968,FBtr0072176; dbxref=FlyBase:FBpp0072085,FlyBase_Annotation_IDs:CG3195-PB,GB_protein:AAM68299.1,REFSEQ:NP_726412,GB_protein:AAM68299,UniProt/TrEMBL:Q9W1B9; MD5=5bbdaa3af012b6f79b471a6ddab9de70; length=165; release=r6.39; species=Dmel; ;type=p…	5.22484e+08	5.73148e+08	4.92808e+08	4.77529e+08	5.02075e+08	4.13911e+08	4.8487e+08	5.20348e+08	4.81287e+08	RpL12	FBgn0034968	-0.067724	12.3175	0.433879	0.552686	-0.103652	12.3175	0.241771	0.411091
FBpp0072097	NA	type=polypeptide; loc=2R:complement(join(24046666..24046668,24044992..24045182,24044814..24044919,24044604..24044750)); ID=FBpp0072097; name=tsr-PA; parent=FBgn0011726,FBtr0072188; dbxref=FlyBase:FBpp0072097,FlyBase_Annotation_IDs:CG4254-PA,GB_protein:AAF47146.1,REFSEQ:NP_477034,GB_protein:AAF47146,UniProt/Swiss-Prot:P45594,FlyMine:FBpp0072097,modMine:FBpp0072097; MD5=02b1c8e7700742cac8cd39950939…	2.0087e+07	2.20436e+07	1.97992e+07	2.19837e+07	2.23553e+07	2.24939e+07	2.49075e+07	2.582e+07	2.51496e+07	tsr	FBgn0011726	0.320563	7.86807	0.000803754	0.00733738	0.198519	7.86807	0.0140835	0.0730056
FBpp0072105;FBpp0072104	NA	type=polypeptide; loc=2R:complement(join(24021790..24021981,24021376..24021541,24021003..24021319,24020755..24020940,24020566..24020697,24020384..24020509,24020238..24020321)); ID=FBpp0072105; name=CG3907-PA; parent=FBgn0034958,FBtr0072196; dbxref=FlyBase:FBpp0072105,FlyBase_Annotation_IDs:CG3907-PA,GB_protein:AAF47137.3,REFSEQ:NP_726398,GB_protein:AAF47137,UniProt/TrEMBL:Q6IDE2,FlyMine:FBpp00721…	799901	801554	764524	849155	774035	717636	739078	568993	685882	CG3907	FBgn0034958	-0.228863	2.93273	0.0710773	0.140243	0.0687769	2.93273	0.550588	0.706644
FBpp0072121;FBpp0072126;FBpp0072127;FBpp0072122;FBpp0072123;FBpp0072125;FBpp0072120	NA	type=polypeptide; loc=2R:complement(join(23932667..23932784,23932574..23932591,23932406..23932488,23930158..23932329,23929983..23930098,23929682..23929918,23929500..23929617,23929231..23929431)); ID=FBpp0072121; name=SERCA-PE; parent=FBgn0263006,FBtr0072212; dbxref=FlyBase:FBpp0072121,GB_protein:AAM68279.1,FlyBase_Annotation_IDs:CG3725-PE,REFSEQ:NP_726384,GB_protein:AAM68279,UniProt/Swiss-Prot:P2…	617106	731751	623145	682543	626489	531161	689111	646048	639351	SERCA	FBgn0263006	0.0318638	2.72449	0.788625	0.847195	-0.0153845	2.72449	0.897208	0.934525
FBpp0072130;FBpp0309967	NA	type=polypeptide; loc=2R:complement(join(23894675..23894767,23893475..23894617,23893176..23893418)); ID=FBpp0072130; name=Upf3-PB; parent=FBgn0034923,FBtr0072221; dbxref=FlyBase:FBpp0072130,FlyBase_Annotation_IDs:CG11184-PB,GB_protein:AAF47091.2,REFSEQ:NP_726375,GB_protein:AAF47091,UniProt/TrEMBL:Q9W1H3,FlyMine:FBpp0072130,modMine:FBpp0072130; MD5=7e086a07947f6f1bd54944841ea13b7c; length=492; rel…	2.68178e+06	2.70467e+06	2.40024e+06	2.61454e+06	2.7539e+06	2.70174e+06	2.36459e+06	2.36954e+06	2.44553e+06	Upf3	FBgn0034923	-0.088792	4.72012	0.271601	0.392312	0.14058	4.72012	0.0935598	0.221907
FBpp0072135	NA	type=polypeptide; loc=2R:complement(join(23868462..23868525,23868053..23868212,23867820..23867994,23866753..23867763)); ID=FBpp0072135; name=Mtpbeta-PA; parent=FBgn0025352,FBtr0072226; dbxref=FlyBase:FBpp0072135,FlyBase_Annotation_IDs:CG4581-PA,GB_protein:AAF47083.1,REFSEQ:NP_477378,GB_protein:AAF47083,UniProt/TrEMBL:Q9W1H8,FlyMine:FBpp0072135,modMine:FBpp0072135; MD5=4c65024f55cc2ed72c1614ca8501…	4.72718e+07	4.68159e+07	4.32225e+07	4.44013e+07	4.3268e+07	4.60202e+07	4.76378e+07	4.34438e+07	4.09488e+07	Mtpbeta	FBgn0025352	-0.0322345	8.84993	0.692354	0.781895	0.0490905	8.84993	0.549035	0.706313
FBpp0072142	NA	type=polypeptide; loc=2R:complement(23856259..23856882); ID=FBpp0072142; name=Pym-PA; parent=FBgn0034918,FBtr0072233; dbxref=FlyBase:FBpp0072142,FlyBase_Annotation_IDs:CG30176-PA,GB_protein:AAM68273.1,REFSEQ:NP_726372,GB_protein:AAM68273,UniProt/Swiss-Prot:P82804,FlyMine:FBpp0072142,modMine:FBpp0072142; MD5=20530637e270bec0a13f899181c1f008; length=207; release=r6.39; species=Dmel;	1.51466e+07	1.4244e+07	1.39516e+07	1.52273e+07	1.86551e+07	1.63943e+07	1.39897e+07	1.4976e+07	1.46755e+07	Pym	FBgn0034918	0.0362212	7.292	0.647983	0.74689	0.296948	7.292	0.00353038	0.0334165
FBpp0072144	NA	type=polypeptide; loc=2R:complement(23849335..23850072); ID=FBpp0072144; name=eIF6-PA; parent=FBgn0034915,FBtr0072235; dbxref=FlyBase:FBpp0072144,FlyBase_Annotation_IDs:CG17611-PA,GB_protein:AAF47074.1,REFSEQ:NP_659573,GB_protein:AAF47074,UniProt/Swiss-Prot:P56538,FlyMine:FBpp0072144,modMine:FBpp0072144; MD5=d10391392adaaf9e84d1e905769ab9c6; length=245; release=r6.39; species=Dmel;	1.59136e+07	1.55898e+07	1.57892e+07	1.40594e+07	1.46118e+07	1.52263e+07	1.62845e+07	1.59682e+07	1.56579e+07	eIF6	FBgn0034915	0.0445677	7.31544	0.470245	0.58752	-0.0213257	7.31544	0.727414	0.822294
FBpp0072145	NA	type=polypeptide; loc=2R:complement(join(23844379..23844646,23843723..23844309)); ID=FBpp0072145; name=Snap29-PA; parent=FBgn0034913,FBtr0072236; dbxref=GB_protein:AAF47071.1,FlyBase:FBpp0072145,FlyBase_Annotation_IDs:CG11173-PA,REFSEQ:NP_523831,GB_protein:AAF47071,UniProt/TrEMBL:Q9W1I8,FlyMine:FBpp0072145,modMine:FBpp0072145; MD5=4c52a0409b50bc895897d27008dafcc1; length=284; release=r6.39; speci…	5.30092e+06	5.53469e+06	5.39386e+06	5.29807e+06	6.73162e+06	5.96406e+06	6.92688e+06	7.08902e+06	7.43574e+06	Snap29	FBgn0034913	0.428203	5.98356	0.000609298	0.00616501	0.229434	5.98356	0.0239462	0.0958781
FBpp0072151	NA	type=polypeptide; loc=2R:complement(join(23808810..23808863,23807161..23808732,23806555..23807100)); ID=FBpp0072151; name=Ssrp-PA; parent=FBgn0010278,FBtr0072242; dbxref=FlyBase:FBpp0072151,FlyBase_Annotation_IDs:CG4817-PA,GB_protein:AAF47064.1,REFSEQ:NP_523830,GB_protein:AAF47064,UniProt/Swiss-Prot:Q05344,FlyMine:FBpp0072151,modMine:FBpp0072151; MD5=d55a071b5370e5621b29975a6688fd2d; length=723; …	7.54813e+08	7.9941e+08	9.70428e+08	8.54759e+08	8.03159e+08	8.2505e+08	9.046e+08	9.04847e+08	1.08695e+09	Ssrp	FBgn0010278	0.227115	13.1369	0.0468075	0.10405	0.0708464	13.1369	0.49324	0.662646
FBpp0072158	NA	type=polypeptide; loc=2R:join(24087551..24087716,24087776..24088010,24088065..24088543,24088604..24088878,24088942..24089267,24089556..24089705,24089766..24090059,24090122..24091892); ID=FBpp0072158; name=snama-PA; parent=FBgn0086129,FBtr0072249; dbxref=GB_protein:AAF47162.1,FlyBase:FBpp0072158,FlyBase_Annotation_IDs:CG3231-PA,REFSEQ:NP_611884,GB_protein:AAF47162,UniProt/TrEMBL:Q9XZ21,FlyMine:FBp…	3.1803e+07	3.52194e+07	2.98825e+07	3.78029e+07	3.96816e+07	3.93511e+07	3.61449e+07	3.86486e+07	3.93881e+07	snama	FBgn0086129	0.265059	8.54761	0.00738324	0.028188	0.359837	8.54761	0.00113862	0.0177176
FBpp0072164	NA	type=polypeptide; loc=2R:join(24159471..24159626,24159680..24159957,24160017..24160225,24160288..24160871,24160929..24161214,24161279..24161370); ID=FBpp0072164; name=spag-PA; parent=FBgn0015544,FBtr0072256; dbxref=FlyBase:FBpp0072164,FlyBase_Annotation_IDs:CG13570-PA,GB_protein:AAF47175.1,REFSEQ:NP_524664,GB_protein:AAF47175,UniProt/TrEMBL:Q9V3E9,FlyMine:FBpp0072164,modMine:FBpp0072164; MD5=0f93…	196034	293408	279027	277798	378889	355348	379207	459310	519593	spag	FBgn0015544	0.857987	1.79255	0.00133308	0.00964135	0.49397	1.79255	0.0284054	0.104561
FBpp0072184	NA	type=polypeptide; loc=2R:complement(join(24174260..24174367,24173836..24174195)); ID=FBpp0072184; name=mRpS17-PA; parent=FBgn0034986,FBtr0072277; dbxref=FlyBase:FBpp0072184,FlyBase_Annotation_IDs:CG4326-PA,GB_protein:AAF47177.1,REFSEQ:NP_525119,GB_protein:AAF47177,UniProt/TrEMBL:Q9W199,FlyMine:FBpp0072184,modMine:FBpp0072184; MD5=62741dfc9ed3964840ab4a72b033e881; length=155; release=r6.39; specie…	1.68746e+06	3.43553e+06	3.62278e+06	3.19494e+06	3.10781e+06	3.47331e+06	3.57117e+06	3.36623e+06	3.13246e+06	mRpS17	FBgn0034986	0.307062	5.00403	0.243394	0.359921	0.325365	5.00403	0.219399	0.38336
FBpp0072194	NA	type=polypeptide; loc=2R:complement(join(24098498..24098525,24097407..24097625,24097072..24097343,24094115..24097018,24093777..24094053,24093277..24093705,24093009..24093215,24092759..24092944,24092605..24092698,24092342..24092538,24092162..24092262)); ID=FBpp0072194; name=gek-PA; parent=FBgn0023081,FBtr0072287; dbxref=GB_protein:AAF47163.1,FlyBase:FBpp0072194,FlyBase_Annotation_IDs:CG4012-PA,REF…	2.21986e+06	2.87554e+06	2.80029e+06	3.34226e+06	3.3849e+06	3.02164e+06	2.94339e+06	2.87684e+06	3.41772e+06	gek	FBgn0023081	0.258186	4.93457	0.0463409	0.103125	0.399346	4.93457	0.00576447	0.0426217
FBpp0072214	NA	type=polypeptide; loc=2R:join(24561860..24562138,24562197..24562342,24562406..24562969,24563027..24564245,24564313..24564510,24564579..24564776); ID=FBpp0072214; name=CG11414-PA; parent=FBgn0035024,FBtr0072307; dbxref=FlyBase:FBpp0072214,FlyBase_Annotation_IDs:CG11414-PA,GB_protein:AAF47228.1,REFSEQ:NP_611932,GB_protein:AAF47228,UniProt/TrEMBL:Q9W149,FlyMine:FBpp0072214,modMine:FBpp0072214; MD5=0…	2.03102e+06	1.8842e+06	4.44894e+06	2.09221e+06	1.83743e+06	2.04009e+06	1.96702e+06	1.95097e+06	2.13765e+06	CG11414	FBgn0035024	-0.327016	4.48869	0.257432	0.37581	-0.288276	4.48869	0.314943	0.491935
FBpp0072222	NA	type=polypeptide; loc=2R:join(24600048..24600385,24600461..24600980,24601109..24601612); ID=FBpp0072222; name=CG3548-PA; parent=FBgn0035033,FBtr0072315; dbxref=FlyBase:FBpp0072222,FlyBase_Annotation_IDs:CG3548-PA,GB_protein:AAF47237.1,REFSEQ:NP_611941,GB_protein:AAF47237,UniProt/TrEMBL:Q9W140,FlyMine:FBpp0072222,modMine:FBpp0072222; MD5=ba496f8e23736b0c7e3a0a986a3cd1e0; length=453; release=r6.39;…	5.19923e+07	5.59244e+07	5.31942e+07	4.5261e+07	4.03277e+07	4.16048e+07	4.64961e+07	4.33736e+07	4.60932e+07	CG3548	FBgn0035033	-0.21882	8.91741	0.0107177	0.0357372	-0.255087	8.91741	0.00461991	0.0382633
FBpp0072227;FBpp0310095	NA	type=polypeptide; loc=2R:join(24612175..24613287,24613351..24613446,24613508..24613855); ID=FBpp0072227; name=Adck1-PA; parent=FBgn0035039,FBtr0072320; dbxref=FlyBase:FBpp0072227,FlyBase_Annotation_IDs:CG3608-PA,GB_protein:AAF47244.2,REFSEQ:NP_611947,GB_protein:AAF47244,UniProt/Swiss-Prot:Q9W133,FlyMine:FBpp0072227,modMine:FBpp0072227; MD5=85b06a537af19698dd46aa9d483a18dc; length=518; release=r6.…	898124	894100	1.04727e+06	815505	727943	1.01152e+06	874291	794999	801922	Adck1	FBgn0035039	-0.172169	3.16356	0.235616	0.349679	-0.07666	3.16356	0.584891	0.733628
FBpp0072239	NA	type=polypeptide; loc=2R:complement(join(24667184..24668301,24666869..24667124,24666212..24666811)); ID=FBpp0072239; name=CG4806-PA; parent=FBgn0260456,FBtr0072332; dbxref=FlyBase:FBpp0072239,FlyBase_Annotation_IDs:CG4806-PA,GB_protein:AAF47253.2,REFSEQ:NP_611955,GB_protein:AAF47253,UniProt/TrEMBL:Q9W124,FlyMine:FBpp0072239,modMine:FBpp0072239; MD5=570d7378c147355cb7c9e8b241a61071; length=657; re…	1.40835e+07	1.41797e+07	1.44141e+07	1.26188e+07	1.44742e+07	1.24477e+07	1.29164e+07	1.30754e+07	1.45318e+07	CG4806	FBgn0260456	-0.0506409	7.13376	0.475532	0.592324	-0.0263325	7.13376	0.70795	0.809649
FBpp0072251;FBpp0289717	NA	type=polypeptide; loc=2R:complement(join(24535142..24535324,24534415..24535086,24534244..24534363,24533501..24534187)); ID=FBpp0072251; name=CG4622-PA; parent=FBgn0035021,FBtr0072344; dbxref=FlyBase_Annotation_IDs:CG4622-PA,FlyBase:FBpp0072251,GB_protein:AAF47224.1,REFSEQ:NP_611929,GB_protein:AAF47224,UniProt/Swiss-Prot:Q2PE14,FlyMine:FBpp0072251,modMine:FBpp0072251; MD5=90dd11cfb8efc9e2a06599eab…	7.31315e+06	7.19345e+06	7.04307e+06	6.85478e+06	8.37459e+06	6.70647e+06	6.24906e+06	7.1095e+06	8.1341e+06	CG4622	FBgn0035021	0.0141974	6.21338	0.894265	0.922099	0.105849	6.21338	0.333856	0.512511
FBpp0072253;FBpp0297274	NA	type=polypeptide; loc=2R:complement(join(24524774..24525472,24524318..24524542)); ID=FBpp0072253; name=CG4612-PA; parent=FBgn0035016,FBtr0072346; dbxref=FlyBase:FBpp0072253,FlyBase_Annotation_IDs:CG4612-PA,GB_protein:AAF47219.1,REFSEQ:NP_611924,GB_protein:AAF47219,UniProt/TrEMBL:Q9W158,FlyMine:FBpp0072253,modMine:FBpp0072253; MD5=1bd9a6a8c15f505b569c615e13068198; length=307; release=r6.39; specie…	3.56396e+06	3.48289e+06	3.81104e+06	4.10614e+06	4.30675e+06	3.91667e+06	3.9223e+06	4.63408e+06	4.3948e+06	CG4612	FBgn0035016	0.277825	5.36653	0.0047244	0.0210955	0.270351	5.36653	0.00563235	0.0422221
FBpp0072273;FBpp0072271	NA	type=polypeptide; loc=2R:complement(join(24401046..24401369,24400782..24400980,24400408..24400718,24400200..24400340,24399108..24399183,24398691..24399046,24396403..24398634,24396233..24396339,24396043..24396175,24394295..24395275,24393413..24393514,24393054..24393203)); ID=FBpp0072273; name=Slik-PD; parent=FBgn0035001,FBtr0072366; dbxref=FlyBase_Annotation_IDs:CG4527-PD,FlyBase:FBpp0072273,GB_pr…	692556	732310	721541	722609	733031	572290	616682	709697	676802	Slik	FBgn0035001	-0.0755553	2.81927	0.4937	0.610873	-0.002849	2.81927	0.979125	0.986733
FBpp0072305	NA	type=polypeptide; loc=2R:complement(join(25010380..25010511,25005868..25006083,25002288..25002444,25000039..25000160,24998278..24998301,24997578..24997697,24997209..24997301,24994407..24997146,24994012..24994316,24993391..24993921,24992033..24993328,24991810..24991973,24991137..24991272)); ID=FBpp0072305; name=zip-PB; parent=FBgn0287873,FBtr0072398; dbxref=FlyBase_Annotation_IDs:CG15792-PB,FlyBas…	2.04109e+06	1.89979e+06	1.50765e+06	2.00077e+06	1.87304e+06	1.7871e+06	1.84505e+06	2.14453e+06	2.06458e+06	zip	FBgn0287873	0.18748	4.29136	0.155068	0.254401	0.15294	4.29136	0.239862	0.408182
FBpp0072306	NA	type=polypeptide; loc=2R:complement(join(25011312..25011341,25010380..25010616,25005868..25006083,25002288..25002444,25000039..25000160,24998278..24998301,24997578..24997697,24997209..24997301,24994407..24997146,24994012..24994316,24993391..24993921,24992033..24993328,24991810..24991973,24991137..24991272)); ID=FBpp0072306; name=zip-PA; parent=FBgn0287873,FBtr0072399; dbxref=FlyBase_Annotation_ID…	3.87258e+07	4.61753e+07	3.61746e+07	4.21958e+07	4.41983e+07	4.27502e+07	4.65734e+07	5.50395e+07	5.60087e+07	zip	FBgn0287873	0.409507	8.85515	0.0036666	0.0179765	0.187596	8.85515	0.110934	0.248483
FBpp0072312;FBpp0089141	NA	type=polypeptide; loc=2R:complement(join(24969469..24969473,24969118..24969224,24968552..24969051)); ID=FBpp0072312; name=RpL19-PA; parent=FBgn0285950,FBtr0072405; dbxref=FlyBase:FBpp0072312,FlyBase_Annotation_IDs:CG2746-PA,GB_protein:AAF47305.1,REFSEQ:NP_476631,GB_protein:AAF47305,UniProt/Swiss-Prot:P36241,FlyMine:FBpp0072312,modMine:FBpp0072312; MD5=fcdd38cc9f41bc412274951108e1b95c; length=203;…	5.92171e+08	5.85881e+08	5.5509e+08	4.89605e+08	5.63341e+08	4.61586e+08	4.66445e+08	4.95742e+08	4.91903e+08	RpL19	FBgn0285950	-0.227208	12.3897	0.00871698	0.0315779	-0.111917	12.3897	0.136031	0.283951
FBpp0072315	NA	type=polypeptide; loc=2R:complement(join(24947748..24948353,24946670..24947686)); ID=FBpp0072315; name=CG2790-PA; parent=FBgn0027599,FBtr0072409; dbxref=FlyBase:FBpp0072315,FlyBase_Annotation_IDs:CG2790-PA,GB_protein:AAF47301.1,REFSEQ:NP_611986,GB_protein:AAF47301,UniProt/TrEMBL:Q9W0X8,FlyMine:FBpp0072315,modMine:FBpp0072315; MD5=488c3e0820ff0f758e7ac57826a070d0; length=540; release=r6.39; specie…	91185.9	96027.7	91248.4	91919.8	88202.4	88520.7	93211.1	22652.6	95147.6	CG2790	FBgn0027599	-0.637642	-0.301556	0.191767	0.299535	0.0353719	-0.301556	0.938789	0.965101
FBpp0072333	NA	type=polypeptide; loc=2R:complement(join(24786769..24787041,24786602..24786704,24786239..24786543,24785742..24786095,24785555..24785683)); ID=FBpp0072333; name=key-PA; parent=FBgn0041205,FBtr0072428; dbxref=FlyBase:FBpp0072333,FlyBase_Annotation_IDs:CG16910-PA,GB_protein:AAF47273.2,REFSEQ:NP_523856,GB_protein:AAF47273,UniProt/Swiss-Prot:Q9GYV5,FlyMine:FBpp0072333,modMine:FBpp0072333; MD5=37807fbd…	91185.9	96027.7	91248.4	91919.8	88202.4	88520.7	93211.1	90639.6	95147.6	key	FBgn0041205	0.028969	-0.0792843	0.746362	0.81297	0.0353719	-0.0792843	0.693593	0.801711
FBpp0072334	NA	type=polypeptide; loc=2R:complement(join(24783293..24783429,24782893..24783225,24782266..24782840,24782019..24782207,24781800..24781960)); ID=FBpp0072334; name=TyrRS-m-PA; parent=FBgn0035064,FBtr0072429; dbxref=FlyBase:FBpp0072334,FlyBase_Annotation_IDs:CG16912-PA,GB_protein:AAF47271.1,REFSEQ:NP_611967,GB_protein:AAF47271,UniProt/Swiss-Prot:Q9W107,FlyMine:FBpp0072334,modMine:FBpp0072334; MD5=790e…	2.42295e+06	3.43932e+06	2.80534e+06	2.97406e+06	3.29426e+06	4.87074e+06	3.85128e+06	3.86056e+06	6.20105e+06	TyrRS-m	FBgn0035064	0.687096	5.21681	0.019857	0.0542372	0.429306	5.21681	0.116771	0.2579
FBpp0072339	NA	type=polypeptide; loc=2R:complement(join(24774908..24774973,24774577..24774813,24773742..24774505,24773362..24773683,24773212..24773301,24772598..24772795,24772098..24772541,24771849..24772037,24771725..24771790,24769419..24770061,24768681..24769360)); ID=FBpp0072339; name=Eps-15-PB; parent=FBgn0035060,FBtr0072434; dbxref=FlyBase:FBpp0072339,FlyBase_Annotation_IDs:CG16932-PB,GB_protein:AAM70793.1…	1.01628e+08	1.24111e+08	1.21233e+08	1.45014e+08	1.53712e+08	1.52764e+08	1.49929e+08	1.59474e+08	1.67743e+08	Eps-15	FBgn0035060	0.489757	10.4978	0.000244906	0.0036396	0.471997	10.4978	0.000323289	0.00925387
FBpp0072388	NA	type=polypeptide; loc=3L:join(212750..212784,212844..213976,214032..215451,215505..215624,215683..216109); ID=FBpp0072388; name=Dis3l2-PC; parent=FBgn0035111,FBtr0072486; dbxref=FlyBase:FBpp0072388,FlyBase_Annotation_IDs:CG16940-PC,GB_protein:AAN11425.1,REFSEQ:NP_728490,GB_protein:AAN11425,UniProt/TrEMBL:Q8IRJ7,FlyMine:FBpp0072388,modMine:FBpp0072388; MD5=cbac15537129d184dd399b55febf6957; length=…	1.7486e+06	2.76885e+06	2.94889e+06	2.01964e+06	1.62149e+06	1.99827e+06	1.93418e+06	1.88854e+06	2.03749e+06	Dis3l2	FBgn0035111	-0.286992	4.41585	0.161699	0.263178	-0.288832	4.41585	0.16069	0.315543
FBpp0072420	NA	type=polypeptide; loc=3L:complement(join(257553..257625,257130..257201,256649..257056,256214..256593,255814..255904,255163..255715,254697..255037,253314..254636,252835..252995,252694..252775,252539..252643,252112..252481,251390..252050,250877..251325,250671..250819,250510..250613)); ID=FBpp0072420; name=DIP2-PA; parent=FBgn0024806,FBtr0072520; dbxref=FlyBase:FBpp0072420,FlyBase_Annotation_IDs:CG7…	6.74408e+06	6.94953e+06	6.8744e+06	7.07542e+06	6.9829e+06	6.55814e+06	7.22966e+06	7.22441e+06	8.00517e+06	DIP2	FBgn0024806	0.151444	6.18671	0.0364666	0.0857007	0.0898179	6.18671	0.181989	0.340753
FBpp0072425	NA	type=polypeptide; loc=3L:complement(join(212618..212687,212445..212559,211698..212379)); ID=FBpp0072425; name=thoc7-PA; parent=FBgn0035110,FBtr0072526; dbxref=FlyBase:FBpp0072425,FlyBase_Annotation_IDs:CG17143-PA,GB_protein:AAF47350.1,REFSEQ:NP_728489,GB_protein:AAF47350,REFSEQ:NP_728489,GB_protein:AAF47350,UniProt/Swiss-Prot:Q8IRJ8,FlyMine:FBpp0072425,modMine:FBpp0072425; MD5=e80fa39398843b95ff4…	6.73694e+06	7.26887e+06	6.74216e+06	5.94864e+06	7.63635e+06	5.56905e+06	6.44368e+06	5.57839e+06	7.81437e+06	thoc7	FBgn0035110	-0.051369	6.0872	0.710112	0.797033	-0.040263	6.0872	0.770873	0.857538
FBpp0072431;FBpp0293999;FBpp0294000	NA	type=polypeptide; loc=3L:complement(join(198136..198587,197880..198074,197590..197806,197348..197537,196673..197289,188549..196603)); ID=FBpp0072431; name=rno-PB; parent=FBgn0035106,FBtr0072532; dbxref=GB_protein:AAS64921.1,FlyBase:FBpp0072431,FlyBase_Annotation_IDs:CG7036-PB,REFSEQ:NP_995944,GB_protein:AAS64921,UniProt/Swiss-Prot:Q7YZH1,FlyMine:FBpp0072431,modMine:FBpp0072431; MD5=6332128a7e3fa1…	89782.3	81743.3	65538.4	88252.9	109237	82067.1	74803.4	97984	115792	rno	FBgn0035106	0.299323	-0.136312	0.138521	0.234947	0.326706	-0.136312	0.109879	0.247383
FBpp0072436	NA	type=polypeptide; loc=3L:complement(175193..176203); ID=FBpp0072436; name=CG7049-PA; parent=FBgn0035102,FBtr0072537; dbxref=FlyBase:FBpp0072436,FlyBase_Annotation_IDs:CG7049-PA,GB_protein:AAF47337.1,REFSEQ:NP_612003,GB_protein:AAF47337,UniProt/TrEMBL:Q9W0U6,FlyMine:FBpp0072436,modMine:FBpp0072436; MD5=a9408bd95331816e48d4dc1d1000bdaf; length=336; release=r6.39; species=Dmel;	1.18053e+07	1.35225e+07	1.20832e+07	1.43459e+07	1.34198e+07	1.25397e+07	1.4611e+07	1.50302e+07	1.51889e+07	CG7049	FBgn0035102	0.289554	7.1284	0.00372237	0.0180324	0.195116	7.1284	0.02885	0.105254
FBpp0072457	NA	type=polypeptide; loc=3L:complement(653054..654010); ID=FBpp0072457; name=MED30-PA; parent=FBgn0035149,FBtr0072558; dbxref=GB_protein:AAF47400.1,FlyBase:FBpp0072457,FlyBase_Annotation_IDs:CG17183-PA,REFSEQ:NP_612046,GB_protein:AAF47400,UniProt/Swiss-Prot:Q9W0P3,FlyMine:FBpp0072457,modMine:FBpp0072457; MD5=6412bd466db0b2a4e29d9facbbb82037; length=318; release=r6.39; species=Dmel;	6.7197e+06	7.1375e+06	7.58526e+06	5.7936e+06	6.70711e+06	6.79106e+06	6.92539e+06	6.69388e+06	8.1621e+06	MED30	FBgn0035149	0.0449851	6.15727	0.65064	0.749011	-0.0676437	6.15727	0.501551	0.668952
FBpp0072468;FBpp0289951	NA	type=polypeptide; loc=3L:complement(join(361084..361128,360749..361014,359245..360689,358497..359185)); ID=FBpp0072468; name=Cdc5-PA; parent=FBgn0265574,FBtr0072569; dbxref=FlyBase:FBpp0072468,FlyBase_Annotation_IDs:CG6905-PA,GB_protein:AAF47383.2,REFSEQ:NP_612033,GB_protein:AAF47383,UniProt/TrEMBL:Q9W0R0,FlyMine:FBpp0072468,modMine:FBpp0072468; MD5=58a45ad9bdf9ee68179b06f4254c13d1; length=814; r…	1.25016e+07	1.24454e+07	1.10001e+07	1.16764e+07	1.29961e+07	1.14782e+07	1.13915e+07	1.14641e+07	1.31555e+07	Cdc5	FBgn0265574	0.0280558	6.95055	0.743567	0.81297	0.0957083	6.95055	0.278952	0.451511
FBpp0072475	NA	type=polypeptide; loc=3L:complement(join(324653..324655,324049..324598,323240..323994,322893..323168,321929..322828)); ID=FBpp0072475; name=CG32344-PA; parent=FBgn0052344,FBtr0072576; dbxref=FlyBase:FBpp0072475,FlyBase_Annotation_IDs:CG32344-PA,GB_protein:AAN11439.1,REFSEQ:NP_612028,GB_protein:AAN11439,UniProt/TrEMBL:Q8SY39,FlyMine:FBpp0072475,modMine:FBpp0072475; MD5=3ba86a6eaf3ac668fb195d101b02…	1.79068e+06	1.66457e+06	1.6595e+06	1.37438e+06	1.38886e+06	1.27418e+06	1.50454e+06	1.23652e+06	1.51307e+06	CG32344	FBgn0052344	-0.244992	3.93141	0.0253595	0.0642396	-0.254215	3.93141	0.0218746	0.0900835
FBpp0072480;FBpp0311657;FBpp0072481	NA	type=polypeptide; loc=3L:join(838121..838624,839250..839432); ID=FBpp0072480; name=CG13887-PC; parent=FBgn0035165,FBtr0072583; dbxref=FlyBase:FBpp0072480,FlyBase_Annotation_IDs:CG13887-PC,GB_protein:AAN11453.1,REFSEQ:NP_728548,GB_protein:AAN11453,UniProt/TrEMBL:Q9W0M4; MD5=e5562c367579eac1b4bdef33abe40813; length=228; release=r6.39; species=Dmel; ;type=polypeptide; loc=3L:join(838121..838624,8392…	2.54073e+07	2.27827e+07	2.04822e+07	2.06772e+07	2.34445e+07	2.26545e+07	2.28254e+07	2.56168e+07	2.47009e+07	CG13887	FBgn0035165	0.12093	7.89725	0.218307	0.330925	0.0501699	7.89725	0.597129	0.741274
FBpp0072494	NA	type=polypeptide; loc=3L:complement(join(832715..832940,832042..832407,831316..831790,830908..831242,830034..830341,827878..829851)); ID=FBpp0072494; name=Sf3b3-PA; parent=FBgn0035162,FBtr0072597; dbxref=FlyBase:FBpp0072494,FlyBase_Annotation_IDs:CG13900-PA,GB_protein:AAF47416.2,REFSEQ:NP_728546,GB_protein:AAF47416,UniProt/Swiss-Prot:Q9W0M7,FlyMine:FBpp0072494,modMine:FBpp0072494; MD5=f49d70fcbe6…	9.8278e+06	1.02716e+07	1.11382e+07	9.99598e+06	9.46549e+06	9.92115e+06	1.1147e+07	1.07174e+07	1.18489e+07	Sf3b3	FBgn0035162	0.136724	6.75306	0.0770741	0.149636	-3.61533e-05	6.75306	0.999594	0.999594
FBpp0072506	NA	type=polypeptide; loc=3L:complement(join(685028..685147,683066..684691)); ID=FBpp0072506; name=ebd1-PA; parent=FBgn0035153,FBtr0072610; dbxref=FlyBase:FBpp0072506,FlyBase_Annotation_IDs:CG3371-PA,GB_protein:AAF47404.2,REFSEQ:NP_612050,GB_protein:AAF47404,UniProt/TrEMBL:Q9W0N9,FlyMine:FBpp0072506,modMine:FBpp0072506; MD5=e0cf5408ab196b1526398b8554b91224; length=581; release=r6.39; species=Dmel;	2.10097e+06	1.93127e+06	1.94713e+06	1.44842e+06	1.86633e+06	1.40137e+06	1.10089e+06	1.4166e+06	1.42462e+06	ebd1	FBgn0035153	-0.58394	4.03957	0.0011768	0.00889948	-0.265692	4.03957	0.0610656	0.171117
FBpp0072539;FBpp0072540	NA	type=polypeptide; loc=3L:complement(join(1033650..1033828,1029080..1029623,1026406..1028511,1024466..1026346,1024204..1024407,1009445..1009739,1009322..1009379,1003728..1003821,1003396..1003653,999617..999682,999447..999542,999260..999375,999079..999195,998824..999013,998351..998731,998085..998291)); ID=FBpp0072539; name=trio-PA; parent=FBgn0024277,FBtr0072644; dbxref=FlyBase:FBpp0072539,FlyBase_…	34571.6	41175.7	35864.7	43029.1	38177.4	38383.6	32045.4	27137.9	27410.5	trio	FBgn0024277	-0.340189	-1.47399	0.0206368	0.0559947	0.188586	-1.47399	0.153444	0.304864
FBpp0072546;FBpp0292309	NA	type=polypeptide; loc=3L:1248291..1250069; ID=FBpp0072546; name=Sac1-PA; parent=FBgn0283500,FBtr0072652; dbxref=FlyBase:FBpp0072546,FlyBase_Annotation_IDs:CG9128-PA,GB_protein:AAF47460.1,REFSEQ:NP_612087,GB_protein:AAF47460,UniProt/Swiss-Prot:Q9W0I6,FlyMine:FBpp0072546,modMine:FBpp0072546; MD5=49d880a663fc764c57deb24f8f816a01; length=592; release=r6.39; species=Dmel; ;type=polypeptide; loc=3L:124…	1.47108e+06	1.515e+06	2.1788e+06	1.54859e+06	1.10186e+06	1.61937e+06	1.4185e+06	1.57384e+06	1.86752e+06	Sac1	FBgn0283500	-0.0477806	4.01187	0.810573	0.863098	-0.186331	4.01187	0.365681	0.545864
FBpp0072561;FBpp0072562	NA	type=polypeptide; loc=3L:join(1307700..1307741,1307804..1307902,1307964..1308899,1308957..1309793,1309857..1310314,1310628..1311708); ID=FBpp0072561; name=Ctr9-PB; parent=FBgn0035205,FBtr0072668; dbxref=FlyBase:FBpp0072561,FlyBase_Annotation_IDs:CG2469-PB,GB_protein:AAF47472.1,REFSEQ:NP_788449,GB_protein:AAF47472,UniProt/TrEMBL:Q7K0X3; MD5=6c6b10a922915c1036b38200b4c43a40; length=1150; release=r6…	5.93642e+06	6.58484e+06	6.9381e+06	5.89505e+06	6.3477e+06	6.04919e+06	6.03283e+06	5.82775e+06	6.61184e+06	Ctr9	FBgn0035205	-0.0480701	6.00751	0.546439	0.65752	5.06635e-05	6.00751	0.999488	0.999594
FBpp0072567	NA	type=polypeptide; loc=3L:join(1324571..1324629,1325995..1326139,1326201..1326316,1326373..1326835,1326898..1329161,1329224..1329320,1329401..1329415); ID=FBpp0072567; name=Myo61F-PD; parent=FBgn0010246,FBtr0072674; dbxref=GB_protein:AAF47478.3,GB_protein:AAF47478.2,FlyBase:FBpp0072567,FlyBase_Annotation_IDs:CG9155-PD,REFSEQ:NP_476934,GB_protein:AAF47478,FlyMine:FBpp0072567,modMine:FBpp0072567; MD…	91185.9	96027.7	91248.4	91919.8	26345.9	56010.5	93415.7	76998.1	122915	Myo61F	FBgn0010246	0.0748539	-0.331092	0.845669	0.888493	-0.766409	-0.331092	0.0733007	0.192297
FBpp0072587	NA	type=polypeptide; loc=3L:complement(join(1533857..1533908,1533494..1533801,1532945..1533433,1532283..1532887,1532051..1532222,1531580..1531988,1531391..1531522,1529106..1529228,1527674..1528076,1527439..1527613,1527190..1527381,1526660..1526752,1526334..1526398,1525285..1525392,1525022..1525228,1524868..1524965,1524641..1524808,1524425..1524585,1524195..1524357,1524027..1524139,1523914..1523969,1…	28233.8	36301.8	32339.3	36845.9	45841.6	64373.6	74078.6	83394.7	109767	Iml1	FBgn0035227	1.47775	-0.9192	9.04413e-05	0.00221151	0.65797	-0.9192	0.0174518	0.0820859
FBpp0072593	NA	type=polypeptide; loc=3L:complement(join(1502467..1502469,1501799..1501892,1499043..1499337,1498293..1498796,1497213..1498230)); ID=FBpp0072593; name=hfp-PA; parent=FBgn0028577,FBtr0072709; dbxref=FlyBase:FBpp0072593,FlyBase_Annotation_IDs:CG12085-PA,GB_protein:AAF47501.1,REFSEQ:NP_525123,GB_protein:AAF47501,UniProt/Swiss-Prot:Q8T6B9,FlyMine:FBpp0072593,modMine:FBpp0072593; MD5=85f3626bea15f95dac…	3.44921e+07	3.64257e+07	3.666e+07	3.27627e+07	4.08637e+07	3.54544e+07	3.67176e+07	3.77884e+07	3.91915e+07	hfp	FBgn0028577	0.105827	8.56195	0.201825	0.310456	0.101474	8.56195	0.219538	0.38336
FBpp0072605	NA	type=polypeptide; loc=3L:complement(join(1342372..1342391,1341928..1342069,1339822..1341861)); ID=FBpp0072605; name=CG2199-PB; parent=FBgn0035213,FBtr0072721; dbxref=FlyBase:FBpp0072605,FlyBase_Annotation_IDs:CG2199-PB,GB_protein:AAN11474.1,REFSEQ:NP_728599,GB_protein:AAN11474,UniProt/Swiss-Prot:Q8IRH5,FlyMine:FBpp0072605,modMine:FBpp0072605; MD5=6023a5ba03ed1610f6cfa181bc7c0059; length=733; rele…	3.18432e+07	3.09184e+07	2.71379e+07	3.12419e+07	2.93304e+07	3.10012e+07	3.4244e+07	3.44718e+07	3.55537e+07	CG2199	FBgn0035213	0.243174	8.35084	0.0110886	0.0365001	0.116449	8.35084	0.163374	0.319286
FBpp0072616	NA	type=polypeptide; loc=3L:complement(join(1245561..1245640,1245194..1245494,1243668..1245000,1242392..1243602,1242076..1242327,1241968..1241991)); ID=FBpp0072616; name=Klp61F-PA; parent=FBgn0004378,FBtr0072733; dbxref=GB_protein:AAF47458.2,FlyBase:FBpp0072616,FlyBase_Annotation_IDs:CG9191-PA,REFSEQ:NP_476818,GB_protein:AAF47458,UniProt/Swiss-Prot:P46863,FlyMine:FBpp0072616,modMine:FBpp0072616; MD5…	6.94847e+07	6.92312e+07	6.84853e+07	6.62288e+07	7.37658e+07	6.70742e+07	6.62093e+07	6.72919e+07	7.08813e+07	Klp61F	FBgn0004378	0.00567776	9.46903	0.92077	0.942824	0.0844679	9.46903	0.161673	0.316867
FBpp0072658	NA	type=polypeptide; loc=3L:1775681..1776976; ID=FBpp0072658; name=PolD2-PA; parent=FBgn0027903,FBtr0072775; dbxref=FlyBase:FBpp0072658,FlyBase_Annotation_IDs:CG12018-PA,GB_protein:AAF47566.1,REFSEQ:NP_647659,GB_protein:AAF47566,UniProt/Swiss-Prot:Q9W088,FlyMine:FBpp0072658,modMine:FBpp0072658; MD5=dcf190bb07819f5ad8c88e9f06524f5d; length=431; release=r6.39; species=Dmel;	729409	1.08984e+06	1.0834e+06	1.28629e+06	832825	948950	1.50745e+06	1.27689e+06	1.50135e+06	PolD2	FBgn0027903	0.60859	3.51558	0.0116708	0.0379283	0.1666	3.51558	0.425054	0.603359
FBpp0072674	NA	type=polypeptide; loc=3L:complement(1777043..1777330); ID=FBpp0072674; name=CG2021-PA; parent=FBgn0035271,FBtr0072791; dbxref=FlyBase:FBpp0072674,FlyBase_Annotation_IDs:CG2021-PA,GB_protein:AAF47567.1,REFSEQ:NP_647660,GB_protein:AAF47567,UniProt/TrEMBL:Q9W087,FlyMine:FBpp0072674,modMine:FBpp0072674; MD5=e2220d655f055167d58c03ba403c8fe5; length=95; release=r6.39; species=Dmel;	1.09552e+06	998946	929857	704936	1.01545e+06	864620	872981	824913	1.08647e+06	CG2021	FBgn0035271	-0.0999499	3.25333	0.514959	0.631478	-0.151684	3.25333	0.33324	0.512331
FBpp0072689	NA	type=polypeptide; loc=3L:complement(join(1664532..1664770,1663920..1664021,1661227..1661592,1661109..1661165,1659846..1659990,1658520..1658590,1656679..1658464,1655525..1655709,1655254..1655460,1654561..1654726)); ID=FBpp0072689; name=Srrm234-PC; parent=FBgn0035253,FBtr0072807; dbxref=FlyBase_Annotation_IDs:CG7971-PC,FlyBase:FBpp0072689,GB_protein:AAF47542.2,REFSEQ:NP_728652,GB_protein:AAF47542,U…	9.04076e+07	9.40695e+07	8.79951e+07	1.01086e+08	9.35226e+07	1.00304e+08	9.93811e+07	1.03709e+08	1.14752e+08	Srrm234	FBgn0035253	0.246178	9.98255	0.00785526	0.0293266	0.200786	9.98255	0.0219288	0.0900835
FBpp0072693;FBpp0072694	NA	type=polypeptide; loc=3L:complement(join(1644012..1644957,1641197..1643955)); ID=FBpp0072693; name=alphaCOP-PB; parent=FBgn0025725,FBtr0072811; dbxref=FlyBase:FBpp0072693,FlyBase_Annotation_IDs:CG7961-PB,GB_protein:AAF47535.1,REFSEQ:NP_728648,GB_protein:AAF47535,UniProt/TrEMBL:Q9W0B8; MD5=66c92cebeb44706586c8d2870900e903; length=1234; release=r6.39; species=Dmel; ;type=polypeptide; loc=3L:complem…	1.66193e+07	1.71925e+07	1.9094e+07	1.52924e+07	1.492e+07	1.52767e+07	1.7545e+07	1.65097e+07	1.76842e+07	alphaCOP	FBgn0025725	-0.00436246	7.42271	0.948048	0.958312	-0.12861	7.42271	0.0798699	0.203367
FBpp0072707;FBpp0072706	NA	type=polypeptide; loc=3L:complement(join(1563966..1564108,1560183..1562997)); ID=FBpp0072707; name=CG7879-PB; parent=FBgn0035235,FBtr0072827; dbxref=FlyBase:FBpp0072707,FlyBase_Annotation_IDs:CG7879-PB,GB_protein:AAF47514.1,REFSEQ:NP_728631,GB_protein:AAF47514,UniProt/TrEMBL:Q9W0D6,FlyMine:FBpp0072707,modMine:FBpp0072707; MD5=c13e3d1fc9e6cfbad8fa6e4e0a38d90b; length=985; release=r6.39; species=Dm…	443263	414779	444608	389115	412371	382210	450167	402890	465955	CG7879	FBgn0035235	0.0419625	2.1218	0.6361	0.736499	-0.0512165	2.1218	0.565444	0.717776
FBpp0072720	NA	type=polypeptide; loc=3L:join(1941176..1941254,1941316..1942237,1942300..1942735); ID=FBpp0072720; name=Mfap1-PA; parent=FBgn0035294,FBtr0072841; dbxref=FlyBase:FBpp0072720,FlyBase_Annotation_IDs:CG1017-PA,GB_protein:AAF47596.1,REFSEQ:NP_647679,GB_protein:AAF47596,UniProt/Swiss-Prot:Q9W062,FlyMine:FBpp0072720,modMine:FBpp0072720; MD5=ff7a47d87ba392426dfd43c9858c1dcf; length=478; release=r6.39; sp…	7.86815e+06	8.58438e+06	8.5865e+06	8.57835e+06	9.21974e+06	9.18142e+06	8.69538e+06	9.38151e+06	1.00923e+07	Mfap1	FBgn0035294	0.194615	6.51891	0.0276809	0.0685844	0.195058	6.51891	0.0276397	0.103689
FBpp0072735	NA	type=polypeptide; loc=3L:complement(join(1947339..1947449,1947080..1947280,1946539..1947019,1945648..1946484,1945437..1945591,1945264..1945381,1945110..1945205,1943877..1945052,1943780..1943821,1943615..1943722,1943253..1943555,1942982..1943196)); ID=FBpp0072735; name=mu2-PA; parent=FBgn0002872,FBtr0072856; dbxref=FlyBase:FBpp0072735,FlyBase_Annotation_IDs:CG1960-PA,GB_protein:AAF47597.2,REFSEQ:N…	264474	258266	250677	221798	274480	329702	239849	230957	298354	mu2	FBgn0002872	0.00909762	1.4306	0.95533	0.96425	0.163134	1.4306	0.327534	0.505831
FBpp0072743	NA	type=polypeptide; loc=3L:complement(join(1876110..1876178,1875652..1875915,1875287..1875586,1874041..1875218,1873117..1873983,1872800..1873062,1872582..1872735,1872354..1872470,1871761..1871917)); ID=FBpp0072743; name=dre4-PA; parent=FBgn0002183,FBtr0072864; dbxref=FlyBase_Annotation_IDs:CG1828-PA,FlyBase:FBpp0072743,GB_protein:AAF47587.2,REFSEQ:NP_476610,GB_protein:AAF47587,FlyMine:FBpp0072743,m…	9.96125e+08	9.55819e+08	1.10824e+09	1.04308e+09	1.04772e+09	9.64346e+08	1.01409e+09	1.00521e+09	1.19735e+09	dre4	FBgn0002183	0.0959694	13.3815	0.23064	0.344784	0.0863556	13.3815	0.277588	0.450724
FBpp0072745;FBpp0311793	NA	type=polypeptide; loc=3L:complement(1863033..1865045); ID=FBpp0072745; name=HBS1-PA; parent=FBgn0042712,FBtr0072866; dbxref=GB_protein:AAF47584.2,GB_protein:AAF47584.1,FlyBase:FBpp0072745,FlyBase_Annotation_IDs:CG1898-PA,REFSEQ:NP_652729,GB_protein:AAF47584,UniProt/Swiss-Prot:Q9W074,FlyMine:FBpp0072745,modMine:FBpp0072745; MD5=82f4044167e9e9d6c29371201d3e6657; length=670; release=r6.39; species=D…	7.74236e+06	7.777e+06	7.22025e+06	7.81049e+06	8.38848e+06	7.70852e+06	7.29347e+06	8.10371e+06	8.19014e+06	HBS1	FBgn0042712	0.0778496	6.32938	0.28954	0.410149	0.159277	6.32938	0.0462494	0.141785
FBpp0072767	NA	type=polypeptide; loc=3L:join(2372282..2372463,2372526..2372772); ID=FBpp0072767; name=CG8993-PA; parent=FBgn0035334,FBtr0072889; dbxref=FlyBase:FBpp0072767,FlyBase_Annotation_IDs:CG8993-PA,GB_protein:AAF47638.1,REFSEQ:NP_647716,GB_protein:AAF47638,UniProt/TrEMBL:Q9W022,FlyMine:FBpp0072767,modMine:FBpp0072767; MD5=46da29f88c254d3b60db6cf275adf8ff; length=142; release=r6.39; species=Dmel;	3.15018e+06	4.59985e+06	2.75852e+06	4.01395e+06	4.98607e+06	4.68254e+06	4.62754e+06	5.2832e+06	4.48882e+06	CG8993	FBgn0035334	0.512947	5.4389	0.0182828	0.0514422	0.498097	5.4389	0.0212888	0.0899738
FBpp0072768	NA	type=polypeptide; loc=3L:join(2373796..2374675,2374729..2376413); ID=FBpp0072768; name=CG9004-PA; parent=FBgn0035336,FBtr0072890; dbxref=FlyBase:FBpp0072768,FlyBase_Annotation_IDs:CG9004-PA,GB_protein:AAF47640.1,REFSEQ:NP_647717,GB_protein:AAF47640,UniProt/Swiss-Prot:Q9W020,FlyMine:FBpp0072768,modMine:FBpp0072768; MD5=cbddc1149c8ec393ecc3d2ebd4b9c3e0; length=854; release=r6.39; species=Dmel;	681787	619555	666749	639468	611666	599425	516495	435758	504958	CG9004	FBgn0035336	-0.410547	2.58255	0.00149306	0.0103035	-0.00134467	2.58255	0.988604	0.992469
FBpp0072777	NA	type=polypeptide; loc=3L:complement(join(2377276..2377432,2376544..2377220)); ID=FBpp0072777; name=CG15877-PA; parent=FBgn0035337,FBtr0072899; dbxref=FlyBase:FBpp0072777,FlyBase_Annotation_IDs:CG15877-PA,GB_protein:AAF47641.1,REFSEQ:NP_647718,GB_protein:AAF47641,UniProt/TrEMBL:Q9W019,FlyMine:FBpp0072777,modMine:FBpp0072777; MD5=51a0ccecdb49ea409a9fed01b81a42b2; length=277; release=r6.39; species=…	1.86397e+07	2.02502e+07	1.99845e+07	2.11239e+07	2.31478e+07	2.12741e+07	2.41964e+07	2.43804e+07	2.57294e+07	CG15877	FBgn0035337	0.362258	7.82404	0.000188441	0.00311915	0.241572	7.82404	0.00306045	0.0314308
FBpp0072782	NA	type=polypeptide; loc=3L:complement(join(2261715..2262405,2261453..2261613,2259329..2261107)); ID=FBpp0072782; name=oxt-PB; parent=FBgn0015360,FBtr0072904; dbxref=FlyBase:FBpp0072782,FlyBase_Annotation_IDs:CG32300-PB,GB_protein:AAF47625.1,REFSEQ:NP_647705,GB_protein:AAF47625,UniProt/Swiss-Prot:Q7KVA1,FlyMine:FBpp0072782,modMine:FBpp0072782; MD5=9257144c4a1db956d19fc0e944e26151; length=876; releas…	96150.5	155569	157018	124166	116343	99271.8	63518.6	73162.2	70584.3	oxt	FBgn0015360	-0.920542	0.0608339	0.00084243	0.00752327	-0.149974	0.0608339	0.443781	0.621354
FBpp0072788	NA	type=polypeptide; loc=3L:complement(join(2236801..2236951,2236050..2236729,2235829..2235972,2235426..2235578)); ID=FBpp0072788; name=CG9018-PA; parent=FBgn0035318,FBtr0072910; dbxref=GB_protein:AAF47620.1,FlyBase:FBpp0072788,FlyBase_Annotation_IDs:CG9018-PA,REFSEQ:NP_647701,GB_protein:AAF47620,UniProt/TrEMBL:Q9W039,FlyMine:FBpp0072788,modMine:FBpp0072788; MD5=8873117de4131014ec88fbeac7b52199; len…	2.1777e+06	1.45121e+06	7.99803e+06	1.68013e+06	1.61709e+06	1.66843e+06	1.55823e+06	9.69545e+06	1.14246e+07	CG9018	FBgn0035318	0.946879	4.95249	0.257408	0.37581	-0.743746	4.95249	0.409218	0.588609
FBpp0072802;FBpp0072801	NA	type=polypeptide; loc=3L:join(2587753..2587890,2588084..2588716); ID=FBpp0072802; name=RpL8-PB; parent=FBgn0261602,FBtr0072925; dbxref=FlyBase:FBpp0072802,FlyBase_Annotation_IDs:CG1263-PB,GB_protein:AAF47660.1,REFSEQ:NP_728756,GB_protein:AAF47660,UniProt/Swiss-Prot:Q9V3G1; MD5=d09e64c3a15edc7f30e4ac2fa02ce592; length=256; release=r6.39; species=Dmel; ;type=polypeptide; loc=3L:join(2587753..258789…	3.96228e+08	4.11997e+08	4.25645e+08	3.33669e+08	2.80641e+08	2.97638e+08	3.24307e+08	3.42635e+08	3.59543e+08	RpL8	FBgn0261602	-0.240147	11.815	0.0102879	0.0348128	-0.352391	11.815	0.00103794	0.0170554
FBpp0072806	NA	type=polypeptide; loc=3L:join(2599357..2599380,2599436..2599501,2599688..2599832,2599897..2600111); ID=FBpp0072806; name=CG16985-PA; parent=FBgn0035355,FBtr0072929; dbxref=FlyBase:FBpp0072806,FlyBase_Annotation_IDs:CG16985-PA,GB_protein:AAF47666.1,REFSEQ:NP_647730,GB_protein:AAF47666,UniProt/TrEMBL:Q9VZZ6,FlyMine:FBpp0072806,modMine:FBpp0072806; MD5=f24c6be3f13edc0c6278aec226b1667c; length=149; r…	1.08869e+07	1.44215e+07	1.56417e+07	1.506e+07	1.3298e+07	1.46448e+07	1.62575e+07	1.61548e+07	1.64297e+07	CG16985	FBgn0035355	0.297065	7.23958	0.0386211	0.0890323	0.172196	7.23958	0.196699	0.358809
FBpp0072812;FBpp0072811;FBpp0072813;FBpp0072810;FBpp0072809;FBpp0288779;FBpp0072808	NA	type=polypeptide; loc=3L:join(2637133..2639553,2639615..2639872,2640026..2640271,2640337..2640516,2640578..2640926,2641012..2641016); ID=FBpp0072812; name=MEP-1-PF; parent=FBgn0035357,FBtr0072935; dbxref=FlyBase:FBpp0072812,FlyBase_Annotation_IDs:CG1244-PF,GB_protein:AAN11520.1,REFSEQ:NP_728765,GB_protein:AAN11520,UniProt/TrEMBL:Q0E8J0; MD5=aac77aed4570c18164f2eaa077a59ccd; length=1152; release=r…	1.02803e+07	1.12545e+07	1.1445e+07	9.80199e+06	1.17574e+07	9.64284e+06	8.23357e+06	8.29063e+06	9.25013e+06	MEP-1	FBgn0035357	-0.330031	6.67693	0.0034049	0.0177272	0.00302275	6.67693	0.971977	0.98541
FBpp0072825	NA	type=polypeptide; loc=3L:complement(join(2651656..2651748,2651342..2651593,2651019..2651280,2650191..2650960)); ID=FBpp0072825; name=ProRS-m-PA; parent=FBgn0027082,FBtr0072948; dbxref=FlyBase:FBpp0072825,FlyBase_Annotation_IDs:CG12186-PA,GB_protein:AAF47674.1,REFSEQ:NP_647737,GB_protein:AAF47674,UniProt/TrEMBL:Q9VZY9,FlyMine:FBpp0072825,modMine:FBpp0072825; MD5=8e41585b8dc0a347d7060b5a62a47884; l…	512716	690973	639986	837067	941656	796432	1.07022e+06	1.05796e+06	1.04349e+06	ProRS-m	FBgn0027082	0.819995	3.081	5.6507e-05	0.00178976	0.577353	3.081	0.000857472	0.0155863
FBpp0072830	NA	type=polypeptide; loc=3L:complement(join(2585605..2585682,2579455..2579520,2567370..2567814,2567046..2567288,2566434..2566933,2566202..2566375,2565601..2565621,2564397..2564695,2563818..2563959,2561932..2562843,2560116..2560295,2557793..2558389,2557572..2557727,2557341..2557508,2557136..2557285,2556942..2557076,2556792..2556866,2556556..2556729)); ID=FBpp0072830; name=msn-PA; parent=FBgn0010909,F…	6.23067e+06	6.62399e+06	6.46402e+06	6.89673e+06	7.16878e+06	6.67678e+06	6.60379e+06	6.27858e+06	6.54812e+06	msn	FBgn0010909	0.0345271	6.09024	0.571628	0.680651	0.189569	6.09024	0.00996457	0.0588139
FBpp0072839	NA	type=polypeptide; loc=3L:2767268..2768002; ID=FBpp0072839; name=Non2-PA; parent=FBgn0035370,FBtr0072969; dbxref=FlyBase:FBpp0072839,FlyBase_Annotation_IDs:CG1240-PA,GB_protein:AAF47684.1,REFSEQ:NP_647745,GB_protein:AAF47684,UniProt/TrEMBL:Q9VZY0,FlyMine:FBpp0072839,modMine:FBpp0072839; MD5=2c76d727c9491c2480b5426124cd06f3; length=244; release=r6.39; species=Dmel;	1.29162e+08	1.43812e+08	1.7111e+08	1.39649e+08	1.44549e+08	1.40875e+08	1.42494e+08	1.36912e+08	1.42208e+08	Non2	FBgn0035370	-0.0394539	10.5271	0.664001	0.760091	0.0334016	10.5271	0.712604	0.810908
FBpp0072860	NA	type=polypeptide; loc=3L:3055156..3055689; ID=FBpp0072860; name=CG16753-PA; parent=FBgn0035393,FBtr0072990; dbxref=FlyBase:FBpp0072860,FlyBase_Annotation_IDs:CG16753-PA,GB_protein:AAF47708.1,REFSEQ:NP_647764,GB_protein:AAF47708,UniProt/TrEMBL:Q9VZV8,FlyMine:FBpp0072860,modMine:FBpp0072860; MD5=370587a51634ff06d6d169ef51ece597; length=177; release=r6.39; species=Dmel;	2.84828e+07	2.84666e+07	3.00135e+07	2.61375e+07	3.11769e+07	2.64528e+07	2.56262e+07	2.7305e+07	2.84571e+07	CG16753	FBgn0035393	-0.0704942	8.1721	0.344834	0.46721	0.0286828	8.1721	0.694593	0.801964
FBpp0072908	NA	type=polypeptide; loc=3L:join(3223499..3223526,3223770..3223927,3224314..3224460); ID=FBpp0072908; name=eIF1-PA; parent=FBgn0035423,FBtr0073044; dbxref=FlyBase:FBpp0072908,FlyBase_Annotation_IDs:CG17737-PA,GB_protein:AAF47744.1,REFSEQ:NP_647792,GB_protein:AAF47744,UniProt/Swiss-Prot:Q9VZS3,FlyMine:FBpp0072908,modMine:FBpp0072908; MD5=7b25efa0661200833d610e309f6811a4; length=110; release=r6.39; sp…	1.2425e+08	1.37004e+08	1.18039e+08	1.48098e+08	1.54291e+08	1.38625e+08	1.37638e+08	1.50494e+08	1.40574e+08	eIF1	FBgn0035423	0.20446	10.4786	0.0220399	0.0581877	0.306002	10.4786	0.00247779	0.0277093
FBpp0072910	NA	type=polypeptide; loc=3L:join(3226524..3226539,3226877..3227705,3227775..3228024,3228092..3228466,3228622..3229192,3229253..3229779,3229912..3231796,3231909..3232051); ID=FBpp0072910; name=Larp4B-PB; parent=FBgn0035424,FBtr0073046; dbxref=FlyBase:FBpp0072910,FlyBase_Annotation_IDs:CG11505-PB,GB_protein:AAG22237.2,REFSEQ:NP_647793,GB_protein:AAG22237,UniProt/Swiss-Prot:Q9I7T7,FlyMine:FBpp0072910,m…	1.64198e+07	1.78429e+07	1.62664e+07	1.7742e+07	1.96624e+07	1.90909e+07	1.96666e+07	2.07431e+07	2.13748e+07	Larp4B	FBgn0035424	0.316617	7.59009	0.00135179	0.0096519	0.247977	7.59009	0.00610376	0.0438407
FBpp0072932	NA	type=polypeptide; loc=3L:join(3327353..3327553,3327860..3328183,3328251..3328442); ID=FBpp0072932; name=PHGPx-PD; parent=FBgn0035438,FBtr0073068; dbxref=FlyBase:FBpp0072932,FlyBase_Annotation_IDs:CG12013-PD,GB_protein:AAN11562.1,REFSEQ:NP_728869,GB_protein:AAN11562,UniProt/TrEMBL:Q8IRD3,FlyMine:FBpp0072932,modMine:FBpp0072932; MD5=2c515db569799adc873963cbafb17f1d; length=238; release=r6.39; speci…	4.38284e+06	4.4907e+06	3.00717e+06	3.82659e+06	4.7434e+06	3.93795e+06	3.47879e+06	3.27691e+06	2.8981e+06	PHGPx	FBgn0035438	-0.253739	5.26596	0.154676	0.25396	0.178979	5.26596	0.293213	0.470079
FBpp0072937	NA	type=polypeptide; loc=3L:join(3374321..3375176,3375234..3376034,3376091..3376587); ID=FBpp0072937; name=CG12010-PB; parent=FBgn0035443,FBtr0073075; dbxref=FlyBase:FBpp0072937,FlyBase_Annotation_IDs:CG12010-PB,GB_protein:AAN11565.1,REFSEQ:NP_728878,GB_protein:AAN11565,UniProt/TrEMBL:Q8IRD1,FlyMine:FBpp0072937,modMine:FBpp0072937; MD5=f32dc275ec5ff45aeb8178bbad35daf3; length=717; release=r6.39; spe…	83739.6	347217	295714	346849	336862	294146	448498	385911	496347	CG12010	FBgn0035443	1.13341	1.6706	0.028191	0.0694296	0.753899	1.6706	0.118806	0.260713
FBpp0072940	NA	type=polypeptide; loc=3L:complement(join(3374019..3374034,3372970..3373869,3371601..3372850)); ID=FBpp0072940; name=Ythdc1-PA; parent=FBgn0027616,FBtr0073078; dbxref=FlyBase:FBpp0072940,FlyBase_Annotation_IDs:CG12076-PA,GB_protein:AAF47768.2,REFSEQ:NP_647811,GB_protein:AAF47768,UniProt/Swiss-Prot:Q9VZQ1,FlyMine:FBpp0072940,modMine:FBpp0072940; MD5=05b342feb951826cfd87d02a1d2c23f7; length=721; rel…	5.25264e+06	5.9814e+06	6.22579e+06	5.62704e+06	5.7222e+06	5.75176e+06	5.11119e+06	4.09241e+06	5.45125e+06	Ythdc1	FBgn0027616	-0.233348	5.80877	0.0597456	0.123884	0.0606053	5.80877	0.587113	0.734001
FBpp0072957;FBpp0291506;FBpp0072959;FBpp0291507;FBpp0297522;FBpp0072960	NA	type=polypeptide; loc=3L:complement(join(3221882..3221974,3221467..3221709,3221185..3221283)); ID=FBpp0072957; name=RpL28-PB; parent=FBgn0035422,FBtr0073095; dbxref=FlyBase:FBpp0072957,FlyBase_Annotation_IDs:CG12740-PB,GB_protein:AAF47742.1,REFSEQ:NP_728839,GB_protein:AAF47742,UniProt/Swiss-Prot:Q9VZS5; MD5=89d2a7c6ad0e9f3059192b9b5c0bc76b; length=144; release=r6.39; species=Dmel; ;type=polypepti…	1.05101e+09	9.73412e+08	9.12499e+08	7.81369e+08	7.70744e+08	7.07209e+08	7.44609e+08	7.71859e+08	7.29782e+08	RpL28	FBgn0035422	-0.358768	13.0454	0.000347368	0.00443164	-0.290351	13.0454	0.00150023	0.0200096
FBpp0072975	NA	type=polypeptide; loc=3L:complement(join(3159409..3159472,3159274..3159348,3158557..3159215)); ID=FBpp0072975; name=ND-30-PA; parent=FBgn0266582,FBtr0073113; dbxref=GB_protein:AAF47723.1,FlyBase:FBpp0072975,FlyBase_Annotation_IDs:CG12079-PA,REFSEQ:NP_647775,GB_protein:AAF47723,UniProt/Swiss-Prot:Q9VZU4,FlyMine:FBpp0072975,modMine:FBpp0072975; MD5=8f16f67e9cd912ceb0c0243613d37f0c; length=265; rele…	91185.9	96027.7	91248.4	91919.8	88202.4	88520.7	93211.1	90639.6	95147.6	ND-30	FBgn0266582	0.028969	-0.0792843	0.746362	0.81297	0.0353719	-0.0792843	0.693593	0.801711
FBpp0073010;FBpp0292215	NA	type=polypeptide; loc=3L:join(3814319..3814355,3816632..3817080,3817437..3817721,3817784..3817999); ID=FBpp0073010; name=Scsalpha1-PA; parent=FBgn0004888,FBtr0073151; dbxref=FlyBase:FBpp0073010,FlyBase_Annotation_IDs:CG1065-PA,GB_protein:AAF47796.2,REFSEQ:NP_523905,GB_protein:AAF47796,UniProt/Swiss-Prot:Q94522,FlyMine:FBpp0073010,modMine:FBpp0073010; MD5=770d68231aafea52ee150be7f7454d1f; length=3…	3.97744e+07	3.90278e+07	3.70885e+07	3.84249e+07	3.91255e+07	4.37245e+07	3.55904e+07	4.33572e+07	3.39748e+07	Scsalpha1	FBgn0004888	-0.0190607	8.64405	0.857881	0.89537	0.150664	8.64405	0.17837	0.337048
FBpp0073017	NA	type=polypeptide; loc=3L:join(3903541..3903911,3904069..3904285,3904506..3904621,3904684..3904888); ID=FBpp0073017; name=Sc2-PA; parent=FBgn0035471,FBtr0073159; dbxref=FlyBase:FBpp0073017,FlyBase_Annotation_IDs:CG10849-PA,GB_protein:AAF47807.1,REFSEQ:NP_647836,GB_protein:AAF47807,UniProt/TrEMBL:Q9VZL3,FlyMine:FBpp0073017,modMine:FBpp0073017; MD5=8bdbed142194acee87938fd4eb65b752; length=302; relea…	9.14698e+07	1.00881e+08	9.15931e+07	6.83622e+07	7.70539e+07	7.79258e+07	7.68224e+07	7.40843e+07	7.73596e+07	Sc2	FBgn0035471	-0.287535	9.70943	0.00392668	0.0187132	-0.260333	9.70943	0.00697274	0.0473532
FBpp0073058	NA	type=polypeptide; loc=3L:join(4040629..4040903,4040967..4041693,4041753..4042487); ID=FBpp0073058; name=Rcd5-PA; parent=FBgn0263832,FBtr0073202; dbxref=FlyBase:FBpp0073058,FlyBase_Annotation_IDs:CG1135-PA,GB_protein:AAF47828.1,REFSEQ:NP_647852,GB_protein:AAF47828,UniProt/TrEMBL:Q9VZJ3,FlyMine:FBpp0073058,modMine:FBpp0073058; MD5=dfebd7aaaa4716430d015af1d2182158; length=578; release=r6.39; species…	3.21231e+06	2.75954e+06	3.12112e+06	2.491e+06	2.3844e+06	2.30865e+06	2.28052e+06	2.50485e+06	2.59434e+06	Rcd5	FBgn0263832	-0.274422	4.75088	0.00638948	0.0255828	-0.250902	4.75088	0.0104953	0.0610689
FBpp0073067	NA	type=polypeptide; loc=3L:join(4110501..4111639,4111705..4113787); ID=FBpp0073067; name=Ack-PA; parent=FBgn0028484,FBtr0073211; dbxref=FlyBase:FBpp0073067,FlyBase_Annotation_IDs:CG14992-PA,GB_protein:AAF47839.2,REFSEQ:NP_647859,GB_protein:AAF47839,UniProt/Swiss-Prot:Q9VZI2,FlyMine:FBpp0073067,modMine:FBpp0073067; MD5=137f4f46cb27698a0c4360854add7142; length=1073; release=r6.39; species=Dmel;	4.80768e+07	5.46772e+07	5.6607e+07	5.4224e+07	5.85138e+07	5.60114e+07	5.43882e+07	6.16978e+07	6.7848e+07	Ack	FBgn0028484	0.23057	9.1911	0.0301591	0.0733968	0.17237	9.1911	0.0877425	0.214551
FBpp0073083	NA	type=polypeptide; loc=3L:join(4242878..4242888,4242948..4243706,4243765..4244314,4244375..4244696,4244752..4245302,4245364..4245834); ID=FBpp0073083; name=pav-PA; parent=FBgn0011692,FBtr0073227; dbxref=FlyBase:FBpp0073083,FlyBase_Annotation_IDs:CG1258-PA,GB_protein:AAF47868.1,REFSEQ:NP_477025,GB_protein:AAF47868,UniProt/TrEMBL:Q9VZF5,FlyMine:FBpp0073083,modMine:FBpp0073083; MD5=188823d56b39a14917…	7.07837e+06	7.01364e+06	7.14366e+06	6.51384e+06	7.10011e+06	6.8163e+06	7.2514e+06	6.90746e+06	7.56875e+06	pav	FBgn0011692	0.0581108	6.18201	0.357791	0.479702	0.0303223	6.18201	0.626451	0.762281
FBpp0073089	NA	type=polypeptide; loc=3L:join(4283964..4284283,4284347..4284541,4284605..4284990,4285053..4285116,4285175..4285272,4285425..4285531,4285599..4285769,4285847..4285918); ID=FBpp0073089; name=CG1316-PA; parent=FBgn0035526,FBtr0073233; dbxref=FlyBase:FBpp0073089,FlyBase_Annotation_IDs:CG1316-PA,GB_protein:AAF47879.2,REFSEQ:NP_647887,GB_protein:AAF47879,UniProt/TrEMBL:Q9VZE4,FlyMine:FBpp0073089,modMin…	3.8075e+07	4.17945e+07	4.3061e+07	4.45694e+07	4.45973e+07	4.56023e+07	4.78139e+07	4.35196e+07	5.634e+07	CG1316	FBgn0035526	0.284266	8.85247	0.0127819	0.0402668	0.221464	8.85247	0.0395521	0.129569
FBpp0073098	NA	type=polypeptide; loc=3L:complement(join(4282610..4282729,4281598..4282548)); ID=FBpp0073098; name=CG11583-PA; parent=FBgn0035524,FBtr0073242; dbxref=FlyBase:FBpp0073098,FlyBase_Annotation_IDs:CG11583-PA,GB_protein:AAF47877.3,FlyBase_Annotation_IDs:CG32253-PA,REFSEQ:NP_001033989,GB_protein:AAF47877,UniProt/Swiss-Prot:Q9VZE6,FlyMine:FBpp0073098,modMine:FBpp0073098; MD5=0aa2bae5191d44055722b8a47c66…	1.49095e+07	1.13167e+07	1.74805e+07	1.29617e+07	1.56327e+07	1.54116e+07	1.15517e+07	1.4224e+07	1.68877e+07	CG11583	FBgn0035524	-0.00363051	7.20822	0.983262	0.987106	0.113967	7.20822	0.514732	0.680233
FBpp0073106	NA	type=polypeptide; loc=3L:complement(join(4225884..4225892,4224927..4225706,4224837..4224851)); ID=FBpp0073106; name=ImpL2-PC; parent=FBgn0001257,FBtr0073250; dbxref=GB_protein:AAN11594.2,GB_protein:AAN11594.1,FlyBase:FBpp0073106,FlyBase_Annotation_IDs:CG15009-PC,REFSEQ:NP_728961,GB_protein:AAN11594,UniProt/Swiss-Prot:Q09024,FlyMine:FBpp0073106,modMine:FBpp0073106; MD5=0d5a039e8d42094927174daf846c…	4.52857e+06	5.80005e+06	4.77143e+06	5.57907e+06	5.64273e+06	6.56129e+06	7.53856e+06	7.82712e+06	8.08089e+06	ImpL2	FBgn0001257	0.669131	5.98425	0.000198501	0.00317889	0.327289	5.98425	0.0182771	0.0834048
FBpp0073120	NA	type=polypeptide; loc=3L:complement(join(4135819..4135983,4134936..4135766)); ID=FBpp0073120; name=RfC4-PA; parent=FBgn0260985,FBtr0073264; dbxref=GB_protein:AAF47843.1,FlyBase:FBpp0073120,FlyBase_Annotation_IDs:CG14999-PA,REFSEQ:NP_523915,GB_protein:AAF47843,UniProt/Swiss-Prot:P53034,FlyMine:FBpp0073120,modMine:FBpp0073120; MD5=539ad9f990f4982aa061c4160327cc69; length=331; release=r6.39; species…	2.75464e+07	2.7418e+07	3.07107e+07	2.3549e+07	2.21812e+07	1.78216e+07	2.25559e+07	2.26979e+07	2.55335e+07	RfC4	FBgn0260985	-0.249782	7.96235	0.0272875	0.0680199	-0.351948	7.96235	0.0048232	0.0390034
FBpp0073144;FBpp0297230	NA	type=polypeptide; loc=3L:join(4364701..4364745,4364812..4365210); ID=FBpp0073144; name=mRpS6-PA; parent=FBgn0035534,FBtr0073288; dbxref=GB_protein:AAF47889.1,FlyBase:FBpp0073144,FlyBase_Annotation_IDs:CG15016-PA,REFSEQ:NP_523925,GB_protein:AAF47889,UniProt/Swiss-Prot:Q9VZD5,FlyMine:FBpp0073144,modMine:FBpp0073144; MD5=3fe4bc171ea021b780480a4af73871c9; length=147; release=r6.39; species=Dmel; ;typ…	1.38769e+06	1.88991e+06	1.91618e+06	1.91259e+06	1.86295e+06	1.94271e+06	2.32662e+06	2.13505e+06	2.09462e+06	mRpS6	FBgn0035534	0.376116	4.31118	0.0141517	0.0432552	0.240885	4.31118	0.0875631	0.214368
FBpp0073173	NA	type=polypeptide; loc=3L:join(4626940..4626982,4627420..4627532,4627611..4628856,4628952..4629115); ID=FBpp0073173; name=HDAC1-PA; parent=FBgn0015805,FBtr0073317; dbxref=GB_protein:AAF47924.1,FlyBase:FBpp0073173,FlyBase_Annotation_IDs:CG7471-PA,REFSEQ:NP_647918,GB_protein:AAF47924,UniProt/Swiss-Prot:Q94517,FlyMine:FBpp0073173,modMine:FBpp0073173; MD5=90e70ca4897cfa7ff87284e91e5425cd; length=521; …	2.73734e+07	2.84563e+07	3.00248e+07	2.72352e+07	2.60002e+07	2.62663e+07	2.87324e+07	2.7108e+07	3.0194e+07	HDAC1	FBgn0015805	0.0286347	8.16877	0.654663	0.752057	-0.0232155	8.16877	0.716528	0.81447
FBpp0073191;FBpp0112052	NA	type=polypeptide; loc=3L:complement(join(4405785..4405970,4405361..4405615)); ID=FBpp0073191; name=CG15019-PA; parent=FBgn0035541,FBtr0073335; dbxref=FlyBase:FBpp0073191,FlyBase_Annotation_IDs:CG15019-PA,GB_protein:AAF47896.1,REFSEQ:NP_647899,GB_protein:AAF47896,UniProt/TrEMBL:Q9VZC8,FlyMine:FBpp0073191,modMine:FBpp0073191; MD5=129dfbd618280459868ac78c093177b9; length=146; release=r6.39; species=…	3.18237e+07	3.35898e+07	2.76304e+07	2.61824e+07	2.93394e+07	2.56398e+07	3.05413e+07	2.75184e+07	2.52263e+07	CG15019	FBgn0035541	-0.133437	8.19874	0.218518	0.330999	-0.10781	8.19874	0.313289	0.491509
FBpp0073236	NA	type=polypeptide; loc=X:join(10848895..10849975,10850034..10850973,10851061..10851641,10851705..10851772); ID=FBpp0073236; name=CG2202-PA; parent=FBgn0030240,FBtr0073380; dbxref=FlyBase:FBpp0073236,FlyBase_Annotation_IDs:CG2202-PA,GB_protein:AAF47964.1,REFSEQ:NP_572657,GB_protein:AAF47964,UniProt/TrEMBL:Q9VZ63,FlyMine:FBpp0073236,modMine:FBpp0073236; MD5=76705d75269166b27faf9251ad13fed4; length=8…	91185.9	96027.7	91248.4	91919.8	88202.4	88520.7	93211.1	90639.6	95147.6	CG2202	FBgn0030240	0.028969	-0.0792843	0.746362	0.81297	0.0353719	-0.0792843	0.693593	0.801711
FBpp0073263	NA	type=polypeptide; loc=X:complement(join(10877415..10877553,10871529..10872039,10870904..10871465,10870704..10870844)); ID=FBpp0073263; name=CG1637-PC; parent=FBgn0030245,FBtr0073407; dbxref=FlyBase:FBpp0073263,FlyBase_Annotation_IDs:CG1637-PC,GB_protein:AAF47969.1,REFSEQ:NP_572662,GB_protein:AAF47969,UniProt/TrEMBL:Q9VZ58,FlyMine:FBpp0073263,modMine:FBpp0073263; MD5=77e9ca56ed201b89d83823c05974b6…	354039	266743	328701	91919.8	88202.4	88520.7	93211.1	90639.6	95147.6	CG1637	FBgn0030245	-1.73122	0.507364	5.56769e-08	7.62402e-06	-1.72482	0.507364	5.80823e-08	9.177e-06
FBpp0073266	NA	type=polypeptide; loc=X:complement(10852589..10854604); ID=FBpp0073266; name=feo-PA; parent=FBgn0030241,FBtr0073410; dbxref=FlyBase:FBpp0073266,FlyBase_Annotation_IDs:CG11207-PA,GB_protein:AAF47965.1,REFSEQ:NP_572658,GB_protein:AAF47965,UniProt/TrEMBL:Q9VZ62,FlyMine:FBpp0073266,modMine:FBpp0073266; MD5=04b56506c1355e0d83620f049e13ccc4; length=671; release=r6.39; species=Dmel;	965455	837456	854476	1.40286e+06	815420	1.64231e+06	648645	820446	863444	feo	FBgn0030241	-0.170005	3.28393	0.520831	0.636399	0.56536	3.28393	0.0460052	0.141248
FBpp0073267	NA	type=polypeptide; loc=X:complement(join(10846492..10846588,10846267..10846427,10846107..10846199,10836693..10837214,10836520..10836629,10834881..10834917,10834468..10834697,10834229..10834400,10833675..10834171,10833509..10833608)); ID=FBpp0073267; name=sbr-PA; parent=FBgn0003321,FBtr0073411; dbxref=FlyBase:FBpp0073267,FlyBase_Annotation_IDs:CG1664-PA,GB_protein:AAF47959.3,REFSEQ:NP_524660,GB_pro…	1.92703e+06	1.87146e+06	1.99906e+06	1.71211e+06	1.401e+06	1.74074e+06	1.90082e+06	1.63639e+06	1.89287e+06	sbr	FBgn0003321	-0.0714309	4.19672	0.524389	0.639986	-0.176664	4.19672	0.138616	0.287241
FBpp0073280;FBpp0073278	NA	type=polypeptide; loc=X:complement(join(10782777..10782811,10782380..10782680,10782173..10782300,10781621..10782095)); ID=FBpp0073280; name=sesB-PD; parent=FBgn0003360,FBtr0073424; dbxref=FlyBase:FBpp0073280,FlyBase_Annotation_IDs:CG16944-PD,GB_protein:AAN09268.1,REFSEQ:NP_727449,GB_protein:AAN09268,UniProt/Swiss-Prot:Q26365; MD5=26b2d21320af245fcb4f09e3af22b1c1; length=312; release=r6.39; specie…	5.60834e+08	5.04338e+08	5.52806e+08	4.05395e+08	3.84465e+08	4.44035e+08	5.10948e+08	4.51219e+08	4.46004e+08	sesB	FBgn0003360	-0.175655	12.2424	0.0647635	0.131232	-0.305177	12.2424	0.00522215	0.0407844
FBpp0073290;FBpp0073291	NA	type=polypeptide; loc=X:join(11110041..11111411,11111475..11111825); ID=FBpp0073290; name=Hsp60A-PA; parent=FBgn0015245,FBtr0073434; dbxref=FlyBase:FBpp0073290,FlyBase_Annotation_IDs:CG12101-PA,GB_protein:AAF47999.1,REFSEQ:NP_511115,GB_protein:AAF47999,UniProt/Swiss-Prot:O02649,FlyMine:FBpp0073290,modMine:FBpp0073290; MD5=1d69ae8daf6438985512377bc04b9b9e; length=573; release=r6.39; species=Dmel; …	1.00563e+07	1.11066e+07	8.30287e+06	9.45355e+06	1.19053e+07	1.04957e+07	1.22406e+07	1.21193e+07	9.31766e+06	Hsp60A	FBgn0015245	0.218182	6.75521	0.172533	0.276	0.203899	6.75521	0.200462	0.362718
FBpp0073299;FBpp0073297	NA	type=polypeptide; loc=X:join(11155137..11155228,11161061..11161251,11161318..11161718,11161783..11162012,11162086..11162197,11162269..11162454,11162516..11162785); ID=FBpp0073299; name=Dlic-PD; parent=FBgn0030276,FBtr0073443; dbxref=FlyBase:FBpp0073299,FlyBase_Annotation_IDs:CG1938-PD,GB_protein:AAN09289.1,REFSEQ:NP_727501,GB_protein:AAN09289,UniProt/TrEMBL:Q9VZ20; MD5=23c3000fc9d03b2a6b49f686b74…	2.26107e+06	2.4975e+06	2.43847e+06	2.51507e+06	2.38566e+06	2.49503e+06	2.80489e+06	2.70852e+06	2.6923e+06	Dlic	FBgn0030276	0.216413	4.70476	0.0163104	0.0478712	0.127045	4.70476	0.121435	0.26311
FBpp0073307	NA	type=polypeptide; loc=X:11349172..11349720; ID=FBpp0073307; name=CG1738-PA; parent=FBgn0030291,FBtr0073451; dbxref=FlyBase:FBpp0073307,FlyBase_Annotation_IDs:CG1738-PA,GB_protein:AAF48030.1,REFSEQ:NP_572709,GB_protein:AAF48030,UniProt/TrEMBL:Q9VZ02,FlyMine:FBpp0073307,modMine:FBpp0073307; MD5=dd83e84c780d2a1ee3f7cc8f85db625d; length=182; release=r6.39; species=Dmel;	5.51244e+06	5.50943e+06	6.62451e+06	5.50646e+06	6.83873e+06	6.24788e+06	6.65731e+06	6.10513e+06	6.85191e+06	CG1738	FBgn0030291	0.182147	5.99479	0.0941082	0.175248	0.162069	5.99479	0.131446	0.277725
FBpp0073316	NA	type=polypeptide; loc=X:complement(join(11325092..11325185,11324670..11325010)); ID=FBpp0073316; name=l(1)10Bb-PA; parent=FBgn0001491,FBtr0073460; dbxref=FlyBase:FBpp0073316,FlyBase_Annotation_IDs:CG1639-PA,GB_protein:AAF48023.1,REFSEQ:NP_511117,GB_protein:AAF48023,UniProt/TrEMBL:O97454,FlyMine:FBpp0073316,modMine:FBpp0073316; MD5=669784763977bca200f5774fcee7fed7; length=144; release=r6.39; speci…	1.51357e+07	1.77479e+07	1.56463e+07	2.03103e+07	1.85898e+07	1.986e+07	2.23269e+07	2.41769e+07	2.70362e+07	l(1)10Bb	FBgn0001491	0.624785	7.67152	8.27078e-05	0.00209199	0.365438	7.67152	0.00356178	0.0335591
FBpp0073332;FBpp0073335;FBpp0312027;FBpp0073331;FBpp0073333;FBpp0073334	NA	type=polypeptide; loc=X:complement(join(11134880..11135916,11133440..11133686,11132551..11133363,11130980..11131300)); ID=FBpp0073332; name=Klp10A-PE; parent=FBgn0030268,FBtr0073476; dbxref=FlyBase:FBpp0073332,FlyBase_Annotation_IDs:CG1453-PE,GB_protein:AAN09285.1,REFSEQ:NP_727494,GB_protein:AAN09285,UniProt/Swiss-Prot:Q960Z0; MD5=d1d9bec51d6bfdbe21d965ec065be72b; length=805; release=r6.39; speci…	1.97438e+07	1.99822e+07	1.92459e+07	2.01901e+07	1.99383e+07	1.83141e+07	1.9236e+07	2.01613e+07	1.99383e+07	Klp10A	FBgn0030268	0.0347676	7.66179	0.549894	0.661026	0.0728646	7.66179	0.225029	0.388411
FBpp0073336	NA	type=polypeptide; loc=X:complement(join(11128858..11128974,11128151..11128789,11126975..11128063)); ID=FBpp0073336; name=SrpRalpha-PA; parent=FBgn0010391,FBtr0073480; dbxref=FlyBase:FBpp0073336,FlyBase_Annotation_IDs:CG2522-PA,GB_protein:AAF48002.2,REFSEQ:NP_524887,GB_protein:AAF48002,UniProt/Swiss-Prot:Q9U5L1,FlyMine:FBpp0073336,modMine:FBpp0073336; MD5=9a929c97930edc7a688886aaa3ee932d; length=6…	1.9667e+07	2.2318e+07	1.98562e+07	2.0366e+07	1.97711e+07	1.97334e+07	1.97319e+07	2.06523e+07	2.13546e+07	SrpRalpha	FBgn0010391	0.0253395	7.71483	0.729259	0.812818	0.042567	7.71483	0.56353	0.716269
FBpp0073348	NA	type=polypeptide; loc=X:join(11455077..11455191,11455282..11456487,11456655..11457764,11458230..11458312); ID=FBpp0073348; name=HP5-PB; parent=FBgn0030301,FBtr0073499; dbxref=FlyBase:FBpp0073348,FlyBase_Annotation_IDs:CG1745-PB,GB_protein:AAF48046.1,REFSEQ:NP_572718,GB_protein:AAF48046,UniProt/TrEMBL:Q9VYY7,FlyMine:FBpp0073348,modMine:FBpp0073348; MD5=70bd2b6fdecdfbf0f0b5d4a1e48d3376; length=837;…	1.70386e+06	1.54899e+06	1.4485e+06	1.38801e+06	1.41152e+06	1.09884e+06	1.37394e+06	1.40318e+06	1.46508e+06	HP5	FBgn0030301	-0.119369	3.8711	0.275129	0.394634	-0.188213	3.8711	0.101962	0.234
FBpp0073381;FBpp0297270	NA	type=polypeptide; loc=X:complement(join(11610477..11610828,11610202..11610413,11609402..11609713,11608703..11609307,11608553..11608640,11608234..11608499,11608014..11608152,11606783..11607955)); ID=FBpp0073381; name=CG2247-PA; parent=FBgn0030320,FBtr0073536; dbxref=FlyBase:FBpp0073381,FlyBase_Annotation_IDs:CG2247-PA,GB_protein:AAF48068.1,REFSEQ:NP_572735,GB_protein:AAF48068,UniProt/TrEMBL:Q9VYW5…	3.37625e+06	3.54379e+06	3.18661e+06	3.25114e+06	3.54824e+06	2.92601e+06	3.04387e+06	2.87577e+06	3.2766e+06	CG2247	FBgn0030320	-0.110483	5.05253	0.228091	0.341721	0.029226	5.05253	0.739334	0.832105
FBpp0073387	NA	type=polypeptide; loc=X:complement(join(11569886..11569966,11567043..11569286,11564734..11566978,11563512..11564605)); ID=FBpp0073387; name=Polr2A-PA; parent=FBgn0003277,FBtr0073542; dbxref=FlyBase:FBpp0073387,FlyBase_Annotation_IDs:CG1554-PA,GB_protein:AAF48057.1,REFSEQ:NP_511124,GB_protein:AAF48057,UniProt/Swiss-Prot:P04052,FlyMine:FBpp0073387,modMine:FBpp0073387; MD5=c749514bf9bc0cb81f3aa0aa1b…	1.02163e+07	1.03522e+07	9.96535e+06	9.38549e+06	9.46046e+06	9.2167e+06	1.01602e+07	1.00077e+07	1.08803e+07	Polr2A	FBgn0003277	0.0494298	6.68119	0.409382	0.531087	-0.0346425	6.68119	0.561078	0.714922
FBpp0073438	NA	type=polypeptide; loc=X:complement(join(11868547..11868737,11866729..11868489,11866377..11866661,11865105..11866311)); ID=FBpp0073438; name=Nrd1-PA; parent=FBgn0030344,FBtr0073601; dbxref=FlyBase:FBpp0073438,FlyBase_Annotation_IDs:CG2025-PA,GB_protein:AAF48105.2,REFSEQ:NP_572757,GB_protein:AAF48105,UniProt/TrEMBL:Q9VYT3,FlyMine:FBpp0073438,modMine:FBpp0073438; MD5=a2e75f946ce706a12fa36e93851e4182…	523882	741085	909772	583006	518137	567784	590084	550225	640046	Nrd1	FBgn0030344	-0.229167	2.66548	0.231837	0.346323	-0.26066	2.66548	0.179447	0.338462
FBpp0073448;FBpp0311376;FBpp0073447;FBpp0073445;FBpp0073446	NA	type=polypeptide; loc=X:complement(join(11804897..11805021,11802613..11804458)); ID=FBpp0073448; name=Hsc70-3-PC; parent=FBgn0001218,FBtr0073611; dbxref=FlyBase:FBpp0073448,FlyBase_Annotation_IDs:CG4147-PC,GB_protein:AAN09300.1,REFSEQ:NP_727564,GB_protein:AAN09300,UniProt/Swiss-Prot:P29844; MD5=90cfc2d2c129e8a211bff4d9b740fb53; length=656; release=r6.39; species=Dmel; ;type=polypeptide; loc=X:com…	2.27707e+08	2.62356e+08	2.25276e+08	2.28514e+08	2.47411e+08	2.35832e+08	2.58951e+08	2.74533e+08	2.70792e+08	Hsc70-3	FBgn0001218	0.198222	11.3167	0.0259431	0.0653029	0.0825803	11.3167	0.298522	0.475321
FBpp0073457	NA	type=polypeptide; loc=X:complement(join(11709203..11709447,11708245..11708794,11707711..11708135,11707006..11707645)); ID=FBpp0073457; name=FucT6-PA; parent=FBgn0030327,FBtr0073620; dbxref=FlyBase:FBpp0073457,FlyBase_Annotation_IDs:CG2448-PA,GB_protein:AAF48079.1,REFSEQ:NP_572740,GB_protein:AAF48079,UniProt/Swiss-Prot:Q9VYV5,FlyMine:FBpp0073457,modMine:FBpp0073457; MD5=44132d0ba48edf1d28d3278f8ce…	583712	656192	455049	643020	467280	604349	533615	487120	521271	FucT6	FBgn0030327	-0.0948817	2.49285	0.59013	0.694629	0.106524	2.49285	0.545381	0.703651
FBpp0073458	NA	type=polypeptide; loc=X:join(12019181..12019325,12019628..12019758,12019825..12019941,12020007..12020138,12020535..12020663); ID=FBpp0073458; name=Lsm12a-PA; parent=FBgn0030364,FBtr0073621; dbxref=FlyBase:FBpp0073458,FlyBase_Annotation_IDs:CG15735-PA,GB_protein:AAF48132.2,REFSEQ:NP_572777,GB_protein:AAF48132,UniProt/Swiss-Prot:Q9VYR0,FlyMine:FBpp0073458,modMine:FBpp0073458; MD5=85164e7939b3cf9802…	1.05854e+07	1.10361e+07	1.07125e+07	1.08393e+07	1.29507e+07	1.13623e+07	9.9122e+06	1.07282e+07	1.09618e+07	Lsm12a	FBgn0030364	-0.00803613	6.82408	0.9157	0.939484	0.203838	6.82408	0.0211863	0.0897251
FBpp0073459	NA	type=polypeptide; loc=X:join(12021160..12021278,12021338..12022667); ID=FBpp0073459; name=Tango4-PA; parent=FBgn0030365,FBtr0073622; dbxref=FlyBase:FBpp0073459,FlyBase_Annotation_IDs:CG1796-PA,GB_protein:AAF48133.1,REFSEQ:NP_572778,GB_protein:AAF48133,UniProt/TrEMBL:Q9VYQ9,FlyMine:FBpp0073459,modMine:FBpp0073459; MD5=55995a65b5afe1c1f6fa537076d5b996; length=482; release=r6.39; species=Dmel;	7.38612e+06	7.14684e+06	7.1097e+06	6.90941e+06	7.53806e+06	6.62078e+06	7.17711e+06	6.78964e+06	7.01703e+06	Tango4	FBgn0030365	-0.0187599	6.18892	0.762514	0.826057	0.04648	6.18892	0.459803	0.633425
FBpp0073515;FBpp0309354;FBpp0311372;FBpp0289609;FBpp0073513;FBpp0311373	NA	type=polypeptide; loc=X:join(12655238..12655316,12655378..12656152,12656334..12656493); ID=FBpp0073515; name=CkIalpha-PA; parent=FBgn0015024,FBtr0073682; dbxref=FlyBase:FBpp0073515,FlyBase_Annotation_IDs:CG2028-PA,GB_protein:AAN09313.1,REFSEQ:NP_727631,GB_protein:AAN09313,UniProt/Swiss-Prot:P54367,FlyMine:FBpp0073515,modMine:FBpp0073515; MD5=813ec1f06c30bf507c63b29c590893e9; length=337; release=r…	4.22048e+06	4.77478e+06	5.12363e+06	4.19255e+06	3.49869e+06	4.21266e+06	4.62213e+06	4.11002e+06	4.69607e+06	CkIalpha	FBgn0015024	-0.0442474	5.49106	0.692438	0.781895	-0.160603	5.49106	0.175098	0.333628
FBpp0073526	NA	type=polypeptide; loc=X:complement(join(12909248..12909437,12908936..12909180,12908344..12908688)); ID=FBpp0073526; name=Brms1-PA; parent=FBgn0030434,FBtr0073693; dbxref=FlyBase:FBpp0073526,FlyBase_Annotation_IDs:CG4400-PA,GB_protein:AAF48213.2,REFSEQ:NP_572840,GB_protein:AAF48213,UniProt/TrEMBL:Q9VYI2,FlyMine:FBpp0073526,modMine:FBpp0073526; MD5=775e1043caa4749ccebcc0a2c59d1294; length=259; rele…	9.61213e+06	1.09087e+07	1.1258e+07	9.78542e+06	1.10895e+07	9.41096e+06	9.62971e+06	8.68827e+06	9.42389e+06	Brms1	FBgn0030434	-0.168048	6.68057	0.0710318	0.140243	0.0175659	6.68057	0.835195	0.898633
FBpp0073537;FBpp0311949	NA	type=polypeptide; loc=X:complement(12761298..12763343); ID=FBpp0073537; name=CG12717-PA; parent=FBgn0030420,FBtr0073704; dbxref=FlyBase:FBpp0073537,FlyBase_Annotation_IDs:CG12717-PA,GB_protein:AAF48200.3,REFSEQ:NP_572827,GB_protein:AAF48200,UniProt/TrEMBL:Q9VYJ5,FlyMine:FBpp0073537,modMine:FBpp0073537; MD5=d4217efb9376502ede20d3785daebdcd; length=681; release=r6.39; species=Dmel; ;type=polypeptid…	1.19079e+06	1.47017e+06	1.34281e+06	1.43368e+06	1.65738e+06	1.26746e+06	1.55248e+06	1.50643e+06	1.52898e+06	CG12717	FBgn0030420	0.228093	3.88478	0.066077	0.132801	0.207315	3.88478	0.0911583	0.218993
FBpp0073538	NA	type=polypeptide; loc=X:complement(join(12760349..12760373,12759712..12759915,12759463..12759607,12758923..12759035,12758052..12758854)); ID=FBpp0073538; name=Paics-PA; parent=FBgn0020513,FBtr0073705; dbxref=FlyBase:FBpp0073538,FlyBase_Annotation_IDs:CG3989-PA,GB_protein:AAG22346.2,REFSEQ:NP_572826,GB_protein:AAG22346,UniProt/Swiss-Prot:Q9I7S8,FlyMine:FBpp0073538,modMine:FBpp0073538; MD5=3e00c4e1…	4.9506e+06	4.77223e+06	4.53156e+06	4.77793e+06	4.41974e+06	4.87536e+06	6.42284e+06	7.17198e+06	7.20184e+06	Paics	FBgn0020513	0.570051	5.78923	4.49271e-05	0.00162173	0.0678848	5.78923	0.423551	0.602058
FBpp0073554;FBpp0308733;FBpp0310939	NA	type=polypeptide; loc=X:join(13129102..13129188,13129306..13129977); ID=FBpp0073554; name=CG15717-PA; parent=FBgn0030451,FBtr0073723; dbxref=FlyBase:FBpp0073554,FlyBase_Annotation_IDs:CG15717-PA,GB_protein:AAF48229.1,REFSEQ:NP_572856,GB_protein:AAF48229,UniProt/TrEMBL:Q9VYG8,FlyMine:FBpp0073554,modMine:FBpp0073554; MD5=a7ee4dd62070a63d0bf148d44b1df025; length=252; release=r6.39; species=Dmel; ;ty…	2.45338e+06	3.02206e+06	3.25467e+06	2.64845e+06	2.95919e+06	3.5621e+06	3.45196e+06	4.84983e+06	4.74654e+06	CG15717	FBgn0030451	0.599342	5.11212	0.00589657	0.0240922	0.156218	5.11212	0.388843	0.570888
FBpp0073572	NA	type=polypeptide; loc=X:complement(join(13159266..13159373,13157914..13159197,13157698..13157853)); ID=FBpp0073572; name=Bap60-PA; parent=FBgn0025463,FBtr0073741; dbxref=FlyBase:FBpp0073572,FlyBase_Annotation_IDs:CG4303-PA,GB_protein:AAF48235.1,REFSEQ:NP_511143,GB_protein:AAF48235,UniProt/Swiss-Prot:Q9VYG2,FlyMine:FBpp0073572,modMine:FBpp0073572; MD5=944ec4cd82f6e572c780c0d8889ad8e9; length=515; …	1.31186e+07	1.41945e+07	1.35927e+07	1.41857e+07	1.25598e+07	1.28928e+07	1.52854e+07	1.56111e+07	1.67351e+07	Bap60	FBgn0025463	0.245374	7.19284	0.00717099	0.0276865	0.0403227	7.19284	0.588028	0.734198
FBpp0073588	NA	type=polypeptide; loc=X:join(13297230..13297239,13297307..13297447,13297527..13297651,13297747..13297882,13298706..13298812,13298896..13299573); ID=FBpp0073588; name=CG1622-PA; parent=FBgn0030468,FBtr0073757; dbxref=FlyBase:FBpp0073588,FlyBase_Annotation_IDs:CG1622-PA,GB_protein:AAF48249.1,REFSEQ:NP_572872,GB_protein:AAF48249,UniProt/TrEMBL:Q9VYE9,FlyMine:FBpp0073588,modMine:FBpp0073588; MD5=9416…	1.34183e+07	1.5138e+07	2.24676e+07	1.49859e+07	1.35488e+07	1.68371e+07	1.78641e+07	1.57935e+07	1.91843e+07	CG1622	FBgn0030468	0.107842	7.39981	0.551179	0.661818	-0.0525218	7.39981	0.770785	0.857538
FBpp0073594;FBpp0308757;FBpp0311371;FBpp0308756;FBpp0073595	NA	type=polypeptide; loc=X:13331122..13331706; ID=FBpp0073594; name=Jafrac1-PB; parent=FBgn0040309,FBtr0073763; dbxref=FlyBase:FBpp0073594,FlyBase_Annotation_IDs:CG1633-PB,GB_protein:AAF48254.1,REFSEQ:NP_727689,GB_protein:AAF48254,UniProt/Swiss-Prot:Q9V3P0,FlyMine:FBpp0073594,modMine:FBpp0073594; MD5=d145d0f26fe3adfbc2bf2e4107e1da94; length=194; release=r6.39; species=Dmel; ;type=polypeptide; loc=X:…	2.46559e+07	3.40629e+07	3.41903e+07	3.96064e+07	4.19303e+07	4.25088e+07	5.00329e+07	5.32897e+07	5.24448e+07	Jafrac1	FBgn0040309	0.787269	8.70123	8.61206e-05	0.00213123	0.519547	8.70123	0.00173116	0.0219493
FBpp0073597;FBpp0312198	NA	type=polypeptide; loc=X:join(13338375..13338385,13338452..13339604); ID=FBpp0073597; name=CG15747-PA; parent=FBgn0030474,FBtr0073766; dbxref=FlyBase:FBpp0073597,FlyBase_Annotation_IDs:CG15747-PA,GB_protein:AAF48258.2,REFSEQ:NP_727694,GB_protein:AAF48258,UniProt/TrEMBL:Q9VYE3,FlyMine:FBpp0073597,modMine:FBpp0073597; MD5=1fff3e456499c8d3dda69b21259ce123; length=387; release=r6.39; species=Dmel; ;ty…	1.11558e+07	1.19591e+07	1.04973e+07	1.23892e+07	1.52171e+07	1.36571e+07	1.3697e+07	1.33339e+07	1.36665e+07	CG15747	FBgn0030474	0.304069	7.04092	0.0056036	0.0233939	0.38007	7.04092	0.00141886	0.0196914
FBpp0073600	NA	type=polypeptide; loc=X:join(13370787..13370802,13373863..13374103,13374241..13374385,13377858..13377947,13378013..13378275,13378547..13379370,13379433..13379581); ID=FBpp0073600; name=CG1640-PB; parent=FBgn0030478,FBtr0073769; dbxref=GB_protein:AAF48263.2,FlyBase:FBpp0073600,FlyBase_Annotation_IDs:CG1640-PB,GB_protein:AAF48263.3,REFSEQ:NP_727696,GB_protein:AAF48263,UniProt/TrEMBL:Q9VYD9,FlyMine:…	91185.9	96027.7	91248.4	91919.8	88202.4	26381.4	45243.5	37314.6	31575.4	CG1640	FBgn0030478	-1.27597	-0.708285	0.0105132	0.0353336	-0.545517	-0.708285	0.19982	0.362546
FBpp0073624;FBpp0073626;FBpp0290052;FBpp0073623;FBpp0073625	NA	type=polypeptide; loc=X:complement(13335985..13336377); ID=FBpp0073624; name=RpS15Aa-PA; parent=FBgn0010198,FBtr0073793; dbxref=FlyBase:FBpp0073624,FlyBase_Annotation_IDs:CG2033-PA,GB_protein:AAF48256.1,REFSEQ:NP_727690,GB_protein:AAF48256,UniProt/Swiss-Prot:P48149; MD5=cff801b442d4e4dfa786d71bafa2fb16; length=130; release=r6.39; species=Dmel; ;type=polypeptide; loc=X:complement(13335985..1333637…	1.51073e+08	1.41128e+08	1.56307e+08	1.02889e+08	9.52791e+07	9.73522e+07	1.24788e+08	1.25083e+08	1.32459e+08	RpS15Aa	FBgn0010198	-0.20363	10.3125	0.0058396	0.0239655	-0.514472	10.3125	7.41634e-06	0.000725388
FBpp0073648	NA	type=polypeptide; loc=X:13722354..13726631; ID=FBpp0073648; name=mus101-PA; parent=FBgn0002878,FBtr0073817; dbxref=FlyBase:FBpp0073648,FlyBase_Annotation_IDs:CG11156-PA,GB_protein:AAF48306.1,REFSEQ:NP_524909,GB_protein:AAF48306,UniProt/TrEMBL:Q9VY97,FlyMine:FBpp0073648,modMine:FBpp0073648; MD5=edc3982fb6cd31e43e5fb180c6994612; length=1425; release=r6.39; species=Dmel;	1.08439e+06	1.19116e+06	1.17539e+06	1.03408e+06	1.07519e+06	1.01375e+06	1.04468e+06	1.02711e+06	1.14887e+06	mus101	FBgn0002878	-0.0738933	3.48643	0.381005	0.501335	-0.0560511	3.48643	0.50354	0.669865
FBpp0073650;FBpp0304108	NA	type=polypeptide; loc=X:join(13739980..13740112,13740678..13740892); ID=FBpp0073650; name=CG11151-PA; parent=FBgn0030519,FBtr0073819; dbxref=FlyBase:FBpp0073650,FlyBase_Annotation_IDs:CG11151-PA,GB_protein:AAF48311.1,REFSEQ:NP_572917,GB_protein:AAF48311,UniProt/TrEMBL:Q9VY92,FlyMine:FBpp0073650,modMine:FBpp0073650; MD5=9f32d787b553d978ad3d2aff48b80546; length=115; release=r6.39; species=Dmel; ;ty…	1.9667e+06	2.34025e+06	948201	2.35995e+06	2.51848e+06	3.41031e+06	3.64221e+06	3.34753e+06	1.90292e+06	CG11151	FBgn0030519	0.83087	4.58934	0.0451962	0.100934	0.826307	4.58934	0.0467418	0.142869
FBpp0073651	NA	type=polypeptide; loc=X:join(13757271..13758083,13758150..13758306,13758360..13758544); ID=FBpp0073651; name=Rtc1-PA; parent=FBgn0020909,FBtr0073820; dbxref=FlyBase:FBpp0073651,FlyBase_Annotation_IDs:CG11130-PA,GB_protein:AAF48313.2,REFSEQ:NP_572919,GB_protein:AAF48313,UniProt/Swiss-Prot:P56175,FlyMine:FBpp0073651,modMine:FBpp0073651; MD5=4b8a3d30f7cf545a7588d77f2020c551; length=384; release=r6.3…	2.65376e+06	2.54999e+06	3.21868e+06	2.90091e+06	1.99156e+06	2.69171e+06	3.16707e+06	2.83237e+06	3.59895e+06	Rtc1	FBgn0020909	0.21495	4.85752	0.198875	0.307367	-0.076717	4.85752	0.639369	0.771601
FBpp0073659	NA	type=polypeptide; loc=X:join(13822927..13823087,13823151..13823331,13823411..13824214,13824288..13824916,13825001..13825697); ID=FBpp0073659; name=Nup93-1-PA; parent=FBgn0027537,FBtr0073828; dbxref=FlyBase:FBpp0073659,FlyBase_Annotation_IDs:CG11092-PA,GB_protein:AAF48327.1,REFSEQ:NP_572929,GB_protein:AAF48327,UniProt/Swiss-Prot:Q9XZ06,FlyMine:FBpp0073659,modMine:FBpp0073659; MD5=d134bbe928d030722…	5.44611e+06	6.45513e+06	5.78117e+06	5.14098e+06	5.77334e+06	5.2965e+06	5.65307e+06	5.57284e+06	5.77781e+06	Nup93-1	FBgn0027537	-0.0267344	5.86361	0.747653	0.81382	-0.0361681	5.86361	0.665028	0.793706
FBpp0073669;FBpp0311925	NA	type=polypeptide; loc=X:complement(join(13781810..13781929,13781473..13781733,13781159..13781326,13780177..13780650)); ID=FBpp0073669; name=CtsB-PA; parent=FBgn0030521,FBtr0073838; dbxref=FlyBase:FBpp0073669,FlyBase_Annotation_IDs:CG10992-PA,GB_protein:AAF48317.1,REFSEQ:NP_572920,GB_protein:AAF48317,UniProt/TrEMBL:Q9VY87,FlyMine:FBpp0073669,modMine:FBpp0073669; MD5=c0e863d5d7e8fef2dffe44515c777e0…	1.16931e+06	1.49393e+06	1.45558e+06	1.36605e+06	1.20707e+06	1.22703e+06	1.22542e+06	1.2838e+06	1.67427e+06	CtsB	FBgn0030521	0.0435844	3.78459	0.761844	0.826057	-0.0227842	3.78459	0.874774	0.923797
FBpp0073672	NA	type=polypeptide; loc=X:complement(join(13744284..13744398,13742316..13743734,13742049..13742241,13741656..13741977,13737102..13737806)); ID=FBpp0073672; name=Grip91-PA; parent=FBgn0001612,FBtr0073841; dbxref=FlyBase:FBpp0073672,FlyBase_Annotation_IDs:CG10988-PA,GB_protein:AAF48309.1,REFSEQ:NP_524919,GB_protein:AAF48309,UniProt/Swiss-Prot:Q9XYP8,FlyMine:FBpp0073672,modMine:FBpp0073672; MD5=acff07…	2.51112e+07	2.98535e+07	3.39329e+07	3.66116e+07	3.34767e+07	3.3739e+07	3.59811e+07	4.1041e+07	4.1849e+07	Grip91	FBgn0001612	0.452833	8.46518	0.00209071	0.0126676	0.320596	8.46518	0.0147945	0.0748471
FBpp0073673	NA	type=polypeptide; loc=X:complement(join(13735942..13736040,13734643..13734738,13733707..13733835,13733496..13733636,13733312..13733441,13733085..13733224,13731549..13731622,13730496..13730644,13729760..13730436,13729084..13729693,13728880..13729023,13728685..13728817,13728032..13728614)); ID=FBpp0073673; name=g-PB; parent=FBgn0001087,FBtr0073842; dbxref=FlyBase:FBpp0073673,FlyBase_Annotation_IDs:…	3.39671e+06	3.68888e+06	3.36843e+06	4.05685e+06	3.66082e+06	3.84691e+06	3.83206e+06	3.94452e+06	3.71524e+06	g	FBgn0001087	0.163567	5.26089	0.0640421	0.130382	0.232615	5.26089	0.0147313	0.0748471
FBpp0073678	NA	type=polypeptide; loc=X:complement(join(13667428..13667740,13667196..13667360,13666226..13667136,13664796..13666163)); ID=FBpp0073678; name=DNAlig4-PA; parent=FBgn0030506,FBtr0073847; dbxref=FlyBase:FBpp0073678,FlyBase_Annotation_IDs:CG12176-PA,GB_protein:AAF48298.1,REFSEQ:NP_572907,GB_protein:AAF48298,UniProt/TrEMBL:Q9VYA5,FlyMine:FBpp0073678,modMine:FBpp0073678; MD5=33fd867e90f88c8951acfb0407ab…	356714	272332	389835	333438	294048	446488	348436	344218	400211	DNAlig4	FBgn0030506	0.139755	1.85375	0.460783	0.578513	0.155979	1.85375	0.412404	0.59071
FBpp0073681	NA	type=polypeptide; loc=X:complement(join(13611880..13611965,13611758..13611817,13611311..13611695,13609746..13611242)); ID=FBpp0073681; name=Ndc80-PA; parent=FBgn0030500,FBtr0073850; dbxref=FlyBase:FBpp0073681,FlyBase_Annotation_IDs:CG9938-PA,GB_protein:AAF48292.1,REFSEQ:NP_572902,GB_protein:AAF48292,UniProt/TrEMBL:Q9VYB1,FlyMine:FBpp0073681,modMine:FBpp0073681; MD5=fa0390453a801a3e06c46d49fda6797…	1.04947e+07	1.13758e+07	1.11651e+07	1.15379e+07	1.22819e+07	1.10953e+07	1.14403e+07	1.16481e+07	1.26092e+07	Ndc80	FBgn0030500	0.137472	6.8905	0.0582234	0.121289	0.166571	6.8905	0.0274161	0.103689
FBpp0073717	NA	type=polypeptide; loc=X:join(14201463..14203284,14203441..14203634,14222907..14223961,14224025..14224622); ID=FBpp0073717; name=Prp16-PA; parent=FBgn0026713,FBtr0073900; dbxref=GB_protein:AAF48351.2,FlyBase:FBpp0073717,FlyBase_Annotation_IDs:CG32604-PA,REFSEQ:NP_572947,GB_protein:AAF48351,UniProt/TrEMBL:Q9VY54,FlyMine:FBpp0073717,modMine:FBpp0073717; MD5=ae7dd7f1c5ccef418068f8f5c32cbc95; length=1…	91185.9	96027.7	91248.4	91919.8	88202.4	88520.7	93211.1	90639.6	95147.6	Prp16	FBgn0026713	0.028969	-0.0792843	0.746362	0.81297	0.0353719	-0.0792843	0.693593	0.801711
FBpp0073719	NA	type=polypeptide; loc=X:join(14226340..14226490,14226562..14226717,14226784..14227141,14227197..14227495,14227566..14227852); ID=FBpp0073719; name=mRpL38-PA; parent=FBgn0030552,FBtr0073902; dbxref=FlyBase:FBpp0073719,FlyBase_Annotation_IDs:CG15871-PA,GB_protein:AAF48357.2,REFSEQ:NP_511152,GB_protein:AAF48357,UniProt/TrEMBL:Q9VY48,FlyMine:FBpp0073719,modMine:FBpp0073719; MD5=e5ce23236b208a0a99d30d…	3.34117e+06	3.85281e+06	3.13079e+06	3.86637e+06	3.89528e+06	3.77601e+06	3.23379e+06	3.78807e+06	3.44717e+06	mRpL38	FBgn0030552	0.048991	5.20705	0.628942	0.729033	0.253113	5.20705	0.0281012	0.104561
FBpp0073739	NA	type=polypeptide; loc=X:complement(join(14242378..14242581,14241381..14242313,14241180..14241318,14240852..14241125,14240588..14240784,14240318..14240520)); ID=FBpp0073739; name=mRNA-cap-PA; parent=FBgn0030556,FBtr0073922; dbxref=FlyBase:FBpp0073739,GB_protein:AAF48361.1,FlyBase_Annotation_IDs:CG1810-PA,REFSEQ:NP_572952,GB_protein:AAF48361,UniProt/TrEMBL:Q9VY44,FlyMine:FBpp0073739,modMine:FBpp007…	2.07028e+07	2.15124e+07	2.31032e+07	2.06078e+07	1.90784e+07	2.02038e+07	2.09677e+07	1.93429e+07	2.47142e+07	mRNA-cap	FBgn0030556	0.0134102	7.76406	0.885478	0.918108	-0.0375591	7.76406	0.6882	0.801711
FBpp0073762	NA	type=polypeptide; loc=X:complement(join(14582757..14582893,14582499..14582693,14582184..14582355)); ID=FBpp0073762; name=mRpS25-PA; parent=FBgn0030572,FBtr0073945; dbxref=FlyBase:FBpp0073762,FlyBase_Annotation_IDs:CG14413-PA,GB_protein:AAF48377.1,REFSEQ:NP_511153,GB_protein:AAF48377,UniProt/Swiss-Prot:Q9VY28,FlyMine:FBpp0073762,modMine:FBpp0073762; MD5=383220f5ac9ac0e7e938520087489f62; length=167…	1.41978e+06	2.08111e+06	2.1757e+06	2.09532e+06	1.66488e+06	2.066e+06	2.59932e+06	2.05777e+06	2.2687e+06	mRpS25	FBgn0030572	0.331695	4.38178	0.0907863	0.170141	0.141272	4.38178	0.447834	0.624051
FBpp0073781	NA	type=polypeptide; loc=X:join(15086227..15086298,15086803..15087486,15087553..15087951,15088015..15088248); ID=FBpp0073781; name=Dbct-PA; parent=FBgn0030612,FBtr0073964; dbxref=FlyBase:FBpp0073781,FlyBase_Annotation_IDs:CG5599-PA,GB_protein:AAF48423.1,REFSEQ:NP_573000,GB_protein:AAF48423,UniProt/TrEMBL:Q9VXY3,FlyMine:FBpp0073781,modMine:FBpp0073781; MD5=9a4306132d6f7690e2f99c8069017799; length=462…	6.20666e+06	8.09731e+06	4.45287e+06	6.70559e+06	6.29525e+06	7.3567e+06	9.97704e+06	1.00518e+07	8.38927e+06	Dbct	FBgn0030612	0.663766	6.23358	0.00756146	0.0286554	0.245145	6.23358	0.246754	0.417224
FBpp0073782	NA	type=polypeptide; loc=X:complement(join(15085788..15085790,15085181..15085720)); ID=FBpp0073782; name=CG15027-PA; parent=FBgn0030611,FBtr0073965; dbxref=FlyBase:FBpp0073782,FlyBase_Annotation_IDs:CG15027-PA,GB_protein:AAF48422.2,REFSEQ:NP_572999,GB_protein:AAF48422,UniProt/Swiss-Prot:Q9VXY4,FlyMine:FBpp0073782,modMine:FBpp0073782; MD5=ae3a8e499b1c93da8352502102178152; length=180; release=r6.39; s…	6.54671e+06	8.22101e+06	9.75518e+06	7.75331e+06	9.18223e+06	9.81917e+06	9.07673e+06	1.1334e+07	9.47093e+06	CG15027	FBgn0030611	0.323175	6.52386	0.0640195	0.130382	0.224255	6.52386	0.179615	0.338466
FBpp0073822;FBpp0099689	NA	type=polypeptide; loc=X:join(15319781..15319807,15321154..15321371,15321861..15322827,15322899..15322975,15324071..15325200,15325275..15325525,15325587..15325738,15325816..15325918); ID=FBpp0073822; name=Top1-PA; parent=FBgn0004924,FBtr0074005; dbxref=FlyBase_Annotation_IDs:CG6146-PA,FlyBase:FBpp0073822,GB_protein:AAF48440.1,REFSEQ:NP_511161,GB_protein:AAF48440,UniProt/TrEMBL:Q494M1; MD5=cecbaefb…	1.06199e+08	1.01402e+08	1.04038e+08	8.77362e+07	1.03955e+08	9.15281e+07	7.93411e+07	7.99597e+07	8.93116e+07	Top1	FBgn0004924	-0.301843	9.90884	0.00179969	0.011501	-0.0544609	9.90884	0.453198	0.629391
FBpp0073828	NA	type=polypeptide; loc=X:join(15345406..15345422,15345488..15345763,15346098..15347334,15347476..15348476,15348539..15349682); ID=FBpp0073828; name=Prp5-PA; parent=FBgn0030631,FBtr0074011; dbxref=FlyBase:FBpp0073828,FlyBase_Annotation_IDs:CG6227-PA,GB_protein:AAF48446.1,REFSEQ:NP_573020,GB_protein:AAF48446,UniProt/TrEMBL:Q9VXW2,FlyMine:FBpp0073828,modMine:FBpp0073828; MD5=7ed435ea6c2fa525f6c8b057a…	2.32684e+07	2.23563e+07	2.53325e+07	2.18887e+07	3.03323e+07	2.3223e+07	1.87375e+07	1.99203e+07	1.94129e+07	Prp5	FBgn0030631	-0.261689	7.85802	0.0324625	0.0778039	0.16254	7.85802	0.150629	0.302527
FBpp0073835	NA	type=polypeptide; loc=X:complement(join(15343733..15344491,15343597..15343673,15343007..15343502)); ID=FBpp0073835; name=CG12608-PA; parent=FBgn0030630,FBtr0074018; dbxref=FlyBase:FBpp0073835,FlyBase_Annotation_IDs:CG12608-PA,GB_protein:AAF48445.2,REFSEQ:NP_573019,GB_protein:AAF48445,UniProt/TrEMBL:Q9VXW3,FlyMine:FBpp0073835,modMine:FBpp0073835; MD5=00024c24d3640e0a20c547a0e1f87a1f; length=443; r…	4.31064e+08	4.44397e+08	5.40502e+08	3.99651e+08	5.50382e+08	4.56953e+08	4.2249e+08	4.89322e+08	4.85194e+08	CG12608	FBgn0030630	0.0106543	12.2321	0.931	0.948925	0.072703	12.2321	0.558364	0.713233
FBpp0073836	NA	type=polypeptide; loc=X:complement(join(15341222..15341980,15341086..15341162,15340523..15340991)); ID=FBpp0073836; name=CG9123-PA; parent=FBgn0030629,FBtr0074019; dbxref=FlyBase:FBpp0073836,FlyBase_Annotation_IDs:CG9123-PA,GB_protein:AAF48444.1,REFSEQ:NP_573018,GB_protein:AAF48444,UniProt/TrEMBL:Q9VXW4,FlyMine:FBpp0073836,modMine:FBpp0073836; MD5=0a3ed531bc8aa2142534108d763b79f4; length=434; rel…	2.49314e+06	2.56319e+06	2.67719e+06	2.37271e+06	2.7077e+06	2.39031e+06	3.00171e+06	2.80483e+06	2.88705e+06	CG9123	FBgn0030629	0.194843	4.7713	0.022274	0.0585048	0.0352908	4.7713	0.63533	0.768532
FBpp0073837	NA	type=polypeptide; loc=X:complement(join(15331544..15332942,15331027..15331487)); ID=FBpp0073837; name=CG9114-PA; parent=FBgn0030628,FBtr0074020; dbxref=FlyBase:FBpp0073837,FlyBase_Annotation_IDs:CG9114-PA,GB_protein:AAF48442.1,REFSEQ:NP_573016,GB_protein:AAF48442,UniProt/TrEMBL:Q9VXW5,FlyMine:FBpp0073837,modMine:FBpp0073837; MD5=3263d0db97eb5d494317e23fd74cebf4; length=619; release=r6.39; species…	1.59848e+06	1.8908e+06	1.89976e+06	1.65121e+06	1.6662e+06	1.68229e+06	1.88379e+06	1.97624e+06	2.11978e+06	CG9114	FBgn0030628	0.179206	4.2237	0.076083	0.148268	-0.0167173	4.2237	0.858294	0.914861
FBpp0073844;FBpp0303429	NA	type=polypeptide; loc=X:complement(join(15139252..15139254,15138979..15139114,15138771..15138913)); ID=FBpp0073844; name=RpL37a-PA; parent=FBgn0030616,FBtr0074027; dbxref=FlyBase:FBpp0073844,FlyBase_Annotation_IDs:CG9091-PA,GB_protein:AAF48428.1,REFSEQ:NP_573005,GB_protein:AAF48428,UniProt/Swiss-Prot:Q9VXX8,FlyMine:FBpp0073844,modMine:FBpp0073844; MD5=bb103ea6a7979914c4e2aff8160218f1; length=93; …	1.89888e+08	1.9199e+08	1.87762e+08	1.627e+08	1.40015e+08	1.37564e+08	1.64508e+08	1.59635e+08	1.60187e+08	RpL37a	FBgn0030616	-0.208143	10.7324	0.0138878	0.0426588	-0.288743	10.7324	0.00219731	0.026121
FBpp0073856	NA	type=polypeptide; loc=X:join(15482475..15482537,15483199..15483420,15485122..15485268,15485332..15486441); ID=FBpp0073856; name=CG6340-PB; parent=FBgn0030648,FBtr0074039; dbxref=FlyBase:FBpp0073856,FlyBase_Annotation_IDs:CG6340-PB,GB_protein:AAF48464.1,REFSEQ:NP_573034,GB_protein:AAF48464,UniProt/TrEMBL:Q9VXU3,FlyMine:FBpp0073856,modMine:FBpp0073856; MD5=e7782299a0e4c8f89af0e2f89e573533; length=5…	2.67275e+06	3.41537e+06	2.87319e+06	3.87928e+06	3.61538e+06	3.69782e+06	3.45668e+06	3.81923e+06	4.11536e+06	CG6340	FBgn0030648	0.376966	5.16381	0.00646245	0.0257745	0.415258	5.16381	0.00371479	0.0339926
FBpp0073862	NA	type=polypeptide; loc=X:15578434..15579435; ID=FBpp0073862; name=CG7872-PA; parent=FBgn0030658,FBtr0074046; dbxref=FlyBase:FBpp0073862,FlyBase_Annotation_IDs:CG7872-PA,GB_protein:AAF48476.1,REFSEQ:NP_573044,GB_protein:AAF48476,UniProt/Swiss-Prot:Q9VXT2,FlyMine:FBpp0073862,modMine:FBpp0073862; MD5=92c7f9727b942a2d1faabe6a8d9be4a3; length=333; release=r6.39; species=Dmel;	8.17048e+06	7.72075e+06	8.2167e+06	7.03472e+06	5.65872e+06	6.60008e+06	6.42925e+06	5.88773e+06	6.32921e+06	CG7872	FBgn0030658	-0.345188	6.14006	0.00382186	0.0184274	-0.240285	6.14006	0.0249723	0.0978962
FBpp0073873;FBpp0309269;FBpp0073872	NA	type=polypeptide; loc=X:complement(join(15708314..15708974,15707733..15708238,15707129..15707665,15706933..15707064)); ID=FBpp0073873; name=CG9281-PC; parent=FBgn0030672,FBtr0074057; dbxref=FlyBase:FBpp0073873,FlyBase_Annotation_IDs:CG9281-PC,GB_protein:AAN09361.1,REFSEQ:NP_727881,GB_protein:AAN09361,UniProt/TrEMBL:Q9VXR5,FlyMine:FBpp0073873,modMine:FBpp0073873; MD5=03dc60d55cadc7ff3582fe4ab8b843…	3.78225e+07	3.91867e+07	4.2128e+07	3.61266e+07	4.00217e+07	4.04871e+07	4.09239e+07	3.94661e+07	4.20579e+07	CG9281	FBgn0030672	0.0664815	8.68	0.354344	0.476947	0.0559041	8.68	0.433095	0.610432
FBpp0073887;FBpp0309306	NA	type=polypeptide; loc=X:complement(join(15573287..15574498,15572510..15573232,15572317..15572445)); ID=FBpp0073887; name=CG9213-PA; parent=FBgn0030655,FBtr0074071; dbxref=FlyBase:FBpp0073887,FlyBase_Annotation_IDs:CG9213-PA,GB_protein:AAF48473.2,REFSEQ:NP_788910,GB_protein:AAF48473,UniProt/Swiss-Prot:Q9VXT5,FlyMine:FBpp0073887,modMine:FBpp0073887; MD5=2dbdc680b0182c426cac39f93395da2c; length=687;…	7.26182e+06	7.02807e+06	7.04308e+06	7.16771e+06	7.98672e+06	7.67415e+06	7.25235e+06	7.303e+06	6.51948e+06	CG9213	FBgn0030655	0.00658713	6.22239	0.928604	0.947047	0.183449	6.22239	0.0293543	0.105946
FBpp0073891	NA	type=polypeptide; loc=X:complement(join(15471920..15472039,15471376..15471864,15470649..15471266,15470089..15470588,15468514..15470021,15468406..15468449)); ID=FBpp0073891; name=Grip128-PB; parent=FBgn0026433,FBtr0074075; dbxref=FlyBase_Annotation_IDs:CG9201-PB,FlyBase:FBpp0073891,GB_protein:AAF48460.2,REFSEQ:NP_573030,GB_protein:AAF48460,UniProt/TrEMBL:Q9VXU8,FlyMine:FBpp0073891,modMine:FBpp0073…	1.01403e+06	1.12756e+06	1.22958e+06	1.38759e+06	1.33933e+06	1.27096e+06	1.21523e+06	1.43194e+06	1.33656e+06	Grip128	FBgn0026433	0.268031	3.69447	0.021179	0.056665	0.336494	3.69447	0.00665441	0.0461762
FBpp0073902	NA	type=polypeptide; loc=X:join(15746771..15746907,15747308..15748772); ID=FBpp0073902; name=CCT6-PA; parent=FBgn0027329,FBtr0074086; dbxref=FlyBase:FBpp0073902,FlyBase_Annotation_IDs:CG8231-PA,GB_protein:AAF48503.1,REFSEQ:NP_573066,GB_protein:AAF48503,UniProt/TrEMBL:Q9VXQ5,FlyMine:FBpp0073902,modMine:FBpp0073902; MD5=bf1bdbb9f23081efbcddee7a5d40b156; length=533; release=r6.39; species=Dmel;	975500	996342	792024	881528	789340	887592	1.18247e+06	902774	919862	CCT6	FBgn0027329	0.143455	3.24467	0.336567	0.459036	-0.0189143	3.24467	0.897829	0.934525
FBpp0073906	NA	type=polypeptide; loc=X:join(15761334..15761371,15761431..15761536,15761598..15762121,15762175..15762595); ID=FBpp0073906; name=mRpL3-PA; parent=FBgn0030686,FBtr0074090; dbxref=FlyBase:FBpp0073906,FlyBase_Annotation_IDs:CG8288-PA,GB_protein:AAF48508.2,REFSEQ:NP_511166,GB_protein:AAF48508,UniProt/TrEMBL:Q9VXQ0,FlyMine:FBpp0073906,modMine:FBpp0073906; MD5=655d3fcb00024240697e7ca8a4d48c62; length=36…	4.66862e+06	3.45957e+06	3.63874e+06	3.34207e+06	3.66389e+06	3.6093e+06	3.64236e+06	3.64134e+06	3.85878e+06	mRpL3	FBgn0030686	-0.0407015	5.25793	0.71108	0.797684	-0.0504537	5.25793	0.647998	0.778613
FBpp0073922;FBpp0304864	NA	type=polypeptide; loc=X:15868336..15869334; ID=FBpp0073922; name=Gapdh2-PA; parent=FBgn0001092,FBtr0074112; dbxref=FlyBase:FBpp0073922,FlyBase_Annotation_IDs:CG8893-PA,GB_protein:AAF48531.1,REFSEQ:NP_542445,GB_protein:AAF48531,UniProt/Swiss-Prot:P07487,FlyMine:FBpp0073922,modMine:FBpp0073922; MD5=77b41327d5747c180ed8cfa6963ebaf8; length=332; release=r6.39; species=Dmel; ;type=polypeptide; loc=X:1…	1.44636e+06	1.74125e+06	1.22172e+06	1.19275e+06	972169	1.24228e+06	1.67434e+06	1.51184e+06	1.35132e+06	Gapdh2	FBgn0001092	0.077667	3.80259	0.639029	0.739057	-0.278079	3.80259	0.123349	0.265575
FBpp0073937;FBpp0309613	NA	type=polypeptide; loc=X:join(15945056..15945328,15945397..15945603); ID=FBpp0073937; name=Rrp47-PA; parent=FBgn0030711,FBtr0074132; dbxref=FlyBase:FBpp0073937,FlyBase_Annotation_IDs:CG8928-PA,GB_protein:AAF48545.1,REFSEQ:NP_573092,GB_protein:AAF48545,UniProt/TrEMBL:Q9VXL4,FlyMine:FBpp0073937,modMine:FBpp0073937; MD5=2ff49b7d24b8d9793823ec85ae9f59a8; length=159; release=r6.39; species=Dmel; ;type=…	8.62063e+07	8.35598e+07	8.8977e+07	7.78782e+07	9.1901e+07	7.61704e+07	7.88282e+07	7.88255e+07	9.12333e+07	Rrp47	FBgn0030711	-0.0330329	9.75109	0.679176	0.77244	0.00926196	9.75109	0.907301	0.939862
FBpp0073943	NA	type=polypeptide; loc=X:join(15997124..15998984,15999046..15999638); ID=FBpp0073943; name=CG8939-PA; parent=FBgn0030720,FBtr0074138; dbxref=FlyBase:FBpp0073943,FlyBase_Annotation_IDs:CG8939-PA,GB_protein:AAF48557.1,REFSEQ:NP_573099,GB_protein:AAF48557,UniProt/TrEMBL:Q9VXK5,FlyMine:FBpp0073943,modMine:FBpp0073943; MD5=c150e2baa3e928286bbd98dd739084c6; length=817; release=r6.39; species=Dmel;	1.89751e+07	1.86482e+07	1.91554e+07	1.61186e+07	1.78089e+07	1.78591e+07	1.82171e+07	1.86149e+07	1.86122e+07	CG8939	FBgn0030720	-0.00832391	7.5528	0.892345	0.921507	-0.047397	7.5528	0.448829	0.625013
FBpp0073955	NA	type=polypeptide; loc=X:complement(join(15938758..15939100,15937591..15937754,15936799..15937031,15936319..15936434,15936076..15936248,15935417..15936008,15935251..15935342)); ID=FBpp0073955; name=Stim-PA; parent=FBgn0045073,FBtr0074159; dbxref=FlyBase:FBpp0073955,FlyBase_Annotation_IDs:CG9126-PA,GB_protein:AAF48542.2,REFSEQ:NP_523357,GB_protein:AAF48542,UniProt/Swiss-Prot:P83094,FlyMine:FBpp0073…	4.5958e+07	4.88325e+07	4.79601e+07	5.04963e+07	5.6444e+07	5.09922e+07	5.77227e+07	5.93762e+07	6.59254e+07	Stim	FBgn0045073	0.382664	9.10572	0.000270555	0.00380629	0.231469	9.10572	0.00722015	0.0483068
FBpp0073966;FBpp0073967;FBpp0308531;FBpp0111710;FBpp0111709;FBpp0089398;FBpp0089397	NA	type=polypeptide; loc=X:complement(join(15834123..15834164,15833492..15833699,15828952..15833253,15828716..15828882,15828563..15828649,15828272..15828502)); ID=FBpp0073966; name=Chc-PA; parent=FBgn0000319,FBtr0074179; dbxref=FlyBase:FBpp0073966,FlyBase_Annotation_IDs:CG9012-PA,GB_protein:AAF48522.1,REFSEQ:NP_477042,GB_protein:AAF48522,UniProt/Swiss-Prot:P29742,FlyMine:FBpp0073966,modMine:FBpp0073…	5.82655e+06	6.77629e+06	6.89781e+06	7.05224e+06	5.88596e+06	6.8743e+06	7.9376e+06	8.01096e+06	8.33317e+06	Chc	FBgn0000319	0.346189	6.17738	0.00577678	0.0238263	0.109067	6.17738	0.293756	0.470284
FBpp0073996	NA	type=polypeptide; loc=X:join(16288951..16288957,16289027..16289158,16289226..16289322,16291057..16291091,16291941..16292110,16292195..16292643,16292886..16293195); ID=FBpp0073996; name=caz-PB; parent=FBgn0285954,FBtr0074217; dbxref=FlyBase:FBpp0073996,FlyBase_Annotation_IDs:CG3606-PB,GB_protein:AAN09389.1,REFSEQ:NP_523365,GB_protein:AAN09389,UniProt/Swiss-Prot:Q27294,FlyMine:FBpp0073996,modMine:F…	1.15981e+07	1.03219e+07	1.01784e+07	1.46141e+07	1.28622e+07	1.51894e+07	1.79407e+07	1.96819e+07	1.89662e+07	caz	FBgn0285954	0.845466	7.1934	4.88169e-06	0.000427482	0.496185	7.1934	0.000352414	0.00965146
FBpp0074009	NA	type=polypeptide; loc=X:join(16350586..16351890,16352249..16352729,16352795..16353648,16353716..16354786); ID=FBpp0074009; name=sl-PA; parent=FBgn0003416,FBtr0074230; dbxref=GB_protein:AAF48595.2,GB_protein:AAF48595.3,FlyBase:FBpp0074009,FlyBase_Annotation_IDs:CG4200-PA,REFSEQ:NP_476726,GB_protein:AAF48595,UniProt/TrEMBL:Q9VXH3,FlyMine:FBpp0074009,modMine:FBpp0074009; MD5=575b894eba6e6b37e145718b…	2.78105e+06	2.96955e+06	3.32207e+06	3.00245e+06	3.09957e+06	2.99918e+06	2.91977e+06	2.84216e+06	2.95754e+06	sl	FBgn0003416	-0.0276968	4.94433	0.71823	0.804051	0.0950719	4.94433	0.231233	0.396374
FBpp0074017	NA	type=polypeptide; loc=X:complement(join(16320079..16320336,16318182..16318607)); ID=FBpp0074017; name=Cyp1-PA; parent=FBgn0004432,FBtr0074238; dbxref=GB_protein:AAF48589.1,FlyBase:FBpp0074017,FlyBase_Annotation_IDs:CG9916-PA,GB_protein:AAF48589.2,REFSEQ:NP_523366,GB_protein:AAF48589,UniProt/Swiss-Prot:P25007,FlyMine:FBpp0074017,modMine:FBpp0074017; MD5=57b8ab74b3c125f25f28fc1df27fe914; length=227…	2.65275e+06	3.01968e+06	2.14821e+06	2.80727e+06	2.59896e+06	2.58731e+06	2.96644e+06	2.37026e+06	1.95109e+06	Cyp1	FBgn0004432	-0.0824808	4.71363	0.637878	0.738142	0.132327	4.71363	0.450653	0.626704
FBpp0074021;FBpp0074020;FBpp0074022	NA	type=polypeptide; loc=X:complement(join(16296310..16296366,16296047..16296131,16295223..16295314,16294725..16295118,16294388..16294654,16294115..16294313,16293896..16294040)); ID=FBpp0074021; name=CG9911-PB; parent=FBgn0030734,FBtr0074242; dbxref=FlyBase:FBpp0074021,FlyBase_Annotation_IDs:CG9911-PB,GB_protein:AAN09390.1,REFSEQ:NP_727947,GB_protein:AAN09390,UniProt/TrEMBL:Q95TL8; MD5=692abe1ec1058…	4.6235e+06	6.33576e+06	4.24987e+06	5.65749e+06	5.4691e+06	5.58045e+06	6.6663e+06	6.955e+06	5.99826e+06	CG9911	FBgn0030734	0.41333	5.86803	0.0170417	0.0494596	0.245053	5.86803	0.121226	0.26311
FBpp0074060	NA	type=polypeptide; loc=X:join(16611192..16612362,16612434..16612705,16613538..16614014); ID=FBpp0074060; name=mbt-PA; parent=FBgn0025743,FBtr0074285; dbxref=FlyBase:FBpp0074060,FlyBase_Annotation_IDs:CG18582-PA,GB_protein:AAF48629.2,REFSEQ:NP_523375,GB_protein:AAF48629,UniProt/Swiss-Prot:Q9VXE5,FlyMine:FBpp0074060,modMine:FBpp0074060; MD5=b3411b0dd63d68cbc02bd5de7c02f8df; length=639; release=r6.39…	91185.9	78957.7	71284.5	143406	168029	154405	189721	188054	33422.2	mbt	FBgn0025743	0.430712	0.17676	0.466723	0.584899	1.03967	0.17676	0.096213	0.225853
FBpp0074065	NA	type=polypeptide; loc=X:complement(join(16593352..16593366,16593160..16593274,16592944..16593083,16589627..16592746,16589340..16589552)); ID=FBpp0074065; name=SMC3-PA; parent=FBgn0015615,FBtr0074290; dbxref=FlyBase:FBpp0074065,GB_protein:AAF48625.2,FlyBase_Annotation_IDs:CG9802-PA,REFSEQ:NP_523374,GB_protein:AAF48625,UniProt/TrEMBL:Q9VXE9,FlyMine:FBpp0074065,modMine:FBpp0074065; MD5=00f274dc557d4…	9.32385e+06	1.00105e+07	8.71069e+06	9.38349e+06	9.28886e+06	9.85521e+06	8.68675e+06	9.14728e+06	8.68913e+06	SMC3	FBgn0015615	-0.0523904	6.57178	0.514304	0.631052	0.113453	6.57178	0.173835	0.331837
FBpp0074080;FBpp0309276	NA	type=polypeptide; loc=X:complement(join(16391292..16391354,16390463..16391175,16389946..16390392,16389396..16389877,16389296..16389327)); ID=FBpp0074080; name=TH1-PA; parent=FBgn0010416,FBtr0074305; dbxref=FlyBase:FBpp0074080,FlyBase_Annotation_IDs:CG9984-PA,GB_protein:AAF48603.1,REFSEQ:NP_573123,GB_protein:AAF48603,UniProt/Swiss-Prot:Q24134,FlyMine:FBpp0074080,modMine:FBpp0074080; MD5=90a19c8f6e…	1.16801e+06	904969	834327	962051	969989	836829	866774	763188	968863	TH1	FBgn0010416	-0.127231	3.23568	0.383352	0.502813	0.0289773	3.23568	0.838565	0.900372
FBpp0074087;FBpp0074088;FBpp0311350;FBpp0074086;FBpp0309135	NA	type=polypeptide; loc=X:join(16638233..16638303,16638406..16638805); ID=FBpp0074087; name=RpS19a-PB; parent=FBgn0010412,FBtr0074312; dbxref=FlyBase:FBpp0074087,FlyBase_Annotation_IDs:CG4464-PB,REFSEQ:NP_727992,GB_protein:AAN09412,UniProt/Swiss-Prot:P39018,FlyMine:FBpp0074087,modMine:FBpp0074087; MD5=3c25226b523535b66e41a44b0ea5ba1a; length=156; release=r6.39; species=Dmel; ;type=polypeptide; loc=…	2.62263e+08	2.31099e+08	2.12474e+08	1.69296e+08	1.76467e+08	1.59628e+08	1.82363e+08	1.83789e+08	1.90928e+08	RpS19a	FBgn0010412	-0.310294	10.9682	0.00278856	0.0153147	-0.39068	10.9682	0.000615151	0.0134417
FBpp0074151;FBpp0111906	NA	type=polypeptide; loc=X:complement(join(16640306..16640337,16640093..16640240,16639980..16640030)); ID=FBpp0074151; name=SNRPG-PA; parent=FBgn0261791,FBtr0074377; dbxref=FlyBase_Annotation_IDs:CG9742-PA,FlyBase:FBpp0074151,REFSEQ:NP_573139,GB_protein:AAF48634,UniProt/Swiss-Prot:Q9VXE0; MD5=d6c2603fdbf350b91232a5031a135ed1; length=76; release=r6.39; species=Dmel; ;type=polypeptide; loc=X:complemen…	6.52102e+07	6.04705e+07	6.16558e+07	5.58589e+07	6.33827e+07	5.7497e+07	5.84089e+07	5.55385e+07	5.89921e+07	SNRPG	FBgn0261791	-0.0891498	9.26372	0.171029	0.274448	0.00160644	9.26372	0.979222	0.986733
FBpp0074160	NA	type=polypeptide; loc=X:join(17124903..17125017,17126001..17126085,17126302..17127901,17127999..17128174,17128238..17128917,17129150..17129285,17130964..17131159,17134225..17134670,17134745..17134877,17134945..17135121); ID=FBpp0074160; name=CG5004-PA; parent=FBgn0260748,FBtr0074386; dbxref=FlyBase:FBpp0074160,FlyBase_Annotation_IDs:CG5004-PA,GB_protein:AAF48698.1,REFSEQ:NP_573195,GB_protein:AAF4…	1.79896e+06	1.9365e+06	2.01199e+06	2.26961e+06	2.56362e+06	2.41579e+06	1.94261e+06	1.78502e+06	2.03862e+06	CG5004	FBgn0260748	0.0302145	4.4161	0.725479	0.810296	0.421651	4.4161	0.000555724	0.0122737
FBpp0074180;FBpp0311353;FBpp0309957;FBpp0309958	NA	type=polypeptide; loc=X:complement(join(17146798..17147199,17145016..17145132,17144618..17144716,17143703..17143771)); ID=FBpp0074180; name=RpS5a-PA; parent=FBgn0002590,FBtr0074406; dbxref=FlyBase:FBpp0074180,FlyBase_Annotation_IDs:CG8922-PA,GB_protein:AAF48700.1,REFSEQ:NP_523382,GB_protein:AAF48700,UniProt/Swiss-Prot:Q24186,FlyMine:FBpp0074180,modMine:FBpp0074180; MD5=353104e218fcc6d4b660d1bd470…	6.99996e+07	6.15428e+07	6.44128e+07	4.77422e+07	3.97685e+07	4.28658e+07	4.7433e+07	4.52256e+07	5.10201e+07	RpS5a	FBgn0002590	-0.421438	9.04838	0.000669322	0.00651558	-0.502972	9.04838	0.000187668	0.00719534
FBpp0074214	NA	type=polypeptide; loc=X:complement(join(17421983..17422042,17419936..17421923,17419448..17419875,17414970..17415159,17414381..17414642)); ID=FBpp0074214; name=CG8611-PB; parent=FBgn0027602,FBtr0074440; dbxref=FlyBase:FBpp0074214,FlyBase_Annotation_IDs:CG8611-PB,GB_protein:AAO41693.1,REFSEQ:NP_788922,GB_protein:AAO41693,UniProt/Swiss-Prot:Q86B47,FlyMine:FBpp0074214,modMine:FBpp0074214; MD5=6c4c6cb…	7.48365e+06	7.12559e+06	7.33123e+06	6.14527e+06	6.42596e+06	6.11492e+06	6.73991e+06	6.39049e+06	6.46313e+06	CG8611	FBgn0027602	-0.137367	6.10538	0.0340439	0.0808395	-0.144735	6.10538	0.0275978	0.103689
FBpp0074227	NA	type=polypeptide; loc=X:join(17636368..17636754,17636831..17638924); ID=FBpp0074227; name=CG5800-PA; parent=FBgn0030855,FBtr0074453; dbxref=FlyBase:FBpp0074227,FlyBase_Annotation_IDs:CG5800-PA,GB_protein:AAF48747.2,REFSEQ:NP_573230,GB_protein:AAF48747,UniProt/TrEMBL:Q9VX34,FlyMine:FBpp0074227,modMine:FBpp0074227; MD5=2380ec9d0f567e28cdb076e5ca4a64fa; length=826; release=r6.39; species=Dmel;	5.23449e+06	4.57534e+06	4.31915e+06	4.36353e+06	4.47498e+06	4.25905e+06	4.14391e+06	4.0363e+06	4.24259e+06	CG5800	FBgn0030855	-0.155136	5.50228	0.0788951	0.152055	-0.0178457	5.50228	0.824601	0.892189
FBpp0074228	NA	type=polypeptide; loc=X:join(17661184..17667232,17667301..17667497,17667570..17667738,17668276..17668382,17668497..17668663,17668751..17668937); ID=FBpp0074228; name=beta-Spec-PA; parent=FBgn0250788,FBtr0074454; dbxref=FlyBase:FBpp0074228,FlyBase_Annotation_IDs:CG5870-PA,GB_protein:AAF48751.1,REFSEQ:NP_523388,GB_protein:AAF48751,UniProt/Swiss-Prot:Q00963,FlyMine:FBpp0074228,modMine:FBpp0074228; M…	1.88243e+07	2.13332e+07	2.12926e+07	2.06473e+07	2.27608e+07	2.18788e+07	2.19289e+07	2.23533e+07	2.45148e+07	beta-Spec	FBgn0250788	0.189668	7.80482	0.030701	0.0743631	0.175655	7.80482	0.0420718	0.135235
FBpp0074237	NA	type=polypeptide; loc=X:join(17842259..17842409,17842474..17843159); ID=FBpp0074237; name=Taf9-PA; parent=FBgn0000617,FBtr0074463; dbxref=GB_protein:AAF48767.2,GB_protein:AAF48767.3,FlyBase:FBpp0074237,FlyBase_Annotation_IDs:CG6474-PA,REFSEQ:NP_523391,GB_protein:AAF48767,UniProt/Swiss-Prot:Q27272,FlyMine:FBpp0074237,modMine:FBpp0074237; MD5=361b5890aedeb59d27f85e798cb4d250; length=278; release=r6…	1.16207e+07	1.05399e+07	9.87299e+06	1.00211e+07	1.16706e+07	1.01205e+07	9.46452e+06	1.02079e+07	9.93987e+06	Taf9	FBgn0000617	-0.0847824	6.73969	0.321802	0.443611	0.0769203	6.73969	0.365019	0.545669
FBpp0074246	NA	type=polypeptide; loc=X:complement(join(17844513..17844619,17843569..17844436,17843420..17843506)); ID=FBpp0074246; name=CG8142-PA; parent=FBgn0030871,FBtr0074472; dbxref=FlyBase:FBpp0074246,FlyBase_Annotation_IDs:CG8142-PA,GB_protein:AAF48768.2,REFSEQ:NP_573245,GB_protein:AAF48768,UniProt/TrEMBL:Q9VX15,FlyMine:FBpp0074246,modMine:FBpp0074246; MD5=969741f5a5f0fc8f14524ff96780d571; length=353; rel…	3.72818e+07	3.86485e+07	4.24556e+07	3.56586e+07	3.57272e+07	3.44693e+07	3.24131e+07	3.59149e+07	3.66908e+07	CG8142	FBgn0030871	-0.146789	8.55626	0.0540547	0.115175	-0.0724679	8.55626	0.303702	0.480795
FBpp0074258	NA	type=polypeptide; loc=X:complement(join(17635342..17635926,17634574..17634977,17634332..17634353)); ID=FBpp0074258; name=CG8289-PA; parent=FBgn0030854,FBtr0074484; dbxref=FlyBase:FBpp0074258,FlyBase_Annotation_IDs:CG8289-PA,GB_protein:AAF48746.1,REFSEQ:NP_573229,GB_protein:AAF48746,UniProt/TrEMBL:Q9VX35,FlyMine:FBpp0074258,modMine:FBpp0074258; MD5=4733706f796013b91c5a11288602ca92; length=336; rel…	1.95284e+07	2.02324e+07	1.86738e+07	1.86959e+07	1.72796e+07	2.05035e+07	2.63049e+07	2.88698e+07	2.76494e+07	CG8289	FBgn0030854	0.52899	7.80016	0.000148136	0.00292569	0.0349883	7.80016	0.694227	0.801964
FBpp0074260	NA	type=polypeptide; loc=X:complement(join(17629341..17629423,17628356..17629271)); ID=FBpp0074260; name=CG8326-PA; parent=FBgn0030851,FBtr0074486; dbxref=FlyBase:FBpp0074260,FlyBase_Annotation_IDs:CG8326-PA,GB_protein:AAF48743.1,REFSEQ:NP_573226,GB_protein:AAF48743,UniProt/TrEMBL:Q9VX38,FlyMine:FBpp0074260,modMine:FBpp0074260; MD5=2a0cfcbdded83d049bd4cd405b56140c; length=332; release=r6.39; species…	6.11137e+06	6.0255e+06	6.16838e+06	5.35866e+06	6.18079e+06	5.49735e+06	5.72082e+06	5.66868e+06	5.38025e+06	CG8326	FBgn0030851	-0.100931	5.8982	0.159868	0.26061	-0.0192243	5.8982	0.777206	0.862184
FBpp0074267;FBpp0306150	NA	type=polypeptide; loc=X:join(17861164..17861679,17861838..17862200,17862274..17862624); ID=FBpp0074267; name=CG6769-PA; parent=FBgn0030878,FBtr0074493; dbxref=FlyBase:FBpp0074267,FlyBase_Annotation_IDs:CG6769-PA,GB_protein:AAF48775.1,REFSEQ:NP_573252,GB_protein:AAF48775,UniProt/TrEMBL:Q9VX08,FlyMine:FBpp0074267,modMine:FBpp0074267; MD5=e516d7d80525e050e3c04ba811ed1db3; length=409; release=r6.39; …	6.43031e+06	7.00943e+06	6.87192e+06	6.26356e+06	6.04606e+06	6.57064e+06	6.10418e+06	6.81384e+06	6.76316e+06	CG6769	FBgn0030878	-0.0201901	6.07454	0.797048	0.852953	-0.0185323	6.07454	0.81374	0.886696
FBpp0074285	NA	type=polypeptide; loc=X:join(18091382..18091390,18091952..18092710); ID=FBpp0074285; name=scu-PA; parent=FBgn0021765,FBtr0074511; dbxref=FlyBase:FBpp0074285,FlyBase_Annotation_IDs:CG7113-PA,GB_protein:AAF48797.1,REFSEQ:NP_523396,GB_protein:AAF48797,UniProt/Swiss-Prot:O18404,FlyMine:FBpp0074285,modMine:FBpp0074285; MD5=d03401683704e83d48b03dcb4ad6ae15; length=255; release=r6.39; species=Dmel;	5.71105e+07	6.39828e+07	5.7737e+07	6.33622e+07	6.60605e+07	5.91638e+07	5.98452e+07	6.18424e+07	6.15035e+07	scu	FBgn0021765	0.0626035	9.30021	0.367465	0.487982	0.164213	9.30021	0.0339342	0.115975
FBpp0074288	NA	type=polypeptide; loc=X:join(18102060..18102207,18102268..18102702,18102758..18102886,18102944..18103218); ID=FBpp0074288; name=Taf8-PA; parent=FBgn0022724,FBtr0074514; dbxref=FlyBase:FBpp0074288,FlyBase_Annotation_IDs:CG7128-PA,GB_protein:AAF48800.1,REFSEQ:NP_523397,GB_protein:AAF48800,UniProt/Swiss-Prot:Q9VWY6,FlyMine:FBpp0074288,modMine:FBpp0074288; MD5=096f049432c766a9a34d5d18532a5f8e; length…	6.73296e+07	6.46185e+07	6.45434e+07	5.20794e+07	6.19829e+07	5.27375e+07	4.80939e+07	4.81395e+07	4.97907e+07	Taf8	FBgn0022724	-0.402176	9.17691	0.000159401	0.0030298	-0.153602	9.17691	0.0434854	0.137178
FBpp0074318	NA	type=polypeptide; loc=X:complement(join(17860722..17860726,17860068..17860653,17858770..17860002)); ID=FBpp0074318; name=Arp8-PA; parent=FBgn0030877,FBtr0074544; dbxref=FlyBase:FBpp0074318,FlyBase_Annotation_IDs:CG7846-PA,GB_protein:AAF48774.1,REFSEQ:NP_573251,GB_protein:AAF48774,UniProt/Swiss-Prot:Q9VX09,FlyMine:FBpp0074318,modMine:FBpp0074318; MD5=57cb70d0e1b41207c4a0c00a6cb66485; length=607; r…	2.87857e+06	2.97236e+06	3.00652e+06	3.12587e+06	3.26185e+06	3.43597e+06	3.07438e+06	2.52468e+06	3.3629e+06	Arp8	FBgn0030877	0.033271	4.98031	0.756645	0.821431	0.235215	4.98031	0.0483217	0.146175
FBpp0074329	NA	type=polypeptide; loc=X:join(18372133..18372432,18373034..18373213,18373287..18373455,18375843..18376051); ID=FBpp0074329; name=CrebB-PF; parent=FBgn0265784,FBtr0074557; dbxref=GB_protein:AAN09464.2,GB_protein:AAN09464.1,FlyBase:FBpp0074329,FlyBase_Annotation_IDs:CG6103-PF,FlyBase_Annotation_IDs:CG6103-PC,REFSEQ:NP_996504,GB_protein:AAN09464,FlyMine:FBpp0074329,modMine:FBpp0074329; MD5=67ae78d113…	1.42196e+07	1.49755e+07	1.27877e+07	1.57361e+07	1.7057e+07	1.64795e+07	1.64391e+07	1.6776e+07	1.80242e+07	CrebB	FBgn0265784	0.315595	7.34469	0.00269457	0.014999	0.320425	7.34469	0.00246513	0.0277093
FBpp0074330	NA	type=polypeptide; loc=X:join(18380188..18380930,18380991..18381099,18381162..18381233); ID=FBpp0074330; name=CG6179-PA; parent=FBgn0030915,FBtr0074558; dbxref=FlyBase:FBpp0074330,FlyBase_Annotation_IDs:CG6179-PA,GB_protein:AAF48829.1,REFSEQ:NP_573288,GB_protein:AAF48829,UniProt/Swiss-Prot:Q9VWV8,FlyMine:FBpp0074330,modMine:FBpp0074330; MD5=9d5eb67c31c7290697153dacd872097c; length=307; release=r6.…	9.44291e+06	1.07169e+07	9.76151e+06	9.95716e+06	1.18739e+07	1.09417e+07	1.2062e+07	1.18436e+07	1.25037e+07	CG6179	FBgn0030915	0.311056	6.82101	0.00368076	0.0179995	0.21689	6.82101	0.0247502	0.0977054
FBpp0074348	NA	type=polypeptide; loc=X:complement(join(18383463..18385093,18382603..18383258,18382382..18382543,18382040..18382313,18381864..18381969,18381708..18381773)); ID=FBpp0074348; name=betaCOP-PA; parent=FBgn0008635,FBtr0074576; dbxref=FlyBase:FBpp0074348,FlyBase_Annotation_IDs:CG6223-PA,GB_protein:AAF48830.2,REFSEQ:NP_523400,GB_protein:AAF48830,UniProt/Swiss-Prot:P45437,FlyMine:FBpp0074348,modMine:FBpp…	8.24672e+06	1.06929e+07	1.1071e+07	1.04162e+07	1.11822e+07	1.14283e+07	1.27406e+07	1.2834e+07	1.44672e+07	betaCOP	FBgn0008635	0.451749	6.86872	0.00286157	0.0156321	0.236021	6.86872	0.0658836	0.179714
FBpp0074386	NA	type=polypeptide; loc=X:complement(join(18650153..18650270,18649533..18650092)); ID=FBpp0074386; name=Hou-PA; parent=FBgn0030944,FBtr0074615; dbxref=FlyBase:FBpp0074386,FlyBase_Annotation_IDs:CG6617-PA,GB_protein:AAF48867.1,REFSEQ:NP_573315,GB_protein:AAF48867,UniProt/TrEMBL:Q9VWS1,FlyMine:FBpp0074386,modMine:FBpp0074386; MD5=88ffe799c7c2bd48b1ba236073ecac86; length=225; release=r6.39; species=Dm…	1.45615e+07	1.92326e+07	1.88285e+07	1.80348e+07	2.03938e+07	1.83651e+07	2.08921e+07	2.13637e+07	2.32606e+07	Hou	FBgn0030944	0.351872	7.63654	0.00916608	0.0324903	0.206175	7.63654	0.0863988	0.214027
FBpp0074396;FBpp0074395;FBpp0311917	NA	type=polypeptide; loc=X:complement(join(18499232..18499436,18497945..18498421,18496409..18497502)); ID=FBpp0074396; name=Pgant7-PB; parent=FBgn0030930,FBtr0074625; dbxref=FlyBase:FBpp0074396,FlyBase_Annotation_IDs:CG6394-PB,GB_protein:AAN09470.1,REFSEQ:NP_728178,GB_protein:AAN09470,UniProt/Swiss-Prot:Q8MV48,FlyMine:FBpp0074396,modMine:FBpp0074396; MD5=5690ecae00de0a4707a2ff4c88b3fbff; length=591;…	8.6987e+06	9.84003e+06	1.08219e+07	9.56656e+06	8.71952e+06	9.98019e+06	1.1833e+07	1.14168e+07	1.19929e+07	Pgant7	FBgn0030930	0.294823	6.7244	0.0102324	0.0347394	0.0352266	6.7244	0.712228	0.810908
FBpp0074414	NA	type=polypeptide; loc=X:join(18858295..18858316,18858379..18858432,18858489..18859641,18859699..18859954); ID=FBpp0074414; name=Usp39-PA; parent=FBgn0030969,FBtr0074643; dbxref=FlyBase:FBpp0074414,FlyBase_Annotation_IDs:CG7288-PA,GB_protein:AAF48897.2,REFSEQ:NP_573334,GB_protein:AAF48897,UniProt/TrEMBL:Q9VWP1,FlyMine:FBpp0074414,modMine:FBpp0074414; MD5=29faa2047da6ac821185af964fdbbc7c; length=49…	2.62643e+06	2.76602e+06	3.08932e+06	2.45838e+06	2.93048e+06	2.66823e+06	2.62337e+06	2.63748e+06	2.99262e+06	Usp39	FBgn0030969	-0.0127467	4.8251	0.892301	0.921507	0.0124582	4.8251	0.894931	0.933564
FBpp0074423	NA	type=polypeptide; loc=X:complement(join(18892759..18893452,18892043..18892685,18890741..18891860,18890067..18890481,18889293..18889873)); ID=FBpp0074423; name=Flacc-PA; parent=FBgn0030974,FBtr0074652; dbxref=FlyBase:FBpp0074423,FlyBase_Annotation_IDs:CG7358-PA,GB_protein:AAF48904.1,REFSEQ:NP_573339,GB_protein:AAF48904,UniProt/Swiss-Prot:Q9VWN4,FlyMine:FBpp0074423,modMine:FBpp0074423; MD5=b9920aca…	2.89674e+06	2.8212e+06	2.95259e+06	2.79284e+06	3.26716e+06	2.8776e+06	2.77951e+06	2.62019e+06	2.77979e+06	Flacc	FBgn0030974	-0.0584565	4.88309	0.434481	0.552686	0.127809	4.88309	0.104703	0.237985
FBpp0074431	NA	type=polypeptide; loc=X:complement(join(18787981..18788060,18787398..18787918,18786599..18787340,18786461..18786542)); ID=FBpp0074431; name=CG6961-PA; parent=FBgn0030959,FBtr0074660; dbxref=FlyBase:FBpp0074431,FlyBase_Annotation_IDs:CG6961-PA,GB_protein:AAF48885.2,REFSEQ:NP_573325,GB_protein:AAF48885,UniProt/TrEMBL:Q9VWQ3,FlyMine:FBpp0074431,modMine:FBpp0074431; MD5=6dc38ff6a12c5513175baba7ab19ef…	1.33965e+07	1.49367e+07	1.59898e+07	1.31741e+07	1.5475e+07	1.47981e+07	1.37772e+07	1.46143e+07	1.52174e+07	CG6961	FBgn0030959	0.00516825	7.23163	0.952973	0.962816	0.0586681	7.23163	0.50851	0.674728
FBpp0074457	NA	type=polypeptide; loc=X:complement(join(19268677..19268716,19268505..19268598,19267318..19268040,19266957..19267251)); ID=FBpp0074457; name=CG8010-PA; parent=FBgn0031008,FBtr0074688; dbxref=FlyBase:FBpp0074457,FlyBase_Annotation_IDs:CG8010-PA,GB_protein:AAF48944.1,REFSEQ:NP_573373,GB_protein:AAF48944,UniProt/TrEMBL:Q9VWJ4,FlyMine:FBpp0074457,modMine:FBpp0074457; MD5=3c893ef16756525c4040ab7c388655…	1.67735e+07	1.78328e+07	1.59941e+07	1.66489e+07	1.8326e+07	1.76532e+07	1.70572e+07	1.46386e+07	1.76148e+07	CG8010	FBgn0031008	-0.0143313	7.44698	0.869467	0.904704	0.144048	7.44698	0.122287	0.26412
FBpp0074462	NA	type=polypeptide; loc=X:complement(join(19205073..19207759,19204064..19204936,19203827..19203991,19203566..19203767,19202872..19203486)); ID=FBpp0074462; name=Ulp1-PA; parent=FBgn0027603,FBtr0074693; dbxref=FlyBase:FBpp0074462,FlyBase_Annotation_IDs:CG12359-PA,GB_protein:AAF48933.1,REFSEQ:NP_573362,GB_protein:AAF48933,UniProt/TrEMBL:Q9VWK5,FlyMine:FBpp0074462,modMine:FBpp0074462; MD5=731928ec3d2c…	5.08144e+06	5.04391e+06	4.84228e+06	4.29484e+06	4.53503e+06	4.37072e+06	4.6625e+06	4.74244e+06	4.72287e+06	Ulp1	FBgn0027603	-0.0569254	5.59716	0.359891	0.481887	-0.0942399	5.59716	0.145969	0.296266
FBpp0074490	NA	type=polypeptide; loc=X:join(19509946..19510130,19510202..19510278,19511113..19515644,19515913..19517232); ID=FBpp0074490; name=CG14200-PA; parent=FBgn0031023,FBtr0074721; dbxref=FlyBase:FBpp0074490,FlyBase_Annotation_IDs:CG14200-PA,GB_protein:AAF48964.1,REFSEQ:NP_573387,GB_protein:AAF48964,UniProt/TrEMBL:Q9VWH5,FlyMine:FBpp0074490,modMine:FBpp0074490; MD5=7e070a3eab66187962906b85b01f7930; length…	227809	232939	235339	211934	227374	211628	152810	150446	185483	CG14200	FBgn0031023	-0.490663	1.0543	0.000743209	0.00699353	-0.0104153	1.0543	0.918053	0.948055
FBpp0074509;FBpp0310501	NA	type=polypeptide; loc=X:join(19616276..19616406,19616470..19616761); ID=FBpp0074509; name=CG14210-PA; parent=FBgn0031040,FBtr0074740; dbxref=FlyBase:FBpp0074509,FlyBase_Annotation_IDs:CG14210-PA,GB_protein:AAF48983.1,REFSEQ:NP_608328,GB_protein:AAF48983,UniProt/TrEMBL:Q9VWF8,FlyMine:FBpp0074509,modMine:FBpp0074509; MD5=f184cdf9440a609b0e21bfbcef5f27fe; length=140; release=r6.39; species=Dmel; ;ty…	6.31875e+07	6.17825e+07	5.64776e+07	4.87558e+07	5.13552e+07	4.68228e+07	4.91928e+07	4.82305e+07	5.66951e+07	CG14210	FBgn0031040	-0.21155	9.10309	0.0208707	0.0563317	-0.216663	9.10309	0.0187394	0.0844095
FBpp0074515;FBpp0311267	NA	type=polypeptide; loc=X:join(19652456..19652558,19652627..19653262,19653322..19653638,19653693..19654056,19654126..19654316,19654452..19655228,19655298..19659245); ID=FBpp0074515; name=Elys-PA; parent=FBgn0031052,FBtr0074746; dbxref=FlyBase:FBpp0074515,FlyBase_Annotation_IDs:CG14215-PA,GB_protein:AAF48996.2,REFSEQ:NP_608340,GB_protein:AAF48996,UniProt/Swiss-Prot:Q9VWE6,FlyMine:FBpp0074515,modMine…	2.9522e+06	3.23322e+06	3.03417e+06	2.59947e+06	2.83889e+06	2.67409e+06	2.49008e+06	2.47841e+06	2.72981e+06	Elys	FBgn0031052	-0.2342	4.83712	0.0115498	0.0376559	-0.0972321	4.83712	0.222033	0.384828
FBpp0074519;FBpp0309477	NA	type=polypeptide; loc=X:join(19684001..19684096,19684440..19685910,19685990..19686066); ID=FBpp0074519; name=Ubqn-PA; parent=FBgn0031057,FBtr0074750; dbxref=FlyBase:FBpp0074519,FlyBase_Annotation_IDs:CG14224-PA,GB_protein:AAF49003.1,REFSEQ:NP_608344,GB_protein:AAF49003,UniProt/TrEMBL:Q9VWD9,FlyMine:FBpp0074519,modMine:FBpp0074519; MD5=3897ea93189b34cb09c0452404194680; length=547; release=r6.39; s…	1.71906e+06	1.82368e+06	1.92507e+06	1.50097e+06	1.77119e+06	1.44376e+06	1.75895e+06	1.91872e+06	2.11852e+06	Ubqn	FBgn0031057	0.107661	4.18586	0.289469	0.410149	-0.130137	4.18586	0.213698	0.378628
FBpp0074537;FBpp0297991	NA	type=polypeptide; loc=X:complement(join(19601612..19601690,19601404..19601512,19600636..19601344,19600475..19600561)); ID=FBpp0074537; name=CG14220-PA; parent=FBgn0031036,FBtr0074768; dbxref=FlyBase:FBpp0074537,FlyBase_Annotation_IDs:CG14220-PA,GB_protein:AAF48979.1,REFSEQ:NP_608325,GB_protein:AAF48979,UniProt/TrEMBL:Q9VWG2,FlyMine:FBpp0074537,modMine:FBpp0074537; MD5=fe522531fe11ad7e232867dee7c0…	2.5801e+06	2.22767e+06	2.30559e+06	1.91919e+06	1.89949e+06	1.91721e+06	1.34022e+06	1.31239e+06	1.67711e+06	CG14220	FBgn0031036	-0.696335	4.2661	6.61865e-05	0.0018887	-0.220992	4.2661	0.0523115	0.152991
FBpp0074540;FBpp0292968;FBpp0074541	NA	type=polypeptide; loc=X:complement(join(19577265..19577494,19576695..19577199,19576039..19576395,19575358..19575969,19573291..19573464,19572866..19573228,19572678..19572800,19572497..19572613,19572252..19572425,19571966..19572187,19571775..19571893,19571581..19571704)); ID=FBpp0074540; name=Tao-PE; parent=FBgn0031030,FBtr0074771; dbxref=FlyBase:FBpp0074540,FlyBase_Annotation_IDs:CG14217-PE,GB_pro…	8.22767e+06	8.94056e+06	8.29991e+06	8.66144e+06	8.6704e+06	7.92143e+06	8.36601e+06	8.63007e+06	8.44577e+06	Tao	FBgn0031030	0.0255401	6.44706	0.697511	0.785896	0.0747639	6.44706	0.26996	0.443243
FBpp0074544	NA	type=polypeptide; loc=X:complement(join(19565414..19565469,19564773..19565307,19564186..19564692,19563076..19564118,19562692..19563013,19562411..19562509,19561577..19561795)); ID=FBpp0074544; name=Grip84-PA; parent=FBgn0026430,FBtr0074775; dbxref=FlyBase:FBpp0074544,FlyBase_Annotation_IDs:CG3917-PA,GB_protein:AAN09501.1,REFSEQ:NP_728264,GB_protein:AAN09501,UniProt/TrEMBL:Q8IQW7,FlyMine:FBpp007454…	1.21843e+07	1.42018e+07	1.7352e+07	1.61622e+07	1.49425e+07	1.57436e+07	1.82239e+07	1.78711e+07	1.92457e+07	Grip84	FBgn0026430	0.37982	7.37326	0.00729928	0.0279735	0.200288	7.37326	0.104857	0.237985
FBpp0074556	NA	type=polypeptide; loc=X:join(19704411..19704588,19704650..19704939,19705006..19706113,19706176..19706342); ID=FBpp0074556; name=CG14230-PA; parent=FBgn0031062,FBtr0074787; dbxref=FlyBase:FBpp0074556,FlyBase_Annotation_IDs:CG14230-PA,GB_protein:AAF49010.2,REFSEQ:NP_608349,GB_protein:AAF49010,UniProt/Swiss-Prot:Q9VWD4,FlyMine:FBpp0074556,modMine:FBpp0074556; MD5=a9d6d05b7e0700725004754a0920d0ba; le…	2.03394e+07	2.16235e+07	2.23142e+07	2.13941e+07	2.4661e+07	2.23965e+07	2.1707e+07	2.28207e+07	2.37501e+07	CG14230	FBgn0031062	0.11319	7.84582	0.126532	0.2184	0.176294	7.84582	0.0274312	0.103689
FBpp0074558	NA	type=polypeptide; loc=X:join(19731400..19732824,19732890..19734230); ID=FBpp0074558; name=AP-1-2beta-PA; parent=FBgn0010380,FBtr0074789; dbxref=FlyBase:FBpp0074558,FlyBase_Annotation_IDs:CG12532-PA,GB_protein:AAF49013.1,REFSEQ:NP_523415,GB_protein:AAF49013,UniProt/TrEMBL:Q24253,FlyMine:FBpp0074558,modMine:FBpp0074558; MD5=f91b02d83e21a4e920fa5518111a0a8e; length=921; release=r6.39; species=Dmel;	7.40347e+06	7.75096e+06	8.52307e+06	7.88595e+06	7.09531e+06	7.66531e+06	8.76975e+06	8.80361e+06	9.16936e+06	AP-1-2beta	FBgn0010380	0.203769	6.38299	0.0212013	0.056665	0.0235027	6.38299	0.758263	0.847374
FBpp0074562;FBpp0311906	NA	type=polypeptide; loc=X:join(19746189..19746309,19746642..19746731,19746811..19747082,19747250..19747870); ID=FBpp0074562; name=parvin-PA; parent=FBgn0052528,FBtr0074793; dbxref=FlyBase:FBpp0074562,FlyBase_Annotation_IDs:CG32528-PA,GB_protein:AAF49016.2,REFSEQ:NP_608352,GB_protein:AAF49016,UniProt/TrEMBL:Q9VWD0,FlyMine:FBpp0074562,modMine:FBpp0074562; MD5=f237b5d448d5ca075c6b96039129f15b; length=…	346779	385211	395163	358046	457138	439908	484400	526409	692721	parvin	FBgn0052528	0.606935	2.1956	0.00262868	0.014672	0.23625	2.1956	0.148123	0.298571
FBpp0074567	NA	type=polypeptide; loc=X:join(19852348..19852569,19852649..19852972,19853060..19853161,19853252..19853814,19853879..19854379,19854436..19855987,19856088..19857472,19857536..19858588,19858663..19858820,19858904..19859316); ID=FBpp0074567; name=Nup205-PB; parent=FBgn0031078,FBtr0074798; dbxref=FlyBase:FBpp0074567,FlyBase_Annotation_IDs:CG11943-PB,GB_protein:AAN09521.1,REFSEQ:NP_728308,GB_protein:AAN…	4.16167e+06	4.29946e+06	4.48645e+06	3.51951e+06	3.34406e+06	3.37994e+06	3.63369e+06	3.42142e+06	3.62551e+06	Nup205	FBgn0031078	-0.251562	5.27067	0.00328005	0.017364	-0.250835	5.27067	0.00340356	0.0326678
FBpp0074573	NA	type=polypeptide; loc=X:complement(join(19850863..19851012,19835644..19836754,19833339..19835566)); ID=FBpp0074573; name=pico-PA; parent=FBgn0261811,FBtr0074804; dbxref=FlyBase:FBpp0074573,FlyBase_Annotation_IDs:CG11940-PA,GB_protein:AAF49029.1,REFSEQ:NP_608363,GB_protein:AAF49029,UniProt/TrEMBL:Q9VWB7,FlyMine:FBpp0074573,modMine:FBpp0074573; MD5=a7daae0d69f17cb296f8c4d0ee9282b2; length=1162; rel…	1.13716e+06	745275	775304	873672	926519	925733	811907	762811	977664	pico	FBgn0261811	-0.0133735	3.17278	0.935366	0.95111	0.149692	3.17278	0.372097	0.55263
FBpp0074580;FBpp0304136;FBpp0074579;FBpp0304135	NA	type=polypeptide; loc=X:complement(19741780..19742868); ID=FBpp0074580; name=CG18809-PB; parent=FBgn0042132,FBtr0074811; dbxref=FlyBase:FBpp0074580,FlyBase_Annotation_IDs:CG18809-PB,GB_protein:AAN09515.1,REFSEQ:NP_728298,GB_protein:AAN09515,UniProt/TrEMBL:Q9I7R7,FlyMine:FBpp0074580,modMine:FBpp0074580; MD5=8141bf616b4107fbaffcfdb5b8134e11; length=362; release=r6.39; species=Dmel; ;type=polypeptid…	7.12791e+06	6.4899e+06	7.73787e+06	6.74656e+06	9.64042e+06	7.467e+06	5.63686e+06	6.34138e+06	6.70007e+06	CG18809	FBgn0042132	-0.167421	6.17914	0.207954	0.31781	0.233849	6.17914	0.0870452	0.214027
FBpp0074584	NA	type=polypeptide; loc=X:complement(19740907..19741197); ID=FBpp0074584; name=COX6B-PA; parent=FBgn0031066,FBtr0074815; dbxref=FlyBase:FBpp0074584,FlyBase_Annotation_IDs:CG14235-PA,GB_protein:AAF49015.2,REFSEQ:NP_728294,GB_protein:AAF49015,UniProt/TrEMBL:Q9VWD1,FlyMine:FBpp0074584,modMine:FBpp0074584; MD5=9a206a17f973784e2f05410995c0abeb; length=96; release=r6.39; species=Dmel;	9.26789e+06	1.08526e+07	8.70847e+06	1.08982e+07	1.18487e+07	1.02405e+07	1.0796e+07	1.14852e+07	1.12472e+07	COX6B	FBgn0031066	0.250031	6.76557	0.0234622	0.0610017	0.285629	6.76557	0.0124661	0.0693912
FBpp0074599;FBpp0290037;FBpp0290348;FBpp0305007	NA	type=polypeptide; loc=3L:20242798..20243457; ID=FBpp0074599; name=Clc-PA; parent=FBgn0024814,FBtr0074830; dbxref=FlyBase:FBpp0074599,FlyBase_Annotation_IDs:CG6948-PA,GB_protein:AAF49047.1,REFSEQ:NP_524178,GB_protein:AAF49047,UniProt/Swiss-Prot:Q9VWA1,FlyMine:FBpp0074599,modMine:FBpp0074599; MD5=bd747aa55b4cb93542d90ad487ba6d8e; length=219; release=r6.39; species=Dmel; ;type=polypeptide; loc=3L:20…	1.02145e+07	1.07041e+07	6.87806e+06	1.08353e+07	1.15436e+07	1.04705e+07	1.31484e+07	1.37878e+07	1.23526e+07	Clc	FBgn0024814	0.551305	6.81549	0.00522608	0.0222244	0.354466	6.81549	0.044744	0.139964
FBpp0074616	NA	type=polypeptide; loc=3L:complement(join(20296842..20296900,20296607..20296789,20296344..20296542,20296085..20296284,20295845..20295992)); ID=FBpp0074616; name=FRG1-PA; parent=FBgn0036964,FBtr0074847; dbxref=FlyBase:FBpp0074616,FlyBase_Annotation_IDs:CG6480-PA,GB_protein:AAF49040.1,REFSEQ:NP_649202,GB_protein:AAF49040,UniProt/Swiss-Prot:Q9VWA8,FlyMine:FBpp0074616,modMine:FBpp0074616; MD5=9d8c0d32…	8.03217e+07	7.33618e+07	8.08773e+07	6.95494e+07	8.4096e+07	7.70454e+07	5.86686e+07	6.5423e+07	6.34865e+07	FRG1	FBgn0036964	-0.296658	9.53772	0.00352615	0.0178392	0.0600048	9.53772	0.44948	0.625495
FBpp0074619	NA	type=polypeptide; loc=3L:complement(join(20239863..20240495,20238738..20239613,20236434..20237910,20235502..20235677,20235135..20235434,20234929..20235066,20234619..20234868,20234264..20234547,20234008..20234190,20233868..20233948)); ID=FBpp0074619; name=CG17233-PC; parent=FBgn0036958,FBtr0074850; dbxref=FlyBase:FBpp0074619,FlyBase_Annotation_IDs:CG17233-PC,GB_protein:AAF49048.3,REFSEQ:NP_730500,…	2.82978e+06	2.9671e+06	2.83251e+06	3.29957e+06	4e+06	3.54863e+06	3.06036e+06	3.17802e+06	3.18677e+06	CG17233	FBgn0036958	0.153576	5.04181	0.0853389	0.161852	0.413283	5.04181	0.000492414	0.011524
FBpp0074651;FBpp0304463	NA	type=polypeptide; loc=3L:join(19818535..19818666,19819212..19820010,19828317..19828945,19829020..19829190); ID=FBpp0074651; name=Deaf1-PA; parent=FBgn0013799,FBtr0074882; dbxref=FlyBase_Annotation_IDs:CG8567-PA,FlyBase:FBpp0074651,GB_protein:AAF49105.1,REFSEQ:NP_524169,GB_protein:AAF49105,UniProt/Swiss-Prot:Q24180,FlyMine:FBpp0074651,modMine:FBpp0074651; MD5=55a5351cd579da323dc22dba3837c53c; leng…	5.66209e+06	5.27663e+06	4.63609e+06	4.42972e+06	4.89127e+06	4.37304e+06	3.805e+06	3.88817e+06	4.30804e+06	Deaf1	FBgn0013799	-0.346961	5.55277	0.00388837	0.0185737	-0.0952182	5.55277	0.316709	0.493897
FBpp0074653	NA	type=polypeptide; loc=3L:join(19836676..19837288,19837350..19840017,19840092..19841805,19841864..19842232,19842292..19842606,19842678..19842989,19843194..19843500,19843565..19844862); ID=FBpp0074653; name=kto-PA; parent=FBgn0001324,FBtr0074884; dbxref=FlyBase:FBpp0074653,FlyBase_Annotation_IDs:CG8491-PA,GB_protein:AAF49103.2,REFSEQ:NP_524786,GB_protein:AAF49103,UniProt/Swiss-Prot:Q9VW47,FlyMine:F…	306975	428222	463772	495043	516218	482788	522372	506835	576141	kto	FBgn0001324	0.467064	2.2815	0.0101829	0.0347394	0.426017	2.2815	0.0162856	0.0790793
FBpp0074660	NA	type=polypeptide; loc=3L:join(19910478..19911519,19911574..19912328); ID=FBpp0074660; name=Prp3-PA; parent=FBgn0036915,FBtr0074891; dbxref=FlyBase:FBpp0074660,FlyBase_Annotation_IDs:CG7757-PA,GB_protein:AAF49097.1,REFSEQ:NP_649156,GB_protein:AAF49097,UniProt/TrEMBL:Q9VW52,FlyMine:FBpp0074660,modMine:FBpp0074660; MD5=ccd9a73e0113b6de476affc2479f75a7; length=598; release=r6.39; species=Dmel;	1.28801e+07	1.14072e+07	1.25101e+07	9.30989e+06	1.23818e+07	9.96051e+06	8.56016e+06	8.34372e+06	9.26649e+06	Prp3	FBgn0036915	-0.465279	6.74227	0.000893359	0.00765042	-0.139116	6.74227	0.180192	0.339244
FBpp0074662	NA	type=polypeptide; loc=3L:join(19915191..19917113,19917183..19918019); ID=FBpp0074662; name=Rpn1-PA; parent=FBgn0028695,FBtr0074893; dbxref=FlyBase:FBpp0074662,FlyBase_Annotation_IDs:CG7762-PA,GB_protein:AAF49095.2,REFSEQ:NP_649158,GB_protein:AAF49095,UniProt/TrEMBL:Q9VW54,FlyMine:FBpp0074662,modMine:FBpp0074662; MD5=dca0928cc63d49df0550af2d0134e7d9; length=919; release=r6.39; species=Dmel;	229536	301500	252658	250615	192282	256719	287671	246901	250786	Rpn1	FBgn0028695	0.0350754	1.36838	0.828305	0.876075	-0.0796025	1.36838	0.625621	0.762076
FBpp0074672;FBpp0304965	NA	type=polypeptide; loc=3L:join(20001167..20001296,20001361..20001436,20001850..20002159); ID=FBpp0074672; name=Tom20-PA; parent=FBgn0036928,FBtr0074903; dbxref=FlyBase:FBpp0074672,FlyBase_Annotation_IDs:CG7654-PA,GB_protein:AAF49080.2,REFSEQ:NP_649169,GB_protein:AAF49080,UniProt/TrEMBL:Q95RF6,FlyMine:FBpp0074672,modMine:FBpp0074672; MD5=3aa035e64293d9f78d3d72f6a65fc132; length=171; release=r6.39; …	3.98578e+06	4.59771e+06	3.69088e+06	3.16112e+06	3.90871e+06	3.79647e+06	3.34927e+06	4.21916e+06	4.32804e+06	Tom20	FBgn0036928	-0.021697	5.31856	0.873449	0.907927	-0.0885791	5.31856	0.522819	0.686206
FBpp0074673;FBpp0304966	NA	type=polypeptide; loc=3L:join(20002918..20002992,20003303..20004363,20004417..20004549); ID=FBpp0074673; name=CG7668-PA; parent=FBgn0036929,FBtr0074904; dbxref=FlyBase:FBpp0074673,FlyBase_Annotation_IDs:CG7668-PA,GB_protein:AAF49079.2,REFSEQ:NP_649170,GB_protein:AAF49079,UniProt/TrEMBL:Q9VW70,FlyMine:FBpp0074673,modMine:FBpp0074673; MD5=b8fb3804c19a9cded87dc5043adfbbb9; length=422; release=r6.39;…	6.88555e+06	6.66493e+06	5.82213e+06	6.417e+06	6.92268e+06	5.72871e+06	6.07716e+06	5.76839e+06	5.93136e+06	CG7668	FBgn0036929	-0.0943904	6.00601	0.303088	0.424898	0.064144	6.00601	0.475463	0.647402
FBpp0074686	NA	type=polypeptide; loc=3L:complement(join(19922799..19922988,19922685..19922731,19921967..19922456,19921052..19921904,19920154..19920986,19919001..19919290)); ID=FBpp0074686; name=Su(z)12-PB; parent=FBgn0020887,FBtr0074917; dbxref=FlyBase:FBpp0074686,FlyBase_Annotation_IDs:CG8013-PB,GB_protein:AAN11641.1,REFSEQ:NP_730465,GB_protein:AAN11641,UniProt/Swiss-Prot:Q9NJG9,FlyMine:FBpp0074686,modMine:FBp…	1.28551e+06	1.65206e+06	1.83335e+06	1.55006e+06	1.81183e+06	1.62005e+06	1.98306e+06	1.81866e+06	2.32305e+06	Su(z)12	FBgn0020887	0.394744	4.16828	0.0186156	0.0518108	0.162085	4.16828	0.27862	0.451329
FBpp0074687	NA	type=polypeptide; loc=3L:complement(join(19913479..19913629,19912591..19913420)); ID=FBpp0074687; name=Mtr3-PA; parent=FBgn0036916,FBtr0074918; dbxref=FlyBase_Annotation_IDs:CG8025-PA,FlyBase:FBpp0074687,GB_protein:AAF49096.1,REFSEQ:NP_649157,GB_protein:AAF49096,UniProt/TrEMBL:Q9VW53,FlyMine:FBpp0074687,modMine:FBpp0074687; MD5=99803c65acdd588903c28ca6c7850c5c; length=326; release=r6.39; species=…	8.55193e+07	8.06713e+07	8.74581e+07	7.65636e+07	8.71704e+07	7.61117e+07	8.27809e+07	8.30758e+07	9.70027e+07	Mtr3	FBgn0036916	0.0742659	9.75618	0.336095	0.458697	0.00425702	9.75618	0.954962	0.973445
FBpp0074707	NA	type=polypeptide; loc=3L:join(19552476..19552607,19552666..19552830,19552885..19553248,19553329..19554689); ID=FBpp0074707; name=CG9300-PA; parent=FBgn0036886,FBtr0074938; dbxref=GB_protein:AAF49145.1,FlyBase:FBpp0074707,FlyBase_Annotation_IDs:CG9300-PA,REFSEQ:NP_649127,GB_protein:AAF49145,UniProt/TrEMBL:Q9VW10,FlyMine:FBpp0074707,modMine:FBpp0074707; MD5=58d01d97545454f178cdf26d6cf8dec7; length=…	5.99546e+06	5.27027e+06	4.13633e+06	4.65276e+06	3.71839e+06	3.57786e+06	4.80078e+06	4.60727e+06	4.95974e+06	CG9300	FBgn0036886	-0.0578108	5.56227	0.693817	0.782722	-0.271975	5.56227	0.091088	0.218993
FBpp0074709	NA	type=polypeptide; loc=3L:join(19599160..19600044,19600107..19600276,19600334..19600789,19600910..19601219); ID=FBpp0074709; name=Taf6-PA; parent=FBgn0010417,FBtr0074941; dbxref=GB_protein:AAF49139.2,FlyBase:FBpp0074709,FlyBase_Annotation_IDs:CG32211-PA,REFSEQ:NP_524161,GB_protein:AAF49139,UniProt/Swiss-Prot:P49847,FlyMine:FBpp0074709,modMine:FBpp0074709; MD5=390a32b35746666b0daed379a2a68f6f; leng…	8.13136e+06	9.01973e+06	8.51518e+06	7.9453e+06	9.03121e+06	8.02378e+06	8.32156e+06	8.04616e+06	8.60533e+06	Taf6	FBgn0010417	-0.0125806	6.43637	0.862139	0.898444	0.0481631	6.43637	0.511021	0.677185
FBpp0074742	NA	type=polypeptide; loc=3L:complement(join(19552220..19552267,19551365..19552158,19551128..19551307,19550030..19551071,19548664..19549971,19548377..19548609,19548132..19548315,19547799..19548074,19547297..19547731,19547118..19547229,19545309..19545520,19544847..19545038,19544605..19544772,19544482..19544541)); ID=FBpp0074742; name=Ltn1-PA; parent=FBgn0262517,FBtr0074974; dbxref=GB_protein:AAF49146.…	72382.7	77955.2	83922.7	82661.5	59641.9	75863	60237.2	60449.7	65956.8	Ltn1	FBgn0262517	-0.30049	-0.461268	0.0568714	0.119131	-0.0267859	-0.461268	0.849971	0.908346
FBpp0074784	NA	type=polypeptide; loc=3L:complement(19266837..19268459); ID=FBpp0074784; name=Aldh7A1-PA; parent=FBgn0036857,FBtr0075017; dbxref=FlyBase:FBpp0074784,FlyBase_Annotation_IDs:CG9629-PA,GB_protein:AAF49177.2,REFSEQ:NP_649099,GB_protein:AAF49177,UniProt/TrEMBL:Q8SXQ1,FlyMine:FBpp0074784,modMine:FBpp0074784; MD5=fbfdfd7120591798817716bf839bcc54; length=540; release=r6.39; species=Dmel;	168355	404210	296654	326253	425219	621304	790538	736376	521030	Aldh7A1	FBgn0036857	1.3291	2.15702	0.00341634	0.0177272	0.785094	2.15702	0.0478697	0.145092
FBpp0074789;FBpp0305426;FBpp0312166	NA	type=polypeptide; loc=3L:complement(join(19254910..19254979,19254298..19254833)); ID=FBpp0074789; name=mRpL21-PA; parent=FBgn0036853,FBtr0075022; dbxref=GB_protein:AAF49183.2,FlyBase:FBpp0074789,FlyBase_Annotation_IDs:CG9730-PA,REFSEQ:NP_649095,GB_protein:AAF49183,UniProt/TrEMBL:Q9VVX4,FlyMine:FBpp0074789,modMine:FBpp0074789; MD5=e0fa9849fe18ca8233b2efc13390675a; length=201; release=r6.39; specie…	638461	624044	744531	508728	390129	541284	827088	803574	758625	mRpL21	FBgn0036853	0.28072	2.70459	0.0694714	0.137736	-0.401982	2.70459	0.0178423	0.082727
FBpp0074801	NA	type=polypeptide; loc=3L:complement(19095477..19096142); ID=FBpp0074801; name=CNPYb-PA; parent=FBgn0036847,FBtr0075034; dbxref=FlyBase:FBpp0074801,FlyBase_Annotation_IDs:CG11577-PA,GB_protein:AAF49190.2,REFSEQ:NP_649089,GB_protein:AAF49190,UniProt/TrEMBL:Q9VVW7,FlyMine:FBpp0074801,modMine:FBpp0074801; MD5=a1a9cd8ceeff2b0f17a950c13d4732a6; length=221; release=r6.39; species=Dmel;	3.0317e+06	3.2973e+06	2.13172e+06	3.04996e+06	3.28373e+06	3.40073e+06	4.0935e+06	4.43338e+06	3.50583e+06	CNPYb	FBgn0036847	0.552893	5.08843	0.00789166	0.0293266	0.313278	5.08843	0.0913722	0.218995
FBpp0074825	NA	type=polypeptide; loc=3L:join(18822786..18822842,18826338..18827258,18827356..18827898); ID=FBpp0074825; name=Cat-PA; parent=FBgn0000261,FBtr0075058; dbxref=FlyBase_Annotation_IDs:CG6871-PA,FlyBase:FBpp0074825,GB_protein:AAF49228.1,REFSEQ:NP_536731,GB_protein:AAF49228,UniProt/Swiss-Prot:P17336,FlyMine:FBpp0074825,modMine:FBpp0074825; MD5=51c180f836ffa8819f760a2c7e45d62a; length=506; release=r6.39…	5.13932e+07	7.09633e+07	4.668e+07	6.47813e+07	6.0671e+07	7.30831e+07	8.11133e+07	8.292e+07	6.44289e+07	Cat	FBgn0000261	0.475491	9.39281	0.0210479	0.0565145	0.33858	9.39281	0.0796069	0.203367
FBpp0074831	NA	type=polypeptide; loc=3L:join(18872950..18873178,18873362..18877779); ID=FBpp0074831; name=Uggt-PA; parent=FBgn0014075,FBtr0075064; dbxref=FlyBase:FBpp0074831,FlyBase_Annotation_IDs:CG6850-PA,GB_protein:AAF49220.1,REFSEQ:NP_524151,GB_protein:AAF49220,UniProt/Swiss-Prot:Q09332,FlyMine:FBpp0074831,modMine:FBpp0074831; MD5=2dfd4966e4c117b3d3bbf27dbfd2a6f9; length=1548; release=r6.39; species=Dmel;	126653	146291	126733	123480	159210	128072	120377	133078	115785	Uggt	FBgn0014075	-0.0872989	0.428738	0.500217	0.617212	0.120897	0.428738	0.354639	0.53443
FBpp0074833;FBpp0312574;FBpp0305858	NA	type=polypeptide; loc=3L:18899320..18899769; ID=FBpp0074833; name=RpL26-PA; parent=FBgn0036825,FBtr0075066; dbxref=FlyBase:FBpp0074833,FlyBase_Annotation_IDs:CG6846-PA,GB_protein:AAF49215.1,REFSEQ:NP_649070,GB_protein:AAF49215,UniProt/TrEMBL:Q9VVU2,FlyMine:FBpp0074833,modMine:FBpp0074833; MD5=fc887ba6bfe903798c48d38d79bdb0a7; length=149; release=r6.39; species=Dmel; ;type=polypeptide; loc=3L:1889…	5.77151e+08	5.5127e+08	5.71625e+08	4.28742e+08	3.86655e+08	3.7377e+08	4.53663e+08	4.38023e+08	4.58474e+08	RpL26	FBgn0036825	-0.30647	12.2295	0.000437485	0.00528585	-0.430861	12.2295	3.29923e-05	0.00250986
FBpp0074845;FBpp0074844	NA	type=polypeptide; loc=3L:complement(join(18887553..18887619,18887061..18887215,18881078..18881251,18879802..18880979,18879511..18879739,18879287..18879460,18879087..18879224)); ID=FBpp0074845; name=CG3961-PC; parent=FBgn0036821,FBtr0075078; dbxref=FlyBase_Annotation_IDs:CG3961-PC,FlyBase:FBpp0074845,GB_protein:AAN11672,REFSEQ:NP_649067,UniProt/TrEMBL:Q9VVT8,modMine:FBpp0074845; MD5=c25cd18862c0e8…	91185.9	274425	197105	276970	285128	321054	444865	421627	499233	CG3961	FBgn0036821	1.44217	1.54657	0.00150319	0.0103035	0.874644	1.54657	0.0248307	0.0977054
FBpp0074887	NA	type=polypeptide; loc=3L:join(18106662..18106870,18106967..18107435); ID=FBpp0074887; name=mRpS26-PA; parent=FBgn0036774,FBtr0075121; dbxref=FlyBase:FBpp0074887,FlyBase_Annotation_IDs:CG7354-PA,GB_protein:AAF49279.1,REFSEQ:NP_524134,GB_protein:AAF49279,UniProt/Swiss-Prot:Q9VVN2,FlyMine:FBpp0074887,modMine:FBpp0074887; MD5=05b9350d0636f636d7e5ebe540a5644b; length=225; release=r6.39; species=Dmel;	4.4436e+06	5.60992e+06	5.09967e+06	5.48373e+06	5.6883e+06	5.57258e+06	5.21022e+06	5.78933e+06	4.84159e+06	mRpS26	FBgn0036774	0.0929136	5.7692	0.38939	0.509432	0.23771	5.7692	0.0448898	0.139964
FBpp0074926;FBpp0311801	NA	type=polypeptide; loc=3L:complement(join(17845754..17846191,17844780..17844894,17844254..17844714)); ID=FBpp0074926; name=MED19-PA; parent=FBgn0036761,FBtr0075160; dbxref=FlyBase:FBpp0074926,FlyBase_Annotation_IDs:CG5546-PA,GB_protein:AAF49295.1,REFSEQ:NP_649016,GB_protein:AAF49295,UniProt/Swiss-Prot:Q9VVL6,FlyMine:FBpp0074926,modMine:FBpp0074926; MD5=59bf68cf1437a6744a5c4ebc59feb047; length=337;…	7.26374e+06	6.89548e+06	7.51234e+06	7.05856e+06	9.28908e+06	8.08509e+06	7.73713e+06	7.44962e+06	7.95716e+06	MED19	FBgn0036761	0.121104	6.30533	0.211952	0.322721	0.251871	6.30533	0.0203525	0.0882176
FBpp0074936	NA	type=polypeptide; loc=3L:complement(join(17804602..17804664,17803173..17804548,17802766..17803111)); ID=FBpp0074936; name=CG5589-PA; parent=FBgn0036754,FBtr0075170; dbxref=FlyBase:FBpp0074936,FlyBase_Annotation_IDs:CG5589-PA,GB_protein:AAF49303.1,REFSEQ:NP_649009,GB_protein:AAF49303,UniProt/TrEMBL:Q9VVK8,FlyMine:FBpp0074936,modMine:FBpp0074936; MD5=c1dfebc9b33d3d6c33a8cf075dde1fb8; length=594; re…	2.69386e+06	2.80696e+06	2.74544e+06	2.26237e+06	2.68374e+06	2.4154e+06	2.19755e+06	2.33706e+06	2.36028e+06	CG5589	FBgn0036754	-0.232548	4.6834	0.0140848	0.043115	-0.0798319	4.6834	0.323934	0.501599
FBpp0074949	NA	type=polypeptide; loc=3L:join(17654688..17654726,17654782..17654900,17655218..17655596); ID=FBpp0074949; name=CG7484-PB; parent=FBgn0036745,FBtr0075184; dbxref=FlyBase:FBpp0074949,FlyBase_Annotation_IDs:CG7484-PB,GB_protein:AAF49314.2,REFSEQ:NP_649000,GB_protein:AAF49314,UniProt/TrEMBL:Q9VVJ7,FlyMine:FBpp0074949,modMine:FBpp0074949; MD5=2c97678d38bdab5dbb69813a489e6016; length=178; release=r6.39;…	2.33334e+06	2.77776e+06	2.80428e+06	2.93211e+06	2.17429e+06	3.1741e+06	4.09615e+06	3.86901e+06	3.6993e+06	CG7484	FBgn0036745	0.589241	4.96636	0.00289701	0.0157837	0.137286	4.96636	0.385798	0.568457
FBpp0074963	NA	type=polypeptide; loc=3L:complement(join(17643979..17643986,17643363..17643726,17641026..17641255,17638505..17640053)); ID=FBpp0074963; name=Pep-PB; parent=FBgn0004401,FBtr0075199; dbxref=FlyBase:FBpp0074963,FlyBase_Annotation_IDs:CG6143-PB,GB_protein:AAF49319.3,REFSEQ:NP_524858,GB_protein:AAF49319,UniProt/Swiss-Prot:P41073,FlyMine:FBpp0074963,modMine:FBpp0074963; MD5=19816eddca9ef235f71f1c63d498…	9.76758e+07	1.06789e+08	1.04369e+08	9.76797e+07	9.96511e+07	9.46188e+07	1.12081e+08	1.14306e+08	1.16345e+08	Pep	FBgn0004401	0.177134	10.075	0.00990875	0.0339776	0.00661271	10.075	0.906789	0.939862
FBpp0074970	NA	type=polypeptide; loc=3L:complement(join(17528909..17529468,17527706..17528620,17527483..17527643,17527336..17527420,17526959..17527280)); ID=FBpp0074970; name=Edc3-PB; parent=FBgn0036735,FBtr0075208; dbxref=FlyBase:FBpp0074970,FlyBase_Annotation_IDs:CG6311-PB,GB_protein:AAF49329.1,REFSEQ:NP_648992,GB_protein:AAF49329,UniProt/Swiss-Prot:Q9VVI2,FlyMine:FBpp0074970,modMine:FBpp0074970; MD5=17779c8a…	1.44635e+06	1.77536e+06	1.84325e+06	1.75082e+06	1.54404e+06	1.72177e+06	1.96574e+06	1.89434e+06	1.9744e+06	Edc3	FBgn0036735	0.237922	4.18229	0.0519388	0.111944	0.0785288	4.18229	0.485228	0.656587
FBpp0074971	NA	type=polypeptide; loc=3L:complement(17512120..17513781); ID=FBpp0074971; name=U4-U6-60K-PA; parent=FBgn0036733,FBtr0075209; dbxref=FlyBase:FBpp0074971,FlyBase_Annotation_IDs:CG6322-PA,GB_protein:AAF49331.1,REFSEQ:NP_648990,GB_protein:AAF49331,UniProt/TrEMBL:Q9VVI0,FlyMine:FBpp0074971,modMine:FBpp0074971; MD5=4827054d86ce99be2f09ad82c7666978; length=553; release=r6.39; species=Dmel;	8.44543e+06	9.06244e+06	9.74537e+06	8.1824e+06	1.00211e+07	8.62528e+06	8.7624e+06	9.0483e+06	9.74686e+06	U4-U6-60K	FBgn0036733	0.0430528	6.54486	0.621894	0.722903	0.0615571	6.54486	0.484391	0.656292
FBpp0074977	NA	type=polypeptide; loc=3L:join(17353158..17353244,17353311..17353737,17353793..17354043,17354106..17354699,17354758..17355571,17355664..17357465); ID=FBpp0074977; name=CG7692-PA; parent=FBgn0036714,FBtr0075215; dbxref=GB_protein:AAF49353.1,GB_protein:AAF49353.2,FlyBase:FBpp0074977,FlyBase_Annotation_IDs:CG7692-PA,REFSEQ:NP_648972,GB_protein:AAF49353,UniProt/TrEMBL:Q9VVF8,FlyMine:FBpp0074977,modMin…	2.67621e+07	2.85066e+07	2.90517e+07	2.82915e+07	3.02709e+07	2.80593e+07	2.23207e+07	2.21487e+07	2.32488e+07	CG7692	FBgn0036714	-0.289798	8.08644	0.0005454	0.00589606	0.125873	8.08644	0.0504378	0.150144
FBpp0074980	NA	type=polypeptide; loc=3L:join(17433937..17434137,17434189..17434333,17434394..17434456,17436324..17436377,17436513..17437543,17437607..17437858); ID=FBpp0074980; name=CG32176-PA; parent=FBgn0052176,FBtr0075218; dbxref=FlyBase_Annotation_IDs:CG32176-PA,FlyBase:FBpp0074980,GB_protein:AAF49342.2,REFSEQ:NP_730271,GB_protein:AAF49342,UniProt/TrEMBL:Q9VVG9,FlyMine:FBpp0074980,modMine:FBpp0074980; MD5=2…	3.02201e+06	3.49657e+06	2.80044e+06	3.6938e+06	3.15942e+06	3.5075e+06	3.389e+06	3.66426e+06	3.89063e+06	CG32176	FBgn0052176	0.262482	5.12641	0.0398234	0.0912917	0.243183	5.12641	0.0540382	0.156964
FBpp0074984;FBpp0291671;FBpp0305844;FBpp0291672	NA	type=polypeptide; loc=3L:join(17475420..17475594,17475651..17475745); ID=FBpp0074984; name=UQCR-Q-PA; parent=FBgn0036728,FBtr0075222; dbxref=FlyBase:FBpp0074984,FlyBase_Annotation_IDs:CG7580-PA,GB_protein:AAF49336.1,REFSEQ:NP_648985,GB_protein:AAF49336,UniProt/TrEMBL:Q9VVH5,FlyMine:FBpp0074984,modMine:FBpp0074984; MD5=4fd8404cdf0b63d354276d88ce4670ba; length=89; release=r6.39; species=Dmel; ;type…	2.04326e+07	2.96008e+07	3.01941e+07	2.30025e+07	2.22522e+07	2.29074e+07	1.99112e+07	2.03305e+07	1.80277e+07	UQCR-Q	FBgn0036728	-0.415134	7.86757	0.0148571	0.0448112	-0.126116	7.86757	0.386207	0.568652
FBpp0074991	NA	type=polypeptide; loc=3L:complement(join(17428646..17428745,17427862..17428561,17427588..17427804)); ID=FBpp0074991; name=Gorab-PA; parent=FBgn0053052,FBtr0075229; dbxref=FlyBase:FBpp0074991,FlyBase_Annotation_IDs:CG33052-PA,GB_protein:AAN11712.1,REFSEQ:NP_788523,GB_protein:AAN11712,UniProt/Swiss-Prot:Q8IQQ4,FlyMine:FBpp0074991,modMine:FBpp0074991; MD5=f05f6b6b965a53bf92759b1fd3d940de; length=338…	622512	770083	602744	701574	745385	695039	489636	455764	522200	Gorab	FBgn0053052	-0.410092	2.66095	0.00620177	0.0251236	0.197967	2.66095	0.117501	0.258955
FBpp0074993	NA	type=polypeptide; loc=3L:complement(join(17424446..17425099,17424160..17424387,17423652..17424101,17423098..17423579,17422534..17423041,17422108..17422455)); ID=FBpp0074993; name=Sec3-PA; parent=FBgn0266669,FBtr0075231; dbxref=FlyBase:FBpp0074993,FlyBase_Annotation_IDs:CG3885-PA,GB_protein:AAF49347.2,REFSEQ:NP_648976,GB_protein:AAF49347,UniProt/Swiss-Prot:Q9VVG4,FlyMine:FBpp0074993,modMine:FBpp00…	4.45065e+06	5.278e+06	5.14697e+06	4.971e+06	5.07291e+06	5.08413e+06	5.45053e+06	5.42567e+06	5.76547e+06	Sec3	FBgn0266669	0.19153	5.73719	0.0368341	0.0860719	0.115243	5.73719	0.177786	0.336564
FBpp0075006	NA	type=polypeptide; loc=3L:complement(join(17339157..17339179,17338796..17339100,17338129..17338736,17337743..17338072,17337321..17337683)); ID=FBpp0075006; name=CG6479-PA; parent=FBgn0036710,FBtr0075245; dbxref=FlyBase:FBpp0075006,FlyBase_Annotation_IDs:CG6479-PA,GB_protein:AAF49357.1,REFSEQ:NP_648968,GB_protein:AAF49357,UniProt/TrEMBL:Q9VVF4,FlyMine:FBpp0075006,modMine:FBpp0075006; MD5=eb1483e854…	2.03252e+06	2.05989e+06	1.99497e+06	1.73024e+06	1.53226e+06	1.80366e+06	1.73992e+06	1.71588e+06	1.39226e+06	CG6479	FBgn0036710	-0.309738	4.18624	0.0215514	0.0573816	-0.181814	4.18624	0.137303	0.285967
FBpp0075012	NA	type=polypeptide; loc=3L:complement(join(17241785..17241868,17241217..17241719,17240663..17241058,17239111..17240608)); ID=FBpp0075012; name=Afg3l2-PA; parent=FBgn0036702,FBtr0075251; dbxref=FlyBase:FBpp0075012,FlyBase_Annotation_IDs:CG6512-PA,GB_protein:AAF49365.2,REFSEQ:NP_730248,GB_protein:AAF49365,UniProt/TrEMBL:Q8T4G5,FlyMine:FBpp0075012,modMine:FBpp0075012; MD5=1bfee21b805c2fd8a4c8b0227fc6b…	2.7195e+07	2.87876e+07	2.52479e+07	2.69678e+07	2.64885e+07	2.79463e+07	3.01393e+07	3.05039e+07	3.06824e+07	Afg3l2	FBgn0036702	0.197049	8.18229	0.0207224	0.0561527	0.0917422	8.18229	0.226637	0.39053
FBpp0075023;FBpp0075028;FBpp0075026;FBpp0075024	NA	type=polypeptide; loc=3L:join(16959121..16959216,16959285..16959422,16959705..16959884,16961500..16961602,16962335..16962413,16962476..16962887,16962943..16963811,16963870..16964764,16964824..16964978,16967382..16967481); ID=FBpp0075023; name=Ogdh-PC; parent=FBgn0010352,FBtr0075263; dbxref=FlyBase:FBpp0075023,FlyBase_Annotation_IDs:CG11661-PC,GB_protein:AAF49389.2,REFSEQ:NP_730225,GB_protein:AAF4…	135826	184605	139232	311965	216167	288603	319748	247124	266671	Ogdh	FBgn0010352	0.890787	1.20969	0.000982627	0.0080411	0.913258	1.20969	0.000832797	0.0155863
FBpp0075027;FBpp0075029	NA	type=polypeptide; loc=3L:join(16959121..16959216,16959285..16959422,16959705..16959884,16960538..16960667,16962335..16962413,16962476..16962887,16962943..16963811,16963870..16964764,16964824..16964978,16967382..16967481); ID=FBpp0075027; name=Ogdh-PF; parent=FBgn0010352,FBtr0075267; dbxref=FlyBase:FBpp0075027,FlyBase_Annotation_IDs:CG11661-PF,GB_protein:AAN11721.1,REFSEQ:NP_788518,GB_protein:AAN1…	1.29976e+07	1.52835e+07	1.2883e+07	1.52769e+07	1.55419e+07	1.60352e+07	1.89631e+07	1.94658e+07	1.81874e+07	Ogdh	FBgn0010352	0.48998	7.35887	0.000234396	0.00354007	0.278112	7.35887	0.00923106	0.0557499
FBpp0075034	NA	type=polypeptide; loc=3L:join(17016639..17018424,17018485..17020178); ID=FBpp0075034; name=CG7728-PA; parent=FBgn0036686,FBtr0075274; dbxref=FlyBase:FBpp0075034,FlyBase_Annotation_IDs:CG7728-PA,GB_protein:AAF49383.1,REFSEQ:NP_648945,GB_protein:AAF49383,UniProt/TrEMBL:Q9VVC9,FlyMine:FBpp0075034,modMine:FBpp0075034; MD5=dcbad445cbb222c4d7db1b2c52abeef8; length=1159; release=r6.39; species=Dmel;	4.73773e+06	4.1221e+06	4.38344e+06	3.29025e+06	3.5317e+06	3.39642e+06	3.21406e+06	3.02995e+06	3.23296e+06	CG7728	FBgn0036686	-0.455165	5.22219	9.34697e-05	0.00223241	-0.285567	5.22219	0.00240999	0.027393
FBpp0075038	NA	type=polypeptide; loc=3L:17035699..17036838; ID=FBpp0075038; name=beg-PA; parent=FBgn0036691,FBtr0075278; dbxref=FlyBase:FBpp0075038,FlyBase_Annotation_IDs:CG7842-PA,GB_protein:AAF49377.1,REFSEQ:NP_648950,GB_protein:AAF49377,UniProt/Swiss-Prot:Q8T3L6,FlyMine:FBpp0075038,modMine:FBpp0075038; MD5=dd20710faa862f7429193ad404a8805c; length=379; release=r6.39; species=Dmel;	1.4928e+06	1.56868e+06	1.33259e+06	1.66893e+06	6.05216e+06	1.61211e+06	1.58694e+06	1.77292e+06	1.69276e+06	beg	FBgn0036691	0.229762	4.24665	0.618256	0.719488	0.886439	4.24665	0.0693261	0.185411
FBpp0075042	NA	type=polypeptide; loc=3L:join(17049727..17049737,17050513..17050637,17051321..17051454,17051861..17051932,17052003..17052134,17052721..17052878,17052955..17053285,17054298..17054366); ID=FBpp0075042; name=rogdi-PB; parent=FBgn0036697,FBtr0075282; dbxref=FlyBase:FBpp0075042,FlyBase_Annotation_IDs:CG7725-PB,GB_protein:AAN11734.1,REFSEQ:NP_730244,GB_protein:AAN11734,FlyMine:FBpp0075042,modMine:FBpp0…	2.87986e+06	3.93939e+06	4.21166e+06	4.16758e+06	3.58742e+06	4.63864e+06	5.50403e+06	5.21504e+06	6.44525e+06	rogdi	FBgn0036697	0.677271	5.50296	0.00191963	0.0120948	0.265322	5.50296	0.133614	0.281096
FBpp0075048	NA	type=polypeptide; loc=3L:complement(join(17042438..17042459,17042103..17042273,17041694..17042040,17040439..17040601,17040138..17040210,17039556..17039630,17039257..17039333,17038995..17039193,17037931..17038932,17037706..17037873,17037320..17037634,17037084..17037255,17036932..17037030)); ID=FBpp0075048; name=scaf6-PA; parent=FBgn0261872,FBtr0091474; dbxref=FlyBase:FBpp0075048,GB_protein:AAX5274…	2.67849e+07	2.86e+07	2.59371e+07	2.89045e+07	3.30803e+07	2.95551e+07	2.66273e+07	2.94365e+07	3.11119e+07	scaf6	FBgn0261872	0.124529	8.21549	0.146684	0.24515	0.256428	8.21549	0.00944119	0.056537
FBpp0075053;FBpp0075055;FBpp0075054	NA	type=polypeptide; loc=3L:complement(join(17015141..17015256,17014987..17015077,17013993..17014904,17013450..17013929)); ID=FBpp0075053; name=CG6664-PA; parent=FBgn0036685,FBtr0075293; dbxref=FlyBase:FBpp0075053,FlyBase_Annotation_IDs:CG6664-PA,GB_protein:AAF49384.1,REFSEQ:NP_648944,GB_protein:AAF49384,UniProt/TrEMBL:Q9VVC8,FlyMine:FBpp0075053,modMine:FBpp0075053; MD5=5e7c2c8486e7fc03b28100df36a18…	427234	438628	392914	366610	537337	350436	376033	377212	394848	CG6664	FBgn0036685	-0.105522	2.05807	0.486364	0.602528	0.0562892	2.05807	0.707366	0.809431
FBpp0075069;FBpp0303947	NA	type=polypeptide; loc=3L:join(16584400..16584444,16584589..16584722,16584779..16585082,16585185..16586024); ID=FBpp0075069; name=UQCR-C2-PA; parent=FBgn0250814,FBtr0075309; dbxref=GB_protein:AAF49444.1,FlyBase:FBpp0075069,FlyBase_Annotation_IDs:CG4169-PA,REFSEQ:NP_648905,GB_protein:AAF49444,UniProt/TrEMBL:Q9VV75,FlyMine:FBpp0075069,modMine:FBpp0075069; MD5=c89c08293aa606332e429c50fa8be9d2; length…	7.61635e+07	8.03525e+07	7.05443e+07	6.98331e+07	7.55997e+07	6.48825e+07	6.3876e+07	6.4685e+07	6.03481e+07	UQCR-C2	FBgn0250814	-0.23791	9.48161	0.0105278	0.0353336	-0.0240589	9.48161	0.753056	0.843508
FBpp0075088	NA	type=polypeptide; loc=3L:join(16842632..16842676,16842792..16842876,16842967..16843032,16843103..16843378,16843510..16843730,16843792..16844138,16844207..16844393); ID=FBpp0075088; name=TSG101-PA; parent=FBgn0036666,FBtr0075329; dbxref=GB_protein:AAF49406.2,FlyBase:FBpp0075088,FlyBase_Annotation_IDs:CG9712-PA,REFSEQ:NP_524120,GB_protein:AAF49406,UniProt/TrEMBL:Q9VVA7,FlyMine:FBpp0075088,modMine:F…	396975	456420	475522	441488	413568	361149	383332	340575	604195	TSG101	FBgn0036666	-0.0163358	2.13081	0.933964	0.950155	-0.0415481	2.13081	0.833421	0.897195
FBpp0075089	NA	type=polypeptide; loc=3L:join(16845501..16845509,16845568..16845889,16847161..16849314,16849377..16849576,16849635..16849772,16849835..16852216); ID=FBpp0075089; name=Zcchc7-PA; parent=FBgn0036668,FBtr0075330; dbxref=GB_protein:AAF49404.2,GB_protein:AAF49404.1,FlyBase:FBpp0075089,FlyBase_Annotation_IDs:CG9715-PA,REFSEQ:NP_648926,GB_protein:AAF49404,UniProt/TrEMBL:Q9VVA9,FlyMine:FBpp0075089,modMin…	825556	804908	1.41881e+06	667651	1.05201e+06	872733	858611	785059	875942	Zcchc7	FBgn0036668	-0.200258	3.19442	0.39089	0.51061	-0.120963	3.19442	0.599132	0.741783
FBpp0075104	NA	type=polypeptide; loc=3L:complement(join(16786744..16786833,16786257..16786649,16785346..16786170)); ID=FBpp0075104; name=eIF3e-PA; parent=FBgn0025582,FBtr0075345; dbxref=FlyBase:FBpp0075104,FlyBase_Annotation_IDs:CG9677-PA,GB_protein:AAF49412.1,REFSEQ:NP_477385,GB_protein:AAF49412,UniProt/Swiss-Prot:O77410,FlyMine:FBpp0075104,modMine:FBpp0075104; MD5=65d76ad41ba7bda5d6bd5ed4d6c7a92c; length=435;…	3.0152e+07	3.3017e+07	2.88322e+07	3.03334e+07	3.13454e+07	2.82e+07	3.44454e+07	3.60234e+07	3.54431e+07	eIF3e	FBgn0025582	0.231209	8.36057	0.00858555	0.0312293	0.0542634	8.36057	0.455522	0.630354
FBpp0075106	NA	type=polypeptide; loc=3L:complement(join(16730712..16730734,16729837..16730657,16728557..16729776)); ID=FBpp0075106; name=Dbp73D-PA; parent=FBgn0004556,FBtr0075347; dbxref=FlyBase:FBpp0075106,FlyBase_Annotation_IDs:CG9680-PA,GB_protein:AAF49419.1,REFSEQ:NP_476833,GB_protein:AAF49419,UniProt/Swiss-Prot:P26802,FlyMine:FBpp0075106,modMine:FBpp0075106; MD5=17a046f18dea1ba30123e25a3d2ef210; length=687…	1.69612e+06	2.22548e+06	1.82426e+06	2.01814e+06	2.18203e+06	2.07287e+06	2.36328e+06	2.26992e+06	2.5712e+06	Dbp73D	FBgn0004556	0.360891	4.45121	0.00887076	0.032022	0.223243	4.45121	0.0733052	0.192297
FBpp0075118	NA	type=polypeptide; loc=3L:complement(join(16611363..16612117,16610892..16611298,16610738..16610829)); ID=FBpp0075118; name=Su(P)-PA; parent=FBgn0004465,FBtr0075359; dbxref=FlyBase:FBpp0075118,FlyBase_Annotation_IDs:CG4086-PA,GB_protein:AAF49434.1,REFSEQ:NP_524116,GB_protein:AAF49434,UniProt/TrEMBL:Q9V420,FlyMine:FBpp0075118,modMine:FBpp0075118; MD5=0c7b5e16fbfccb47e8ecc0f213ce73e1; length=417; rel…	2.40204e+06	1.95217e+06	1.88889e+06	1.62689e+06	1.61576e+06	1.54379e+06	1.73828e+06	1.52562e+06	1.57659e+06	Su(P)	FBgn0004465	-0.335078	4.17028	0.00963251	0.0333646	-0.288359	4.17028	0.0203454	0.0882176
FBpp0075144;FBpp0305773;FBpp0075145	NA	type=polypeptide; loc=3L:join(16386637..16386956,16387021..16389348,16389405..16389620,16389679..16389877,16389936..16390184,16390302..16390343); ID=FBpp0075144; name=RAF2-PB; parent=FBgn0036624,FBtr0075386; dbxref=FlyBase:FBpp0075144,FlyBase_Annotation_IDs:CG4877-PB,GB_protein:AAF49469.2,REFSEQ:NP_648889,GB_protein:AAF49469,UniProt/TrEMBL:Q9VV52; MD5=b85936157282c8ec063c01803cfc6fed; length=1117…	1.14865e+07	1.31573e+07	1.0691e+07	1.19268e+07	1.09178e+07	1.23568e+07	1.45308e+07	1.42542e+07	1.49568e+07	RAF2	FBgn0036624	0.339329	7.02312	0.00584552	0.0239655	0.0849839	7.02312	0.398315	0.578268
FBpp0075170	NA	type=polypeptide; loc=3L:complement(join(16411002..16411418,16407021..16407359,16405502..16405845,16405326..16405428,16405117..16405170)); ID=FBpp0075170; name=fax-PA; parent=FBgn0014163,FBtr0075412; dbxref=FlyBase_Annotation_IDs:CG4609-PA,FlyBase:FBpp0075170,GB_protein:AAF49465.2,REFSEQ:NP_524106,GB_protein:AAF49465,UniProt/Swiss-Prot:Q95RI5,FlyMine:FBpp0075170,modMine:FBpp0075170; MD5=f177af6dd…	1.29404e+06	1.67276e+06	1.57959e+06	1.60206e+06	1.33295e+06	1.5065e+06	1.7955e+06	1.51974e+06	1.7438e+06	fax	FBgn0014163	0.185317	4.00121	0.174002	0.277916	0.0575008	4.00121	0.661477	0.791307
FBpp0075209	NA	type=polypeptide; loc=3L:join(16129909..16130283,16130506..16130703); ID=FBpp0075209; name=SsRbeta-PA; parent=FBgn0011016,FBtr0075453; dbxref=FlyBase:FBpp0075209,FlyBase_Annotation_IDs:CG5474-PA,GB_protein:AAF49532.2,REFSEQ:NP_524103,GB_protein:AAF49532,UniProt/TrEMBL:Q9VUZ0,FlyMine:FBpp0075209,modMine:FBpp0075209; MD5=69a934f5849f30f4841b8ea53654bf24; length=190; release=r6.39; species=Dmel;	4.08308e+07	7.68726e+07	8.23689e+07	7.33601e+07	6.81489e+07	6.94759e+07	9.06725e+07	9.18684e+07	9.75271e+07	SsRbeta	FBgn0011016	0.5767	9.59098	0.0263586	0.0661866	0.228996	9.59098	0.324492	0.501888
FBpp0075250	NA	type=polypeptide; loc=3L:complement(join(16105555..16105563,16104336..16105493,16103481..16104278)); ID=FBpp0075250; name=IntS9-PA; parent=FBgn0036570,FBtr0075495; dbxref=FlyBase:FBpp0075250,FlyBase_Annotation_IDs:CG5222-PA,GB_protein:AAF49538.2,REFSEQ:NP_648838,GB_protein:AAF49538,UniProt/Swiss-Prot:Q95TS5,FlyMine:FBpp0075250,modMine:FBpp0075250; MD5=f11fa3005202f6fa90b4068e1386621f; length=654;…	1.28612e+06	1.26171e+06	1.2335e+06	1.36668e+06	1.16396e+06	1.17567e+06	1.36021e+06	1.35506e+06	1.52657e+06	IntS9	FBgn0036570	0.19	3.7442	0.0636227	0.130031	0.0543032	3.7442	0.565764	0.717776
FBpp0075274	NA	type=polypeptide; loc=3L:join(16005290..16005327,16005392..16005847,16005914..16006550); ID=FBpp0075274; name=mRpS31-PA; parent=FBgn0036557,FBtr0075519; dbxref=FlyBase:FBpp0075274,FlyBase_Annotation_IDs:CG5904-PA,GB_protein:AAF49552.1,REFSEQ:NP_524100,GB_protein:AAF49552,UniProt/TrEMBL:Q9VUX1,FlyMine:FBpp0075274,modMine:FBpp0075274; MD5=69877ccb2d1f8ced0d76b6ec2029ba2c; length=376; release=r6.39;…	3.07722e+06	3.87001e+06	2.9988e+06	2.99025e+06	3.17059e+06	2.98668e+06	3.62889e+06	3.90561e+06	3.65349e+06	mRpS31	FBgn0036557	0.205366	5.10858	0.0818341	0.156798	-0.0238275	5.10858	0.828318	0.894984
FBpp0075282	NA	type=polypeptide; loc=3L:complement(join(15967708..15967752,15966916..15967611,15962115..15966858,15961876..15962050,15961538..15961820,15960994..15961479)); ID=FBpp0075282; name=Brr2-PA; parent=FBgn0263599,FBtr0075527; dbxref=FlyBase:FBpp0075282,FlyBase_Annotation_IDs:CG5931-PA,GB_protein:AAF49564.4,REFSEQ:NP_648818,GB_protein:AAF49564,UniProt/Swiss-Prot:Q9VUV9,FlyMine:FBpp0075282,modMine:FBpp00…	1.49043e+07	1.62905e+07	1.83218e+07	1.45276e+07	1.69734e+07	1.51633e+07	1.70688e+07	1.59989e+07	1.84128e+07	Brr2	FBgn0263599	0.0848769	7.39826	0.361895	0.48309	0.00344744	7.39826	0.969828	0.985029
FBpp0075292;FBpp0304444;FBpp0297750	NA	type=polypeptide; loc=3L:complement(join(15834734..15834877,15834362..15834451)); ID=FBpp0075292; name=CG18081-PA; parent=FBgn0036537,FBtr0075537; dbxref=FlyBase:FBpp0075292,FlyBase_Annotation_IDs:CG18081-PA,GB_protein:AAF49576.1,REFSEQ:NP_648807,GB_protein:AAF49576,UniProt/TrEMBL:Q9VUU7,FlyMine:FBpp0075292,modMine:FBpp0075292; MD5=e7aa28d9119370e1d43b581a150440bb; length=77; release=r6.39; speci…	2.24905e+08	2.40339e+08	2.45017e+08	2.44395e+08	3.19e+08	2.31658e+08	1.62322e+08	2.20816e+08	2.02356e+08	CG18081	FBgn0036537	-0.263554	11.2063	0.0721003	0.141853	0.236328	11.2063	0.0998043	0.231375
FBpp0075302	NA	type=polypeptide; loc=3L:join(15499060..15499129,15499182..15499896,15499953..15500508); ID=FBpp0075302; name=CG7275-PA; parent=FBgn0036500,FBtr0075547; dbxref=FlyBase:FBpp0075302,FlyBase_Annotation_IDs:CG7275-PA,GB_protein:AAF49638.2,REFSEQ:NP_648767,GB_protein:AAF49638,UniProt/TrEMBL:Q9VUN7,FlyMine:FBpp0075302,modMine:FBpp0075302; MD5=868cb492b2220ea4196a37c52ac5a0c0; length=446; release=r6.39;…	2.7622e+06	1.91682e+06	2.10998e+06	1.7616e+06	1.57388e+06	1.57576e+06	2.08856e+06	1.89183e+06	2.05312e+06	CG7275	FBgn0036500	-0.128285	4.32557	0.333355	0.45617	-0.365047	4.32557	0.0184729	0.0837259
FBpp0075313	NA	type=polypeptide; loc=3L:join(15554265..15554472,15556850..15558117,15558250..15558338,15558394..15559003,15559100..15560116,15560208..15560578,15560641..15560731); ID=FBpp0075313; name=AGO2-PC; parent=FBgn0087035,FBtr0075560; dbxref=FlyBase:FBpp0075313,FlyBase_Annotation_IDs:CG7439-PC,GB_protein:AAF49620.2,REFSEQ:NP_730054,GB_protein:AAF49620,FlyMine:FBpp0075313,modMine:FBpp0075313; MD5=b89ae865…	9.46935e+06	9.84773e+06	1.05228e+07	9.72582e+06	9.42428e+06	1.03301e+07	1.15649e+07	1.09974e+07	1.1803e+07	AGO2	FBgn0087035	0.23042	6.74204	0.00893258	0.0321323	0.0694928	6.74204	0.34825	0.528682
FBpp0075317	NA	type=polypeptide; loc=3L:join(15580890..15581294,15581354..15583264); ID=FBpp0075317; name=CG12301-PA; parent=FBgn0036514,FBtr0075564; dbxref=FlyBase:FBpp0075317,FlyBase_Annotation_IDs:CG12301-PA,GB_protein:AAF49613.2,REFSEQ:NP_648781,GB_protein:AAF49613,UniProt/TrEMBL:Q9VUR2,FlyMine:FBpp0075317,modMine:FBpp0075317; MD5=b0e65b6d278db20abac88188c4a2f481; length=771; release=r6.39; species=Dmel;	1.20087e+07	1.18413e+07	1.09871e+07	1.07494e+07	1.06438e+07	1.08133e+07	1.0091e+07	1.01376e+07	1.02249e+07	CG12301	FBgn0036514	-0.166863	6.80156	0.0234941	0.0610075	-0.0252499	6.80156	0.690494	0.801711
FBpp0075318	NA	type=polypeptide; loc=3L:join(15583735..15583881,15583997..15584095,15584287..15584439,15584640..15584868,15584923..15585299); ID=FBpp0075318; name=AIMP2-PA; parent=FBgn0036515,FBtr0075565; dbxref=FlyBase:FBpp0075318,FlyBase_Annotation_IDs:CG12304-PA,GB_protein:AAF49612.1,REFSEQ:NP_648782,GB_protein:AAF49612,UniProt/Swiss-Prot:Q9VUR3,FlyMine:FBpp0075318,modMine:FBpp0075318; MD5=1f634cf46b082198c2…	1.66568e+06	1.99507e+06	1.99051e+06	1.75019e+06	1.71058e+06	1.8173e+06	1.94934e+06	1.99615e+06	1.90718e+06	AIMP2	FBgn0036515	0.0814498	4.26246	0.397167	0.517299	-0.00717396	4.26246	0.939857	0.965716
FBpp0075393;FBpp0304214	NA	type=polypeptide; loc=3L:15144782..15145939; ID=FBpp0075393; name=Pex3-PA; parent=FBgn0036484,FBtr0075640; dbxref=FlyBase:FBpp0075393,FlyBase_Annotation_IDs:CG6859-PA,GB_protein:AAF49658.1,REFSEQ:NP_648753,GB_protein:AAF49658,UniProt/TrEMBL:Q9VUL8,FlyMine:FBpp0075393,modMine:FBpp0075393; MD5=bc62969de025a728c2bd7a90c2ec54ca; length=385; release=r6.39; species=Dmel; ;type=polypeptide; loc=3L:15144…	395141	507391	514981	573880	488101	538842	606247	649842	501628	Pex3	FBgn0036484	0.338084	2.43978	0.0443967	0.0994448	0.269495	2.43978	0.0966116	0.226135
FBpp0075395	NA	type=polypeptide; loc=3L:join(15159170..15159268,15159325..15159776,15159839..15160457,15160517..15160852); ID=FBpp0075395; name=Prp31-PA; parent=FBgn0036487,FBtr0075642; dbxref=FlyBase:FBpp0075395,FlyBase_Annotation_IDs:CG6876-PA,GB_protein:AAF49655.1,REFSEQ:NP_648756,GB_protein:AAF49655,UniProt/TrEMBL:Q9VUM1,FlyMine:FBpp0075395,modMine:FBpp0075395; MD5=2725d896ece309838d8d1421adaa7262; length=5…	6.94716e+06	7.96901e+06	7.57551e+06	6.57743e+06	7.3937e+06	6.25504e+06	5.76925e+06	6.17685e+06	6.80206e+06	Prp31	FBgn0036487	-0.237394	6.13147	0.0225256	0.0590902	-0.0670322	6.13147	0.457599	0.631234
FBpp0075399	NA	type=polypeptide; loc=3L:complement(join(15157486..15158487,15157098..15157427,15155426..15157033,15154872..15155357,15154665..15154811)); ID=FBpp0075399; name=Msh6-PA; parent=FBgn0036486,FBtr0075646; dbxref=FlyBase:FBpp0075399,FlyBase_Annotation_IDs:CG7003-PA,GB_protein:AAF49656.2,REFSEQ:NP_648755,GB_protein:AAF49656,UniProt/Swiss-Prot:Q9VUM0,FlyMine:FBpp0075399,modMine:FBpp0075399; MD5=01527379…	217739	332276	327199	337737	338361	346769	372126	346537	418839	Msh6	FBgn0036486	0.422823	1.78138	0.0276697	0.0685844	0.33479	1.78138	0.0683931	0.184115
FBpp0075401;FBpp0312224	NA	type=polypeptide; loc=3L:complement(join(15142300..15142453,15138188..15139524)); ID=FBpp0075401; name=Pdi-PA; parent=FBgn0286818,FBtr0075648; dbxref=FlyBase:FBpp0075401,FlyBase_Annotation_IDs:CG6988-PA,GB_protein:AAF49659.1,REFSEQ:NP_524079,GB_protein:AAF49659,UniProt/Swiss-Prot:P54399,FlyMine:FBpp0075401,modMine:FBpp0075401; MD5=f07956e0e3a9386abdc94ad4a477c804; length=496; release=r6.39; speci…	4.49844e+07	6.08435e+07	4.5347e+07	5.55595e+07	5.70281e+07	5.69137e+07	6.86709e+07	6.96533e+07	6.86683e+07	Pdi	FBgn0286818	0.494146	9.2231	0.00173585	0.0112218	0.266754	9.2231	0.04349	0.137178
FBpp0075425	NA	type=polypeptide; loc=3L:complement(join(14999537..14999609,14998961..14999285,14998796..14998896,14998180..14998622,14998059..14998118)); ID=FBpp0075425; name=mRpL39-PA; parent=FBgn0036462,FBtr0075672; dbxref=FlyBase:FBpp0075425,FlyBase_Annotation_IDs:CG17166-PA,GB_protein:AAF49686.2,REFSEQ:NP_524075,GB_protein:AAF49686,UniProt/Swiss-Prot:Q9VUJ0,FlyMine:FBpp0075425,modMine:FBpp0075425; MD5=78dfa…	2.06921e+06	2.07693e+06	1.76187e+06	1.77216e+06	2.13438e+06	1.91894e+06	1.73476e+06	1.89042e+06	1.56875e+06	mRpL39	FBgn0036462	-0.159607	4.27159	0.185882	0.294145	0.0672603	4.27159	0.557798	0.713233
FBpp0075441	NA	type=polypeptide; loc=3L:join(14786847..14786881,14786934..14787018,14787093..14789213,14789319..14789588); ID=FBpp0075441; name=Tdrd3-PA; parent=FBgn0036450,FBtr0075691; dbxref=FlyBase:FBpp0075441,FlyBase_Annotation_IDs:CG13472-PA,GB_protein:AAF49703.1,REFSEQ:NP_648724,GB_protein:AAF49703,UniProt/TrEMBL:Q9VUH8,FlyMine:FBpp0075441,modMine:FBpp0075441; MD5=4adfa24796760f07d322221d2283ac2c; length=…	4.67228e+06	4.522e+06	4.12345e+06	3.97183e+06	4.25236e+06	4.02951e+06	3.91268e+06	3.93277e+06	4.11244e+06	Tdrd3	FBgn0036450	-0.127511	5.42426	0.104589	0.188987	-0.0315573	5.42426	0.66577	0.79413
FBpp0075448;FBpp0305289	NA	type=polypeptide; loc=3L:complement(join(14801840..14802090,14801548..14801779)); ID=FBpp0075448; name=NHP2-PA; parent=FBgn0029148,FBtr0075698; dbxref=FlyBase:FBpp0075448,FlyBase_Annotation_IDs:CG5258-PA,GB_protein:AAF49701.1,REFSEQ:NP_651965,GB_protein:AAF49701,UniProt/Swiss-Prot:Q9V3U2,FlyMine:FBpp0075448,modMine:FBpp0075448; MD5=abda22110bd2ce4ff1b62397e2edb16d; length=160; release=r6.39; spec…	2.10291e+08	2.28469e+08	2.19663e+08	2.21543e+08	2.07165e+08	2.21582e+08	2.49254e+08	2.62494e+08	2.5022e+08	NHP2	FBgn0029148	0.237147	11.2083	0.00484233	0.0213293	0.0691118	11.2083	0.311703	0.490228
FBpp0075458	NA	type=polypeptide; loc=3L:complement(join(14631881..14631983,14630520..14631818,14629741..14630192,14628463..14629681,14628301..14628404)); ID=FBpp0075458; name=RecQ5-PB; parent=FBgn0027375,FBtr0075715; dbxref=FlyBase_Annotation_IDs:CG4879-PB,FlyBase:FBpp0075458,GB_protein:AAN11801.1,REFSEQ:NP_729983,GB_protein:AAN11801,UniProt/TrEMBL:Q9V433,FlyMine:FBpp0075458,modMine:FBpp0075458; MD5=f66956e4a73…	953139	1.10196e+06	1.17595e+06	1.00357e+06	1.31857e+06	1.13124e+06	1.36895e+06	1.29068e+06	1.13703e+06	RecQ5	FBgn0027375	0.259736	3.57713	0.0687617	0.136839	0.17977	3.57713	0.190169	0.351265
FBpp0075462;FBpp0300819;FBpp0075461	NA	type=polypeptide; loc=3L:join(14538032..14538421,14538729..14539069,14539553..14539892); ID=FBpp0075462; name=Mpcp2-PB; parent=FBgn0026409,FBtr0075719; dbxref=FlyBase:FBpp0075462,FlyBase_Annotation_IDs:CG4994-PB,GB_protein:AAF49734.1,REFSEQ:NP_729978,GB_protein:AAF49734,UniProt/TrEMBL:Q0E8E8; MD5=17060b81e1ff01c85af78f788bbdb307; length=356; release=r6.39; species=Dmel; ;type=polypeptide; loc=3L:…	6.88825e+06	7.56709e+06	7.42152e+06	7.0554e+06	6.7833e+06	7.21968e+06	8.1794e+06	7.9847e+06	7.04662e+06	Mpcp2	FBgn0026409	0.109502	6.24171	0.215299	0.327089	0.0325279	6.24171	0.70302	0.806731
FBpp0075471;FBpp0305256	NA	type=polypeptide; loc=3L:complement(join(14409615..14409762,14403872..14406837)); ID=FBpp0075471; name=stwl-PA; parent=FBgn0003459,FBtr0075728; dbxref=FlyBase:FBpp0075471,FlyBase_Annotation_IDs:CG3836-PA,GB_protein:AAF49741.1,REFSEQ:NP_524068,GB_protein:AAF49741,UniProt/TrEMBL:Q9VUE5,FlyMine:FBpp0075471,modMine:FBpp0075471; MD5=c563b8ad33aeadb5473cadc288fb1af2; length=1037; release=r6.39; species…	3.55566e+06	3.45138e+06	3.28515e+06	2.90051e+06	3.73526e+06	3.29968e+06	3.42466e+06	3.34869e+06	3.34969e+06	stwl	FBgn0003459	0.00288478	5.11752	0.975297	0.981509	0.0295077	5.11752	0.752548	0.843508
FBpp0075498	NA	type=polypeptide; loc=3L:join(13929849..13931198,13931746..13934193); ID=FBpp0075498; name=DCTN1-p150-PA; parent=FBgn0001108,FBtr0075756; dbxref=FlyBase:FBpp0075498,FlyBase_Annotation_IDs:CG9206-PA,GB_protein:AAF49788.1,REFSEQ:NP_524061,GB_protein:AAF49788,UniProt/Swiss-Prot:P13496,FlyMine:FBpp0075498,modMine:FBpp0075498; MD5=d2f89d389347e92f2b60e0b276e76a95; length=1265; release=r6.39; species=D…	700106	894928	885369	924886	1.07438e+06	981582	1.05319e+06	973957	1.19146e+06	DCTN1-p150	FBgn0001108	0.406263	3.30048	0.00862978	0.0313173	0.358714	3.30048	0.0167603	0.0804336
FBpp0075504	NA	type=polypeptide; loc=3L:join(13974571..13974775,13975917..13977637); ID=FBpp0075504; name=Hsc70-1-PA; parent=FBgn0001216,FBtr0075762; dbxref=FlyBase:FBpp0075504,FlyBase_Annotation_IDs:CG8937-PA,GB_protein:AAF49782.1,REFSEQ:NP_524063,GB_protein:AAF49782,UniProt/Swiss-Prot:P29843,FlyMine:FBpp0075504,modMine:FBpp0075504; MD5=8b48cc71a713218dd3b871aeae7e589d; length=641; release=r6.39; species=Dmel;	91185.9	96027.7	91248.4	91919.8	88202.4	88520.7	93211.1	90639.6	95147.6	Hsc70-1	FBgn0001216	0.028969	-0.0792843	0.746362	0.81297	0.0353719	-0.0792843	0.693593	0.801711
FBpp0075508	NA	type=polypeptide; loc=3L:join(13994352..13994400,13994791..13995780,13995860..13996470); ID=FBpp0075508; name=26-29-p-PA; parent=FBgn0250848,FBtr0075766; dbxref=FlyBase:FBpp0075508,FlyBase_Annotation_IDs:CG8947-PA,GB_protein:AAF49777.1,REFSEQ:NP_620470,GB_protein:AAF49777,UniProt/TrEMBL:Q9V3U6,FlyMine:FBpp0075508,modMine:FBpp0075508; MD5=f67ac419f61af6647ff7672410d97e4f; length=549; release=r6.39…	6.57512e+06	7.14049e+06	6.3049e+06	2.1406e+06	1.94421e+06	1.72152e+06	2.09169e+06	2.00332e+06	2.22929e+06	26-29-p	FBgn0250848	-1.63563	4.95278	1.71838e-08	2.71504e-06	-1.70196	4.95278	1.29813e-08	2.66636e-06
FBpp0075510;FBpp0305264	NA	type=polypeptide; loc=3L:join(14007850..14009717,14010031..14010587,14010697..14010895,14010996..14017627,14017693..14017877); ID=FBpp0075510; name=upSET-PA; parent=FBgn0036398,FBtr0075768; dbxref=FlyBase:FBpp0075510,FlyBase_Annotation_IDs:CG9007-PA,GB_protein:AAF49773.3,REFSEQ:NP_648681,GB_protein:AAF49773,UniProt/TrEMBL:Q9VUB5,FlyMine:FBpp0075510,modMine:FBpp0075510; MD5=d409392a4e55c6799b93179…	2.43851e+06	2.9487e+06	2.62603e+06	3.15537e+06	3.28993e+06	3.274e+06	3.66107e+06	3.74862e+06	4.02222e+06	upSET	FBgn0036398	0.542413	5.04594	0.000130932	0.00277236	0.369932	5.04594	0.0020973	0.0253404
FBpp0075517	NA	type=polypeptide; loc=3L:join(14054068..14054343,14061428..14061511,14065072..14065158,14065589..14067268,14067330..14067543,14067612..14067904,14068192..14068746,14068808..14068927,14069892..14070134); ID=FBpp0075517; name=Frl-PA; parent=FBgn0267795,FBtr0075775; dbxref=FlyBase:FBpp0075517,FlyBase_Annotation_IDs:CG32138-PA,GB_protein:AAF49761.2,REFSEQ:NP_729954,GB_protein:AAF49761,REFSEQ:NP_72995…	1.75359e+07	1.80412e+07	1.81295e+07	1.61252e+07	1.67271e+07	1.63212e+07	1.65373e+07	1.60147e+07	1.7115e+07	Frl	FBgn0267795	-0.0871801	7.44855	0.133965	0.228542	-0.0402684	7.44855	0.467003	0.639483
FBpp0075519	NA	type=polypeptide; loc=3L:join(14071968..14072060,14072135..14072261,14072382..14072485,14072759..14072873,14072932..14074518,14074577..14074773,14074836..14075459,14075710..14075813,14075876..14075945); ID=FBpp0075519; name=Pex1-PA; parent=FBgn0013563,FBtr0075777; dbxref=FlyBase:FBpp0075519,FlyBase_Annotation_IDs:CG6760-PA,GB_protein:AAF49760.1,REFSEQ:NP_652016,GB_protein:AAF49760,UniProt/TrEMBL:…	123992	179975	95366.4	126894	171278	139811	143546	83981.4	107417	Pex1	FBgn0013563	-0.212338	0.385513	0.436559	0.553937	0.259045	0.385513	0.342712	0.522204
FBpp0075526	NA	type=polypeptide; loc=3L:complement(join(14028770..14028844,14025847..14028390,14025259..14025789,14023588..14025184,14022180..14023481,14021887..14022118,14021221..14021824)); ID=FBpp0075526; name=Ptip-PA; parent=FBgn0052133,FBtr0075784; dbxref=FlyBase:FBpp0075526,GB_protein:AAF49771.2,FlyBase_Annotation_IDs:CG32133-PA,GB_protein:AAF49771.3,REFSEQ:NP_729947,GB_protein:AAF49771,UniProt/TrEMBL:Q9V…	2.28808e+06	2.5045e+06	2.39456e+06	2.31279e+06	2.37387e+06	2.22252e+06	2.19011e+06	1.95825e+06	2.34767e+06	Ptip	FBgn0052133	-0.122509	4.55781	0.171583	0.274907	0.0308469	4.55781	0.715963	0.814279
FBpp0075534	NA	type=polypeptide; loc=3L:complement(join(13928851..13928908,13927394..13928791,13925933..13927335)); ID=FBpp0075534; name=CG8833-PA; parent=FBgn0036386,FBtr0075792; dbxref=FlyBase:FBpp0075534,FlyBase_Annotation_IDs:CG8833-PA,GB_protein:AAF49789.1,REFSEQ:NP_648669,GB_protein:AAF49789,UniProt/Swiss-Prot:Q9VUA0,FlyMine:FBpp0075534,modMine:FBpp0075534; MD5=17ae9c832704e6c62915473c6a853a6d; length=952…	2.09386e+06	2.24266e+06	2.05654e+06	2.41315e+06	2.76142e+06	2.4788e+06	2.42687e+06	2.53695e+06	2.86893e+06	CG8833	FBgn0036386	0.316853	4.64014	0.00540069	0.0227316	0.34562	4.64014	0.00326908	0.0321274
FBpp0075612	NA	type=polypeptide; loc=3L:join(13023509..13023525,13023732..13023866,13024370..13024637); ID=FBpp0075612; name=RpS12-PB; parent=FBgn0286213,FBtr0075878; dbxref=FlyBase:FBpp0075612,GB_protein:AAF49851.1,FlyBase_Annotation_IDs:CG11271-PB,FlyBase:FBpp0075611,GB_protein:AAN11845.1,FlyBase_Annotation_IDs:CG11271-PA,REFSEQ:NP_729866,GB_protein:AAN11845,UniProt/Swiss-Prot:P80455,FlyMine:FBpp0075612,modMi…	4.25664e+07	7.01592e+07	6.34047e+07	8.15655e+07	7.62067e+07	8.42521e+07	1.08809e+08	1.07144e+08	1.10313e+08	RpS12	FBgn0286213	0.94741	9.68051	0.000189792	0.00311915	0.576183	9.68051	0.00546753	0.0416955
FBpp0075617	NA	type=polypeptide; loc=3L:join(13037253..13037264,13037424..13038658,13038729..13039339,13039405..13040411); ID=FBpp0075617; name=Srrm1-PA; parent=FBgn0036340,FBtr0075883; dbxref=FlyBase:FBpp0075617,FlyBase_Annotation_IDs:CG11274-PA,GB_protein:AAF49848.1,REFSEQ:NP_648627,GB_protein:AAF49848,UniProt/TrEMBL:Q9VU43,FlyMine:FBpp0075617,modMine:FBpp0075617; MD5=a73fc35d4c1f17eefe303c4721071ac4; length=…	4.82368e+06	4.74299e+06	5.05674e+06	4.82974e+06	5.14343e+06	5.36932e+06	5.60969e+06	5.21635e+06	5.57845e+06	Srrm1	FBgn0036340	0.191489	5.72949	0.0209759	0.0565145	0.155065	5.72949	0.0510752	0.150221
FBpp0075618;FBpp0075619;FBpp0312080	NA	type=polypeptide; loc=3L:join(13042012..13042014,13042110..13042368,13042442..13042539,13043166..13043337,13043574..13043827); ID=FBpp0075618; name=RpS4-PA; parent=FBgn0011284,FBtr0075884; dbxref=FlyBase:FBpp0075618,FlyBase_Annotation_IDs:CG11276-PA,GB_protein:AAF49847.1,REFSEQ:NP_729871,GB_protein:AAF49847,UniProt/Swiss-Prot:P41042,FlyMine:FBpp0075618; MD5=9432bd09df680f6871c732d2390f7b76; lengt…	3.80603e+08	3.56504e+08	3.90654e+08	2.79114e+08	2.27874e+08	2.5785e+08	3.03572e+08	3.02235e+08	3.21807e+08	RpS4	FBgn0011284	-0.255449	11.6381	0.010349	0.0349619	-0.477329	11.6381	0.000187727	0.00719534
FBpp0075631	NA	type=polypeptide; loc=3L:complement(join(13017676..13017762,13017404..13017612,13017193..13017349)); ID=FBpp0075631; name=mRpL20-PA; parent=FBgn0036335,FBtr0075897; dbxref=FlyBase:FBpp0075631,FlyBase_Annotation_IDs:CG11258-PA,GB_protein:AAF49855.1,REFSEQ:NP_524051,GB_protein:AAF49855,UniProt/TrEMBL:Q9VU36,FlyMine:FBpp0075631,modMine:FBpp0075631; MD5=742eb92660a00c68e03b426599f8d407; length=150; r…	1.34675e+06	1.1559e+06	1.22944e+06	1.08939e+06	1.05478e+06	1.11326e+06	894058	923234	874617	mRpL20	FBgn0036335	-0.443097	3.45808	0.000489483	0.00558554	-0.107308	3.45808	0.228329	0.392458
FBpp0075651;FBpp0075652;FBpp0303944	NA	type=polypeptide; loc=3L:join(12750607..12750739,12751307..12752922,12752984..12753157); ID=FBpp0075651; name=CG10984-PC; parent=FBgn0036305,FBtr0075919; dbxref=FlyBase:FBpp0075651,FlyBase_Annotation_IDs:CG10984-PC,GB_protein:AAN11855.2,REFSEQ:NP_729824,GB_protein:AAN11855,UniProt/TrEMBL:Q8T0E7; MD5=9465a8df5d24229c80431606adedd544; length=640; release=r6.39; species=Dmel; ;type=polypeptide; loc=…	1.51154e+08	1.52116e+08	1.504e+08	1.52236e+08	1.72609e+08	1.51447e+08	2.1598e+08	1.98441e+08	2.14806e+08	CG10984	FBgn0036305	0.496879	10.7868	1.51526e-05	0.000843015	0.154587	10.7868	0.0307821	0.109953
FBpp0075661	NA	type=polypeptide; loc=3L:join(12806265..12806337,12806868..12807830,12807886..12808476,12810206..12810663,12810728..12811588,12811648..12811886,12811950..12812220,12812280..12812450,12812509..12812616,12812680..12812829); ID=FBpp0075661; name=Sap130-PC; parent=FBgn0262714,FBtr0075929; dbxref=FlyBase:FBpp0075661,FlyBase_Annotation_IDs:CG11006-PC,GB_protein:AAN11858.1,REFSEQ:NP_729834,GB_protein:AA…	1.34624e+06	1.34557e+06	1.21479e+06	1.44559e+06	1.44995e+06	1.23294e+06	1.34994e+06	1.53531e+06	1.60544e+06	Sap130	FBgn0262714	0.225267	3.83811	0.0452089	0.100934	0.165039	3.83811	0.125519	0.26911
FBpp0075676	NA	type=polypeptide; loc=3L:complement(12813113..12813907); ID=FBpp0075676; name=Sf3a2-PA; parent=FBgn0036314,FBtr0075944; dbxref=FlyBase:FBpp0075676,FlyBase_Annotation_IDs:CG10754-PA,GB_protein:AAF49876.1,REFSEQ:NP_648603,GB_protein:AAF49876,UniProt/TrEMBL:Q9VU15,FlyMine:FBpp0075676,modMine:FBpp0075676; MD5=503dad4bac6ab129a8eba953c3899d7b; length=264; release=r6.39; species=Dmel;	7.60454e+06	8.6673e+06	7.74542e+06	8.27028e+06	9.34395e+06	8.66334e+06	9.19595e+06	9.96626e+06	9.87703e+06	Sf3a2	FBgn0036314	0.301692	6.50064	0.00360877	0.0179765	0.21763	6.50064	0.0209484	0.0890701
FBpp0075684	NA	type=polypeptide; loc=3L:complement(join(12734503..12734516,12733623..12733983)); ID=FBpp0075684; name=SmD1-PA; parent=FBgn0261933,FBtr0075952; dbxref=FlyBase:FBpp0075684,FlyBase_Annotation_IDs:CG10753-PA,GB_protein:AAF49893.1,REFSEQ:NP_524774,GB_protein:AAF49893,UniProt/Swiss-Prot:Q9VU02,FlyMine:FBpp0075684,modMine:FBpp0075684; MD5=5917eb4ace2fb56ebbc78a69020216b1; length=124; release=r6.39; spe…	3.88757e+07	5.16258e+07	6.15852e+07	4.34199e+07	6.21857e+07	5.54503e+07	6.02204e+07	4.94759e+07	5.91674e+07	SmD1	FBgn0261933	0.19671	9.09287	0.29295	0.413552	0.179167	9.09287	0.336149	0.515261
FBpp0075686	NA	type=polypeptide; loc=3L:join(12336715..12336717,12336779..12336846,12336910..12337126); ID=FBpp0075686; name=CG10418-PA; parent=FBgn0036277,FBtr0075954; dbxref=FlyBase:FBpp0075686,FlyBase_Annotation_IDs:CG10418-PA,GB_protein:AAF49929.1,REFSEQ:NP_648570,GB_protein:AAF49929,UniProt/TrEMBL:Q9VTW6,FlyMine:FBpp0075686,modMine:FBpp0075686; MD5=f5fb7f53d3ea8e2c62aecba77dcdcd7c; length=95; release=r6.39…	91185.9	96027.7	91248.4	91919.8	88202.4	88520.7	93211.1	90639.6	95147.6	CG10418	FBgn0036277	0.028969	-0.0792843	0.746362	0.81297	0.0353719	-0.0792843	0.693593	0.801711
FBpp0075697	NA	type=polypeptide; loc=3L:complement(join(12537109..12537222,12536739..12537044,12536260..12536680,12535512..12536200)); ID=FBpp0075697; name=CG4069-PA; parent=FBgn0036301,FBtr0075965; dbxref=FlyBase:FBpp0075697,FlyBase_Annotation_IDs:CG4069-PA,GB_protein:AAF49898.1,REFSEQ:NP_648590,GB_protein:AAF49898,UniProt/TrEMBL:Q9VTZ7,FlyMine:FBpp0075697,modMine:FBpp0075697; MD5=ee6610bb0e4788272ef7d33a269cf…	7.79779e+06	8.63935e+06	8.96997e+06	8.20683e+06	8.54934e+06	7.26425e+06	7.22593e+06	7.49165e+06	7.9183e+06	CG4069	FBgn0036301	-0.139082	6.36413	0.10036	0.183235	0.00539861	6.36413	0.944867	0.968813
FBpp0075700	NA	type=polypeptide; loc=3L:complement(join(12526589..12526603,12525986..12526385,12525154..12525677)); ID=FBpp0075700; name=eIF2beta-PA; parent=FBgn0004926,FBtr0075968; dbxref=FlyBase:FBpp0075700,FlyBase_Annotation_IDs:CG4153-PA,GB_protein:AAF49902.1,REFSEQ:NP_524043,GB_protein:AAF49902,UniProt/Swiss-Prot:P41375,FlyMine:FBpp0075700,modMine:FBpp0075700; MD5=b87dcb34778371383f92172f7b904e3a; length=3…	2.63184e+07	3.16801e+07	3.15574e+07	3.21368e+07	3.18796e+07	3.37106e+07	3.60834e+07	3.70345e+07	3.6517e+07	eIF2beta	FBgn0004926	0.323038	8.40387	0.00336933	0.0176998	0.21777	8.40387	0.0265147	0.102179
FBpp0075701	NA	type=polypeptide; loc=3L:complement(join(12522645..12523903,12521938..12522590,12521346..12521875)); ID=FBpp0075701; name=Gcn5-PA; parent=FBgn0020388,FBtr0075969; dbxref=FlyBase:FBpp0075701,FlyBase_Annotation_IDs:CG4107-PA,GB_protein:AAF49904.1,REFSEQ:NP_648586,GB_protein:AAF49904,UniProt/TrEMBL:Q9VTZ1,FlyMine:FBpp0075701,modMine:FBpp0075701; MD5=eec19bc6d7258318c180316b6ab0d3b4; length=813; rele…	387364	431200	398318	341578	359515	357804	385169	317249	412605	Gcn5	FBgn0020388	-0.107287	1.95255	0.365116	0.486347	-0.112522	1.95255	0.343696	0.522927
FBpp0075714;FBpp0304400	NA	type=polypeptide; loc=3L:complement(join(12413448..12413903,12412330..12412456,12412185..12412272,12412011..12412122,12405002..12405160,12404363..12404936,12404055..12404290)); ID=FBpp0075714; name=SCaMC-PB; parent=FBgn0052103,FBtr0075982; dbxref=FlyBase:FBpp0075714,FlyBase_Annotation_IDs:CG32103-PB,GB_protein:AAF49921.2,REFSEQ:NP_729802,GB_protein:AAF49921,UniProt/TrEMBL:Q0E8F2; MD5=2a3f3aca353c…	464294	585047	671037	596700	603032	583449	792633	844863	986986	SCaMC	FBgn0052103	0.645602	2.77732	0.000963245	0.00794581	0.154837	2.77732	0.293399	0.470079
FBpp0075723	NA	type=polypeptide; loc=3L:join(12116232..12116459,12116764..12117170,12117244..12117371,12117437..12117849); ID=FBpp0075723; name=vers-PA; parent=FBgn0011335,FBtr0075991; dbxref=FlyBase:FBpp0075723,FlyBase_Annotation_IDs:CG6801-PA,GB_protein:AAF49964.1,REFSEQ:NP_648545,GB_protein:AAF49964,UniProt/TrEMBL:Q9VTT2,FlyMine:FBpp0075723,modMine:FBpp0075723; MD5=888c6897185834b935bbc987c0906d24; length=39…	5.04726e+06	4.34838e+06	3.78276e+06	4.12913e+06	3.60221e+06	4.26553e+06	4.18318e+06	3.81203e+06	3.60918e+06	vers	FBgn0011335	-0.150102	5.39008	0.25726	0.37581	-0.0427604	5.39008	0.737986	0.831499
FBpp0075754	NA	type=polypeptide; loc=3L:complement(join(12145956..12145988,12144772..12145250,12143745..12144717,12143551..12143685)); ID=FBpp0075754; name=eIF3l-PA; parent=FBgn0036258,FBtr0076022; dbxref=FlyBase:FBpp0075754,FlyBase_Annotation_IDs:CG5642-PA,GB_protein:AAF49952.1,REFSEQ:NP_648553,GB_protein:AAF49952,UniProt/Swiss-Prot:Q9VTU4,FlyMine:FBpp0075754,modMine:FBpp0075754; MD5=2d6fc2eeccd40d5d11351a6b24…	4.83664e+07	5.12278e+07	5.21421e+07	5.23178e+07	4.48962e+07	4.90272e+07	5.41131e+07	5.32776e+07	5.61148e+07	eIF3l	FBgn0036258	0.134164	9.04412	0.0965221	0.178449	0.0315973	9.04412	0.673723	0.800825
FBpp0075756	NA	type=polypeptide; loc=3L:complement(join(12136517..12136634,12134949..12136450,12134725..12134888,12133876..12134659)); ID=FBpp0075756; name=CG5645-PA; parent=FBgn0036254,FBtr0076024; dbxref=FlyBase:FBpp0075756,FlyBase_Annotation_IDs:CG5645-PA,GB_protein:AAF49956.1,REFSEQ:NP_648550,GB_protein:AAF49956,UniProt/Swiss-Prot:Q9VTU0,FlyMine:FBpp0075756,modMine:FBpp0075756; MD5=1bc513c8eca394bd1b06eadee…	6.73261e+06	5.59464e+06	6.31216e+06	5.51209e+06	6.15005e+06	5.79295e+06	5.99427e+06	5.36971e+06	5.80954e+06	CG5645	FBgn0036254	-0.089733	5.92874	0.28825	0.408885	-0.00518705	5.92874	0.949411	0.970677
FBpp0075759	NA	type=polypeptide; loc=3L:complement(join(12124712..12124886,12122837..12123574,12122676..12122773,12122107..12122154)); ID=FBpp0075759; name=yps-PA; parent=FBgn0022959,FBtr0076027; dbxref=FlyBase:FBpp0075759,FlyBase_Annotation_IDs:CG5654-PA,GB_protein:AAF49961.3,REFSEQ:NP_524033,GB_protein:AAF49961,UniProt/TrEMBL:Q95RE4,FlyMine:FBpp0075759,modMine:FBpp0075759; MD5=e40bca2842ecf7b30a38c770d1369348…	2.16283e+07	2.30676e+07	2.68655e+07	1.83992e+07	1.94769e+07	1.42387e+07	1.91745e+07	1.74081e+07	1.70345e+07	yps	FBgn0022959	-0.386474	7.64461	0.00775583	0.0290702	-0.377218	7.64461	0.00887957	0.0543243
FBpp0075761	NA	type=polypeptide; loc=3L:join(11793587..11794176,11794354..11794737,11794797..11795003,11795063..11795390); ID=FBpp0075761; name=CG10907-PA; parent=FBgn0036207,FBtr0076029; dbxref=FlyBase:FBpp0075761,FlyBase_Annotation_IDs:CG10907-PA,GB_protein:AAF50009.1,REFSEQ:NP_648508,GB_protein:AAF50009,UniProt/TrEMBL:Q9VTN7,FlyMine:FBpp0075761,modMine:FBpp0075761; MD5=3edaaaf1accafa0367675e922accafe1; lengt…	353744	432219	360180	496494	485664	500550	514118	553604	567108	CG10907	FBgn0036207	0.543269	2.27074	0.000597533	0.00610614	0.464416	2.27074	0.00174333	0.0219681
FBpp0075764	NA	type=polypeptide; loc=3L:join(11822886..11822890,11823200..11823355,11823658..11824150); ID=FBpp0075764; name=RpL10Ab-PA; parent=FBgn0036213,FBtr0076032; dbxref=FlyBase:FBpp0075764,FlyBase_Annotation_IDs:CG7283-PA,GB_protein:AAF50002.2,REFSEQ:NP_648514,GB_protein:AAF50002,UniProt/Swiss-Prot:Q9VTP4,FlyMine:FBpp0075764,modMine:FBpp0075764; MD5=10f16de0b4b7aa8b0b1fe2b1479d7ba8; length=217; release=r…	5.3461e+08	5.6545e+08	5.86896e+08	4.67371e+08	4.17017e+08	4.18952e+08	4.51927e+08	4.68381e+08	4.77439e+08	RpL10Ab	FBgn0036213	-0.244649	12.2864	0.00351689	0.0178392	-0.28623	12.2864	0.00131234	0.0188499
FBpp0075793	NA	type=polypeptide; loc=3L:complement(join(11997025..11998050,11996810..11996963,11996384..11996748,11994065..11996325,11993753..11994002)); ID=FBpp0075793; name=Grip163-PA; parent=FBgn0026432,FBtr0076061; dbxref=FlyBase:FBpp0075793,FlyBase_Annotation_IDs:CG5688-PA,GB_protein:AAF49973.2,REFSEQ:NP_648537,GB_protein:AAF49973,UniProt/TrEMBL:Q9VTS3,FlyMine:FBpp0075793,modMine:FBpp0075793; MD5=7b76a9cef…	3.20574e+06	3.76077e+06	3.91686e+06	4.57784e+06	4.91325e+06	4.54946e+06	4.46808e+06	4.71958e+06	5.00918e+06	Grip163	FBgn0026432	0.413316	5.47359	0.000878542	0.00761403	0.459025	5.47359	0.000423134	0.010599
FBpp0075807	NA	type=polypeptide; loc=3L:complement(join(11832874..11833068,11832053..11832246,11831727..11831982,11828461..11828684,11828188..11828392,11827870..11828117,11827652..11827805)); ID=FBpp0075807; name=CycA-PA; parent=FBgn0000404,FBtr0076075; dbxref=FlyBase:FBpp0075807,FlyBase_Annotation_IDs:CG5940-PA,GB_protein:AAF49999.2,REFSEQ:NP_524030,GB_protein:AAF49999,UniProt/Swiss-Prot:P14785,FlyMine:FBpp007…	6.15099e+06	4.1566e+06	6.1201e+06	4.26121e+06	6.91738e+06	6.55334e+06	3.45033e+06	5.88143e+06	5.34337e+06	CycA	FBgn0000404	-0.150964	5.77168	0.557443	0.668411	0.187382	5.77168	0.463781	0.635919
FBpp0075833	NA	type=polypeptide; loc=3L:11626480..11627667; ID=FBpp0075833; name=PCID2-PA; parent=FBgn0036184,FBtr0076102; dbxref=FlyBase:FBpp0075833,FlyBase_Annotation_IDs:CG7351-PA,GB_protein:AAF50037.2,REFSEQ:NP_648486,GB_protein:AAF50037,UniProt/Swiss-Prot:Q9VTL1,FlyMine:FBpp0075833,modMine:FBpp0075833; MD5=6f8bf71cefb79213e7835e94425dc829; length=395; release=r6.39; species=Dmel;	1.28859e+06	1.67631e+06	2.26362e+06	1.66455e+06	1.4294e+06	1.82904e+06	1.68392e+06	2.02368e+06	2.0234e+06	PCID2	FBgn0036184	0.190969	4.16644	0.339934	0.462707	0.0294824	4.16644	0.881367	0.925792
FBpp0075866;FBpp0075865	NA	type=polypeptide; loc=3L:complement(join(11648240..11648299,11646861..11648180,11646422..11646799)); ID=FBpp0075866; name=RIOK1-PB; parent=FBgn0036187,FBtr0076135; dbxref=FlyBase:FBpp0075866,FlyBase_Annotation_IDs:CG11660-PB,GB_protein:AAN11879.1,REFSEQ:NP_729730,GB_protein:AAN11879,UniProt/TrEMBL:Q9VTL5,FlyMine:FBpp0075866,modMine:FBpp0075866; MD5=2f85350e1337827e08d2a147d9a8d093; length=585; re…	1.84229e+06	2.29178e+06	2.27866e+06	1.96271e+06	2.56033e+06	1.90969e+06	1.84854e+06	1.89171e+06	1.70447e+06	RIOK1	FBgn0036187	-0.204159	4.37834	0.143619	0.241798	0.0868806	4.37834	0.507613	0.674405
FBpp0075917;FBpp0075918	NA	type=polypeptide; loc=3L:complement(join(11205734..11205812,11204905..11204990,11203533..11203672,11202943..11203474,11202622..11202875,11202400..11202501,11202215..11202340,11199266..11199392,11198770..11199204,11198426..11198710)); ID=FBpp0075917; name=Plod-PA; parent=FBgn0036147,FBtr0076187; dbxref=GB_protein:AAF50079.1,FlyBase:FBpp0075917,FlyBase_Annotation_IDs:CG6199-PA,REFSEQ:NP_648451,GB_p…	93163.5	114752	89040.8	95085	75121.2	76443.1	108148	117595	115262	Plod	FBgn0036147	0.233852	0.0012661	0.122675	0.213718	-0.180098	0.0012661	0.225987	0.389737
FBpp0075937	NA	type=polypeptide; loc=3L:join(11074861..11075589,11075655..11075769,11075829..11077403,11077463..11078326,11078398..11078639); ID=FBpp0075937; name=CG7839-PA; parent=FBgn0036124,FBtr0076207; dbxref=GB_protein:AAF50106.3,GB_protein:AAF50106.2,FlyBase:FBpp0075937,FlyBase_Annotation_IDs:CG7839-PA,REFSEQ:NP_648431,GB_protein:AAF50106,UniProt/TrEMBL:Q9VTE6,FlyMine:FBpp0075937,modMine:FBpp0075937; MD5=…	2.63345e+07	2.89153e+07	2.47791e+07	3.02856e+07	2.73608e+07	3.17735e+07	3.19022e+07	3.33245e+07	3.23498e+07	CG7839	FBgn0036124	0.314728	8.25098	0.00627244	0.0252619	0.247185	8.25098	0.0215407	0.0900835
FBpp0075969;FBpp0297066	NA	type=polypeptide; loc=3L:complement(join(11064521..11064660,11063462..11064461,11063187..11063401,11062903..11063123,11062774..11062823)); ID=FBpp0075969; name=CG32075-PA; parent=FBgn0052075,FBtr0076240; dbxref=FlyBase:FBpp0075969,FlyBase_Annotation_IDs:CG32075-PA,GB_protein:AAN11895.1,REFSEQ:NP_648428,GB_protein:AAN11895,UniProt/TrEMBL:Q8SZY9,FlyMine:FBpp0075969,modMine:FBpp0075969; MD5=211cc4dd…	3.68025e+09	1.49183e+06	3.7176e+09	1.26963e+06	1.54165e+06	1.42411e+06	1.30148e+06	1.63813e+06	1.61169e+06	CG32075	FBgn0052075	-7.47892	6.42706	0.0383378	0.0885781	-7.51861	6.42706	0.0386843	0.12826
FBpp0075982;FBpp0113091	NA	type=polypeptide; loc=3L:join(10631408..10631459,10631520..10633318,10633376..10633921); ID=FBpp0075982; name=hay-PA; parent=FBgn0001179,FBtr0076253; dbxref=FlyBase:FBpp0075982,FlyBase_Annotation_IDs:CG8019-PA,GB_protein:AAF50150.1,REFSEQ:NP_524020,GB_protein:AAF50150,UniProt/Swiss-Prot:Q02870,FlyMine:FBpp0075982,modMine:FBpp0075982; MD5=9bbb22c3e228bee303d9f1e8ca6911a4; length=798; release=r6.39…	1.72526e+06	1.9276e+06	1.89376e+06	1.84341e+06	1.70719e+06	1.66844e+06	1.51824e+06	1.59374e+06	1.74855e+06	hay	FBgn0001179	-0.164988	4.15882	0.0847954	0.161268	-0.000331673	4.15882	0.996969	0.998427
FBpp0076003	NA	type=polypeptide; loc=3L:complement(10876570..10878945); ID=FBpp0076003; name=CG6418-PB; parent=FBgn0036104,FBtr0076274; dbxref=FlyBase:FBpp0076003,FlyBase_Annotation_IDs:CG6418-PB,GB_protein:AAF50131.1,REFSEQ:NP_648413,GB_protein:AAF50131,UniProt/TrEMBL:Q9VTC1,FlyMine:FBpp0076003,modMine:FBpp0076003; MD5=f24dc6160174045c1d954e2f45616a13; length=791; release=r6.39; species=Dmel;	916831	1.32102e+06	1.23098e+06	1.31832e+06	1.32717e+06	1.18009e+06	1.65583e+06	1.90687e+06	1.87134e+06	CG6418	FBgn0036104	0.688758	3.83177	0.000544119	0.00589606	0.244345	3.83177	0.107334	0.242802
FBpp0076068;FBpp0076069	NA	type=polypeptide; loc=3L:join(9865099..9865398,9866314..9866361,9867314..9867744,9868254..9868935,9868999..9869322,9869446..9870098,9870158..9870479); ID=FBpp0076068; name=Ciz1-PA; parent=FBgn0027567,FBtr0076339; dbxref=FlyBase:FBpp0076068,FlyBase_Annotation_IDs:CG8108-PA,GB_protein:AAF50193.1,REFSEQ:NP_729568,GB_protein:AAF50193,UniProt/TrEMBL:Q9VT61,FlyMine:FBpp0076068,modMine:FBpp0076068; MD5=…	2.23181e+07	2.22636e+07	2.09616e+07	1.96658e+07	2.1722e+07	1.93279e+07	2.10093e+07	2.06159e+07	2.23527e+07	Ciz1	FBgn0027567	-0.00911711	7.76664	0.887197	0.9192	-0.0246503	7.76664	0.702576	0.806731
FBpp0076083	NA	type=polypeptide; loc=3L:complement(join(9971664..9971972,9971210..9971602)); ID=FBpp0076083; name=CG6674-PA; parent=FBgn0036063,FBtr0076354; dbxref=FlyBase:FBpp0076083,FlyBase_Annotation_IDs:CG6674-PA,GB_protein:AAF50179.1,REFSEQ:NP_648377,GB_protein:AAF50179,UniProt/TrEMBL:Q9VT74,FlyMine:FBpp0076083,modMine:FBpp0076083; MD5=9e00791d266a0fee45ba647ec949bc6a; length=233; release=r6.39; species=Dm…	3.48457e+06	4.41323e+06	4.2498e+06	4.4924e+06	5.0315e+06	4.78085e+06	4.46688e+06	4.90165e+06	4.57077e+06	CG6674	FBgn0036063	0.231148	5.52577	0.0443009	0.0993386	0.329078	5.52577	0.00865389	0.0538113
FBpp0076111;FBpp0311281	NA	type=polypeptide; loc=3L:join(9617247..9617441,9617779..9617912,9617976..9618103,9618170..9618784,9619301..9619712,9619779..9622364,9622423..9622759,9622817..9623117,9623179..9623390); ID=FBpp0076111; name=LanB2-PA; parent=FBgn0267348,FBtr0076382; dbxref=FlyBase:FBpp0076111,FlyBase_Annotation_IDs:CG3322-PA,GB_protein:AAF50238.1,REFSEQ:NP_524006,GB_protein:AAF50238,UniProt/Swiss-Prot:P15215,FlyMin…	6.64863e+06	8.45619e+06	6.17565e+06	8.86022e+06	7.71196e+06	8.3186e+06	9.21816e+06	9.60345e+06	9.37885e+06	LanB2	FBgn0267348	0.445822	6.39876	0.00453644	0.0205422	0.324368	6.39876	0.0241312	0.0963905
FBpp0076112	NA	type=polypeptide; loc=3L:join(9624337..9624372,9624425..9626682,9626741..9626863,9626913..9627252); ID=FBpp0076112; name=CG3335-PA; parent=FBgn0036018,FBtr0076383; dbxref=FlyBase:FBpp0076112,FlyBase_Annotation_IDs:CG3335-PA,GB_protein:AAF50237.1,REFSEQ:NP_648337,GB_protein:AAF50237,UniProt/TrEMBL:Q9VT19,FlyMine:FBpp0076112,modMine:FBpp0076112; MD5=0d1180189e6099f61cb58b262512832a; length=918; rel…	4.5992e+06	4.34156e+06	4.38369e+06	4.39937e+06	4.12958e+06	4.14785e+06	4.38178e+06	4.46081e+06	4.6192e+06	CG3335	FBgn0036018	0.0409322	5.49832	0.522351	0.637877	0.0148212	5.49832	0.815755	0.88775
FBpp0076141;FBpp0303932	NA	type=polypeptide; loc=3L:complement(9717859..9718983); ID=FBpp0076141; name=CG18178-PA; parent=FBgn0036035,FBtr0076412; dbxref=FlyBase:FBpp0076141,FlyBase_Annotation_IDs:CG18178-PA,GB_protein:AAF50217.1,REFSEQ:NP_648350,GB_protein:AAF50217,UniProt/TrEMBL:Q9VT38,FlyMine:FBpp0076141,modMine:FBpp0076141; MD5=3ce6d74d118c5f789462ca95544acbc8; length=374; release=r6.39; species=Dmel; ;type=polypeptide…	2.31011e+07	2.3562e+07	2.87409e+07	1.95853e+07	2.16543e+07	1.85459e+07	1.90244e+07	1.91452e+07	1.89313e+07	CG18178	FBgn0036035	-0.368058	7.76967	0.00153323	0.0104627	-0.243669	7.76967	0.0160864	0.0786702
FBpp0076145	NA	type=polypeptide; loc=3L:complement(join(9695196..9695232,9694233..9694458,9689265..9689448,9688531..9688599,9686365..9686463,9684921..9685045,9684522..9684855,9684366..9684458)); ID=FBpp0076145; name=Prps-PB; parent=FBgn0036030,FBtr0076416; dbxref=GB_protein:AAF50224.3,GB_protein:AAF50224.2,FlyBase:FBpp0076145,FlyBase_Annotation_IDs:CG6767-PB,REFSEQ:NP_729528,GB_protein:AAF50224,UniProt/TrEMBL:Q…	4.00327e+06	4.07472e+06	3.78268e+06	4.02928e+06	4.14441e+06	3.87574e+06	5.23874e+06	5.76107e+06	5.38126e+06	Prps	FBgn0036030	0.491581	5.51199	4.06635e-05	0.0015759	0.110221	5.51199	0.143191	0.293526
FBpp0076152;FBpp0309532;FBpp0076154	NA	type=polypeptide; loc=3L:complement(join(9511056..9511278,9510465..9510651,9509981..9510158)); ID=FBpp0076152; name=RpS9-PA; parent=FBgn0010408,FBtr0076423; dbxref=FlyBase:FBpp0076152,FlyBase_Annotation_IDs:CG3395-PA,GB_protein:AAF50249.1,REFSEQ:NP_524004,GB_protein:AAF50249,UniProt/Swiss-Prot:P55935; MD5=7752e85d52003f2a9702c19d0b7cfb88; length=195; release=r6.39; species=Dmel; ;type=polypeptide…	3.85921e+08	3.72321e+08	3.71687e+08	2.86707e+08	2.72634e+08	2.64357e+08	2.68088e+08	2.66192e+08	2.64959e+08	RpS9	FBgn0010408	-0.473355	11.605	4.58845e-06	0.000427482	-0.369663	11.605	3.52019e-05	0.00258231
FBpp0076155	NA	type=polypeptide; loc=3L:complement(join(9509339..9509452,9508565..9508624,9508220..9508486,9507579..9508133)); ID=FBpp0076155; name=CG3408-PA; parent=FBgn0036008,FBtr0076426; dbxref=FlyBase:FBpp0076155,FlyBase_Annotation_IDs:CG3408-PA,GB_protein:AAF50251.1,REFSEQ:NP_648328,GB_protein:AAF50251,UniProt/TrEMBL:Q9VT05,FlyMine:FBpp0076155,modMine:FBpp0076155; MD5=7275f822c24cf9e41a7fbba5e4425a3b; len…	372081	484684	604462	377145	547501	552456	608087	623563	674495	CG3408	FBgn0036008	0.436077	2.44494	0.0505079	0.109781	0.108694	2.44494	0.591388	0.735816
FBpp0076156;FBpp0305997	NA	type=polypeptide; loc=3L:complement(join(9499164..9499178,9499022..9499086,9497116..9497211,9496898..9497048,9495917..9496831,9495678..9495851)); ID=FBpp0076156; name=path-PA; parent=FBgn0036007,FBtr0076427; dbxref=FlyBase:FBpp0076156,FlyBase_Annotation_IDs:CG3424-PA,GB_protein:AAF50252.1,REFSEQ:NP_648327,GB_protein:AAF50252,UniProt/Swiss-Prot:Q9VT04,FlyMine:FBpp0076156,modMine:FBpp0076156; MD5=c…	1.28511e+06	1.90773e+06	1.79052e+06	2.00816e+06	2.42741e+06	2.37351e+06	2.61426e+06	3.31935e+06	3.05378e+06	path	FBgn0036007	0.891098	4.52171	0.000286328	0.00389481	0.553336	4.52171	0.00719304	0.0483068
FBpp0076172	NA	type=polypeptide; loc=3L:9364417..9365181; ID=FBpp0076172; name=mRRF1-PA; parent=FBgn0035980,FBtr0076444; dbxref=FlyBase:FBpp0076172,FlyBase_Annotation_IDs:CG4447-PA,GB_protein:AAF50297.1,REFSEQ:NP_648302,GB_protein:AAF50297,UniProt/TrEMBL:Q9VSW4,FlyMine:FBpp0076172,modMine:FBpp0076172; MD5=1527586ac9bfa81fdb3417a7647b92a9; length=254; release=r6.39; species=Dmel;	3.9722e+07	4.24782e+07	4.55446e+07	4.34123e+07	5.10639e+07	4.12752e+07	3.72875e+07	4.10712e+07	3.65805e+07	mRRF1	FBgn0035980	-0.126058	8.75399	0.171347	0.274744	0.170971	8.75399	0.0739058	0.193379
FBpp0076196	NA	type=polypeptide; loc=3L:join(9477507..9477652,9478558..9484996,9485059..9485217,9485281..9485592); ID=FBpp0076196; name=Jarid2-PD; parent=FBgn0036004,FBtr0076468; dbxref=FlyBase:FBpp0076196,FlyBase_Annotation_IDs:CG3654-PD,GB_protein:AAF50256.3,REFSEQ:NP_648324,GB_protein:AAF50256,UniProt/TrEMBL:Q9VT00,FlyMine:FBpp0076196,modMine:FBpp0076196; MD5=b00cd1d5286d7490e5727a056e8fe375; length=2351; re…	741215	767110	627499	740063	758638	657569	640076	686179	763741	Jarid2	FBgn0036004	-0.00313945	2.86674	0.978275	0.983103	0.104118	2.86674	0.37614	0.557426
FBpp0076207	NA	type=polypeptide; loc=3L:complement(join(9429695..9429697,9429174..9429325,9428874..9429114)); ID=FBpp0076207; name=RpS17-PB; parent=FBgn0005533,FBtr0076479; dbxref=FlyBase:FBpp0076207,FlyBase_Annotation_IDs:CG3922-PB,GB_protein:AAF50272.1,REFSEQ:NP_524002,GB_protein:AAF50272,UniProt/Swiss-Prot:P17704,FlyMine:FBpp0076207,modMine:FBpp0076207; MD5=03edf5c0f514b34ba6142f641ccf4f7a; length=131; relea…	2.06606e+08	1.76739e+08	2.1924e+08	1.54962e+08	1.50436e+08	1.50566e+08	1.58671e+08	1.56922e+08	1.87859e+08	RpS17	FBgn0005533	-0.232513	10.7927	0.0243152	0.0623513	-0.30968	10.7927	0.00572762	0.0426217
FBpp0076215;FBpp0076218;FBpp0306016;FBpp0306017;FBpp0076219;FBpp0076220;FBpp0076221;FBpp0076217	NA	type=polypeptide; loc=3L:complement(join(9401040..9401096,9400583..9400953,9400419..9400518,9400097..9400184,9399870..9400033)); ID=FBpp0076215; name=eIF4E1-PB; parent=FBgn0015218,FBtr0076487; dbxref=FlyBase:FBpp0076215,FlyBase_Annotation_IDs:CG4035-PB,GB_protein:AAF50282.1,REFSEQ:NP_524829,GB_protein:AAF50282,UniProt/Swiss-Prot:P48598; MD5=8d9bf8f418dbd4c61ab9ea1452badbfc; length=259; release=r6…	3.61094e+07	3.77496e+07	3.64161e+07	3.46235e+07	3.98672e+07	3.73509e+07	3.78479e+07	3.82981e+07	4.12128e+07	eIF4E1	FBgn0015218	0.115052	8.60227	0.11653	0.205154	0.105214	8.60227	0.147045	0.297444
FBpp0076238	NA	type=polypeptide; loc=3L:8956947..8957495; ID=FBpp0076238; name=mRpL12-PA; parent=FBgn0011787,FBtr0076511; dbxref=FlyBase:FBpp0076238,FlyBase_Annotation_IDs:CG5012-PA,GB_protein:AAF50348.1,REFSEQ:NP_524742,GB_protein:AAF50348,UniProt/TrEMBL:Q9VSR5,FlyMine:FBpp0076238,modMine:FBpp0076238; MD5=78fc367a1ece1859ab32efbef3b3f4e5; length=182; release=r6.39; species=Dmel;	1.86521e+07	1.96506e+07	1.54636e+07	1.85856e+07	2.02762e+07	1.84598e+07	1.66947e+07	1.7095e+07	1.53218e+07	mRpL12	FBgn0011787	-0.0986337	7.51423	0.345898	0.467725	0.185705	7.51423	0.0925083	0.220215
FBpp0076244	NA	type=polypeptide; loc=3L:join(8975124..8975220,8975325..8975674,8975737..8976399,8976458..8977162); ID=FBpp0076244; name=Srp68-PA; parent=FBgn0035947,FBtr0076517; dbxref=FlyBase:FBpp0076244,FlyBase_Annotation_IDs:CG5064-PA,GB_protein:AAF50341.1,REFSEQ:NP_648273,GB_protein:AAF50341,UniProt/Swiss-Prot:Q9VSS2,FlyMine:FBpp0076244,modMine:FBpp0076244; MD5=12e8592eab7f4ecbf4efb7728e6c8c6b; length=604; …	1.08445e+07	1.29906e+07	1.02909e+07	1.06041e+07	1.02597e+07	9.31837e+06	1.20737e+07	1.25337e+07	1.08752e+07	Srp68	FBgn0035947	0.0872195	6.83029	0.423759	0.54494	-0.0845716	6.83029	0.440491	0.617584
FBpp0076285;FBpp0076284	NA	type=polypeptide; loc=3L:complement(join(8974134..8974346,8973461..8974071,8972685..8973401,8972333..8972627)); ID=FBpp0076285; name=pix-PB; parent=FBgn0086706,FBtr0076558; dbxref=FlyBase:FBpp0076285,FlyBase_Annotation_IDs:CG5651-PB,GB_protein:AAN11979.1,REFSEQ:NP_729435,GB_protein:AAN11979,UniProt/Swiss-Prot:Q9VSS1; MD5=544141ca25a2c1e42b568863d25c3d1f; length=611; release=r6.39; species=Dmel; ;…	2.25248e+07	2.42504e+07	2.22423e+07	2.42669e+07	2.50366e+07	2.4204e+07	2.52904e+07	2.49662e+07	2.53322e+07	pix	FBgn0086706	0.158264	7.96433	0.0246856	0.0629699	0.178835	7.96433	0.0139105	0.0730056
FBpp0076296;FBpp0099504	NA	type=polypeptide; loc=3L:join(8676250..8676348,8677372..8677467,8677605..8678423); ID=FBpp0076296; name=h-PA; parent=FBgn0001168,FBtr0076569; dbxref=FlyBase_Annotation_IDs:CG6494-PA,FlyBase:FBpp0076296,GB_protein:AAF50378.1,REFSEQ:NP_523977,GB_protein:AAF50378,UniProt/Swiss-Prot:P14003; MD5=e4422bf13ade916c7a234be6dbc497c6; length=337; release=r6.39; species=Dmel; ;type=polypeptide; loc=3L:join(8…	2.57987e+06	2.04829e+06	2.25823e+06	3.24366e+06	3.35311e+06	3.11133e+06	1.99141e+06	1.77328e+06	2.29003e+06	h	FBgn0001168	-0.161209	4.66379	0.167072	0.26915	0.58801	4.66379	0.000272219	0.00873653
FBpp0076297;FBpp0306019	NA	type=polypeptide; loc=3L:join(8721589..8721609,8721661..8724133,8724192..8724441,8724492..8724803,8724867..8725060,8725126..8725511); ID=FBpp0076297; name=CG6511-PA; parent=FBgn0035923,FBtr0076570; dbxref=FlyBase:FBpp0076297,FlyBase_Annotation_IDs:CG6511-PA,GB_protein:AAF50376.2,REFSEQ:NP_648252,GB_protein:AAF50376,UniProt/TrEMBL:Q9VSP0,FlyMine:FBpp0076297,modMine:FBpp0076297; MD5=f50a5cdb0217466…	833282	803372	865497	853344	911997	857870	825057	868421	886950	CG6511	FBgn0035923	0.0703626	3.14186	0.369426	0.489549	0.155071	3.14186	0.0662269	0.180411
FBpp0076312	NA	type=polypeptide; loc=3L:join(8891749..8891779,8891844..8892213,8892285..8892786,8892854..8893911,8893974..8894175); ID=FBpp0076312; name=Mcm7-PA; parent=FBgn0020633,FBtr0076585; dbxref=FlyBase:FBpp0076312,FlyBase_Annotation_IDs:CG4978-PA,GB_protein:AAF50357.1,REFSEQ:NP_523984,GB_protein:AAF50357,UniProt/Swiss-Prot:Q9XYU0,FlyMine:FBpp0076312,modMine:FBpp0076312; MD5=bdfdd35dc09e148c54b8b301c0a8d3…	170990	242211	270982	271931	240540	262680	311011	295669	334936	Mcm7	FBgn0020633	0.511511	1.43774	0.0106685	0.0356312	0.291655	1.43774	0.10298	0.235023
FBpp0076325;FBpp0306023	NA	type=polypeptide; loc=3L:complement(join(8720038..8720143,8719646..8719952,8719267..8719588)); ID=FBpp0076325; name=SrpRbeta-PA; parent=FBgn0011509,FBtr0076598; dbxref=FlyBase:FBpp0076325,FlyBase_Annotation_IDs:CG33162-PA,GB_protein:AAF50377.2,REFSEQ:NP_788485,GB_protein:AAF50377,UniProt/TrEMBL:Q9VSN9,FlyMine:FBpp0076325,modMine:FBpp0076325; MD5=0bd4ba09d261c2b12317f38d3d2802a8; length=244; relea…	4.17097e+07	4.78213e+07	4.76818e+07	4.34124e+07	3.95406e+07	4.25754e+07	4.6607e+07	4.44717e+07	4.55743e+07	SrpRbeta	FBgn0011509	0.0227212	8.83588	0.772427	0.832842	-0.0397327	8.83588	0.615097	0.753824
FBpp0076339	NA	type=polypeptide; loc=3L:join(8411961..8412008,8412062..8412227,8412298..8412809,8414218..8414282,8414345..8415075,8415135..8415457,8415527..8415660,8415716..8415818); ID=FBpp0076339; name=Exo70-PA; parent=FBgn0266667,FBtr0076612; dbxref=FlyBase:FBpp0076339,FlyBase_Annotation_IDs:CG7127-PA,GB_protein:AAF50421.2,REFSEQ:NP_648222,GB_protein:AAF50421,UniProt/Swiss-Prot:Q9VSJ8,FlyMine:FBpp0076339,mod…	2.85028e+06	2.86416e+06	2.89726e+06	2.85131e+06	2.88762e+06	2.60581e+06	3.32974e+06	3.30987e+06	3.687e+06	Exo70	FBgn0266667	0.286384	4.9592	0.00197147	0.0122339	0.0403628	4.9592	0.568453	0.720732
FBpp0076352;FBpp0290843	NA	type=polypeptide; loc=3L:join(8535006..8535186,8535374..8536092,8536168..8536643,8536891..8537016,8537082..8537118); ID=FBpp0076352; name=ergic53-PB; parent=FBgn0035909,FBtr0076626; dbxref=FlyBase:FBpp0076352,FlyBase_Annotation_IDs:CG6822-PB,GB_protein:AAO41269.1,REFSEQ:NP_788479,GB_protein:AAO41269,UniProt/TrEMBL:Q9V3A8,FlyMine:FBpp0076352,modMine:FBpp0076352; MD5=059fa17a842838db7c2234d3a6073b8…	1.11458e+06	1.06648e+06	938566	767645	765250	845804	1.0939e+06	1.16296e+06	1.27502e+06	ergic53	FBgn0035909	0.206445	3.34973	0.0758081	0.147873	-0.302154	3.34973	0.0191249	0.0852117
FBpp0076359	NA	type=polypeptide; loc=3L:join(8601035..8601037,8601314..8601415,8601648..8601842,8602103..8602303); ID=FBpp0076359; name=RpL14-PA; parent=FBgn0017579,FBtr0076633; dbxref=FlyBase:FBpp0076359,FlyBase_Annotation_IDs:CG6253-PA,GB_protein:AAF50393.1,REFSEQ:NP_523975,GB_protein:AAF50393,UniProt/Swiss-Prot:P55841,FlyMine:FBpp0076359,modMine:FBpp0076359; MD5=a8770f33c4e9685bb6fcb587b1869f19; length=166; …	6.85762e+08	6.75837e+08	7.44447e+08	5.33162e+08	4.69472e+08	5.20113e+08	6.35631e+08	6.20757e+08	6.56591e+08	RpL14	FBgn0017579	-0.111834	12.6187	0.130417	0.223604	-0.381877	12.6187	0.000285922	0.00876541
FBpp0076373	NA	type=polypeptide; loc=3L:complement(join(8603906..8603997,8603265..8603855,8602915..8603203,8602515..8602853)); ID=FBpp0076373; name=CG5989-PA; parent=FBgn0017429,FBtr0076649; dbxref=FlyBase:FBpp0076373,FlyBase_Annotation_IDs:CG5989-PA,GB_protein:AAF50392.1,REFSEQ:NP_648242,GB_protein:AAF50392,UniProt/TrEMBL:Q9VSM4,FlyMine:FBpp0076373,modMine:FBpp0076373; MD5=3e98f940dda02fb554236cc17a09c44f; len…	1.21508e+06	1.198e+06	1.30765e+06	1.41051e+06	1.22247e+06	1.28001e+06	1.22463e+06	1.39363e+06	1.29399e+06	CG5989	FBgn0017429	0.0972923	3.72387	0.303262	0.424898	0.157738	3.72387	0.110082	0.247383
FBpp0076374	NA	type=polypeptide; loc=3L:complement(join(8600663..8600743,8600087..8600604,8599831..8599997,8599690..8599766)); ID=FBpp0076374; name=Nelf-E-PA; parent=FBgn0017430,FBtr0076650; dbxref=FlyBase:FBpp0076374,FlyBase_Annotation_IDs:CG5994-PA,GB_protein:AAF50394.1,REFSEQ:NP_648241,GB_protein:AAF50394,UniProt/Swiss-Prot:P92204,FlyMine:FBpp0076374,modMine:FBpp0076374; MD5=0bd780272deb4ade2f91eb19fc33e9bc;…	937168	1.32113e+06	1.14235e+06	1.23162e+06	1.29119e+06	1.09937e+06	791533	938328	1.05689e+06	Nelf-E	FBgn0017430	-0.256254	3.47309	0.115918	0.204549	0.190001	3.47309	0.220037	0.38336
FBpp0076375	NA	type=polypeptide; loc=3L:complement(join(8575781..8575995,8575599..8575724,8574575..8575496)); ID=FBpp0076375; name=CG6638-PA; parent=FBgn0035911,FBtr0076651; dbxref=FlyBase:FBpp0076375,FlyBase_Annotation_IDs:CG6638-PA,GB_protein:AAF50398.1,REFSEQ:NP_648239,GB_protein:AAF50398,UniProt/TrEMBL:Q9VSL9,FlyMine:FBpp0076375,modMine:FBpp0076375; MD5=17c69f15e22056265bfabf58010a0961; length=420; release=…	364232	622232	651773	726941	883716	814662	1.01508e+06	1.29204e+06	1.23578e+06	CG6638	FBgn0035911	1.17808	3.03382	0.000246302	0.0036396	0.695413	3.03382	0.00882826	0.0543243
FBpp0076410	NA	type=polypeptide; loc=3L:join(8121919..8122115,8122171..8123578); ID=FBpp0076410; name=ldbr-PB; parent=FBgn0035838,FBtr0076687; dbxref=GB_protein:AAS65055.1,FlyBase:FBpp0076410,FlyBase_Annotation_IDs:CG7942-PB,REFSEQ:NP_996022,GB_protein:AAS65055,UniProt/Swiss-Prot:Q9VSD7,FlyMine:FBpp0076410,modMine:FBpp0076410; MD5=fedb8afdb69e16e885b9e0d133addf3d; length=534; release=r6.39; species=Dmel;	2.61867e+06	2.79022e+06	2.64787e+06	3.35537e+06	3.02875e+06	3.15268e+06	3.19313e+06	3.11246e+06	3.30992e+06	ldbr	FBgn0035838	0.28152	4.9574	0.003843	0.0184428	0.329528	4.9574	0.00143708	0.0197907
FBpp0076417	NA	type=polypeptide; loc=3L:join(8191389..8191478,8193190..8193276,8193335..8193492,8193562..8194404,8194472..8194832,8194890..8195707,8195851..8196475); ID=FBpp0076417; name=MED24-PA; parent=FBgn0035851,FBtr0076694; dbxref=FlyBase:FBpp0076417,FlyBase_Annotation_IDs:CG7999-PA,GB_protein:AAF50469.2,REFSEQ:NP_648185,GB_protein:AAF50469,UniProt/Swiss-Prot:Q9VSF2,FlyMine:FBpp0076417,modMine:FBpp0076417;…	746796	738673	728623	719380	614319	632794	686664	696880	734012	MED24	FBgn0035851	-0.0387224	2.8487	0.67279	0.76645	-0.0875508	2.8487	0.351446	0.530396
FBpp0076433	NA	type=polypeptide; loc=3L:complement(join(8315072..8315137,8313957..8314676,8313011..8313151,8312284..8312750,8311774..8312073,8311647..8311715,8311031..8311226)); ID=FBpp0076433; name=Cpsf6-PA; parent=FBgn0035872,FBtr0076710; dbxref=FlyBase:FBpp0076433,FlyBase_Annotation_IDs:CG7185-PA,GB_protein:AAF50445.2,REFSEQ:NP_648206,GB_protein:AAF50445,UniProt/Swiss-Prot:Q9VSH4,FlyMine:FBpp0076433,modMine:…	1.14166e+08	1.22564e+08	1.27814e+08	1.19973e+08	1.52446e+08	1.2791e+08	1.23843e+08	1.29899e+08	1.28617e+08	Cpsf6	FBgn0035872	0.096068	10.3566	0.274397	0.394634	0.216192	10.3566	0.0273782	0.103689
FBpp0076451	NA	type=polypeptide; loc=3L:complement(join(8178123..8178327,8176426..8177639)); ID=FBpp0076451; name=Nmt-PA; parent=FBgn0020392,FBtr0076728; dbxref=FlyBase:FBpp0076451,FlyBase_Annotation_IDs:CG7436-PA,GB_protein:AAF50476.1,REFSEQ:NP_523969,GB_protein:AAF50476,UniProt/Swiss-Prot:O61613,FlyMine:FBpp0076451,modMine:FBpp0076451; MD5=74d518c9735665b2ecf03585b1df5fe2; length=472; release=r6.39; species=D…	1.31706e+06	1.85685e+06	1.78811e+06	2.2026e+06	1.63646e+06	1.87719e+06	1.79272e+06	2.07811e+06	1.82408e+06	Nmt	FBgn0020392	0.238285	4.21695	0.164304	0.266151	0.296702	4.21695	0.0918422	0.219209
FBpp0076460;FBpp0306212	NA	type=polypeptide; loc=3L:complement(join(8115682..8115725,8115408..8115588,8115030..8115344,8114257..8114793,8114113..8114196,8113956..8114051)); ID=FBpp0076460; name=Arp3-PA; parent=FBgn0262716,FBtr0076737; dbxref=FlyBase:FBpp0076460,FlyBase_Annotation_IDs:CG7558-PA,GB_protein:AAF50488.1,REFSEQ:NP_523968,GB_protein:AAF50488,UniProt/Swiss-Prot:P32392,FlyMine:FBpp0076460,modMine:FBpp0076460; MD5=d…	159750	227839	196794	214258	281738	248257	335217	407622	460167	Arp3	FBgn0262716	1.07091	1.45825	0.000120713	0.00266607	0.442275	1.45825	0.0287365	0.105132
FBpp0076465	NA	type=polypeptide; loc=3L:7912607..7913653; ID=FBpp0076465; name=CG8281-PA; parent=FBgn0035824,FBtr0076748; dbxref=FlyBase:FBpp0076465,FlyBase_Annotation_IDs:CG8281-PA,GB_protein:AAF50507.1,REFSEQ:NP_648161,GB_protein:AAF50507,UniProt/TrEMBL:Q9VSB8,FlyMine:FBpp0076465,modMine:FBpp0076465; MD5=b048616a9be7c63c5d6923ef91b09308; length=348; release=r6.39; species=Dmel;	1.1632e+06	1.22594e+06	1.34662e+06	1.03479e+06	1.18554e+06	1.06878e+06	892302	983044	1.12722e+06	CG8281	FBgn0035824	-0.293096	3.51299	0.0185695	0.0517526	-0.0964407	3.51299	0.368367	0.548279
FBpp0076495	NA	type=polypeptide; loc=3L:complement(join(7830387..7831578,7819988..7820029,7818069..7818223,7817437..7817662,7816484..7816725,7816326..7816412)); ID=FBpp0076495; name=Pdp1-PD; parent=FBgn0016694,FBtr0076780; dbxref=FlyBase:FBpp0076495,FlyBase_Annotation_IDs:CG17888-PD,GB_protein:AAN12025.1,REFSEQ:NP_729301,GB_protein:AAN12025,UniProt/TrEMBL:Q8SZT1,FlyMine:FBpp0076495,modMine:FBpp0076495; MD5=6856…	4.39192e+06	5.05908e+06	4.97674e+06	4.50712e+06	5.06364e+06	4.83807e+06	5.92254e+06	5.61658e+06	5.52279e+06	Pdp1	FBgn0016694	0.270225	5.71089	0.00775128	0.0290702	0.0864015	5.71089	0.311076	0.489617
FBpp0076520	NA	type=polypeptide; loc=3L:join(7719440..7719457,7720060..7720416,7720477..7721361); ID=FBpp0076520; name=Mcad-PA; parent=FBgn0035811,FBtr0076808; dbxref=FlyBase:FBpp0076520,FlyBase_Annotation_IDs:CG12262-PA,GB_protein:AAF50524.1,REFSEQ:NP_648149,GB_protein:AAF50524,UniProt/Swiss-Prot:Q9VSA3,FlyMine:FBpp0076520,modMine:FBpp0076520; MD5=6244d606556faa327a61956fcd94d178; length=419; release=r6.39; sp…	5.44518e+06	6.94664e+06	4.59404e+06	5.5884e+06	6.05691e+06	5.4917e+06	5.24705e+06	5.44172e+06	4.73684e+06	Mcad	FBgn0035811	-0.0938138	5.81776	0.525705	0.64121	0.120344	5.81776	0.416178	0.594146
FBpp0076549	NA	type=polypeptide; loc=3L:join(7323728..7323868,7323924..7324751,7324810..7325035,7325090..7325882,7325959..7326145); ID=FBpp0076549; name=Rint1-PA; parent=FBgn0035762,FBtr0076838; dbxref=FlyBase:FBpp0076549,FlyBase_Annotation_IDs:CG8605-PA,GB_protein:AAF50583.2,REFSEQ:NP_648102,GB_protein:AAF50583,UniProt/Swiss-Prot:Q9VS46,FlyMine:FBpp0076549,modMine:FBpp0076549; MD5=79f36fd22bf4f636940114fe10b60…	112669	117483	120007	114624	81739.3	96756.4	90802.5	90501	106846	Rint1	FBgn0035762	-0.259058	0.0824617	0.0897028	0.168572	-0.182968	0.0824617	0.212567	0.378019
FBpp0076554;FBpp0076555;FBpp0076553;FBpp0076556;FBpp0076552	NA	type=polypeptide; loc=3L:join(7340069..7340770,7340876..7341114,7341353..7341470); ID=FBpp0076554; name=lark-PC; parent=FBgn0011640,FBtr0076843; dbxref=FlyBase_Annotation_IDs:CG8597-PC,FlyBase:FBpp0076554,GB_protein:AAN12054.1,REFSEQ:NP_729238,GB_protein:AAN12054,UniProt/Swiss-Prot:Q94901; MD5=498cc25e6484a5d938da98774852f7fd; length=352; release=r6.39; species=Dmel; ;type=polypeptide; loc=3L:joi…	4.53832e+07	4.35189e+07	4.26883e+07	4.0901e+07	3.93354e+07	4.2029e+07	4.372e+07	4.15959e+07	4.66943e+07	lark	FBgn0011640	0.0294421	8.78704	0.665513	0.760692	-0.0191749	8.78704	0.777812	0.862184
FBpp0076557;FBpp0291255	NA	type=polypeptide; loc=3L:join(7348610..7348675,7348863..7349017,7351269..7351413,7351467..7351727,7351795..7351897,7351971..7352098,7352235..7352393); ID=FBpp0076557; name=qm-PA; parent=FBgn0019662,FBtr0076846; dbxref=FlyBase:FBpp0076557,FlyBase_Annotation_IDs:CG8593-PA,GB_protein:AAF50574.1,REFSEQ:NP_523958,GB_protein:AAF50574,UniProt/TrEMBL:Q9VS54,FlyMine:FBpp0076557,modMine:FBpp0076557; MD5=20…	486331	626451	668973	622002	433000	496442	614564	661426	774835	qm	FBgn0019662	0.235519	2.60408	0.193871	0.301676	-0.115833	2.60408	0.512017	0.678068
FBpp0076558	NA	type=polypeptide; loc=3L:join(7360908..7361031,7361744..7362453,7362522..7363770,7363853..7364031); ID=FBpp0076558; name=Sec63-PA; parent=FBgn0035771,FBtr0076847; dbxref=FlyBase:FBpp0076558,FlyBase_Annotation_IDs:CG8583-PA,GB_protein:AAF50571.1,REFSEQ:NP_648111,GB_protein:AAF50571,UniProt/TrEMBL:Q9VS57,FlyMine:FBpp0076558,modMine:FBpp0076558; MD5=044c479b2decdf7604d3cb2491651409; length=753; rele…	1.28167e+07	1.46912e+07	1.28084e+07	1.22141e+07	1.13758e+07	1.11859e+07	1.37073e+07	1.31449e+07	1.30123e+07	Sec63	FBgn0035771	0.012561	7.0371	0.87473	0.908799	-0.124163	7.0371	0.144466	0.294588
FBpp0076588	NA	type=polypeptide; loc=3L:complement(join(7356067..7356457,7354042..7356005,7353878..7353979)); ID=FBpp0076588; name=CTCF-PA; parent=FBgn0035769,FBtr0076878; dbxref=FlyBase:FBpp0076588,FlyBase_Annotation_IDs:CG8591-PA,GB_protein:AAF50573.2,REFSEQ:NP_648109,GB_protein:AAF50573,UniProt/TrEMBL:Q9VS55,FlyMine:FBpp0076588,modMine:FBpp0076588; MD5=5a5eccc46cb7a80d9f46706a98676af2; length=818; release=r6…	380316	275964	288514	211341	209099	200064	179036	167184	217689	CTCF	FBgn0035769	-0.712787	1.24135	0.000607129	0.00616501	-0.50513	1.24135	0.00538604	0.0416955
FBpp0076599	NA	type=polypeptide; loc=3L:complement(join(7250208..7250444,7249610..7250149)); ID=FBpp0076599; name=MED4-PA; parent=FBgn0035754,FBtr0076889; dbxref=FlyBase:FBpp0076599,FlyBase_Annotation_IDs:CG8609-PA,GB_protein:AAF50591.1,REFSEQ:NP_648094,GB_protein:AAF50591,UniProt/Swiss-Prot:Q9VS38,FlyMine:FBpp0076599,modMine:FBpp0076599; MD5=75cecdfc373cf4f06e13bafd1192c99e; length=258; release=r6.39; species=…	2.4168e+06	3.38671e+06	2.70521e+06	2.8704e+06	4.11522e+06	2.55132e+06	3.15305e+06	3.05979e+06	2.9602e+06	MED4	FBgn0035754	0.149102	4.94656	0.409563	0.531087	0.23746	4.94656	0.200784	0.362718
FBpp0076601	NA	type=polypeptide; loc=3L:complement(join(7243860..7243889,7243694..7243803,7243205..7243634)); ID=FBpp0076601; name=mRpL50-PA; parent=FBgn0028648,FBtr0076891; dbxref=GB_protein:AAF50594.1,FlyBase:FBpp0076601,FlyBase_Annotation_IDs:CG8612-PA,REFSEQ:NP_648092,GB_protein:AAF50594,UniProt/TrEMBL:Q9V3E3,FlyMine:FBpp0076601,modMine:FBpp0076601; MD5=72360773f533f13e94f4b3bdb556105c; length=189; release=…	3.07571e+06	3.01472e+06	2.52948e+06	2.49751e+06	2.74057e+06	2.63092e+06	2.57359e+06	2.69116e+06	2.29018e+06	mRpL50	FBgn0028648	-0.161858	4.77898	0.152091	0.251121	-0.039708	4.77898	0.709447	0.810008
FBpp0076602;FBpp0305562;FBpp0311286	NA	type=polypeptide; loc=3L:complement(join(7241226..7241228,7240855..7240941,7240301..7240777)); ID=FBpp0076602; name=RpL18-PA; parent=FBgn0035753,FBtr0076892; dbxref=GB_protein:AAF50596.1,FlyBase:FBpp0076602,FlyBase_Annotation_IDs:CG8615-PA,REFSEQ:NP_648091,GB_protein:AAF50596,UniProt/Swiss-Prot:Q9VS34,FlyMine:FBpp0076602,modMine:FBpp0076602; MD5=7321237c81d349ed4322de58426e4c66; length=188; relea…	3.96964e+08	4.00442e+08	4.6318e+08	2.99634e+08	2.66097e+08	2.91611e+08	3.78425e+08	3.26921e+08	3.5057e+08	RpL18	FBgn0035753	-0.228593	11.8084	0.0233095	0.0607586	-0.467497	11.8084	0.000332007	0.00926854
FBpp0076608	NA	type=polypeptide; loc=3L:join(6969832..6970619,6970681..6970819,6970882..6971353,6971426..6971553); ID=FBpp0076608; name=CG9953-PA; parent=FBgn0035726,FBtr0076898; dbxref=FlyBase:FBpp0076608,FlyBase_Annotation_IDs:CG9953-PA,GB_protein:AAF50628.1,REFSEQ:NP_648067,GB_protein:AAF50628,UniProt/TrEMBL:Q9VS02,FlyMine:FBpp0076608,modMine:FBpp0076608; MD5=9ac8c336a6cc7fa8808e474fb9332da6; length=508; rel…	1.58697e+06	1.35607e+06	1.43448e+06	91919.8	43075.6	65180.5	66819.2	112978	81273.6	CG9953	FBgn0035726	-4.07311	1.03743	3.63342e-08	5.33075e-06	-4.42893	1.03743	1.84423e-08	3.44368e-06
FBpp0076635	NA	type=polypeptide; loc=3L:complement(join(7125321..7125422,7125025..7125203,7124401..7124958,7123846..7124342,7123706..7123790,7123533..7123650)); ID=FBpp0076635; name=msl-3-PA; parent=FBgn0002775,FBtr0076926; dbxref=FlyBase:FBpp0076635,FlyBase_Annotation_IDs:CG8631-PA,GB_protein:AAF50612.1,REFSEQ:NP_523951,GB_protein:AAF50612,UniProt/Swiss-Prot:P50536,FlyMine:FBpp0076635,modMine:FBpp0076635; MD5=…	1.67079e+06	1.50322e+06	1.54127e+06	1.51841e+06	1.70643e+06	1.43631e+06	1.78425e+06	1.47789e+06	1.99636e+06	msl-3	FBgn0002775	0.173997	4.06065	0.154394	0.253701	0.0684261	4.06065	0.56011	0.714912
FBpp0076645	NA	type=polypeptide; loc=3L:complement(join(6968865..6968934,6968509..6968801,6968214..6968396)); ID=FBpp0076645; name=Mis12-PA; parent=FBgn0035725,FBtr0076936; dbxref=FlyBase:FBpp0076645,FlyBase_Annotation_IDs:CG18156-PA,GB_protein:AAF50629.1,REFSEQ:NP_648066,GB_protein:AAF50629,UniProt/TrEMBL:Q9VS01,FlyMine:FBpp0076645,modMine:FBpp0076645; MD5=18562521b8ec09dddeecc2dc48107d64; length=181; release=…	4.57935e+06	5.84973e+06	4.72205e+06	5.78745e+06	6.15376e+06	5.02486e+06	5.15656e+06	6.19976e+06	6.7846e+06	Mis12	FBgn0035725	0.286016	5.83648	0.0538076	0.114767	0.254809	5.83648	0.0806981	0.204382
FBpp0076649;FBpp0305296	NA	type=polypeptide; loc=3L:complement(join(6955381..6955388,6953773..6955169,6951267..6951445,6950330..6951202)); ID=FBpp0076649; name=CG10077-PA; parent=FBgn0035720,FBtr0076940; dbxref=FlyBase:FBpp0076649,FlyBase_Annotation_IDs:CG10077-PA,GB_protein:AAF50635.2,REFSEQ:NP_648062,GB_protein:AAF50635,UniProt/TrEMBL:Q8MZI3,FlyMine:FBpp0076649,modMine:FBpp0076649; MD5=5a48c8d279608a224e3fdc0d5e1e699d; l…	1.2751e+06	1.24649e+06	1.5058e+06	1.2283e+06	1.34074e+06	1.27733e+06	1.42881e+06	1.2943e+06	1.56112e+06	CG10077	FBgn0035720	0.11595	3.79582	0.26234	0.38108	0.0245291	3.79582	0.80776	0.883453
FBpp0076652;FBpp0303093	NA	type=polypeptide; loc=3L:join(6753107..6753237,6753318..6753945); ID=FBpp0076652; name=Sbds-PA; parent=FBgn0035714,FBtr0076943; dbxref=FlyBase:FBpp0076652,FlyBase_Annotation_IDs:CG8549-PA,GB_protein:AAF50645.1,REFSEQ:NP_648057,GB_protein:AAF50645,UniProt/TrEMBL:Q9VRY5,FlyMine:FBpp0076652,modMine:FBpp0076652; MD5=458f2eefd1a43ead7b6e7412377baaa6; length=252; release=r6.39; species=Dmel; ;type=poly…	66767	412947	362794	530607	652635	760789	895025	840892	945036	Sbds	FBgn0035714	2.07726	2.36018	0.00420171	0.0195699	1.66013	2.36018	0.0157481	0.0779437
FBpp0076658	NA	type=polypeptide; loc=3L:complement(join(6756223..6756404,6755420..6756158,6755073..6755123,6754745..6754807,6754275..6754493)); ID=FBpp0076658; name=Ist1-PA; parent=FBgn0035715,FBtr0076949; dbxref=FlyBase:FBpp0076658,FlyBase_Annotation_IDs:CG10103-PA,GB_protein:AAF50644.1,REFSEQ:NP_648058,GB_protein:AAF50644,UniProt/TrEMBL:Q9VRY6,FlyMine:FBpp0076658,modMine:FBpp0076658; MD5=895b82f3adebc42634981…	2.03856e+06	2.17829e+06	2.11407e+06	2.38807e+06	2.5811e+06	2.56313e+06	3.11136e+06	2.81286e+06	2.92457e+06	Ist1	FBgn0035715	0.508484	4.68792	7.47062e-05	0.00199418	0.33731	4.68792	0.00158043	0.0206764
FBpp0076661;FBpp0076659	NA	type=polypeptide; loc=3L:complement(join(6751353..6751433,6750559..6751296,6748037..6750484,6747859..6747970,6746871..6746989,6746562..6746778,6745031..6746487,6744639..6744968)); ID=FBpp0076661; name=velo-PC; parent=FBgn0035713,FBtr0076952; dbxref=GB_protein:AAS65070.1,FlyBase:FBpp0076661,FlyBase_Annotation_IDs:CG10107-PC,REFSEQ:NP_996008,GB_protein:AAS65070,UniProt/TrEMBL:Q9VRY4; MD5=edeca31bb8…	244572	289463	293723	249905	276109	288264	266490	359051	319647	velo	FBgn0035713	0.211589	1.55895	0.147544	0.246332	0.0655366	1.55895	0.637038	0.769691
FBpp0076685;FBpp0076686	NA	type=polypeptide; loc=3L:join(6606317..6607078,6607135..6608418); ID=FBpp0076685; name=Rexo5-PB; parent=FBgn0286051,FBtr0076976; dbxref=FlyBase:FBpp0076685,FlyBase_Annotation_IDs:CG8368-PB,GB_protein:AAN12085.1,REFSEQ:NP_729177,GB_protein:AAN12085,UniProt/TrEMBL:Q9VRX7; MD5=6c001c78a3865f9aebf80d674a38686d; length=681; release=r6.39; species=Dmel; ;type=polypeptide; loc=3L:join(6606317..6607078,6…	4.79501e+06	4.73724e+06	3.82159e+06	4.41492e+06	3.99207e+06	4.13258e+06	4.6402e+06	5.0268e+06	4.73753e+06	Rexo5	FBgn0286051	0.142483	5.52392	0.194636	0.302406	0.00281696	5.52392	0.978733	0.986733
FBpp0076722	NA	type=polypeptide; loc=3L:complement(join(6217594..6217815,6217103..6217249,6215095..6215719,6214802..6215011,6214329..6214742,6213990..6214262,6213071..6213923,6212364..6213015,6212021..6212301,6211726..6211954,6211198..6211668,6209236..6211136,6205977..6209168,6205693..6205907,6204175..6205628)); ID=FBpp0076722; name=LanA-PA; parent=FBgn0002526,FBtr0077014; dbxref=FlyBase:FBpp0076722,FlyBase_Ann…	3.25951e+06	3.43655e+06	2.66998e+06	3.29593e+06	3.20416e+06	3.0995e+06	3.52044e+06	3.46069e+06	3.41452e+06	LanA	FBgn0002526	0.185267	5.06829	0.0954467	0.177258	0.130998	5.06829	0.223451	0.386663
FBpp0076723	NA	type=polypeptide; loc=3L:complement(join(6192965..6192982,6192776..6192894,6192481..6192709)); ID=FBpp0076723; name=Sf3b6-PA; parent=FBgn0035692,FBtr0077015; dbxref=FlyBase:FBpp0076723,FlyBase_Annotation_IDs:CG13298-PA,GB_protein:AAF50675.1,REFSEQ:NP_648037,GB_protein:AAF50675,UniProt/Swiss-Prot:Q9VRV7,FlyMine:FBpp0076723,modMine:FBpp0076723; MD5=750957d5d11a087f73045e94d31241fe; length=121; rele…	2.64157e+06	2.04619e+06	1.83683e+06	1.86692e+06	2.64976e+06	2.48511e+06	2.11658e+06	2.35783e+06	2.07677e+06	Sf3b6	FBgn0035692	0.0466925	4.51177	0.780864	0.840176	0.189795	4.51177	0.27135	0.44446
FBpp0076724	NA	type=polypeptide; loc=3L:complement(join(6188034..6188979,6186381..6187972)); ID=FBpp0076724; name=D19A-PA; parent=FBgn0022935,FBtr0077016; dbxref=FlyBase:FBpp0076724,FlyBase_Annotation_IDs:CG10269-PA,GB_protein:AAF50677.2,REFSEQ:NP_477304,GB_protein:AAF50677,UniProt/TrEMBL:Q9VRV5,FlyMine:FBpp0076724,modMine:FBpp0076724; MD5=ce179d244b0a5ea61d83865938748418; length=845; release=r6.39; species=Dme…	1.76761e+06	1.57539e+06	1.36741e+06	1.37892e+06	1.49803e+06	1.36964e+06	1.11267e+06	1.16997e+06	1.24751e+06	D19A	FBgn0022935	-0.383402	3.82555	0.00517224	0.0221791	-0.0554305	3.82555	0.605722	0.746791
FBpp0076725	NA	type=polypeptide; loc=3L:complement(join(6183931..6184801,6182417..6183870)); ID=FBpp0076725; name=D19B-PA; parent=FBgn0022699,FBtr0077017; dbxref=FlyBase:FBpp0076725,FlyBase_Annotation_IDs:CG10270-PA,GB_protein:AAF50678.1,REFSEQ:NP_477297,GB_protein:AAF50678,UniProt/TrEMBL:Q9VRV4,FlyMine:FBpp0076725,modMine:FBpp0076725; MD5=806dcb76574d58cdc165b403d6136775; length=774; release=r6.39; species=Dme…	1.14177e+06	888401	941686	809182	1.01793e+06	772881	735920	670972	939731	D19B	FBgn0022699	-0.321155	3.16396	0.0611282	0.125935	-0.107605	3.16396	0.489456	0.660107
FBpp0076738	NA	type=polypeptide; loc=3L:join(5899599..5899747,5899805..5900057,5900115..5900608,5900673..5900826); ID=FBpp0076738; name=CG32409-PA; parent=FBgn0052409,FBtr0077030; dbxref=FlyBase:FBpp0076738,FlyBase_Annotation_IDs:CG32409-PA,GB_protein:AAN12230.1,REFSEQ:NP_729108,GB_protein:AAN12230,REFSEQ:NP_729108,GB_protein:AAN12230,UniProt/TrEMBL:Q8I937,FlyMine:FBpp0076738,modMine:FBpp0076738; MD5=af3236ae72…	4.16393e+07	3.78105e+07	3.79082e+07	3.00832e+07	3.4444e+07	3.05733e+07	3.16669e+07	3.21913e+07	3.38297e+07	CG32409	FBgn0052409	-0.237794	8.46567	0.00531043	0.0224899	-0.217601	8.46567	0.00869784	0.0538113
FBpp0076782;FBpp0076783;FBpp0076784	NA	type=polypeptide; loc=3L:complement(join(5931618..5932281,5930579..5931558)); ID=FBpp0076782; name=Rcc1-PA; parent=FBgn0002638,FBtr0077074; dbxref=FlyBase:FBpp0076782,FlyBase_Annotation_IDs:CG10480-PA,GB_protein:AAF50726.1,REFSEQ:NP_523943,GB_protein:AAF50726,UniProt/Swiss-Prot:P25171,FlyMine:FBpp0076782,modMine:FBpp0076782; MD5=6c9334f936e3fe120d1c99d3141c7487; length=547; release=r6.39; species…	9.25566e+06	8.8412e+06	8.99528e+06	9.15061e+06	9.41839e+06	9.41382e+06	1.25295e+07	1.24309e+07	1.27904e+07	Rcc1	FBgn0002638	0.504771	6.71655	4.47236e-06	0.000427482	0.133665	6.71655	0.0338992	0.115975
FBpp0076793	NA	type=polypeptide; loc=3L:join(5584007..5584704,5584759..5588814,5588881..5589916); ID=FBpp0076793; name=l(3)psg2-PA; parent=FBgn0035617,FBtr0077085; dbxref=FlyBase:FBpp0076793,FlyBase_Annotation_IDs:CG5146-PA,GB_protein:AAF50767.2,REFSEQ:NP_647974,GB_protein:AAF50767,UniProt/TrEMBL:Q9VRM6,FlyMine:FBpp0076793,modMine:FBpp0076793; MD5=231f342d4ef810dc5961bead42e7c343; length=1929; release=r6.39; sp…	538912	564845	471511	602621	469442	700903	496274	457238	614163	l(3)psg2	FBgn0035617	0.0120042	2.48033	0.946936	0.95766	0.241744	2.48033	0.199732	0.362546
FBpp0076806	NA	type=polypeptide; loc=3L:join(5769603..5769933,5771618..5772375,5772433..5774076,5775189..5775572); ID=FBpp0076806; name=scny-PD; parent=FBgn0260936,FBtr0077100; dbxref=FlyBase:FBpp0076806,FlyBase_Annotation_IDs:CG5505-PD,GB_protein:AAN12107.1,REFSEQ:NP_729092,GB_protein:AAN12107,UniProt/Swiss-Prot:Q9VRP5,FlyMine:FBpp0076806,modMine:FBpp0076806; MD5=b9767adec8c02e55733ef4339d1a6e80; length=1038; …	5.53617e+06	5.78395e+06	6.10998e+06	5.60143e+06	6.05787e+06	5.32283e+06	4.89985e+06	4.53033e+06	5.04294e+06	scny	FBgn0260936	-0.242478	5.80184	0.00630758	0.0253391	0.048732	5.80184	0.493341	0.662646
FBpp0076819	NA	type=polypeptide; loc=3L:complement(join(5812942..5813014,5812715..5812861,5812250..5812653)); ID=FBpp0076819; name=mad2-PA; parent=FBgn0035640,FBtr0077113; dbxref=FlyBase:FBpp0076819,FlyBase_Annotation_IDs:CG17498-PA,GB_protein:AAF50740.1,REFSEQ:NP_647991,GB_protein:AAF50740,UniProt/TrEMBL:Q9VRQ2,FlyMine:FBpp0076819,modMine:FBpp0076819; MD5=5bfc47e345ce7a28fd25af039caae858; length=207; release=r…	1.03218e+07	1.09856e+07	1.13811e+07	1.03722e+07	9.78601e+06	1.07332e+07	1.09286e+07	1.07248e+07	1.30466e+07	mad2	FBgn0035640	0.107698	6.8114	0.249228	0.366256	0.00526695	6.8114	0.953551	0.972884
FBpp0076824	NA	type=polypeptide; loc=3L:complement(join(5778587..5779541,5778379..5778524,5777958..5778322,5777764..5777899)); ID=FBpp0076824; name=Myt1-PA; parent=FBgn0040298,FBtr0077118; dbxref=FlyBase:FBpp0076824,FlyBase_Annotation_IDs:CG32417-PA,GB_protein:AAF50747.3,REFSEQ:NP_647987,GB_protein:AAF50747,UniProt/Swiss-Prot:Q9NI63,FlyMine:FBpp0076824,modMine:FBpp0076824; MD5=df5d39eca0c6aa998ebec807c54ea987; …	1.46129e+06	1.20946e+06	1.36236e+06	1.19633e+06	1.284e+06	1.37807e+06	1.23325e+06	1.0626e+06	1.11111e+06	Myt1	FBgn0040298	-0.216287	3.68807	0.0640486	0.130382	0.0242464	3.68807	0.816939	0.887826
FBpp0076829;FBpp0076830	NA	type=polypeptide; loc=3L:complement(5750589..5751593); ID=FBpp0076829; name=DnaJ-1-PA; parent=FBgn0263106,FBtr0077123; dbxref=FlyBase:FBpp0076829,FlyBase_Annotation_IDs:CG10578-PA,GB_protein:AAF50753.1,REFSEQ:NP_523936,GB_protein:AAF50753,UniProt/Swiss-Prot:Q24133; MD5=8ee2a70fa076c8c410c8f745592d1d60; length=334; release=r6.39; species=Dmel; ;type=polypeptide; loc=3L:complement(5750589..5751593)…	1.05999e+07	1.26615e+07	1.38827e+07	1.26522e+07	1.15205e+07	1.72236e+07	1.68151e+07	1.37446e+07	1.582e+07	DnaJ-1	FBgn0263106	0.350179	7.14383	0.0626094	0.128471	0.229691	7.14383	0.199163	0.362018
FBpp0076832	NA	type=polypeptide; loc=3L:complement(join(5608087..5608233,5607806..5608019,5607552..5607683,5607281..5607465)); ID=FBpp0076832; name=Eaf6-PA; parent=FBgn0035624,FBtr0077126; dbxref=FlyBase:FBpp0076832,FlyBase_Annotation_IDs:CG12756-PA,GB_protein:AAF50760.1,REFSEQ:NP_647981,GB_protein:AAF50760,UniProt/TrEMBL:Q9VRN3,FlyMine:FBpp0076832,modMine:FBpp0076832; MD5=710db928410862c8c393a8ba345737d2; leng…	1.45534e+07	1.36561e+07	1.35694e+07	1.26912e+07	1.49108e+07	1.38869e+07	1.23752e+07	1.20701e+07	1.30675e+07	Eaf6	FBgn0035624	-0.129439	7.10982	0.0973219	0.179604	0.074555	7.10982	0.313511	0.491509
FBpp0076839	NA	type=polypeptide; loc=3L:complement(join(5574940..5575086,5573632..5573829,5569117..5569361,5567732..5568996,5567581..5567603)); ID=FBpp0076839; name=Msr-110-PC; parent=FBgn0015766,FBtr0077133; dbxref=FlyBase:FBpp0076839,FlyBase_Annotation_IDs:CG10596-PC,GB_protein:AAN12101.1,REFSEQ:NP_729078,GB_protein:AAN12101,UniProt/TrEMBL:Q8IQ63,FlyMine:FBpp0076839,modMine:FBpp0076839; MD5=f55aa1d67503645616…	7.87913e+06	9.20897e+06	8.51434e+06	6.63636e+06	5.21499e+06	6.30913e+06	9.50316e+06	9.20636e+06	9.58139e+06	Msr-110	FBgn0015766	0.17296	6.3393	0.129104	0.222281	-0.413511	6.3393	0.00346689	0.0330294
FBpp0076856	NA	type=polypeptide; loc=3L:complement(join(5498728..5498848,5497706..5498559)); ID=FBpp0076856; name=blanks-PA; parent=FBgn0035608,FBtr0077152; dbxref=FlyBase:FBpp0076856,FlyBase_Annotation_IDs:CG10630-PA,GB_protein:AAF50777.1,REFSEQ:NP_647966,GB_protein:AAF50777,UniProt/TrEMBL:Q9VRL8,FlyMine:FBpp0076856,modMine:FBpp0076856; MD5=e9b170756e9c2deb9380c5aac03f605f; length=324; release=r6.39; species=D…	3.61251e+07	4.10399e+07	3.61913e+07	4.0556e+07	4.73591e+07	4.36561e+07	5.36093e+07	5.3901e+07	5.48905e+07	blanks	FBgn0035608	0.547245	8.84923	5.32649e-05	0.00176647	0.301713	8.84923	0.00363133	0.03375
FBpp0076868	NA	type=polypeptide; loc=3L:join(5136472..5138292,5138349..5138639); ID=FBpp0076868; name=CG4611-PA; parent=FBgn0035591,FBtr0077165; dbxref=FlyBase:FBpp0076868,FlyBase_Annotation_IDs:CG4611-PA,GB_protein:AAF50798.1,REFSEQ:NP_647949,GB_protein:AAF50798,UniProt/TrEMBL:Q9VRJ7,FlyMine:FBpp0076868,modMine:FBpp0076868; MD5=0bf6003bd33e898291d2573c47597b72; length=703; release=r6.39; species=Dmel;	887251	746436	686470	617166	646803	712662	749909	726418	630848	CG4611	FBgn0035591	-0.108643	2.86769	0.411608	0.53273	-0.138788	2.86769	0.301618	0.478396
FBpp0076872	NA	type=polypeptide; loc=3L:join(5152846..5153763,5153849..5154457); ID=FBpp0076872; name=Srp54k-PA; parent=FBgn0010747,FBtr0077169; dbxref=GB_protein:AAF50806.1,FlyBase:FBpp0076872,FlyBase_Annotation_IDs:CG4659-PA,REFSEQ:NP_523931,GB_protein:AAF50806,UniProt/TrEMBL:Q9V3D9,FlyMine:FBpp0076872,modMine:FBpp0076872; MD5=ce837257f7e84ae347badd59b0e7b005; length=508; release=r6.39; species=Dmel;	9.27253e+06	1.06604e+07	9.11908e+06	1.04668e+07	9.07403e+06	9.72028e+06	1.12366e+07	1.20255e+07	1.23826e+07	Srp54k	FBgn0010747	0.323755	6.74177	0.00566089	0.0235374	0.0985469	6.74177	0.30694	0.484955
FBpp0076882	NA	type=polypeptide; loc=3L:complement(join(5141306..5141550,5140840..5141242,5140472..5140777)); ID=FBpp0076882; name=Dhrs4-PA; parent=FBgn0035588,FBtr0077179; dbxref=FlyBase:FBpp0076882,FlyBase_Annotation_IDs:CG10672-PA,GB_protein:AAF50801.1,REFSEQ:NP_647946,GB_protein:AAF50801,UniProt/TrEMBL:Q9VRJ4,FlyMine:FBpp0076882,modMine:FBpp0076882; MD5=24dc214a533168063cd933ef718c8b12; length=317; release=…	1.99074e+07	2.09045e+07	1.71147e+07	2.15572e+07	2.15295e+07	2.10914e+07	2.33285e+07	2.22381e+07	2.33821e+07	Dhrs4	FBgn0035588	0.282149	7.76915	0.00716442	0.0276865	0.239996	7.76915	0.0166095	0.0798966
FBpp0076893	NA	type=polypeptide; loc=X:join(21339894..21339947,21340111..21343265,21343501..21343651,21343775..21344185); ID=FBpp0076893; name=fliI-PA; parent=FBgn0000709,FBtr0077192; dbxref=FlyBase:FBpp0076893,FlyBase_Annotation_IDs:CG1484-PA,GB_protein:AAF50830.2,REFSEQ:NP_525097,GB_protein:AAF50830,UniProt/Swiss-Prot:Q24020,FlyMine:FBpp0076893,modMine:FBpp0076893; MD5=2ff0b8ab01218a3814818b23c05f6854; length…	96312	92885.1	140188	84038.5	68800.2	151306	222352	235381	173295	fliI	FBgn0000709	0.977021	0.413168	0.00742033	0.0282426	-0.0875069	0.413168	0.771537	0.857538
FBpp0076918	NA	type=polypeptide; loc=X:complement(join(21349306..21349751,21348002..21348704,21347531..21347933,21346957..21347432,21346564..21346749)); ID=FBpp0076918; name=peng-PA; parent=FBgn0015527,FBtr0077223; dbxref=FlyBase:FBpp0076918,FlyBase_Annotation_IDs:CG1685-PA,GB_protein:AAF50828.1,REFSEQ:NP_523429,GB_protein:AAF50828,UniProt/Swiss-Prot:O61345,FlyMine:FBpp0076918,modMine:FBpp0076918; MD5=d8ce9ec6c…	1.52716e+07	1.54387e+07	1.52274e+07	1.43629e+07	1.44308e+07	1.47032e+07	1.62445e+07	1.54384e+07	1.66063e+07	peng	FBgn0015527	0.097404	7.30092	0.115552	0.204294	0.00810591	7.30092	0.888519	0.929708
FBpp0076925;FBpp0076923	NA	type=polypeptide; loc=X:complement(21318855..21319127); ID=FBpp0076925; name=SLIRP1-PA; parent=FBgn0064117,FBtr0091703; dbxref=FlyBase:FBpp0076925,FlyBase_Annotation_IDs:CG33714-PA,GB_protein:AAN09673.1,FlyBase_Annotation_IDs:CG33071-PD,REFSEQ:NP_001027084,GB_protein:AAN09673,UniProt/TrEMBL:Q0KHQ1,FlyMine:FBpp0076925,modMine:FBpp0076925; MD5=becc03dd24356360501db13a1b1f7b73; length=90; release=r6…	2.50573e+07	2.93445e+07	3.91648e+07	3.15481e+07	2.80361e+07	3.05875e+07	2.77827e+07	2.44685e+07	2.31644e+07	SLIRP1	FBgn0064117	-0.264375	8.19789	0.103771	0.18796	0.056858	8.19789	0.706299	0.809112
FBpp0076990	NA	type=polypeptide; loc=X:20391536..20392258; ID=FBpp0076990; name=l(1)G0004-PA; parent=FBgn0027334,FBtr0077298; dbxref=FlyBase:FBpp0076990,FlyBase_Annotation_IDs:CG11738-PA,GB_protein:AAF50915.1,REFSEQ:NP_608387,GB_protein:AAF50915,UniProt/Swiss-Prot:Q9VR89,FlyMine:FBpp0076990,modMine:FBpp0076990; MD5=2b357890f0e62e9c31c6746363f3b0a7; length=240; release=r6.39; species=Dmel;	6.12709e+06	5.25918e+06	5.30567e+06	4.39151e+06	4.20731e+06	4.70232e+06	5.42885e+06	4.709e+06	4.93373e+06	l(1)G0004	FBgn0027334	-0.120376	5.68203	0.219081	0.331364	-0.239081	5.68203	0.0282958	0.104561
FBpp0077122	NA	type=polypeptide; loc=2L:join(4394338..4394489,4394545..4395178,4395236..4395950,4396010..4396172,4396810..4396906,4396969..4399074,4399137..4399299,4399354..4399600,4399661..4399733); ID=FBpp0077122; name=l(2)k05819-PA; parent=FBgn0022153,FBtr0077432; dbxref=FlyBase:FBpp0077122,FlyBase_Annotation_IDs:CG3054-PA,GB_protein:AAF51018.3,REFSEQ:NP_722974,GB_protein:AAF51018,UniProt/TrEMBL:Q9VQZ1,FlyMi…	81966.6	116918	99730.3	116818	81124.2	71026.7	103445	96936	122137	l(2)k05819	FBgn0022153	0.145516	0.00664323	0.481592	0.598421	-0.081263	0.00664323	0.693019	0.801711
FBpp0077142;FBpp0311452;FBpp0307135	NA	type=polypeptide; loc=2L:complement(join(4458289..4458291,4457740..4458057,4457381..4457509)); ID=FBpp0077142; name=RpL27A-PA; parent=FBgn0285948,FBtr0077452; dbxref=FlyBase:FBpp0077142,FlyBase_Annotation_IDs:CG15442-PA,GB_protein:AAF51006.3,REFSEQ:NP_476963,GB_protein:AAF51006,UniProt/Swiss-Prot:P41092,FlyMine:FBpp0077142,modMine:FBpp0077142; MD5=3a141d01287cde921853f9d495117e4b; length=149; rel…	1.33979e+09	1.3679e+09	1.28202e+09	1.08544e+09	9.83491e+08	9.97436e+08	1.05826e+09	1.06505e+09	1.08996e+09	RpL27A	FBgn0285948	-0.285804	13.5125	0.000851124	0.00753538	-0.293629	13.5125	0.000710759	0.0150368
FBpp0077151	NA	type=polypeptide; loc=2L:complement(join(4385883..4385978,4385316..4385822,4384085..4385259,4383137..4384022)); ID=FBpp0077151; name=Vps53-PA; parent=FBgn0031598,FBtr0077462; dbxref=FlyBase:FBpp0077151,FlyBase_Annotation_IDs:CG3338-PA,GB_protein:AAF51022.2,REFSEQ:NP_608825,GB_protein:AAF51022,UniProt/TrEMBL:Q9VQY8,FlyMine:FBpp0077151,modMine:FBpp0077151; MD5=9b40577d3f54eaa0fa3959ee57a46b9e; leng…	91185.9	26023.3	33571.6	37136.8	53540.1	52797.4	62549.3	59534.8	64446.1	Vps53	FBgn0031598	0.555958	-0.950773	0.18096	0.287687	0.219243	-0.950773	0.584034	0.733256
FBpp0077159;FBpp0306837	NA	type=polypeptide; loc=2L:4228025..4228411; ID=FBpp0077159; name=RpL40-PA; parent=FBgn0003941,FBtr0077470; dbxref=FlyBase:FBpp0077159,FlyBase_Annotation_IDs:CG2960-PA,GB_protein:AAF51034.1,REFSEQ:NP_476776,GB_protein:AAF51034,UniProt/Swiss-Prot:P18101,FlyMine:FBpp0077159,modMine:FBpp0077159; MD5=3824e45873c9c7aca3862cf0874c0f2b; length=128; release=r6.39; species=Dmel; ;type=polypeptide; loc=2L:42…	1.15483e+07	9.16487e+06	9.70595e+06	9.54991e+06	7.83541e+06	9.26816e+06	9.21879e+06	7.98314e+06	9.4191e+06	RpL40	FBgn0003941	-0.163244	6.57561	0.188517	0.295809	-0.102499	6.57561	0.395299	0.575439
FBpp0077172;FBpp0077169;FBpp0077171;FBpp0111933;FBpp0077168	NA	type=polypeptide; loc=2L:complement(join(4196475..4196565,4195734..4195904,4195539..4195665,4195017..4195100,4194818..4194945,4193539..4193679,4193310..4193481,4192633..4192968,4190559..4190824,4190083..4190492,4189942..4190019)); ID=FBpp0077172; name=Naprt-PE; parent=FBgn0031589,FBtr0077483; dbxref=FlyBase:FBpp0077172,FlyBase_Annotation_IDs:CG3714-PE,GB_protein:AAN11172.1,REFSEQ:NP_722964,GB_pro…	180044	249134	252513	270784	273411	295483	441874	426373	585021	Naprt	FBgn0031589	1.12034	1.68231	6.62056e-05	0.0018887	0.403464	1.68231	0.0367771	0.123634
FBpp0077208	NA	type=polypeptide; loc=2L:join(3457406..3457514,3457585..3458199,3458254..3460075,3460133..3460271); ID=FBpp0077208; name=Sec5-PA; parent=FBgn0266670,FBtr0077519; dbxref=GB_protein:AAF51106.1,FlyBase:FBpp0077208,FlyBase_Annotation_IDs:CG8843-PA,REFSEQ:NP_608780,GB_protein:AAF51106,UniProt/Swiss-Prot:Q9VQQ9,FlyMine:FBpp0077208,modMine:FBpp0077208; MD5=458ba0aea8f4b4d97411c9e8fff845b7; length=894; r…	2.10041e+06	2.29035e+06	2.21826e+06	2.38667e+06	2.33168e+06	2.379e+06	2.87555e+06	2.61728e+06	2.5346e+06	Sec5	FBgn0266670	0.305409	4.63301	0.00370258	0.0179995	0.190634	4.63301	0.0404668	0.131725
FBpp0077214;FBpp0305448	NA	type=polypeptide; loc=2L:join(3514984..3515277,3515720..3516268,3516330..3516677,3516736..3516975); ID=FBpp0077214; name=CG17593-PA; parent=FBgn0031544,FBtr0077525; dbxref=FlyBase:FBpp0077214,FlyBase_Annotation_IDs:CG17593-PA,GB_protein:AAF51095.1,REFSEQ:NP_608786,GB_protein:AAF51095,UniProt/TrEMBL:Q9VQR9,FlyMine:FBpp0077214,modMine:FBpp0077214; MD5=fa7fade771163195529712a31d7afa3f; length=476; r…	1.92592e+07	2.10514e+07	1.88025e+07	1.81234e+07	1.7809e+07	1.76279e+07	1.66953e+07	1.71084e+07	1.74289e+07	CG17593	FBgn0031544	-0.178858	7.5503	0.0219314	0.0580503	-0.0536739	7.5503	0.429502	0.606806
FBpp0077260;FBpp0077259	NA	type=polypeptide; loc=2L:complement(join(3463707..3465639,3463266..3463654)); ID=FBpp0077260; name=msl-2-PA; parent=FBgn0005616,FBtr0077571; dbxref=FlyBase:FBpp0077260,FlyBase_Annotation_IDs:CG3241-PA,GB_protein:AAF51104.1,REFSEQ:NP_523467,GB_protein:AAF51104,UniProt/Swiss-Prot:P50534,FlyMine:FBpp0077260,modMine:FBpp0077260; MD5=3f18698e318f628a018715e40756ace2; length=773; release=r6.39; species…	207231	223498	266155	197273	232833	195313	206897	194537	221308	msl-2	FBgn0005616	-0.13033	1.14975	0.285948	0.406461	-0.0657981	1.14975	0.581104	0.731364
FBpp0077308;FBpp0307130;FBpp0077307;FBpp0077309	NA	type=polypeptide; loc=2L:join(2856256..2856305,2856377..2856568,2856631..2856640); ID=FBpp0077308; name=RpS21-PD; parent=FBgn0015521,FBtr0077622; dbxref=FlyBase:FBpp0077308,FlyBase_Annotation_IDs:CG2986-PD,GB_protein:AAN10394.1,GB_protein:AAN10394,REFSEQ:NP_722855,UniProt/Swiss-Prot:O76927; MD5=fb6c903128cd355b6618a5ee72363077; length=83; release=r6.39; species=Dmel; ;type=polypeptide; loc=2L:joi…	2.84956e+08	3.77733e+08	2.93172e+08	4.10174e+08	3.1886e+08	4.1599e+08	4.84929e+08	5.07623e+08	4.86684e+08	RpS21	FBgn0015521	0.66768	11.9718	0.000907538	0.00773478	0.348866	11.9718	0.0334705	0.115106
FBpp0077314	NA	type=polypeptide; loc=2L:2875388..2876362; ID=FBpp0077314; name=CG8814-PA; parent=FBgn0031478,FBtr0077629; dbxref=FlyBase:FBpp0077314,FlyBase_Annotation_IDs:CG8814-PA,GB_protein:AAF51185.1,REFSEQ:NP_608729,GB_protein:AAF51185,UniProt/TrEMBL:Q9VQI6,FlyMine:FBpp0077314,modMine:FBpp0077314; MD5=ee8b5ab2451bcdcd4dd91069f2ab8b7f; length=324; release=r6.39; species=Dmel;	1.06472e+07	1.07302e+07	1.04333e+07	8.64812e+06	1.13632e+07	1.03952e+07	9.87756e+06	9.97004e+06	1.11967e+07	CG8814	FBgn0031478	-0.0113271	6.73593	0.909633	0.93466	0.0128763	6.73593	0.897462	0.934525
FBpp0077326	NA	type=polypeptide; loc=2L:join(2973059..2973107,2973166..2973368,2973429..2974604); ID=FBpp0077326; name=gammaTub23C-PA; parent=FBgn0260639,FBtr0077641; dbxref=FlyBase:FBpp0077326,FlyBase_Annotation_IDs:CG3157-PA,GB_protein:AAF51174.1,REFSEQ:NP_476804,GB_protein:AAF51174,UniProt/Swiss-Prot:P23257,FlyMine:FBpp0077326,modMine:FBpp0077326; MD5=d5e01458d1da8fc0446d951772715831; length=475; release=r6.…	7.48851e+07	9.30492e+07	1.07568e+08	1.16265e+08	1.01689e+08	1.10541e+08	1.28341e+08	1.38996e+08	1.48487e+08	gammaTub23C	FBgn0260639	0.633067	10.1635	0.000538513	0.00589606	0.354206	10.1635	0.0176563	0.0824226
FBpp0077333	NA	type=polypeptide; loc=2L:join(3023388..3023794,3023854..3024086,3024143..3025191,3025257..3025622,3025689..3025769,3025832..3026116); ID=FBpp0077333; name=Prp40-PA; parent=FBgn0031492,FBtr0077648; dbxref=FlyBase:FBpp0077333,FlyBase_Annotation_IDs:CG3542-PA,GB_protein:AAF51160.1,REFSEQ:NP_608738,GB_protein:AAF51160,UniProt/TrEMBL:Q9VQK5,FlyMine:FBpp0077333,modMine:FBpp0077333; MD5=bc3cf0f59c4ce8e0…	4.56392e+07	5.04473e+07	5.28946e+07	4.97577e+07	5.97602e+07	5.27981e+07	4.98878e+07	5.34306e+07	6.13729e+07	Prp40	FBgn0031492	0.16796	9.08612	0.106781	0.192224	0.209172	9.08612	0.0524372	0.152991
FBpp0077353;FBpp0307457	NA	type=polypeptide; loc=2L:complement(join(3029064..3029087,3028366..3029006,3027339..3028308,3027038..3027282,3026605..3026974)); ID=FBpp0077353; name=Sf3b2-PA; parent=FBgn0031493,FBtr0077669; dbxref=FlyBase:FBpp0077353,FlyBase_Annotation_IDs:CG3605-PA,GB_protein:AAF51159.2,REFSEQ:NP_608739,GB_protein:AAF51159,UniProt/TrEMBL:Q9VQK7,FlyMine:FBpp0077353,modMine:FBpp0077353; MD5=f37b077a251b4c71f9403…	1.64977e+07	1.62934e+07	1.45649e+07	1.50377e+07	1.65818e+07	1.5128e+07	1.44091e+07	1.46777e+07	1.59056e+07	Sf3b2	FBgn0031493	-0.0468464	7.31477	0.537949	0.650352	0.0692595	7.31477	0.367883	0.548279
FBpp0077360	NA	type=polypeptide; loc=2L:complement(2975178..2976785); ID=FBpp0077360; name=CG9641-PA; parent=FBgn0031483,FBtr0077676; dbxref=FlyBase:FBpp0077360,FlyBase_Annotation_IDs:CG9641-PA,GB_protein:AAF51173.1,REFSEQ:NP_608731,GB_protein:AAF51173,UniProt/TrEMBL:Q9VQJ6,FlyMine:FBpp0077360,modMine:FBpp0077360; MD5=4cb5af737ad5bc29235ff655c16357ca; length=535; release=r6.39; species=Dmel;	3.48429e+07	3.56e+07	3.66308e+07	3.61538e+07	4.02163e+07	3.38887e+07	2.9346e+07	3.18939e+07	3.62165e+07	CG9641	FBgn0031483	-0.114914	8.49	0.188788	0.296008	0.125991	8.49	0.153033	0.304751
FBpp0077396	NA	type=polypeptide; loc=2L:join(2745199..2745216,2745272..2745494,2745557..2746881); ID=FBpp0077396; name=Cwc25-PA; parent=FBgn0031452,FBtr0077712; dbxref=FlyBase:FBpp0077396,FlyBase_Annotation_IDs:CG2843-PA,GB_protein:AAF51219.1,REFSEQ:NP_608705,GB_protein:AAF51219,UniProt/TrEMBL:Q9VQF5,FlyMine:FBpp0077396,modMine:FBpp0077396; MD5=be274c0291917c29a5ea57d8c16f5c53; length=521; release=r6.39; specie…	1.51355e+07	1.58435e+07	1.3504e+07	1.85232e+07	1.49453e+07	1.80826e+07	1.99979e+07	2.12874e+07	2.2883e+07	Cwc25	FBgn0031452	0.555803	7.50015	0.000576682	0.00595229	0.296387	7.50015	0.0230747	0.0933639
FBpp0077504	NA	type=polypeptide; loc=2L:join(2152035..2152146,2152233..2152465,2152663..2152944,2153003..2153105,2153282..2153531,2153596..2154410,2154473..2154897); ID=FBpp0077504; name=AIF-PB; parent=FBgn0031392,FBtr0077831; dbxref=FlyBase:FBpp0077504,FlyBase_Annotation_IDs:CG7263-PB,GB_protein:AAN10444.2,REFSEQ:NP_722765,GB_protein:AAN10444,UniProt/Swiss-Prot:Q9VQ79,FlyMine:FBpp0077504,modMine:FBpp0077504; M…	1.38852e+06	1.48119e+06	1.31461e+06	1.51373e+06	1.3262e+06	1.4222e+06	1.71964e+06	1.78388e+06	1.57718e+06	AIF	FBgn0031392	0.306056	3.9471	0.0104049	0.0350931	0.113177	3.9471	0.271829	0.44489
FBpp0077507	NA	type=polypeptide; loc=2L:join(2217427..2217544,2217598..2217771,2217830..2218081,2218174..2219104,2219161..2219716,2219777..2220258,2220320..2220410); ID=FBpp0077507; name=mio-PA; parent=FBgn0031399,FBtr0077835; dbxref=FlyBase:FBpp0077507,FlyBase_Annotation_IDs:CG7074-PA,GB_protein:AAF51288.2,REFSEQ:NP_608656,GB_protein:AAF51288,UniProt/Swiss-Prot:Q9VQ89,FlyMine:FBpp0077507,modMine:FBpp0077507; M…	3.00877e+06	1.44104e+06	4.19784e+06	1.21668e+06	3.07208e+06	3.54315e+06	1.82017e+06	1.75005e+06	2.41352e+06	mio	FBgn0031399	-0.390935	4.57297	0.409424	0.531087	-0.0699702	4.57297	0.878549	0.924663
FBpp0077511;FBpp0077509;FBpp0077510;FBpp0077508	NA	type=polypeptide; loc=2L:join(2223329..2223633,2223705..2224526,2224579..2224685,2224744..2225240); ID=FBpp0077511; name=papi-PD; parent=FBgn0031401,FBtr0077839; dbxref=FlyBase:FBpp0077511,FlyBase_Annotation_IDs:CG7082-PD,GB_protein:AAN10450.1,REFSEQ:NP_722775,GB_protein:AAN10450,UniProt/Swiss-Prot:Q9VQ91,FlyMine:FBpp0077511,modMine:FBpp0077511; MD5=5ac837c230a8373d23b6a84f752e40ad; length=576; r…	5.64578e+06	6.84324e+06	6.07163e+06	6.49431e+06	6.18846e+06	6.18668e+06	7.32377e+06	6.66769e+06	7.35544e+06	papi	FBgn0031401	0.231207	6.06905	0.0248059	0.0631368	0.115191	6.06905	0.21703	0.380437
FBpp0077538	NA	type=polypeptide; loc=2L:complement(join(1980552..1980612,1980253..1980427,1979910..1980180,1976910..1979202,1976542..1976813)); ID=FBpp0077538; name=CG15356-PA; parent=FBgn0031377,FBtr0077869; dbxref=FlyBase:FBpp0077538,FlyBase_Annotation_IDs:CG15356-PA,GB_protein:AAF51323.1,REFSEQ:NP_608633,GB_protein:AAF51323,UniProt/TrEMBL:Q9VQ58,FlyMine:FBpp0077538,modMine:FBpp0077538; MD5=b28cd58e5f3c468fcd…	270149	249937	256579	216092	269418	210143	234865	203679	265978	CG15356	FBgn0031377	-0.122396	1.31119	0.344448	0.46721	-0.0800905	1.31119	0.530447	0.69221
FBpp0077569	NA	type=polypeptide; loc=2L:complement(1750871..1752025); ID=FBpp0077569; name=CG17712-PA; parent=FBgn0027597,FBtr0077903; dbxref=FlyBase:FBpp0077569,FlyBase_Annotation_IDs:CG17712-PA,GB_protein:AAF51339.1,REFSEQ:NP_608619,GB_protein:AAF51339,UniProt/TrEMBL:Q9Y153,FlyMine:FBpp0077569,modMine:FBpp0077569; MD5=2d3aa144acadbbc343cfd8dc391a0270; length=384; release=r6.39; species=Dmel;	328056	334232	324001	543379	453832	453313	606475	561073	556723	CG17712	FBgn0027597	0.830916	2.21385	1.35525e-05	0.000843015	0.638278	2.21385	0.000114474	0.00574065
FBpp0077574;FBpp0077572;FBpp0077573;FBpp0077571	NA	type=polypeptide; loc=2L:complement(join(1727646..1727833,1725341..1726655)); ID=FBpp0077574; name=Eno-PD; parent=FBgn0000579,FBtr0077908; dbxref=FlyBase:FBpp0077574,FlyBase_Annotation_IDs:CG17654-PD,GB_protein:AAN10457.1,REFSEQ:NP_722723,GB_protein:AAN10457,UniProt/Swiss-Prot:P15007; MD5=192a03ed239ad33bf021aeae31e76f91; length=500; release=r6.39; species=Dmel; ;type=polypeptide; loc=2L:compleme…	3.47363e+06	4.58768e+06	4.07664e+06	3.9795e+06	3.74911e+06	4.32671e+06	4.47327e+06	4.688e+06	4.64309e+06	Eno	FBgn0000579	0.221044	5.43782	0.0781545	0.151158	0.0837692	5.43782	0.475623	0.647402
FBpp0077624	NA	type=polypeptide; loc=2L:1147865..1149376; ID=FBpp0077624; name=l(2)10685-PA; parent=FBgn0283525,FBtr0077959; dbxref=FlyBase:FBpp0077624,FlyBase_Annotation_IDs:CG4749-PA,GB_protein:AAF51412.1,REFSEQ:NP_608573,GB_protein:AAF51412,UniProt/TrEMBL:Q9VPX3,FlyMine:FBpp0077624,modMine:FBpp0077624; MD5=bc4e1533c1c1e488ff973d9e2537c0a3; length=503; release=r6.39; species=Dmel;	91185.9	96027.7	91248.4	91919.8	88202.4	88520.7	93211.1	90639.6	95147.6	l(2)10685	FBgn0283525	0.028969	-0.0792843	0.746362	0.81297	0.0353719	-0.0792843	0.693593	0.801711
FBpp0077627	NA	type=polypeptide; loc=2L:join(1164540..1165080,1165139..1166361); ID=FBpp0077627; name=IntS14-PA; parent=FBgn0031314,FBtr0077962; dbxref=FlyBase:FBpp0077627,FlyBase_Annotation_IDs:CG4785-PA,GB_protein:AAF51404.1,REFSEQ:NP_608579,GB_protein:AAF51404,UniProt/Swiss-Prot:Q9VPY0,FlyMine:FBpp0077627,modMine:FBpp0077627; MD5=64db9a4e7379b28d8eb3c9969aa401ea; length=587; release=r6.39; species=Dmel;	2.12639e+06	1.81955e+06	2.07114e+06	1.79732e+06	2.32719e+06	2.04927e+06	1.87428e+06	2.04938e+06	2.37168e+06	IntS14	FBgn0031314	0.0875663	4.39893	0.468009	0.585236	0.119237	4.39893	0.329738	0.50847
FBpp0077631;FBpp0303724	NA	type=polypeptide; loc=2L:join(1173201..1173319,1173380..1173829,1173884..1174130,1174197..1174266,1174497..1174570,1174910..1174987,1175047..1175173,1175287..1175523,1175579..1176043,1176101..1176881,1176942..1177191,1177256..1177372); ID=FBpp0077631; name=CG4887-PA; parent=FBgn0031318,FBtr0077966; dbxref=FlyBase:FBpp0077631,FlyBase_Annotation_IDs:CG4887-PA,GB_protein:AAF51400.1,REFSEQ:NP_608582,…	5.34225e+06	5.22714e+06	6.15194e+06	5.16368e+06	6.8168e+06	5.6798e+06	4.6278e+06	4.65255e+06	4.913e+06	CG4887	FBgn0031318	-0.207381	5.7882	0.0666184	0.133367	0.159968	5.7882	0.137923	0.286446
FBpp0077633	NA	type=polypeptide; loc=2L:join(1177950..1178044,1178108..1178467,1178841..1179069,1179127..1179196,1179452..1179525,1179860..1179937,1179997..1180123,1180213..1180449,1180513..1180926,1180995..1181793,1181855..1182104,1182170..1182286); ID=FBpp0077633; name=CG4896-PD; parent=FBgn0031319,FBtr0077968; dbxref=GB_protein:AAN10483.1,FlyBase:FBpp0077633,FlyBase_Annotation_IDs:CG4896-PD,GB_protein:AAN104…	91185.9	96027.7	91248.4	91919.8	88202.4	88520.7	93211.1	90639.6	95147.6	CG4896	FBgn0031319	0.028969	-0.0792843	0.746362	0.81297	0.0353719	-0.0792843	0.693593	0.801711
FBpp0077674	NA	type=polypeptide; loc=2L:join(811636..812496,812562..813311); ID=FBpp0077674; name=Dbp21E2-PA; parent=FBgn0086130,FBtr0078009; dbxref=FlyBase:FBpp0077674,FlyBase_Annotation_IDs:CG3561-PA,GB_protein:AAF51458.1,REFSEQ:NP_608544,GB_protein:AAF51458,UniProt/TrEMBL:Q9VPT3,FlyMine:FBpp0077674,modMine:FBpp0077674; MD5=724eda87726f85481ea80d76e676808e; length=536; release=r6.39; species=Dmel;	799210	623483	741394	638742	580125	549470	707300	647104	694480	Dbp21E2	FBgn0086130	-0.0466914	2.7683	0.667717	0.761939	-0.199868	2.7683	0.0913567	0.218995
FBpp0077676	NA	type=polypeptide; loc=2L:820079..820969; ID=FBpp0077676; name=Clp-PA; parent=FBgn0015621,FBtr0078011; dbxref=FlyBase:FBpp0077676,FlyBase_Annotation_IDs:CG3642-PA,GB_protein:AAF51453.1,REFSEQ:NP_477156,GB_protein:AAF51453,UniProt/Swiss-Prot:Q9VPT8,FlyMine:FBpp0077676,modMine:FBpp0077676; MD5=47a141e3c8266104c434666042a288b5; length=296; release=r6.39; species=Dmel;	1.5162e+07	1.69199e+07	1.75744e+07	1.59383e+07	2.11099e+07	1.72778e+07	1.36821e+07	1.52413e+07	1.51327e+07	Clp	FBgn0015621	-0.145565	7.39648	0.186388	0.294682	0.209346	7.39648	0.0682664	0.184015
FBpp0077679;FBpp0305189;FBpp0077680	NA	type=polypeptide; loc=2L:join(829536..829971,830145..830349,830738..831083,831177..831626,831714..831923); ID=FBpp0077679; name=dock-PB; parent=FBgn0010583,FBtr0078014; dbxref=FlyBase:FBpp0077679,FlyBase_Annotation_IDs:CG3727-PB,GB_protein:AAF51449.1,REFSEQ:NP_722657,GB_protein:AAF51449,UniProt/TrEMBL:Q9VPU1; MD5=a998499bba1beff8aa752051029bb8a1; length=548; release=r6.39; species=Dmel; ;type=pol…	3.08137e+06	3.50409e+06	3.69831e+06	3.60881e+06	3.89037e+06	3.90464e+06	3.72574e+06	3.94432e+06	3.95856e+06	dock	FBgn0010583	0.206982	5.25104	0.0330694	0.0789549	0.239194	5.25104	0.0174642	0.0820859
FBpp0077694	NA	type=polypeptide; loc=2L:complement(868739..869776); ID=FBpp0077694; name=dbe-PA; parent=FBgn0020305,FBtr0078030; dbxref=FlyBase:FBpp0077694,FlyBase_Annotation_IDs:CG4258-PA,GB_protein:AAF51440.1,REFSEQ:NP_477240,GB_protein:AAF51440,UniProt/Swiss-Prot:Q9VPU8,FlyMine:FBpp0077694,modMine:FBpp0077694; MD5=c320a2c1f10562df87d406c67482a003; length=345; release=r6.39; species=Dmel;	8.78972e+06	8.14046e+06	7.49181e+06	6.68566e+06	6.07228e+06	6.16901e+06	6.50644e+06	6.50135e+06	7.20675e+06	dbe	FBgn0020305	-0.245253	6.17639	0.0144394	0.0439387	-0.278991	6.17639	0.00751743	0.0493669
FBpp0077697	NA	type=polypeptide; loc=2L:complement(join(864877..864908,864398..864794,864195..864338,862563..864134,862319..862498,862166..862258)); ID=FBpp0077697; name=aru-PA; parent=FBgn0029095,FBtr0078033; dbxref=FlyBase:FBpp0077697,FlyBase_Annotation_IDs:CG4276-PA,GB_protein:AAF51442.2,REFSEQ:NP_722663,GB_protein:AAF51442,UniProt/TrEMBL:Q8IPW1,FlyMine:FBpp0077697,modMine:FBpp0077697; MD5=b93927bc1200b7be17…	2.25273e+06	2.61297e+06	2.60584e+06	3.21219e+06	3.07541e+06	2.99958e+06	3.6368e+06	3.76485e+06	3.26457e+06	aru	FBgn0029095	0.540362	4.95682	0.000173185	0.00311915	0.403776	4.95682	0.00145916	0.0198484
FBpp0077714	NA	type=polypeptide; loc=2L:join(404384..404473,404536..406035,406095..407894); ID=FBpp0077714; name=Polr1B-PA; parent=FBgn0003278,FBtr0078054; dbxref=FlyBase:FBpp0077714,FlyBase_Annotation_IDs:CG4033-PA,GB_protein:AAF51503.1,REFSEQ:NP_476708,GB_protein:AAF51503,UniProt/Swiss-Prot:P20028,FlyMine:FBpp0077714,modMine:FBpp0077714; MD5=57a1bdc18c8d91ec8b997a7d3469778d; length=1129; release=r6.39; specie…	4.75864e+06	5.39416e+06	5.95388e+06	6.10491e+06	4.51093e+06	5.40961e+06	5.90063e+06	5.53837e+06	6.49795e+06	Polr1B	FBgn0003278	0.184208	5.834	0.179772	0.286242	0.0741153	5.834	0.575757	0.726862
FBpp0077715	NA	type=polypeptide; loc=2L:join(415389..415446,415512..416710,416789..417634); ID=FBpp0077715; name=ebi-PA; parent=FBgn0263933,FBtr0078055; dbxref=FlyBase:FBpp0077715,FlyBase_Annotation_IDs:CG4063-PA,GB_protein:AAF51501.1,REFSEQ:NP_477329,GB_protein:AAF51501,UniProt/Swiss-Prot:Q95RJ9,FlyMine:FBpp0077715,modMine:FBpp0077715; MD5=328640e01275fc7031a62776b15cbb80; length=700; release=r6.39; species=Dm…	1.29309e+08	1.35045e+08	1.38089e+08	1.582e+08	1.50222e+08	1.42072e+08	4.60159e+08	4.54889e+08	4.99111e+08	ebi	FBgn0263933	1.83838	11.092	1.02417e-10	3.75146e-08	0.248862	11.092	0.00222903	0.0261624
FBpp0077716;FBpp0304265	NA	type=polypeptide; loc=2L:join(420075..420146,420292..420558); ID=FBpp0077716; name=RpLP1-PA; parent=FBgn0002593,FBtr0078056; dbxref=FlyBase:FBpp0077716,FlyBase_Annotation_IDs:CG4087-PA,GB_protein:AAF51499.1,REFSEQ:NP_476630,GB_protein:AAF51499,UniProt/Swiss-Prot:P08570,FlyMine:FBpp0077716,modMine:FBpp0077716; MD5=14996ea00a002e01173b79d94ab23b2f; length=112; release=r6.39; species=Dmel; ;type=pol…	8.00265e+08	7.23951e+08	6.91613e+08	5.84996e+08	6.67984e+08	5.64653e+08	5.83016e+08	6.88617e+08	6.08854e+08	RpLP1	FBgn0002593	-0.211682	12.7179	0.0345213	0.0818784	-0.199827	12.7179	0.0435444	0.137178
FBpp0077720	NA	type=polypeptide; loc=2L:join(453262..454270,454330..454385); ID=FBpp0077720; name=shv-PA; parent=FBgn0031256,FBtr0078060; dbxref=FlyBase:FBpp0077720,FlyBase_Annotation_IDs:CG4164-PA,GB_protein:AAF51493.1,REFSEQ:NP_608525,GB_protein:AAF51493,UniProt/Swiss-Prot:Q9VPQ2,FlyMine:FBpp0077720,modMine:FBpp0077720; MD5=76f6f7bc06412e4896f330dacff740ad; length=354; release=r6.39; species=Dmel;	1.3782e+08	1.56703e+08	1.47735e+08	1.37748e+08	1.23393e+08	1.34556e+08	1.36817e+08	1.39077e+08	1.40788e+08	shv	FBgn0031256	-0.0580253	10.4872	0.4519	0.569321	-0.0731786	10.4872	0.347562	0.528027
FBpp0077722	NA	type=polypeptide; loc=2L:join(473113..473165,473223..473994,474054..474765,475036..475178,475233..475802); ID=FBpp0077722; name=MED15-PA; parent=FBgn0027592,FBtr0078062; dbxref=FlyBase:FBpp0077722,FlyBase_Annotation_IDs:CG4184-PA,GB_protein:AAF51490.1,REFSEQ:NP_608528,GB_protein:AAF51490,UniProt/Swiss-Prot:Q9Y149,FlyMine:FBpp0077722,modMine:FBpp0077722; MD5=e27101b517910467dda1c5cc079e8a8d; lengt…	2.9913e+06	3.7116e+06	3.0096e+06	3.73953e+06	3.81065e+06	3.56703e+06	4.05781e+06	4.06773e+06	4.28667e+06	MED15	FBgn0027592	0.387481	5.24175	0.00248379	0.0140157	0.289446	5.24175	0.0134204	0.0721402
FBpp0077728;FBpp0304617	NA	type=polypeptide; loc=2L:join(568406..568433,568599..569290,569348..572650); ID=FBpp0077728; name=Sf3b1-PA; parent=FBgn0031266,FBtr0078068; dbxref=GB_protein:AAF51478.1,FlyBase:FBpp0077728,FlyBase_Annotation_IDs:CG2807-PA,GB_protein:AAF51478.2,REFSEQ:NP_608534,GB_protein:AAF51478,UniProt/TrEMBL:Q9VPR5,FlyMine:FBpp0077728,modMine:FBpp0077728; MD5=1c1fc1ad85ba4ea6a55ddddaf0f5e886; length=1340; rele…	4.50439e+06	4.81372e+06	4.64556e+06	4.8342e+06	5.06412e+06	4.85759e+06	5.78701e+06	5.09863e+06	5.189e+06	Sf3b1	FBgn0031266	0.227434	5.67862	0.0109839	0.0362928	0.166945	5.67862	0.0450851	0.139964
FBpp0077735	NA	type=polypeptide; loc=2L:complement(join(567089..568064,566680..567030,566498..566624,566426..566438)); ID=FBpp0077735; name=Nle-PA; parent=FBgn0021874,FBtr0078075; dbxref=GB_protein:AAF51479.1,FlyBase:FBpp0077735,FlyBase_Annotation_IDs:CG2863-PA,GB_protein:AAF51479.2,REFSEQ:NP_477294,GB_protein:AAF51479,UniProt/Swiss-Prot:Q9VPR4,FlyMine:FBpp0077735,modMine:FBpp0077735; MD5=3a11af53f9bd81f7da87f7…	1.23671e+06	1.14172e+06	1.35105e+06	1.19396e+06	1.15505e+06	1.03759e+06	1.09636e+06	1.05184e+06	1.07453e+06	Nle	FBgn0021874	-0.181874	3.56212	0.0563785	0.118406	-0.0513893	3.56212	0.551141	0.706644
FBpp0077740	NA	type=polypeptide; loc=2L:complement(join(544333..544542,543416..544266,543241..543349)); ID=FBpp0077740; name=Spp-PA; parent=FBgn0031260,FBtr0078080; dbxref=FlyBase:FBpp0077740,FlyBase_Annotation_IDs:CG11840-PA,GB_protein:AAF51486.1,REFSEQ:NP_523444,GB_protein:AAF51486,UniProt/TrEMBL:Q9VPQ7,FlyMine:FBpp0077740,modMine:FBpp0077740; MD5=d634f6db77d37607be240ad4608184dd; length=389; release=r6.39; s…	2.32542e+07	2.28559e+07	2.19183e+07	2.08438e+07	1.81471e+07	1.77059e+07	1.92636e+07	1.90364e+07	1.97294e+07	Spp	FBgn0031260	-0.203068	7.70435	0.0176534	0.050572	-0.179209	7.70435	0.0309907	0.110129
FBpp0077760	NA	type=polypeptide; loc=2L:join(72603..72977,74903..75018,75078..76098); ID=FBpp0077760; name=galectin-PA; parent=FBgn0031213,FBtr0078101; dbxref=FlyBase:FBpp0077760,FlyBase_Annotation_IDs:CG11372-PA,GB_protein:AAF51564.1,REFSEQ:NP_608487,GB_protein:AAF51564,UniProt/TrEMBL:Q9VPI6,FlyMine:FBpp0077760,modMine:FBpp0077760; MD5=bd193c9f47b3071180d6111ab576a797; length=503; release=r6.39; species=Dmel;	772287	767629	879867	945240	840154	960847	966398	1.02891e+06	1.33086e+06	galectin	FBgn0031213	0.473847	3.26401	0.00522262	0.0222244	0.269081	3.26401	0.0717578	0.189692
FBpp0077762	NA	type=polypeptide; loc=2L:join(94852..94892,94989..95070,95132..95301,95354..97833,97884..98470,98527..99723,99785..100516,100572..100703,100762..100942,101016..101194,101249..101619,101876..101918); ID=FBpp0077762; name=Zir-PA; parent=FBgn0031216,FBtr0078103; dbxref=FlyBase:FBpp0077762,FlyBase_Annotation_IDs:CG11376-PA,GB_protein:AAF51561.2,REFSEQ:NP_608489,GB_protein:AAF51561,UniProt/TrEMBL:Q9VP…	4.50206e+06	4.68088e+06	5.23101e+06	4.76527e+06	5.05919e+06	5.06526e+06	4.60071e+06	4.4839e+06	5.65461e+06	Zir	FBgn0031216	0.0532656	5.65373	0.593343	0.696813	0.135904	5.65373	0.190578	0.351705
FBpp0077763	NA	type=polypeptide; loc=2L:join(102459..102906,103006..103434,103516..103763); ID=FBpp0077763; name=CG11377-PA; parent=FBgn0031217,FBtr0078104; dbxref=FlyBase:FBpp0077763,FlyBase_Annotation_IDs:CG11377-PA,GB_protein:AAF51560.1,REFSEQ:NP_608490,GB_protein:AAF51560,UniProt/TrEMBL:Q9VPJ0,FlyMine:FBpp0077763,modMine:FBpp0077763; MD5=21d078c58c8b567a34f7661529e7a8a2; length=374; release=r6.39; species=D…	4.9731e+06	5.82318e+06	3.12856e+06	5.54193e+06	4.49501e+06	5.52635e+06	6.03772e+06	5.91005e+06	5.26256e+06	CG11377	FBgn0031217	0.37765	5.71782	0.104615	0.188987	0.288834	5.71782	0.203609	0.366546
FBpp0077781	NA	type=polypeptide; loc=2L:join(162823..163001,183761..185082,185152..186123,186193..187016,187482..199575,199637..199743,199903..199983,200120..200315,200376..200675,200742..201061,201127..201414); ID=FBpp0077781; name=spen-PA; parent=FBgn0016977,FBtr0078122; dbxref=FlyBase_Annotation_IDs:CG18497-PA,FlyBase:FBpp0077781,GB_protein:AAF51535.2,REFSEQ:NP_722615,GB_protein:AAF51535,UniProt/Swiss-Prot:Q…	2.06087e+06	2.27732e+06	2.07897e+06	2.38388e+06	2.51537e+06	2.3033e+06	2.58482e+06	2.59933e+06	2.86841e+06	spen	FBgn0016977	0.35379	4.62708	0.0012367	0.00917032	0.254598	4.62708	0.00938272	0.0563512
FBpp0077790	NA	type=polypeptide; loc=2L:join(295272..295280,295346..295628,295704..296811,296977..297049); ID=FBpp0077790; name=Stip1-PA; parent=FBgn0024352,FBtr0078131; dbxref=FlyBase:FBpp0077790,FlyBase_Annotation_IDs:CG2720-PA,GB_protein:AAF51511.1,REFSEQ:NP_477354,GB_protein:AAF51511,UniProt/TrEMBL:Q9VPN5,FlyMine:FBpp0077790,modMine:FBpp0077790; MD5=a53cd93a7b5c709a53e05f904613d174; length=490; release=r6.3…	3.43068e+06	3.43808e+06	2.968e+06	4.13885e+06	3.85381e+06	3.93084e+06	4.23595e+06	3.82627e+06	3.36674e+06	Stip1	FBgn0024352	0.239599	5.24121	0.0485531	0.106523	0.367432	5.24121	0.00651689	0.0455295
FBpp0077798	NA	type=polypeptide; loc=2L:complement(join(272555..273634,271967..272506)); ID=FBpp0077798; name=mbm-PA; parent=FBgn0086912,FBtr0078139; dbxref=FlyBase:FBpp0077798,FlyBase_Annotation_IDs:CG11604-PA,GB_protein:AAF51521.1,REFSEQ:NP_608511,GB_protein:AAF51521,UniProt/Swiss-Prot:Q9VPM5,FlyMine:FBpp0077798,modMine:FBpp0077798; MD5=e70258327143d313d2becc15f18180cb; length=539; release=r6.39; species=Dmel;	7.43264e+06	5.73188e+06	3.91197e+06	4.76663e+06	6.22315e+06	5.93696e+06	6.99867e+06	6.72745e+06	5.85039e+06	mbm	FBgn0086912	0.268018	5.91642	0.23278	0.346722	0.113955	5.91642	0.602939	0.745044
FBpp0077836;FBpp0077834;FBpp0077831;FBpp0077835;FBpp0077832;FBpp0077833	NA	type=polypeptide; loc=3L:join(20349121..20349206,20350305..20350480,20350559..20351028,20351094..20351249,20351324..20351521,20351583..20351730,20352807..20352889); ID=FBpp0077836; name=eRF1-PG; parent=FBgn0036974,FBtr0078178; dbxref=FlyBase:FBpp0077836,FlyBase_Annotation_IDs:CG5605-PG,GB_protein:AAO41278.1,REFSEQ:NP_788547,GB_protein:AAO41278,UniProt/Swiss-Prot:Q9VPH7; MD5=58a1bec927fcd9c1317e5e…	5.51097e+06	6.46392e+06	6.12268e+06	6.05056e+06	5.76468e+06	6.71318e+06	6.90584e+06	6.81836e+06	6.66829e+06	eRF1	FBgn0036974	0.201377	6.02619	0.0544754	0.115951	0.120823	6.02619	0.220557	0.38336
FBpp0077839	NA	type=polypeptide; loc=3L:join(20356897..20357868,20357941..20358141); ID=FBpp0077839; name=kin17-PA; parent=FBgn0024887,FBtr0078181; dbxref=FlyBase:FBpp0077839,FlyBase_Annotation_IDs:CG5649-PA,GB_protein:AAF51578.1,REFSEQ:NP_649212,GB_protein:AAF51578,UniProt/TrEMBL:Q9VPH4,FlyMine:FBpp0077839,modMine:FBpp0077839; MD5=9c03768d60b86a53c7a6ba97c770ee97; length=390; release=r6.39; species=Dmel;	599532	621178	554752	669710	708704	691461	720778	702182	658797	kin17	FBgn0024887	0.256235	2.75933	0.0184002	0.051631	0.309618	2.75933	0.00698541	0.0473532
FBpp0077872	NA	type=polypeptide; loc=3L:complement(join(20525486..20525826,20524255..20524513,20523630..20524195,20523352..20523562,20523203..20523284,20522644..20522681)); ID=FBpp0077872; name=Pss-PA; parent=FBgn0287585,FBtr0078214; dbxref=FlyBase:FBpp0077872,FlyBase_Annotation_IDs:CG4825-PA,GB_protein:AAF51622.1,REFSEQ:NP_649242,GB_protein:AAF51622,UniProt/Swiss-Prot:Q9VPD3,FlyMine:FBpp0077872,modMine:FBpp007…	1.4586e+06	1.8204e+06	1.40794e+06	1.59906e+06	1.47747e+06	1.64497e+06	1.54012e+06	1.59103e+06	1.5796e+06	Pss	FBgn0287585	0.0434829	4.01271	0.713952	0.800468	0.105886	4.01271	0.380647	0.562077
FBpp0077908;FBpp0077905	NA	type=polypeptide; loc=3L:join(20771800..20771864,20773794..20776053,20776174..20776707); ID=FBpp0077908; name=Pitslre-PC; parent=FBgn0016696,FBtr0078250; dbxref=FlyBase:FBpp0077908,FlyBase_Annotation_IDs:CG4268-PC,GB_protein:AAN12141.1,REFSEQ:NP_730563,GB_protein:AAN12141,UniProt/Swiss-Prot:Q9VPC0; MD5=3b465e363dec2c709e927540e72f4860; length=952; release=r6.39; species=Dmel; ;type=polypeptide; l…	7.94102e+06	8.29002e+06	7.50454e+06	7.88458e+06	7.95894e+06	7.92863e+06	8.50828e+06	8.48133e+06	8.90882e+06	Pitslre	FBgn0016696	0.152844	6.39295	0.0404652	0.0923507	0.0904802	6.39295	0.193088	0.354744
FBpp0077909	NA	type=polypeptide; loc=3L:join(20778933..20779043,20779103..20779405,20779678..20780106); ID=FBpp0077909; name=Pex14-PA; parent=FBgn0037020,FBtr0078251; dbxref=FlyBase:FBpp0077909,FlyBase_Annotation_IDs:CG4289-PA,GB_protein:AAF51637.1,REFSEQ:NP_649253,GB_protein:AAF51637,UniProt/TrEMBL:Q9VPB8,FlyMine:FBpp0077909,modMine:FBpp0077909; MD5=9fc96e5cd38b1a33f22b72da1186a71c; length=280; release=r6.39; …	4.95898e+06	5.1007e+06	4.43086e+06	4.41113e+06	4.08483e+06	4.68932e+06	4.25266e+06	4.28839e+06	3.79613e+06	Pex14	FBgn0037020	-0.205489	5.51372	0.0642941	0.130753	-0.0491003	5.51372	0.625912	0.762076
FBpp0077914	NA	type=polypeptide; loc=3L:join(20809803..20810928,20810981..20811450,20811524..20812197,20812257..20812467,20812524..20812670,20812726..20812878); ID=FBpp0077914; name=HIPP1-PA; parent=FBgn0037027,FBtr0078256; dbxref=FlyBase:FBpp0077914,FlyBase_Annotation_IDs:CG3680-PA,GB_protein:AAF51645.2,REFSEQ:NP_649261,GB_protein:AAF51645,UniProt/TrEMBL:Q9VPB0,FlyMine:FBpp0077914,modMine:FBpp0077914; MD5=e21d…	1.26969e+07	1.35464e+07	1.32974e+07	1.3111e+07	1.50925e+07	1.27698e+07	1.13658e+07	1.17922e+07	1.25082e+07	HIPP1	FBgn0037027	-0.123298	7.05274	0.112764	0.200187	0.13514	7.05274	0.0848604	0.210766
FBpp0077962	NA	type=polypeptide; loc=3L:join(21217064..21217152,21217567..21217732,21217791..21218336,21218399..21218944); ID=FBpp0077962; name=Ilk-PA; parent=FBgn0028427,FBtr0078305; dbxref=FlyBase:FBpp0077962,FlyBase_Annotation_IDs:CG10504-PA,GB_protein:AAF51691.1,REFSEQ:NP_525001,GB_protein:AAF51691,UniProt/TrEMBL:Q9V400,FlyMine:FBpp0077962,modMine:FBpp0077962; MD5=ff769041815022711a5d604554fc2fa6; length=44…	1.76552e+06	2.15104e+06	1.97659e+06	1.98349e+06	1.93828e+06	1.74343e+06	2.12207e+06	2.02019e+06	2.31476e+06	Ilk	FBgn0028427	0.160752	4.36275	0.127884	0.220549	0.0331815	4.36275	0.740381	0.832371
FBpp0077992;FBpp0304178	NA	type=polypeptide; loc=3L:join(21286437..21287067,21287128..21289487); ID=FBpp0077992; name=pzg-PA; parent=FBgn0259785,FBtr0078336; dbxref=FlyBase:FBpp0077992,FlyBase_Annotation_IDs:CG7752-PA,GB_protein:AAF51699.1,REFSEQ:NP_649297,GB_protein:AAF51699,UniProt/TrEMBL:Q9VP57,FlyMine:FBpp0077992,modMine:FBpp0077992; MD5=8d5ae5ae907fc88b2a811c63d563e44b; length=996; release=r6.39; species=Dmel; ;type=p…	1.13306e+08	1.29654e+08	1.01081e+08	1.44988e+08	1.22174e+08	1.41356e+08	1.41862e+08	1.34822e+08	1.5021e+08	pzg	FBgn0259785	0.343528	10.3903	0.0124455	0.0394491	0.33827	10.3903	0.0134992	0.0721402
FBpp0077995	NA	type=polypeptide; loc=3L:join(21304921..21305019,21305079..21305972); ID=FBpp0077995; name=CG7632-PA; parent=FBgn0037071,FBtr0078339; dbxref=FlyBase:FBpp0077995,FlyBase_Annotation_IDs:CG7632-PA,GB_protein:AAF51706.1,REFSEQ:NP_649302,GB_protein:AAF51706,UniProt/TrEMBL:Q9VP50,FlyMine:FBpp0077995,modMine:FBpp0077995; MD5=79ddb9d30c99d47c08f33a725294b574; length=330; release=r6.39; species=Dmel;	1.3862e+07	1.69969e+07	1.61393e+07	1.82825e+07	1.83899e+07	1.87105e+07	1.68282e+07	1.76921e+07	2.05007e+07	CG7632	FBgn0037071	0.253707	7.48758	0.0268082	0.0671514	0.329111	7.48758	0.00743916	0.049132
FBpp0077998	NA	type=polypeptide; loc=3L:join(21335323..21335428,21335493..21337054,21337109..21337375,21337432..21337941); ID=FBpp0077998; name=Tsr1-PA; parent=FBgn0037073,FBtr0078342; dbxref=GB_protein:AAF51709.1,FlyBase:FBpp0077998,FlyBase_Annotation_IDs:CG7338-PA,REFSEQ:NP_649304,GB_protein:AAF51709,UniProt/Swiss-Prot:Q9VP47,FlyMine:FBpp0077998,modMine:FBpp0077998; MD5=3f094be13137445e86293fe7d6b4c89b; lengt…	559786	622413	577340	541250	367719	604535	571989	578013	639008	Tsr1	FBgn0037073	0.0497641	2.52105	0.784709	0.843871	-0.160428	2.52105	0.389668	0.570921
FBpp0078013;FBpp0304962;FBpp0078014	NA	type=polypeptide; loc=3L:join(21517582..21517790,21517846..21518699,21518758..21518917,21519111..21520338,21520402..21520790,21521082..21521555,21521622..21521781); ID=FBpp0078013; name=Cdk12-PB; parent=FBgn0037093,FBtr0078357; dbxref=FlyBase:FBpp0078013,FlyBase_Annotation_IDs:CG7597-PB,GB_protein:AAN12171.1,REFSEQ:NP_730643,GB_protein:AAN12171,UniProt/Swiss-Prot:Q9VP22; MD5=9d48407f95328b5c751c8…	4.13032e+06	4.03822e+06	4.16537e+06	3.77574e+06	4.10723e+06	3.99099e+06	4.05886e+06	4.35895e+06	4.27021e+06	Cdk12	FBgn0037093	0.0662941	5.40116	0.315435	0.43896	0.0312991	5.40116	0.629577	0.764274
FBpp0078017;FBpp0078019;FBpp0078020;FBpp0290416;FBpp0078022;FBpp0078018;FBpp0078021;FBpp0290415;FBpp0078015	NA	type=polypeptide; loc=3L:join(21525258..21525716,21525984..21526936,21527184..21527664); ID=FBpp0078017; name=CG7611-PG; parent=FBgn0037094,FBtr0078361; dbxref=FlyBase:FBpp0078017,FlyBase_Annotation_IDs:CG7611-PG,GB_protein:AAN12174.1,REFSEQ:NP_730649,GB_protein:AAN12174,UniProt/Swiss-Prot:Q7K0L4; MD5=29f3d96dd5f092522f7e7f691f5c8387; length=630; release=r6.39; species=Dmel; ;type=polypeptide; lo…	6.41942e+06	6.28383e+06	6.6843e+06	6.44353e+06	6.54249e+06	6.54343e+06	8.30081e+06	8.17565e+06	9.98474e+06	CG7611	FBgn0037094	0.469205	6.20977	0.000195782	0.00316643	0.0977641	6.20977	0.252685	0.423903
FBpp0078032	NA	type=polypeptide; loc=3L:complement(21568135..21568833); ID=FBpp0078032; name=CRIF-PA; parent=FBgn0037102,FBtr0078377; dbxref=FlyBase:FBpp0078032,FlyBase_Annotation_IDs:CG7172-PA,GB_protein:AAF51748.1,REFSEQ:NP_649333,GB_protein:AAF51748,UniProt/TrEMBL:Q9VP13,FlyMine:FBpp0078032,modMine:FBpp0078032; MD5=651b312eb3d37bfdebd33c39bd4fae37; length=232; release=r6.39; species=Dmel;	3.23895e+06	4.46698e+06	3.93873e+06	3.88686e+06	4.51878e+06	4.6913e+06	4.43429e+06	4.51555e+06	4.19647e+06	CRIF	FBgn0037102	0.213175	5.43232	0.124873	0.216081	0.264496	5.43232	0.065066	0.178577
FBpp0078043	NA	type=polypeptide; loc=3L:complement(join(21506428..21507126,21505016..21506225,21504554..21504939,21503991..21504359,21500558..21500927,21498215..21498492)); ID=FBpp0078043; name=Glg1-PA; parent=FBgn0264561,FBtr0078388; dbxref=GB_protein:AAF51732.2,FlyBase:FBpp0078043,FlyBase_Annotation_IDs:CG33214-PA,REFSEQ:NP_788563,GB_protein:AAF51732,UniProt/TrEMBL:Q9VP27,FlyMine:FBpp0078043,modMine:FBpp00780…	1.05575e+07	1.25396e+07	1.19158e+07	1.20095e+07	9.19634e+06	1.11664e+07	1.3231e+07	1.25372e+07	1.35474e+07	Glg1	FBgn0264561	0.196319	6.92518	0.112562	0.200134	-0.0317025	6.92518	0.78491	0.867188
FBpp0078051	NA	type=polypeptide; loc=3L:complement(join(21440513..21441169,21439789..21440454,21438919..21439731)); ID=FBpp0078051; name=CG5664-PA; parent=FBgn0037082,FBtr0078397; dbxref=FlyBase:FBpp0078051,FlyBase_Annotation_IDs:CG5664-PA,GB_protein:AAF51723.2,REFSEQ:NP_649314,GB_protein:AAF51723,UniProt/TrEMBL:Q9VP36,FlyMine:FBpp0078051,modMine:FBpp0078051; MD5=9bfc9d53caa420ee04aa15f2e38077ab; length=711; re…	377837	360285	321530	325626	360636	320385	353312	349100	366789	CG5664	FBgn0037082	0.041949	1.84318	0.666905	0.761436	0.0143446	1.84318	0.882603	0.92635
FBpp0078053;FBpp0078054	NA	type=polypeptide; loc=3L:complement(join(21424718..21425537,21424454..21424656,21421361..21421527,21421106..21421292,21420918..21421054,21420701..21420857)); ID=FBpp0078053; name=barc-PC; parent=FBgn0037081,FBtr0078399; dbxref=FlyBase:FBpp0078053,FlyBase_Annotation_IDs:CG6049-PC,GB_protein:AAN12167.1,REFSEQ:NP_730629,GB_protein:AAN12167,UniProt/TrEMBL:Q7K204; MD5=798250e62608e3e5b4961507247201ad;…	4.25281e+06	4.8872e+06	4.49202e+06	4.9329e+06	5.70908e+06	4.7298e+06	5.09519e+06	5.2384e+06	5.85404e+06	barc	FBgn0037081	0.274012	5.68788	0.0134451	0.0417163	0.258521	5.68788	0.0181137	0.0834048
FBpp0078059	NA	type=polypeptide; loc=3L:complement(join(21317797..21317910,21316424..21317482)); ID=FBpp0078059; name=Pc-PA; parent=FBgn0003042,FBtr0078405; dbxref=FlyBase:FBpp0078059,FlyBase_Annotation_IDs:CG32443-PA,GB_protein:AAF51707.1,REFSEQ:NP_524199,GB_protein:AAF51707,UniProt/Swiss-Prot:P26017,FlyMine:FBpp0078059,modMine:FBpp0078059; MD5=d2e233a4aa7c2006144a809671ae74a4; length=390; release=r6.39; speci…	9.99628e+06	9.25262e+06	9.00651e+06	8.89293e+06	9.43922e+06	9.12471e+06	8.71673e+06	8.07645e+06	8.57328e+06	Pc	FBgn0003042	-0.128928	6.53574	0.0763169	0.148583	0.0466097	6.53574	0.487001	0.658525
FBpp0078086	NA	type=polypeptide; loc=3L:21729193..21729642; ID=FBpp0078086; name=Polr2H-PA; parent=FBgn0037121,FBtr0078432; dbxref=FlyBase:FBpp0078086,FlyBase_Annotation_IDs:CG11246-PA,GB_protein:AAF51770.1,REFSEQ:NP_649352,GB_protein:AAF51770,UniProt/TrEMBL:Q9VNZ3,FlyMine:FBpp0078086,modMine:FBpp0078086; MD5=84766d081cc588f1ff20cd4af6e19533; length=149; release=r6.39; species=Dmel;	9.25314e+06	8.96686e+06	1.01204e+07	8.89939e+06	7.81365e+06	6.9855e+06	9.29185e+06	1.05088e+07	1.05476e+07	Polr2H	FBgn0037121	0.124092	6.54968	0.198637	0.307229	-0.176179	6.54968	0.0830563	0.208347
FBpp0078100;FBpp0078101;FBpp0078099;FBpp0292150;FBpp0305036	NA	type=polypeptide; loc=3L:complement(join(21839666..21839730,21839061..21839534,21838741..21838912,21838492..21838679,21838212..21838434,21837777..21838144,21837489..21837723)); ID=FBpp0078100; name=P5CDh1-PB; parent=FBgn0037138,FBtr0078446; dbxref=FlyBase:FBpp0078100,FlyBase_Annotation_IDs:CG7145-PB,GB_protein:AAN12191.1,REFSEQ:NP_649368,GB_protein:AAN12191,UniProt/TrEMBL:Q9VNX4,FlyMine:FBpp00781…	1.05397e+06	1.14245e+06	1.07759e+06	1.0441e+06	1.25452e+06	1.20799e+06	1.23808e+06	1.1277e+06	809489	P5CDh1	FBgn0037138	-0.0406571	3.50171	0.800047	0.854993	0.182549	3.50171	0.266903	0.440676
FBpp0078118	NA	type=polypeptide; loc=3L:complement(join(21634262..21634295,21632916..21634196,21630933..21632839,21628708..21629913)); ID=FBpp0078118; name=MED1-PA; parent=FBgn0037109,FBtr0078464; dbxref=FlyBase:FBpp0078118,FlyBase_Annotation_IDs:CG7162-PA,GB_protein:AAF51757.2,REFSEQ:NP_649341,GB_protein:AAF51757,UniProt/Swiss-Prot:Q9VP05,FlyMine:FBpp0078118,modMine:FBpp0078118; MD5=850a2ce170673053bd94243ee7e…	1.76604e+06	1.81899e+06	1.68382e+06	1.6545e+06	1.64841e+06	1.64926e+06	1.65024e+06	1.53157e+06	1.6624e+06	MED1	FBgn0037109	-0.0951928	4.10851	0.233251	0.347173	-0.0016211	4.10851	0.983101	0.989362
FBpp0078134;FBpp0306232	NA	type=polypeptide; loc=3L:join(22076288..22076341,22076416..22077315); ID=FBpp0078134; name=RpLP0-PA; parent=FBgn0000100,FBtr0078481; dbxref=FlyBase:FBpp0078134,FlyBase_Annotation_IDs:CG7490-PA,GB_protein:AAF51807.1,REFSEQ:NP_524211,GB_protein:AAF51807,UniProt/Swiss-Prot:P19889,FlyMine:FBpp0078134,modMine:FBpp0078134; MD5=86e1796e988a2ee9e406941fb4905ecb; length=317; release=r6.39; species=Dmel; ;…	4.84456e+08	7.14144e+08	6.6593e+08	6.10496e+08	5.33008e+08	5.32566e+08	5.87425e+08	7.31814e+08	6.97263e+08	RpLP0	FBgn0000100	0.15264	12.6231	0.32119	0.443363	-0.049897	12.6231	0.740324	0.832371
FBpp0078139	NA	type=polypeptide; loc=3L:complement(join(22070768..22071526,22069376..22070162,22067905..22069195,22067775..22067847)); ID=FBpp0078139; name=CG7139-PA; parent=FBgn0027532,FBtr0078486; dbxref=FlyBase:FBpp0078139,FlyBase_Annotation_IDs:CG7139-PA,GB_protein:AAF51804.1,REFSEQ:NP_649378,GB_protein:AAF51804,UniProt/TrEMBL:Q9XZ11,FlyMine:FBpp0078139,modMine:FBpp0078139; MD5=0aac84a09d410e1b12e7dcb2b8527…	6.31661e+06	7.6346e+06	7.31037e+06	7.21341e+06	9.21883e+06	8.38765e+06	8.28723e+06	8.46914e+06	8.42025e+06	CG7139	FBgn0027532	0.274604	6.34368	0.0239772	0.0616384	0.307839	6.34368	0.0140524	0.0730056
FBpp0078144	NA	type=polypeptide; loc=3L:join(22263483..22263498,22263553..22263604,22263658..22265327,22265400..22265845); ID=FBpp0078144; name=Ddx1-PA; parent=FBgn0015075,FBtr0078492; dbxref=FlyBase:FBpp0078144,FlyBase_Annotation_IDs:CG9054-PA,GB_protein:AAF51814.1,REFSEQ:NP_524212,GB_protein:AAF51814,UniProt/Swiss-Prot:Q9VNV3,FlyMine:FBpp0078144,modMine:FBpp0078144; MD5=992b30d981c1e0e6de3927bb4005a431; lengt…	5.46234e+06	5.80024e+06	4.4364e+06	6.46596e+06	4.94481e+06	5.37309e+06	5.93934e+06	5.87919e+06	6.12669e+06	Ddx1	FBgn0015075	0.228519	5.84462	0.105146	0.189605	0.18373	5.84462	0.183319	0.341685
FBpp0078152;FBpp0078150;FBpp0078151	NA	type=polypeptide; loc=3L:join(22288797..22288939,22289004..22290255,22290313..22291163,22291229..22291721,22291783..22292733); ID=FBpp0078152; name=IleRS-PD; parent=FBgn0027086,FBtr0078500; dbxref=FlyBase:FBpp0078152,FlyBase_Annotation_IDs:CG11471-PD,GB_protein:AAO41285.1,REFSEQ:NP_788565,GB_protein:AAO41285,UniProt/TrEMBL:Q8MSW0; MD5=569e292448c5a4f522b244946d0fe388; length=1229; release=r6.39; …	392355	431624	396753	486623	412769	546448	541097	574471	668557	IleRS	FBgn0027086	0.569136	2.32791	0.00206649	0.0125951	0.322823	2.32791	0.0398686	0.130191
FBpp0078162	NA	type=polypeptide; loc=3L:complement(join(22286808..22287987,22284542..22286742)); ID=FBpp0078162; name=Hem-PA; parent=FBgn0011771,FBtr0078510; dbxref=FlyBase:FBpp0078162,FlyBase_Annotation_IDs:CG5837-PA,GB_protein:AAF51820.1,REFSEQ:NP_524214,GB_protein:AAF51820,UniProt/Swiss-Prot:P55162,FlyMine:FBpp0078162,modMine:FBpp0078162; MD5=e70556b683a10e6217969cce297912e3; length=1126; release=r6.39; spec…	3.63033e+06	4.56377e+06	4.4307e+06	4.76581e+06	4.58158e+06	4.24205e+06	4.72072e+06	4.16916e+06	5.28804e+06	Hem	FBgn0011771	0.194278	5.52596	0.115574	0.204294	0.199177	5.52596	0.108593	0.245111
FBpp0078212	NA	type=polypeptide; loc=3L:join(22945787..22945940,22946270..22946570,22950532..22951390); ID=FBpp0078212; name=Mes2-PB; parent=FBgn0037207,FBtr0078561; dbxref=FlyBase:FBpp0078212,FlyBase_Annotation_IDs:CG11100-PB,GB_protein:AAF51886.1,REFSEQ:NP_730768,GB_protein:AAF51886,UniProt/TrEMBL:Q9VNP3,FlyMine:FBpp0078212,modMine:FBpp0078212; MD5=941d626e276886aea6878cd83132c435; length=437; release=r6.39; …	1.30243e+07	1.61699e+07	1.696e+07	2.16898e+07	2.39979e+07	1.9968e+07	8.59724e+06	8.31612e+06	8.2736e+06	Mes2	FBgn0037207	-0.838726	7.1839	1.60332e-05	0.000866639	0.600758	7.1839	0.000174492	0.00716813
FBpp0078221;FBpp0078219;FBpp0304363;FBpp0311928;FBpp0078220	NA	type=polypeptide; loc=3L:complement(join(22877937..22877994,22877450..22877875,22876457..22877388,22875124..22876390,22874602..22874699)); ID=FBpp0078221; name=Chro-PA; parent=FBgn0044324,FBtr0078570; dbxref=FlyBase:FBpp0078221,FlyBase_Annotation_IDs:CG10712-PA,GB_protein:AAF51878.2,REFSEQ:NP_649426,GB_protein:AAF51878,UniProt/TrEMBL:Q86BS3,FlyMine:FBpp0078221,modMine:FBpp0078221; MD5=826bf315c05…	4.02643e+07	4.06833e+07	3.77259e+07	3.95899e+07	4.34762e+07	3.86486e+07	4.05494e+07	4.11443e+07	4.45164e+07	Chro	FBgn0044324	0.114416	8.71315	0.110429	0.197579	0.122454	8.71315	0.0906702	0.218821
FBpp0078280;FBpp0307486	NA	type=polypeptide; loc=3R:join(5794885..5795040,5795149..5795295,5795378..5795840,5795911..5796058,5796429..5798394); ID=FBpp0078280; name=CG10979-PA; parent=FBgn0037379,FBtr0078631; dbxref=FlyBase:FBpp0078280,FlyBase_Annotation_IDs:CG10979-PA,GB_protein:AAF51949.1,REFSEQ:NP_649591,GB_protein:AAF51949,UniProt/TrEMBL:Q9VNI5,FlyMine:FBpp0078280,modMine:FBpp0078280; MD5=f8d42d5150bcad6d82dc73d1e0b6ca…	2.0319e+06	1.72449e+06	1.90996e+06	1.08467e+06	1.55572e+06	1.23863e+06	1.33111e+06	1.20354e+06	1.09847e+06	CG10979	FBgn0037379	-0.616867	3.88028	0.00100015	0.00804413	-0.472403	3.88028	0.00517279	0.0405531
FBpp0078301	NA	type=polypeptide; loc=3R:complement(join(6008037..6008470,6004017..6005126,6003673..6003911,6001558..6001736,6001163..6001360)); ID=FBpp0078301; name=Rm62-PA; parent=FBgn0003261,FBtr0078652; dbxref=FlyBase:FBpp0078301,FlyBase_Annotation_IDs:CG10279-PA,GB_protein:AAG22213.2,REFSEQ:NP_524243,GB_protein:AAG22213,UniProt/Swiss-Prot:P19109,FlyMine:FBpp0078301,modMine:FBpp0078301; MD5=7f8248af1fe09809b…	7.14004e+07	7.13315e+07	7.79317e+07	6.21452e+07	6.38811e+07	6.58175e+07	8.03303e+07	7.79921e+07	8.1457e+07	Rm62	FBgn0003261	0.146815	9.53954	0.0302051	0.0734216	-0.114219	9.53954	0.0784539	0.201683
FBpp0078316	NA	type=polypeptide; loc=3R:complement(join(5821255..5821332,5820504..5821187,5820060..5820346,5819699..5820001,5818891..5819644)); ID=FBpp0078316; name=Hpr1-PA; parent=FBgn0037382,FBtr0078667; dbxref=FlyBase:FBpp0078316,FlyBase_Annotation_IDs:CG2031-PA,GB_protein:AAF51946.1,REFSEQ:NP_649594,GB_protein:AAF51946,UniProt/TrEMBL:Q9VNI8,FlyMine:FBpp0078316,modMine:FBpp0078316; MD5=05ce02923efd5e6cb4a392…	4.90561e+06	5.10555e+06	5.3755e+06	5.49999e+06	5.21159e+06	5.82393e+06	5.11511e+06	6.54159e+06	7.54532e+06	Hpr1	FBgn0037382	0.328561	5.85967	0.0295653	0.0722083	0.189964	5.85967	0.17347	0.331837
FBpp0078326	NA	type=polypeptide; loc=3R:complement(join(5758762..5758818,5758149..5758489,5757339..5758089,5757144..5757268,5756788..5757081,5756321..5756722,5755664..5756267,5755403..5755609,5755158..5755334)); ID=FBpp0078326; name=Sec8-PA; parent=FBgn0266672,FBtr0078677; dbxref=GB_protein:AAF51959.3,FlyBase:FBpp0078326,FlyBase_Annotation_IDs:CG2095-PA,REFSEQ:NP_730996,GB_protein:AAF51959,UniProt/Swiss-Prot:Q9…	996192	1.30957e+06	1.28486e+06	1.12419e+06	1.19035e+06	1.08831e+06	1.16348e+06	988353	1.12549e+06	Sec8	FBgn0266672	-0.0980312	3.55118	0.434595	0.552686	0.0198367	3.55118	0.871862	0.922361
FBpp0078331	NA	type=polypeptide; loc=3R:join(5471059..5471330,5471825..5472665); ID=FBpp0078331; name=Snr1-PA; parent=FBgn0011715,FBtr0078682; dbxref=FlyBase:FBpp0078331,FlyBase_Annotation_IDs:CG1064-PA,GB_protein:AAF52024.1,REFSEQ:NP_730935,GB_protein:AAF52024,UniProt/TrEMBL:Q24090,FlyMine:FBpp0078331,modMine:FBpp0078331; MD5=bc11369231e18dd50fec0190e77aae96; length=370; release=r6.39; species=Dmel;	1.48114e+07	1.50399e+07	1.34294e+07	1.35155e+07	1.43581e+07	1.21176e+07	1.24004e+07	1.27122e+07	1.33551e+07	Snr1	FBgn0011715	-0.142846	7.12076	0.0859986	0.162803	-0.0284923	7.12076	0.709863	0.810032
FBpp0078336	NA	type=polypeptide; loc=3R:join(5527819..5527919,5528038..5528108,5528165..5528280,5528340..5529144,5529205..5530424,5530550..5530719,5530775..5530930,5530988..5531141,5531202..5531343,5531414..5531440,5531660..5532306,5532857..5533348,5533887..5536652,5536714..5536906,5536971..5537093,5537153..5537325,5537386..5537550,5537606..5538031,5538085..5538651); ID=FBpp0078336; name=Itpr-PB; parent=FBgn001…	755815	715082	609501	575516	654636	539824	1.69713e+06	1.42569e+06	1.36717e+06	Itpr	FBgn0010051	1.13542	3.12524	5.61151e-06	0.000461042	-0.144385	3.12524	0.297643	0.474657
FBpp0078353	NA	type=polypeptide; loc=3R:join(5613462..5613492,5613560..5613623,5613688..5614474,5614575..5615870); ID=FBpp0078353; name=Atu-PA; parent=FBgn0019637,FBtr0078704; dbxref=FlyBase:FBpp0078353,FlyBase_Annotation_IDs:CG1433-PA,GB_protein:AAF51991.1,REFSEQ:NP_524240,GB_protein:AAF51991,UniProt/Swiss-Prot:Q94546,FlyMine:FBpp0078353,modMine:FBpp0078353; MD5=4f089dc8d848d75dfe29f578cafd7f03; length=725; re…	7.66782e+06	6.71965e+06	6.78141e+06	5.89541e+06	7.25873e+06	6.16012e+06	5.64611e+06	5.29572e+06	5.72928e+06	Atu	FBgn0019637	-0.3168	6.02361	0.00485985	0.0213293	-0.0483135	6.02361	0.585163	0.733628
FBpp0078354	NA	type=polypeptide; loc=3R:join(5624500..5624520,5624890..5625130,5625514..5625869); ID=FBpp0078354; name=RpL13A-PB; parent=FBgn0037351,FBtr0078705; dbxref=FlyBase:FBpp0078354,FlyBase_Annotation_IDs:CG1475-PB,GB_protein:AAF51987.1,REFSEQ:NP_649560,GB_protein:AAF51987,UniProt/Swiss-Prot:Q9VNE9,FlyMine:FBpp0078354,modMine:FBpp0078354; MD5=b12cede152a797013706236cb3f27e6d; length=205; release=r6.39; s…	3.08407e+08	2.787e+08	3.11017e+08	2.08967e+08	1.88805e+08	2.00222e+08	2.2146e+08	2.14852e+08	2.35723e+08	RpL13A	FBgn0037351	-0.391748	11.2562	0.000182842	0.00311915	-0.499401	11.2562	2.77958e-05	0.00224749
FBpp0078361	NA	type=polypeptide; loc=3R:join(5655206..5655375,5655434..5655700,5655761..5656205); ID=FBpp0078361; name=MED27-PA; parent=FBgn0037359,FBtr0078712; dbxref=FlyBase:FBpp0078361,FlyBase_Annotation_IDs:CG1245-PA,GB_protein:AAF51976.1,REFSEQ:NP_649569,GB_protein:AAF51976,UniProt/Swiss-Prot:Q9VNG0,FlyMine:FBpp0078361,modMine:FBpp0078361; MD5=d3729805ded912426ae15ef7c1ef1a51; length=293; release=r6.39; sp…	5.78527e+06	5.58763e+06	6.33553e+06	5.45817e+06	4.90818e+06	5.44766e+06	6.02723e+06	5.16169e+06	5.69427e+06	MED27	FBgn0037359	-0.0439227	5.84857	0.617748	0.719305	-0.0765073	5.84857	0.393014	0.574147
FBpp0078362;FBpp0078363	NA	type=polypeptide; loc=3R:join(5660964..5661248,5661539..5661808,5661866..5662017,5663063..5663160,5663217..5663343,5663419..5663652,5663718..5663929,5663993..5665038); ID=FBpp0078362; name=Wdr33-PA; parent=FBgn0046222,FBtr0078713; dbxref=FlyBase:FBpp0078362,FlyBase_Annotation_IDs:CG1109-PA,GB_protein:AAF51974.2,REFSEQ:NP_730982,GB_protein:AAF51974,UniProt/TrEMBL:Q9VNG2,FlyMine:FBpp0078362,modMine…	1.39053e+07	1.37341e+07	1.58376e+07	1.65513e+07	2.09e+07	1.75394e+07	1.48256e+07	1.4676e+07	1.56115e+07	Wdr33	FBgn0046222	0.0817082	7.35115	0.366887	0.487946	0.421743	7.35115	0.000761552	0.0150406
FBpp0078372	NA	type=polypeptide; loc=3R:complement(join(5742042..5742128,5741778..5741971,5739594..5741716,5738595..5739517,5738318..5738488)); ID=FBpp0078372; name=Sym-PA; parent=FBgn0037371,FBtr0078723; dbxref=GB_protein:AAF51962.2,FlyBase:FBpp0078372,FlyBase_Annotation_IDs:CG2097-PA,REFSEQ:NP_649580,GB_protein:AAF51962,UniProt/Swiss-Prot:Q8MSU4,FlyMine:FBpp0078372,modMine:FBpp0078372; MD5=4d8a052ad9379999140…	2.8491e+06	3.06929e+06	2.82307e+06	2.8714e+06	3.20354e+06	3.08226e+06	3.30113e+06	3.46756e+06	3.66826e+06	Sym	FBgn0037371	0.281814	5.01601	0.00495396	0.0215418	0.153802	5.01601	0.0780275	0.20109
FBpp0078377	NA	type=polypeptide; loc=3R:complement(join(5668627..5668827,5668010..5668470,5667693..5667950,5667098..5667305,5666330..5666961,5666198..5666257,5666068..5666145,5665522..5665975)); ID=FBpp0078377; name=Xe7-PA; parent=FBgn0010772,FBtr0078728; dbxref=FlyBase:FBpp0078377,FlyBase_Annotation_IDs:CG2179-PA,GB_protein:AAF51972.2,REFSEQ:NP_730984,GB_protein:AAF51972,UniProt/TrEMBL:Q7KTT0,FlyMine:FBpp00783…	401884	446133	563473	480086	395098	465579	483380	423361	421774	Xe7	FBgn0010772	-0.0498169	2.21759	0.734143	0.81297	0.0220695	2.21759	0.880079	0.925593
FBpp0078381;FBpp0306969	NA	type=polypeptide; loc=3R:complement(join(5654656..5654722,5653252..5653754)); ID=FBpp0078381; name=elm-PA; parent=FBgn0037358,FBtr0078732; dbxref=FlyBase:FBpp0078381,FlyBase_Annotation_IDs:CG2185-PA,GB_protein:AAF51977.1,REFSEQ:NP_649568,GB_protein:AAF51977,UniProt/TrEMBL:Q9VNF9,FlyMine:FBpp0078381,modMine:FBpp0078381; MD5=1846421ec6675035db452c60ad2ba203; length=189; release=r6.39; species=Dmel;…	4.17773e+06	7.3393e+06	5.51375e+06	3.91748e+06	3.92584e+06	5.17136e+06	5.84051e+06	5.78584e+06	6.13608e+06	elm	FBgn0037358	0.12499	5.74576	0.535624	0.649628	-0.27595	5.74576	0.196453	0.358679
FBpp0078383	NA	type=polypeptide; loc=3R:complement(join(5648497..5648524,5647054..5647215,5643449..5643777,5643024..5643344,5642776..5642964,5642429..5642698,5642114..5642364,5641488..5641738,5641062..5641415,5640821..5640948,5640641..5640756,5640429..5640564)); ID=FBpp0078383; name=MTA1-like-PB; parent=FBgn0027951,FBtr0078734; dbxref=FlyBase:FBpp0078383,FlyBase_Annotation_IDs:CG2244-PB,GB_protein:AAF51981.2,RE…	1.69379e+07	1.8026e+07	1.68264e+07	1.63435e+07	1.95962e+07	1.70564e+07	1.60825e+07	1.63972e+07	1.7308e+07	MTA1-like	FBgn0027951	-0.030824	7.4666	0.686408	0.778744	0.116638	7.4666	0.147916	0.298448
FBpp0078390	NA	type=polypeptide; loc=3R:complement(join(5610488..5610620,5610215..5610429,5609632..5609881,5608450..5609019,5607953..5608157,5607684..5607848,5607373..5607592)); ID=FBpp0078390; name=Rga-PA; parent=FBgn0017550,FBtr0078741; dbxref=FlyBase:FBpp0078390,FlyBase_Annotation_IDs:CG2161-PA,GB_protein:AAF51992.2,REFSEQ:NP_730966,GB_protein:AAF51992,UniProt/Swiss-Prot:Q94547,FlyMine:FBpp0078390,modMine:FB…	581862	555127	520320	412546	550573	470043	560140	576712	605891	Rga	FBgn0017550	0.0993165	2.46084	0.395891	0.515965	-0.13113	2.46084	0.271086	0.444383
FBpp0078392	NA	type=polypeptide; loc=3R:complement(join(5606330..5606446,5604441..5606273,5603341..5604375)); ID=FBpp0078392; name=asl-PA; parent=FBgn0261004,FBtr0078743; dbxref=GB_protein:AAF51993.1,FlyBase:FBpp0078392,FlyBase_Annotation_IDs:CG2919-PA,GB_protein:AAF51993.2,REFSEQ:NP_649557,GB_protein:AAF51993,UniProt/TrEMBL:Q9VNE4,FlyMine:FBpp0078392,modMine:FBpp0078392; MD5=e8d794ae1bb3fc58cafbb9aef28703ab; l…	91185.9	96027.7	91248.4	91919.8	88202.4	64592.2	93211.1	200319	156112	asl	FBgn0261004	0.64851	0.0766896	0.0278872	0.0690125	-0.115809	0.0766896	0.657378	0.787341
FBpp0078399;FBpp0078397;FBpp0078398;FBpp0078395;FBpp0078396;FBpp0078393;FBpp0078394	NA	type=polypeptide; loc=3R:complement(join(5599116..5599353,5598944..5599044,5598204..5598342,5597772..5597937,5597272..5597515,5596861..5597203,5596085..5596122)); ID=FBpp0078399; name=kra-PE; parent=FBgn0250753,FBtr0078750; dbxref=FlyBase:FBpp0078399,FlyBase_Annotation_IDs:CG2922-PE,GB_protein:AAN13247.1,REFSEQ:NP_730962,GB_protein:AAN13247,UniProt/Swiss-Prot:Q9VNE2; MD5=24bf9ccc3facbbcfe33b8664d…	3.02613e+06	3.68366e+06	3.00922e+06	3.36019e+06	2.86069e+06	3.35265e+06	3.61836e+06	3.90434e+06	3.93077e+06	kra	FBgn0250753	0.269059	5.13049	0.0380413	0.0881906	0.0676663	5.13049	0.562903	0.715915
FBpp0078400	NA	type=polypeptide; loc=3R:complement(5589821..5591332); ID=FBpp0078400; name=noi-PA; parent=FBgn0014366,FBtr0078751; dbxref=FlyBase:FBpp0078400,FlyBase_Annotation_IDs:CG2925-PA,GB_protein:AAF51999.1,REFSEQ:NP_477114,GB_protein:AAF51999,UniProt/Swiss-Prot:O46106,FlyMine:FBpp0078400,modMine:FBpp0078400; MD5=c0522c0992d9904213758fe883f1d9f3; length=503; release=r6.39; species=Dmel;	2.4413e+06	3.89331e+06	3.73244e+06	3.75873e+06	4.22133e+06	4.24723e+06	4.60292e+06	4.22819e+06	4.67939e+06	noi	FBgn0014366	0.479865	5.33702	0.0145345	0.0439675	0.395788	5.33702	0.0356501	0.120864
FBpp0078401	NA	type=polypeptide; loc=3R:complement(join(5587521..5587817,5585172..5587451,5580724..5584678,5580573..5580640,5580382..5580510,5580144..5580305)); ID=FBpp0078401; name=CG2926-PA; parent=FBgn0037344,FBtr0078752; dbxref=FlyBase:FBpp0078401,FlyBase_Annotation_IDs:CG2926-PA,GB_protein:AAF52001.1,REFSEQ:NP_649554,GB_protein:AAF52001,UniProt/TrEMBL:Q9VNE0,FlyMine:FBpp0078401,modMine:FBpp0078401; MD5=491…	616324	628217	570303	649985	686718	628250	561030	603940	707958	CG2926	FBgn0037344	0.0660515	2.69199	0.537038	0.650016	0.202153	2.69199	0.0798838	0.203367
FBpp0078402	NA	type=polypeptide; loc=3R:complement(5567613..5568521); ID=FBpp0078402; name=CG2931-PA; parent=FBgn0037342,FBtr0078753; dbxref=FlyBase:FBpp0078402,FlyBase_Annotation_IDs:CG2931-PA,GB_protein:AAF52006.1,REFSEQ:NP_649552,GB_protein:AAF52006,UniProt/TrEMBL:Q9VND7,FlyMine:FBpp0078402,modMine:FBpp0078402; MD5=728543d923f445aeb9c0d6823f1a9947; length=302; release=r6.39; species=Dmel;	8.00778e+06	8.45935e+06	8.33657e+06	7.21995e+06	6.01865e+06	7.69849e+06	7.9571e+06	7.29965e+06	7.24724e+06	CG2931	FBgn0037342	-0.115287	6.28288	0.289989	0.410502	-0.16539	6.28288	0.142302	0.292581
FBpp0078414	NA	type=polypeptide; loc=3R:complement(join(5474166..5474323,5474015..5474103,5472876..5473945)); ID=FBpp0078414; name=HDAC3-PA; parent=FBgn0025825,FBtr0078767; dbxref=FlyBase:FBpp0078414,FlyBase_Annotation_IDs:CG2128-PA,GB_protein:AAF52023.1,REFSEQ:NP_651978,GB_protein:AAF52023,UniProt/TrEMBL:Q7KTS4,FlyMine:FBpp0078414,modMine:FBpp0078414; MD5=41d3f434a90f338694753cd12f2165c7; length=438; release=r…	1.16323e+07	1.19659e+07	1.34837e+07	1.46557e+07	1.37984e+07	1.40342e+07	4.81866e+07	4.98224e+07	5.7284e+07	HDAC3	FBgn0025825	2.09103	7.74612	5.65947e-10	1.29162e-07	0.285696	7.74612	0.00644274	0.045449
FBpp0078415	NA	type=polypeptide; loc=3R:complement(join(5470512..5470578,5469561..5470459)); ID=FBpp0078415; name=mRpL44-PA; parent=FBgn0037330,FBtr0078768; dbxref=FlyBase:FBpp0078415,FlyBase_Annotation_IDs:CG2109-PA,GB_protein:AAF52025.1,REFSEQ:NP_649541,GB_protein:AAF52025,UniProt/TrEMBL:Q9VNC1,FlyMine:FBpp0078415,modMine:FBpp0078415; MD5=66b369bfe92d0031ce655ffaff318117; length=321; release=r6.39; species=Dm…	2.33705e+06	2.80284e+06	1.90346e+06	2.58566e+06	2.59468e+06	2.28853e+06	2.51649e+06	2.32094e+06	2.13279e+06	mRpL44	FBgn0037330	0.0264478	4.6134	0.855532	0.894737	0.188499	4.6134	0.211598	0.377277
FBpp0078416	NA	type=polypeptide; loc=3R:complement(join(5466153..5466374,5465800..5466027,5465708..5465731)); ID=FBpp0078416; name=RpL35A-PA; parent=FBgn0037328,FBtr0078769; dbxref=FlyBase:FBpp0078416,FlyBase_Annotation_IDs:CG2099-PA,GB_protein:AAF52027.1,REFSEQ:NP_649539,GB_protein:AAF52027,UniProt/TrEMBL:Q9VNB9,FlyMine:FBpp0078416,modMine:FBpp0078416; MD5=3d00de2b2acad33116492b6202acad7c; length=157; release=…	2.99222e+08	2.88845e+08	2.84574e+08	2.32968e+08	1.90368e+08	2.0491e+08	2.34165e+08	2.22357e+08	2.43402e+08	RpL35A	FBgn0037328	-0.292858	11.2849	0.00478196	0.0211745	-0.391883	11.2849	0.000754036	0.0150368
FBpp0078450	NA	type=polypeptide; loc=3R:complement(join(5354561..5354621,5353844..5354433)); ID=FBpp0078450; name=CG11999-PA; parent=FBgn0037312,FBtr0078807; dbxref=FlyBase:FBpp0078450,FlyBase_Annotation_IDs:CG11999-PA,GB_protein:AAF52043.1,REFSEQ:NP_649527,GB_protein:AAF52043,UniProt/TrEMBL:Q9VNA3,FlyMine:FBpp0078450,modMine:FBpp0078450; MD5=fe3a7122e76969a61f10f74a32ddaef7; length=216; release=r6.39; species=…	1.52971e+08	1.67159e+08	1.53711e+08	1.45026e+08	1.39922e+08	1.38044e+08	1.44891e+08	1.52346e+08	1.45753e+08	CG11999	FBgn0037312	-0.070258	10.5825	0.281787	0.401381	-0.0758684	10.5825	0.247894	0.418385
FBpp0078464	NA	type=polypeptide; loc=3R:complement(join(5251424..5251531,5239492..5239619,5238454..5239197,5238213..5238394,5237891..5238156)); ID=FBpp0078464; name=CtsF-PB; parent=FBgn0260462,FBtr0078822; dbxref=FlyBase:FBpp0078464,FlyBase_Annotation_IDs:CG12163-PB,GB_protein:AAN13266.1,REFSEQ:NP_649521,GB_protein:AAN13266,UniProt/TrEMBL:H5V8F3,FlyMine:FBpp0078464,modMine:FBpp0078464; MD5=07a2d49e566b86a8b443c…	4.22217e+07	4.29268e+07	4.54814e+07	1.11141e+07	1.11443e+07	1.18659e+07	1.2204e+07	1.19669e+07	1.19593e+07	CtsF	FBgn0260462	-1.82759	7.54706	1.51161e-10	4.4355e-08	-1.84978	7.54706	1.38307e-10	4.7347e-08
FBpp0078478	NA	type=polypeptide; loc=3R:join(4906714..4906722,4906789..4908119,4908248..4909090,4909149..4909926); ID=FBpp0078478; name=Gnf1-PA; parent=FBgn0004913,FBtr0078837; dbxref=FlyBase:FBpp0078478,FlyBase_Annotation_IDs:CG1119-PA,GB_protein:AAF52082.1,REFSEQ:NP_524229,GB_protein:AAF52082,UniProt/Swiss-Prot:P35600,FlyMine:FBpp0078478,modMine:FBpp0078478; MD5=73af4364f717e3bfd5ea88033ca09fb1; length=986; r…	4.50967e+07	4.37827e+07	4.74984e+07	3.67587e+07	4.02712e+07	3.35491e+07	3.22349e+07	2.9598e+07	3.15442e+07	Gnf1	FBgn0004913	-0.520638	8.58836	2.08071e-05	0.00106844	-0.218723	8.58836	0.00854459	0.0533453
FBpp0078508;FBpp0306920	NA	type=polypeptide; loc=3R:join(4775706..4775779,4775838..4776804,4776864..4777439); ID=FBpp0078508; name=atms-PA; parent=FBgn0010750,FBtr0078868; dbxref=FlyBase:FBpp0078508,FlyBase_Annotation_IDs:CG2503-PA,GB_protein:AAF52095.1,REFSEQ:NP_649493,GB_protein:AAF52095,UniProt/TrEMBL:Q9VN55,FlyMine:FBpp0078508,modMine:FBpp0078508; MD5=e55d3bc91babe025e9b96ff18b8301ba; length=538; release=r6.39; species…	8.61386e+06	7.98036e+06	7.87245e+06	6.91067e+06	8.46508e+06	6.2698e+06	6.53842e+06	6.34601e+06	6.74249e+06	atms	FBgn0010750	-0.291251	6.22531	0.0118124	0.0380462	-0.0994826	6.22531	0.310583	0.489216
FBpp0078532	NA	type=polypeptide; loc=3R:complement(4713243..4714085); ID=FBpp0078532; name=eIF3f1-PA; parent=FBgn0037270,FBtr0078892; dbxref=FlyBase:FBpp0078532,FlyBase_Annotation_IDs:CG9769-PA,GB_protein:AAF52101.1,REFSEQ:NP_649489,GB_protein:AAF52101,UniProt/Swiss-Prot:Q9VN50,FlyMine:FBpp0078532,modMine:FBpp0078532; MD5=1dafd31423420d2f9c90f0f37b8336a7; length=280; release=r6.39; species=Dmel;	1.48158e+07	1.56304e+07	1.47795e+07	1.58259e+07	1.42085e+07	1.42013e+07	1.53121e+07	1.70029e+07	1.73935e+07	eIF3f1	FBgn0037270	0.160721	7.31417	0.0560398	0.118172	0.0536746	7.31417	0.485248	0.656587
FBpp0078561	NA	type=polypeptide; loc=3R:join(4403202..4403280,4404469..4404639,4404701..4405419,4405480..4405548,4405601..4405811,4405867..4406255); ID=FBpp0078561; name=lost-PA; parent=FBgn0263594,FBtr0078921; dbxref=FlyBase:FBpp0078561,FlyBase_Annotation_IDs:CG14648-PA,GB_protein:AAF52130.1,REFSEQ:NP_649466,GB_protein:AAF52130,UniProt/TrEMBL:Q9VN21,FlyMine:FBpp0078561,modMine:FBpp0078561; MD5=fb8ec086e8c95c67…	1.7602e+07	1.94503e+07	1.90793e+07	1.61742e+07	1.47213e+07	1.60078e+07	1.87172e+07	1.83882e+07	1.82673e+07	lost	FBgn0263594	0.00762991	7.49874	0.916225	0.939554	-0.172206	7.49874	0.0373059	0.125207
FBpp0078566	NA	type=polypeptide; loc=3R:join(4437628..4439759,4439817..4439970,4440027..4440151,4440221..4440323,4440393..4440685,4440747..4440852); ID=FBpp0078566; name=CG14650-PA; parent=FBgn0037252,FBtr0078926; dbxref=FlyBase:FBpp0078566,FlyBase_Annotation_IDs:CG14650-PA,GB_protein:AAF52123.1,REFSEQ:NP_649473,GB_protein:AAF52123,UniProt/TrEMBL:Q9VN28,FlyMine:FBpp0078566,modMine:FBpp0078566; MD5=a40c2a69737c9…	86445.9	94019.2	100166	82044.4	110917	77588	51548.5	67392	70379.4	CG14650	FBgn0037252	-0.552435	-0.269694	0.00661916	0.0260955	0.0188251	-0.269694	0.907264	0.939862
FBpp0078568	NA	type=polypeptide; loc=3R:join(4485106..4486531,4486596..4486688,4486821..4486891,4486948..4487463); ID=FBpp0078568; name=Fip1-PA; parent=FBgn0037255,FBtr0078928; dbxref=FlyBase:FBpp0078568,FlyBase_Annotation_IDs:CG1078-PA,GB_protein:AAF52120.1,REFSEQ:NP_649476,GB_protein:AAF52120,UniProt/TrEMBL:Q9VN31,FlyMine:FBpp0078568,modMine:FBpp0078568; MD5=faf179e778316f6b5930688a0586d6e8; length=701; relea…	5.64455e+07	6.97489e+07	7.59104e+07	6.7694e+07	9.3071e+07	8.13975e+07	7.26915e+07	7.83624e+07	8.52063e+07	Fip1	FBgn0037255	0.259217	9.5941	0.0834179	0.159238	0.346711	9.5941	0.028308	0.104561
FBpp0078577;FBpp0307411;FBpp0078578;FBpp0078576;FBpp0311363;FBpp0307410;FBpp0078575	NA	type=polypeptide; loc=3R:complement(join(4468464..4468524,4468214..4468404,4468066..4468146,4467844..4468006,4467632..4467768,4467294..4467572,4466691..4466843)); ID=FBpp0078577; name=CG31523-PA; parent=FBgn0051523,FBtr0078937; dbxref=FlyBase:FBpp0078577,FlyBase_Annotation_IDs:CG31523-PA,GB_protein:AAN13323.1,REFSEQ:NP_649474,GB_protein:AAN13323,UniProt/TrEMBL:Q95T98,FlyMine:FBpp0078577,modMine:F…	2.11177e+07	1.85801e+07	1.80557e+07	1.85972e+07	1.81077e+07	1.77326e+07	1.56609e+07	1.58987e+07	1.51897e+07	CG31523	FBgn0051523	-0.275873	7.50225	0.00311224	0.0166907	0.00476947	7.50225	0.946616	0.968813
FBpp0078595	NA	type=polypeptide; loc=3R:complement(join(4333222..4333912,4332992..4333159,4332290..4332477,4331547..4332224,4330100..4330248,4328137..4330034,4328007..4328017)); ID=FBpp0078595; name=CG9776-PA; parent=FBgn0027866,FBtr0078955; dbxref=FlyBase_Annotation_IDs:CG9776-PA,FlyBase:FBpp0078595,GB_protein:AAF52146.1,REFSEQ:NP_649455,GB_protein:AAF52146,UniProt/Swiss-Prot:Q9V468,FlyMine:FBpp0078595,modMine…	1.61827e+07	1.76408e+07	1.79043e+07	1.77514e+07	1.9351e+07	1.95047e+07	1.794e+07	1.90413e+07	1.97412e+07	CG9776	FBgn0027866	0.1593	7.56108	0.0493345	0.107695	0.21711	7.56108	0.0127022	0.0700188
FBpp0078606	NA	type=polypeptide; loc=3R:4233129..4234988; ID=FBpp0078606; name=abs-PA; parent=FBgn0015331,FBtr0078967; dbxref=FlyBase:FBpp0078606,FlyBase_Annotation_IDs:CG14637-PA,GB_protein:AAF52165.1,REFSEQ:NP_524220,GB_protein:AAF52165,UniProt/Swiss-Prot:Q9V3C0,FlyMine:FBpp0078606,modMine:FBpp0078606; MD5=cf1e3436858801b79fb1ade7dc19643c; length=619; release=r6.39; species=Dmel;	4.13752e+06	4.31451e+06	4.18577e+06	3.99571e+06	4.27874e+06	4.12687e+06	4.52236e+06	4.23017e+06	4.43221e+06	abs	FBgn0015331	0.0869141	5.45233	0.201551	0.310335	0.0594824	5.45233	0.372613	0.552996
FBpp0078608;FBpp0301195;FBpp0078612;FBpp0078607	NA	type=polypeptide; loc=3R:join(4236764..4236804,4237625..4237817,4238303..4238377,4238570..4238765,4238819..4240524,4240589..4240714,4240878..4240937); ID=FBpp0078608; name=Gel-PD; parent=FBgn0010225,FBtr0078969; dbxref=FlyBase:FBpp0078608,FlyBase_Annotation_IDs:CG1106-PD,GB_protein:AAF52164.3,REFSEQ:NP_730790,GB_protein:AAF52164,UniProt/Swiss-Prot:Q07171,FlyMine:FBpp0078608,modMine:FBpp0078608; M…	862167	577148	728122	804084	785905	816491	770757	695104	1.0451e+06	Gel	FBgn0010225	0.235166	3.005	0.200325	0.309326	0.256167	3.005	0.167137	0.323867
FBpp0078624	NA	type=polypeptide; loc=3R:complement(4230986..4232242); ID=FBpp0078624; name=CG14641-PA; parent=FBgn0037220,FBtr0078985; dbxref=FlyBase:FBpp0078624,FlyBase_Annotation_IDs:CG14641-PA,GB_protein:AAF52166.2,REFSEQ:NP_649440,GB_protein:AAF52166,UniProt/TrEMBL:Q95RB1,FlyMine:FBpp0078624,modMine:FBpp0078624; MD5=c2e818d483db63c1bdaba8a641b10532; length=418; release=r6.39; species=Dmel;	2.6338e+06	2.76305e+06	2.27384e+06	2.49691e+06	2.90398e+06	3.00338e+06	2.6805e+06	3.78483e+06	4.78972e+06	CG14641	FBgn0037220	0.545073	4.933	0.0185387	0.0517378	0.219242	4.933	0.289133	0.465423
FBpp0078633	NA	type=polypeptide; loc=2L:join(4969085..4969224,4969285..4970146); ID=FBpp0078633; name=Polr1C-PA; parent=FBgn0031657,FBtr0078994; dbxref=FlyBase:FBpp0078633,FlyBase_Annotation_IDs:CG3756-PA,GB_protein:AAF52185.1,REFSEQ:NP_608885,GB_protein:AAF52185,UniProt/TrEMBL:Q9VMX3,FlyMine:FBpp0078633,modMine:FBpp0078633; MD5=37789b8c40f59327a400171776c519e2; length=333; release=r6.39; species=Dmel;	4.86792e+06	4.2141e+06	5.81815e+06	5.5156e+06	3.86934e+06	4.84252e+06	6.5473e+06	6.36432e+06	7.09785e+06	Polr1C	FBgn0031657	0.461831	5.78886	0.00984696	0.0339357	0.0164063	5.78886	0.912647	0.943896
FBpp0078635;FBpp0303669	NA	type=polypeptide; loc=2L:join(4974137..4974157,4974277..4975100,4975153..4975216); ID=FBpp0078635; name=mRpL28-PA; parent=FBgn0031660,FBtr0078996; dbxref=FlyBase:FBpp0078635,FlyBase_Annotation_IDs:CG3782-PA,GB_protein:AAF52188.1,REFSEQ:NP_608887,GB_protein:AAF52188,UniProt/Swiss-Prot:Q9VMX0,FlyMine:FBpp0078635,modMine:FBpp0078635; MD5=b66584179e3ae3d520f211ac4f14ea85; length=302; release=r6.39; s…	7.71664e+06	7.52061e+06	6.9358e+06	6.774e+06	7.53802e+06	7.58427e+06	7.40709e+06	7.31035e+06	6.77796e+06	mRpL28	FBgn0031660	-0.0183462	6.23009	0.823036	0.872749	0.0684062	6.23009	0.412224	0.59071
FBpp0078640;FBpp0078642;FBpp0078641	NA	type=polypeptide; loc=2L:join(5030218..5030237,5030742..5030790,5030855..5031802,5031878..5032374,5032500..5033950,5034013..5034981,5035064..5036208,5036477..5036737); ID=FBpp0078640; name=Col4a1-PC; parent=FBgn0000299,FBtr0079001; dbxref=FlyBase:FBpp0078640,FlyBase_Annotation_IDs:CG4145-PC,GB_protein:AAN10520.1,REFSEQ:NP_723046,GB_protein:AAN10520,UniProt/Swiss-Prot:P08120; MD5=90fd819d7eb397ce0…	4.0523e+07	4.87192e+07	3.90357e+07	3.75069e+07	3.80608e+07	3.74909e+07	4.46277e+07	4.5418e+07	4.79198e+07	Col4a1	FBgn0000299	0.137345	8.75669	0.158881	0.259619	-0.088289	8.75669	0.350625	0.53015
FBpp0078663	NA	type=polypeptide; loc=2L:complement(join(5078462..5078988,5078234..5078400,5077774..5078092,5077535..5077712,5077077..5077257,5074390..5074529,5074092..5074325,5073883..5074029)); ID=FBpp0078663; name=Pgant5-PA; parent=FBgn0031681,FBtr0079026; dbxref=FlyBase:FBpp0078663,FlyBase_Annotation_IDs:CG31651-PA,GB_protein:AAF52218.2,REFSEQ:NP_608906,GB_protein:AAF52218,UniProt/Swiss-Prot:Q6WV17,FlyMine:F…	2.19752e+07	2.27304e+07	2.1516e+07	2.14652e+07	2.19998e+07	2.29412e+07	2.65608e+07	2.72651e+07	2.82907e+07	Pgant5	FBgn0031681	0.336274	7.93537	0.000381875	0.00472512	0.090786	7.93537	0.177125	0.335622
[truncated: 1,409 more rows]

## Sheet: IP-MS2
Accession	Marked.as	Description	Norm.Area.FLAG_Gal4_rep1	Norm.Area.FLAG_Gal4_rep2	Norm.Area.FLAG_Gal4_rep3	Norm.Area.AAxxL_rep1	Norm.Area.AAxxL_rep2	Norm.Area.AAxxL_rep3	Norm.Area.HKKF_rep1	Norm.Area.HKKF_rep2	Norm.Area.HKKF_rep3	Protein_symbol	FBgn	AAxxL_-_FLAG_Gal4_logFC	AAxxL_-_FLAG_Gal4_AveExpr	AAxxL_-_FLAG_Gal4_P.Value	AAxxL_-_FLAG_Gal4_adj.P.Val	HKKF_-_FLAG_Gal4_logFC	HKKF_-_FLAG_Gal4_AveExpr	HKKF_-_FLAG_Gal4_P.Value	HKKF_-_FLAG_Gal4_adj.P.Val
[truncated: 2,330 more rows]
