# Supplementary material for: Systematic identification and characterization of repressive domains in Drosophila transcription factors
Source: EMBO J. 2022 Dec 22;42(3):e112100. doi: 10.15252/embj.2022112100 (PMC9890238; doi:10.15252/embj.2022112100)
Supplement: Supplementary file 12 — Dataset EV11 [file EMBJ-42-e112100-s002.xlsx]

## Sheet: Legend
Dataset EV11
FIMO searches for motifs found in fly RDs among human transcription-related proteins
Sheet 1: PxDLS
hits of FIMO searches with the fly PxDLS motif among human transcription-related proteins
For the top 30 hits includes references to papers showing interaction with CtBP if applicable
Sheet 2: PLKKR
hits of FIMO searches with the fly PLKKR motif among human transcription-related proteins
Sheet 3: EH1
hits of FIMO searches with the fly EH1 motif among human transcription-related proteins
Sheet 2: HKKF
hits of FIMO searches with the fly HKKF motif among human transcription-related proteins
Sheet 2: AAxxL
hits of FIMO searches with the fly AAxxL motif among human transcription-related proteins

## Sheet: PxDLS
FIMO.rank	FIMO.score	FIMO.p-value	FIMO.q-value	name	start	stop	matched_sequence	Rank	is_known_to_interact_with_CtBP	reference	reference.doi
1	21.0976	3.18e-08	0.0223	ST18	611	622	NGTLDLSMKKNR	1	no	Jandrig et al. 2004	10.1038/sj.onc.1208131
2	20.9634	3.37e-08	0.0223	ZFPM1	792	803	DGPIDLSKKPRR	2	yes	Katz et al. 2002	10.1128/MCB.22.9.3121-3128.2002
3	19.9878	5.13e-08	0.0223	MECOM	770	781	DQPLDLSMGSRS	3	yes	Izutsu et al. 2001	10.1182/blood.V97.9.2815
4	19.9512	5.2e-08	0.0223	ZBTB42	185	196	DQALDLSLKSGP	4	no	NA	NA
5	16.2439	2.31e-07	0.0716	SOX5	392	403	AQPLNLSAKPKT	5	yes	Edwards et al. 2014	10.1016/j.leukres.2013.12.016
6	15.939	2.61e-07	0.0716	ZNF750	511	522	MGPLNLSKKSEI	6	yes	Boxer et al. 2014	10.1101/gad.246579.114
7	15.6463	2.94e-07	0.0716	PRDM16	800	811	EQPLDLSIGSRA	7	yes	Kajimura et al. 2008	10.1101/gad.1666108
8	15.3293	3.34e-07	0.0716	ZNF536	973	984	YEPLDLSVRPDA	8	yes	Qin et al. 2009	10.1128/MCB.00362-09
9	14.9756	3.86e-07	0.0735	ZNF219	624	635	AEPLDLSLRAGP	9	yes	Hildebrand and Soriano 2002	10.1128/MCB.22.15.5296-5307.2002
10	13.5366	6.93e-07	0.115	TOP1	660	671	DARRDLKSAKAD	10	no	NA	NA
11	13.2439	7.8e-07	0.115	SOX6	422	433	AQPLNLSSRPKT	11	yes	Murakami et al. 2001	10.1093/nar/29.16.3347
12	13.0854	8.3e-07	0.115	ZEB1	765	776	EEPLNLSCAKKE	12	yes	Papadopoulou et al. 2010	10.1042/BJ20091578
13	12.9512	8.76e-07	0.115	KLF12	79	90	TEPVDLSINKAR	13	yes	Dcona et al. 2017	10.1080/15384047.2017.1323586
14	12.622	9.96e-07	0.122	TRPS1	1161	1172	DIPLDLAIKHSR	14	yes	Witwicki et al. 2018	10.1016/j.celrep.2018.10.023
15	11.622	1.46e-06	0.16	GATAD2B	102	113	DEPVDMSARRSE	15	no	NA	NA
16	11.5488	1.5e-06	0.16	MYT1	666	677	NGTLDLSMHKHR	16	no	NA	NA
17	11.1707	1.72e-06	0.173	LCOR	80	91	DGVLDLSTKKSP	17	yes	Palijan et al. 2009	10.1074/jbc.M109.051201
18	10.7439	2e-06	0.191	BCL3	11	22	EGPVDLRTRPKA	18	yes	Choi et al. 2010	10.1016/j.bbrc.2010.08.084
19	10.5122	2.17e-06	0.196	MYT1L	770	781	NGTLDLSMNKQR	19	no	NA	NA
20	9.97561	2.61e-06	0.224	KLF3	59	70	MEPVDLTVNKRS	20	yes	Sue et al. 2008	10.1128/MCB.01942-07
21	9.80488	2.77e-06	0.226	ARID5B	903	914	DQPTDLSLPKNP	21	no	NA	NA
22	9.43902	3.12e-06	0.243	TCF7L2	531	542	TQPLSLSLKPDP	22	yes	Eshelman et al. 2017	10.1016/j.bbrc.2017.04.123
23	9.29268	3.28e-06	0.244	TET2	478	489	ERPQNNCVNRND	23	no	NA	NA
24	9.07317	3.52e-06	0.251	POGK	314	325	MRRYDLSLRHKV	24	no	NA	NA
25	8.7439	3.91e-06	0.268	LCORL	210	221	EGPLDLTVNRMQ	25	yes	Palijan et al. 2009	10.1074/jbc.M109.051201
26	7.68293	5.45e-06	0.359	ZNF366	588	599	EEPFDLSQKRRA	26	yes	Lopez-Garcia et al. 2006	10.1093/nar/gkl875
27	6.90244	6.93e-06	0.429	DEK	177	188	KRILNFLMHPKP	27	no	NA	NA
28	6.80488	7.14e-06	0.429	ZMYM1	378	389	DVIVDLSKSSPS	28	yes	Yue et al. 2019	10.1186/s12943-019-1065-4
29	6.65854	7.47e-06	0.429	ZNF791	58	69	NQGRNLRSHTGE	29	no	NA	NA
30	6.63415	7.52e-06	0.429	TGIF1	151	162	DIPLDLSSSAGS	30	yes	Melhuish et al. 2016	10.1371/journal.pone.0155837
31	6.5	7.84e-06	0.431	ZNF148	135	146	REPVDLQKKKKR
32	6.41463	8.05e-06	0.431	CIITA	600	611	DRPLLLSHSHSP
33	6.10976	8.84e-06	0.446	CAMTA2	789	800	LGRLPLSVAHSR
34	6.03659	9.05e-06	0.446	CXXC5	66	77	SEPLNKSLRRSR
35	5.80488	9.72e-06	0.446	ZNF638	933	944	KDILILSSHKKA
36	5.70732	1e-05	0.446	ZBTB7C	277	288	SGPLDLVIKNRK
37	5.70732	1e-05	0.446	SOX13	290	301	SQPLNLTAKPKA
38	5.70732	1e-05	0.446	MACF1	2969	2980	QQPMNARVKSKR
39	5.60976	1.03e-05	0.446	THRAP3	712	723	DDPVDLRLDIER
40	5.54878	1.05e-05	0.446	TSHZ2	762	773	DQPIDLTKSKSK
41	5.28049	1.14e-05	0.446	POGK	5	16	AYPLNLSLKEEE
42	5.21951	1.17e-05	0.446	ZNF439	104	115	DDRLNFQKKKAS
43	5.21951	1.17e-05	0.446	CC2D1B	583	594	GRPVDLSKVPSP
44	5.20732	1.17e-05	0.446	KLF8	84	95	VEPVDLSFHKPK
45	5.20732	1.17e-05	0.446	TRIM37	949	960	IGPEDLSFNTDE
46	5	1.25e-05	0.448	FOXO3	304	315	DAWTDFRSRTNS
47	4.96341	1.26e-05	0.448	PLXNA3	699	710	MQPLTLRAKNLP
48	4.89024	1.29e-05	0.448	ZEB2	857	868	DEPLNLTFIKKE
49	4.86585	1.3e-05	0.448	HES3	36	47	ADILELSVKYMR
50	4.7439	1.36e-05	0.448	ZNF791	394	405	NYPLDLKIHKRN
51	4.70732	1.37e-05	0.448	GLIS2	5	16	DEPLDLKLSITK
52	4.69512	1.38e-05	0.448	ITGB2	451	462	DQSRDRSLCHGK
53	4.65854	1.39e-05	0.448	BRCA1	495	506	ERPLTNKLKRKR
54	4.60976	1.41e-05	0.448	MLLT6	738	749	EQILSLTAKKER
55	4.37805	1.52e-05	0.448	WIZ	1028	1039	EGPLNLTSGPEP
56	4.36585	1.53e-05	0.448	NR1D2	69	80	NDRIDCSMKTSK
57	4.35366	1.53e-05	0.448	ZNF687	157	168	KTPLDLFAHFGP
58	4.35366	1.53e-05	0.448	BMPR1A	395	406	DVPLNTRVGTKR
59	4.26829	1.58e-05	0.448	PAX8	141	152	NLPMDSCVATKS
60	4.2561	1.58e-05	0.448	PLAG1	393	404	DGAGDLSLSKSS
61	4.23171	1.6e-05	0.448	TSHZ1	807	818	DQPIDLTKSKNK
62	4.04878	1.69e-05	0.461	ZC3H6	774	785	SAPLDLRLAWDP
63	4.03659	1.7e-05	0.461	ZNF462	682	693	DFPLDLSPVKKR
64	3.97561	1.73e-05	0.463	WIZ	1212	1223	MTPLNLSSRAEP
65	3.82927	1.81e-05	0.476	ZFTA	234	245	ARRLRLSASRRA
66	3.79268	1.83e-05	0.476	ZNF337	184	195	ERGQDFSRKMMV
67	3.73171	1.87e-05	0.476	ZSCAN10	74	85	AGPLDFSCNAGK
68	3.63415	1.93e-05	0.476	HIVEP2	2124	2135	TARRDLSPRRER
69	3.58537	1.96e-05	0.476	PRR12	1109	1120	DVPADIRLNPRR
70	3.47561	2.03e-05	0.476	RFX3	607	618	MVIRDLTLRSAA
71	3.47561	2.03e-05	0.476	RFX2	622	633	MVIRDLTLRSAA
72	3.47561	2.03e-05	0.476	RFX1	859	870	MVIRDLTLRSAA
73	3.47561	2.03e-05	0.476	GOLGB1	2510	2521	EEIRGLRSHMDD
74	3.15854	2.25e-05	0.515	HIVEP3	1070	1081	EEPQPSSSKPSA
75	3.14634	2.26e-05	0.515	MLLT10	759	770	EQIKNLTAKKER
76	3.06098	2.32e-05	0.518	WDHD1	1101	1112	KENLNLSKKQKP
77	3.02439	2.34e-05	0.518	KAT6B	1124	1135	KRPFVLKKKRGR
78	3	2.36e-05	0.518	ZNF416	575	586	ERPRDSSKCGKP
79	2.96341	2.39e-05	0.518	ZMYM2	1035	1046	EQPRPRSKKKGA
80	2.87805	2.46e-05	0.526	EPHA5	758	769	NGSLDTFLKKND
81	2.81707	2.5e-05	0.529	ZBTB21	461	472	SVTRDLSLKTED
82	2.7561	2.55e-05	0.533	ZNF503	522	533	NGPCDKRFATSE
83	2.67073	2.62e-05	0.535	SNAPC4	444	455	LRRLHFSLKKGR
84	2.62195	2.66e-05	0.535	ANXA3	161	172	DGRRDESLKVDE
85	2.60976	2.67e-05	0.535	ZNF827	587	598	KEPMNLNFKVKE
86	2.59756	2.68e-05	0.535	HNRNPAB	184	195	ELPMDPKLNKRR
87	2.46341	2.8e-05	0.539	GPATCH8	1052	1063	DGRGDDSKATGP
88	2.41463	2.84e-05	0.539	RERE	480	491	SEFLDLSSASED
89	2.40244	2.86e-05	0.539	NLRC5	686	697	GQIENLSFKSRK
90	2.39024	2.87e-05	0.539	PFDN1	2	13	AAPVDLELKKAF
91	2.34146	2.91e-05	0.539	FGD1	128	139	EGPQRLRSDPGP
92	2.32927	2.92e-05	0.539	ZBTB18	237	248	DCVLDLSVKSSL
93	2.30488	2.94e-05	0.539	PREX1	685	696	ESILNQSFCSRR
94	2.28049	2.97e-05	0.539	TBX4	314	325	AEPQDLPLSTFP
95	2.23171	3.01e-05	0.539	ZNF746	409	420	EAILDPSQAPRP
96	2.15854	3.08e-05	0.539	IKZF4	290	301	DEIRDLEMVPDS
97	2.15854	3.08e-05	0.539	FBXL19	436	447	LGPRELCICMRV
98	2.15854	3.08e-05	0.539	LRRFIP2	563	574	EGPLDVRLRKLA
99	1.90244	3.34e-05	0.561	ZNF512B	93	104	NDWKDEFKAHSR
100	1.90244	3.34e-05	0.561	SETBP1	1312	1323	KDIQAFKMNRKE
101	1.89024	3.35e-05	0.561	BCOR	438	449	DKPLDLSSKVVD
102	1.86585	3.38e-05	0.561	PPRC1	1609	1620	EQPFDLCFGGRR
103	1.82927	3.41e-05	0.561	NRIP1	103	114	DSIMNLNVKKEA
104	1.81707	3.43e-05	0.561	GATAD2A	80	91	DGPVDMRTSHSD
105	1.80488	3.44e-05	0.561	PUM3	97	108	DGRSDESAAKKP
106	1.7561	3.49e-05	0.564	ARID2	1449	1460	NGPLASSLNSDV
107	1.68293	3.57e-05	0.572	ISX	73	84	DQPQEGRKSKRR
108	1.56098	3.71e-05	0.588	SCMH1	300	311	AEPLKFPKKRGP
109	1.45122	3.83e-05	0.591	NUP42	241	252	DNAQNFSFKTNS
110	1.43902	3.85e-05	0.591	PLAGL2	205	216	DVRRHLVVHTGR
111	1.42683	3.86e-05	0.591	IQGAP1	1128	1139	KTRLDSSIRNMR
112	1.42683	3.86e-05	0.591	TET3	1371	1382	KAPLLHSVSRDP
113	1.36585	3.93e-05	0.596	KIAA1549	1281	1292	AQPVDRVKRPSP
114	1.30488	4.01e-05	0.6	ATF6	88	99	AEPQPLSPASSS
115	1.2561	4.07e-05	0.6	ZBTB42	85	96	EGRLDLRSLPVE
116	1.2561	4.07e-05	0.6	NRK	1382	1393	ADPVNRFKRPDE
117	1.20732	4.13e-05	0.604	RGS6	445	456	NAYQDLLLAKKK
118	1.08537	4.28e-05	0.605	EPAS1	142	153	EIRENLSLKNGS
119	1.08537	4.28e-05	0.605	RREB1	863	874	LEPQNGFLHRGP
120	1.08537	4.28e-05	0.605	GOLGB1	3102	3113	AGPLNIDVAPGA
121	1.06098	4.31e-05	0.605	DEPDC7	8	19	AAALNLSALHSP
122	1.06098	4.31e-05	0.605	CCDC71	207	218	DSPLKLRKSSGK
123	0.963415	4.44e-05	0.618	GOLGB1	2456	2467	KAQLDSFVKSMS
124	0.914634	4.5e-05	0.622	POLR2A	424	435	GDRIDLRFHPKP
125	0.853659	4.59e-05	0.624	TBX2	339	350	AAPSPLRLHRAR
126	0.817073	4.64e-05	0.624	PLSCR1	280	291	QFPLDLDVKMKA
127	0.804878	4.65e-05	0.624	DOT1L	46	57	EEIPDLKLAMEN
128	0.768293	4.7e-05	0.624	TRIM26	447	458	KRKGDLSLRPED
129	0.768293	4.7e-05	0.624	MED17	544	555	MGWQVLSFSNHV
130	0.743902	4.74e-05	0.624	KDM2A	380	391	REPRRLSSRRSV
131	0.646341	4.87e-05	0.635	FOXI2	225	236	AACLDLQASPSP
132	0.634146	4.89e-05	0.635	ZBTB25	397	408	DSWSDVSLKSSR
133	0.585366	4.96e-05	0.639	ZBTB46	126	137	KAALDISIKSDA
134	0.54878	5.02e-05	0.641	LCORL	229	240	DGVLDLSTKKTS
135	0.463415	5.14e-05	0.65	LCOR	62	73	DSPLDLTVRKSQ
136	0.45122	5.16e-05	0.65	CXXC4	110	121	DCPQNHSSSSSS
137	0.341463	5.33e-05	0.665	KANSL2	385	396	AGPMDLYLSAAE
138	0.292683	5.4e-05	0.665	ZNF224	662	673	NRRLNLDMHQRV
139	0.292683	5.4e-05	0.665	BPTF	2770	2781	ELKRDLKIKKEK
140	0.268293	5.44e-05	0.665	ZBTB40	947	958	EDPYDCKKCRMS
141	0.219512	5.51e-05	0.67	ZNF668	122	133	MQPVCLRVHLAS
142	0.158537	5.61e-05	0.677	ATRX	1135	1146	RERRNLSSKRNT
143	0.121951	5.67e-05	0.677	MEIOSIN	395	406	EVCLDLESSPSA
144	0.109756	5.69e-05	0.677	ZNF449	305	316	EEPLNPKPHKKK
145	0	5.87e-05	0.681	ZNF394	479	490	KQRSDLFKHHRI
146	-0.0609756	5.97e-05	0.681	ZNF26	111	122	LGRLNLSKTHDS
147	-0.0731707	5.99e-05	0.681	MST1R	768	779	EDPVVLSISPNC
148	-0.097561	6.03e-05	0.681	POGZ	1261	1272	IQPLDVCIKRTV
149	-0.097561	6.03e-05	0.681	PKHD1	3609	3620	KAIADSRAKRKR
150	-0.134146	6.09e-05	0.681	PREX2	556	567	DEPLLFRFFSDE
151	-0.158537	6.14e-05	0.681	ZNF20	61	72	NPRRNLSLMREK
152	-0.158537	6.14e-05	0.681	TFAP2A	177	188	KGPVSLSKSNSN
153	-0.304878	6.39e-05	0.681	PER1	390	401	GAPVLLFLHPED
154	-0.304878	6.39e-05	0.681	TAF1	1255	1266	KERPDLKLKCGA
155	-0.304878	6.39e-05	0.681	TAF1L	1274	1285	KERPDLKLKCGA
156	-0.353659	6.48e-05	0.681	E2F7	619	630	DGPLSLVMPKKP
157	-0.365854	6.5e-05	0.681	STAT2	147	158	SRILDLRAMMEK
158	-0.378049	6.52e-05	0.681	ZNF225	438	449	KRRLDLDFHQRV
159	-0.378049	6.52e-05	0.681	ZNF224	438	449	KRRLDLDFHQRV
160	-0.378049	6.52e-05	0.681	ZNF221	460	471	KRRLDLEFHQRV
161	-0.390244	6.54e-05	0.681	ZNF461	106	117	DEPQKLSPKRDI
162	-0.414634	6.59e-05	0.681	ZNF516	730	741	LMPLDLSARSTR
163	-0.414634	6.59e-05	0.681	TRIM24	940	951	KNPMDLSTIKKR
164	-0.426829	6.61e-05	0.681	E2F7	366	377	IGPVDFSSSDEE
165	-0.426829	6.61e-05	0.681	NFX1	989	1000	DARKDLKFVSDV
166	-0.426829	6.61e-05	0.681	RNF213	5077	5088	ALWQFLSAHKSE
167	-0.45122	6.65e-05	0.681	MYCL	193	204	ADPLDPCMKHFH
168	-0.463415	6.68e-05	0.681	ZC3H18	211	222	KDPSDRKVRPRP
169	-0.487805	6.72e-05	0.681	HOXA13	85	96	NQCRNLMAHPAP
170	-0.52439	6.79e-05	0.684	SETDB1	1097	1108	DDVLTLSSSTES
171	-0.54878	6.84e-05	0.684	NRIP1	748	759	EQILMVKIKSEP
172	-0.585366	6.9e-05	0.686	EME1	410	421	EALVDLQLHTEA
173	-0.597561	6.93e-05	0.686	CHD7	2439	2450	EKVVDLSKASRE
174	-0.658537	7.04e-05	0.691	RAPGEF5	480	491	KAYRDAFKKMKP
175	-0.670732	7.07e-05	0.691	KLF9	112	123	EERQDPGSAPSP
176	-0.731707	7.18e-05	0.699	TSHZ2	285	296	DSLQDLSVHMIK
177	-0.817073	7.35e-05	0.706	APC2	1062	1073	EGPLSLSRCSSL
178	-0.853659	7.42e-05	0.706	MED23	862	873	LDRLILCLAMRS
179	-0.890244	7.5e-05	0.706	MESP2	305	316	AVYQGLSVSPEP
180	-0.914634	7.55e-05	0.706	MYPOP	163	174	DRRADTSAHSKA
181	-0.939024	7.6e-05	0.706	TFAM	131	142	KEIMDKHLKRKA
182	-0.95122	7.62e-05	0.706	PPRC1	552	563	EGPLDLYPKLAD
183	-0.95122	7.62e-05	0.706	SPEN	1230	1241	MDHVDFDICTKR
184	-0.963415	7.65e-05	0.706	RAB11FIP4	469	480	KDEMDLYKRMMD
185	-0.963415	7.65e-05	0.706	ANKZF1	519	530	ADPRVLSLLSAP
186	-1.0122	7.75e-05	0.706	OLIG1	116	127	KRMQDLNLAMDA
187	-1.04878	7.82e-05	0.706	HMG20A	223	234	EEFLNHSKAREA
188	-1.06098	7.85e-05	0.706	CASZ1	723	734	DDLVDFSALSSK
189	-1.08537	7.9e-05	0.706	TRADD	57	68	DVLQMLKIHRSD
190	-1.08537	7.9e-05	0.706	ZNF668	318	329	RQPADLAMHRRV
191	-1.12195	7.98e-05	0.706	ADAM8	389	400	ERPQSVCLANAP
192	-1.13415	8e-05	0.706	ZNF182	168	179	VDNLDLFSRSSA
193	-1.13415	8e-05	0.706	RREB1	897	908	NEPLDFSQKGLA
194	-1.15854	8.05e-05	0.706	MBD6	981	992	AVPLPPRARPGR
195	-1.17073	8.08e-05	0.706	ZC3H13	1265	1276	SDRQDSRSHSSR
196	-1.21951	8.18e-05	0.706	DNMT1	288	299	SQPKDLAAKRRP
197	-1.21951	8.18e-05	0.706	MALT1	634	645	DFPLDLDIDPKD
198	-1.21951	8.18e-05	0.706	ZFPM2	827	838	DVPIDLSKKCLS
199	-1.2439	8.24e-05	0.706	CHD7	2034	2045	DEPPDLSSIIEP
200	-1.2561	8.26e-05	0.706	ZNF541	484	495	EAPSDPRSASGE
201	-1.28049	8.32e-05	0.706	PRDM2	845	856	ESVLDLSVHKKH
202	-1.29268	8.34e-05	0.706	LRP6	19	30	AAPLLLYANRRD
203	-1.30488	8.37e-05	0.706	TAF4B	744	755	EREMLLKAAKSR
204	-1.36585	8.5e-05	0.709	TSHZ3	787	798	DQPIDLTKGKSD
205	-1.37805	8.53e-05	0.709	NOTCH3	2289	2300	AQPLPLSVPSSL
206	-1.40244	8.59e-05	0.709	MYT1L	745	756	EMPQNLSTKPQD
207	-1.42683	8.64e-05	0.709	LRP5	31	42	ASPLLLFANRRD
208	-1.42683	8.64e-05	0.709	NCOR2	1763	1774	TAPQPFSSRHSS
209	-1.45122	8.7e-05	0.709	GOLGB1	2829	2840	NQVQSFSKAMAS
210	-1.47561	8.75e-05	0.709	HIC2	244	255	ELGLDLSKKSPP
211	-1.47561	8.75e-05	0.709	E2F7	519	530	NGQVDVSLASAA
212	-1.4878	8.78e-05	0.709	ZNF281	854	865	NGEVDHRVRTSV
213	-1.52439	8.86e-05	0.713	SIM1	579	590	ENRLQLRKAPSD
214	-1.58537	9e-05	0.719	ZEB2	813	824	AEPLDLSLPKQM
215	-1.59756	9.03e-05	0.719	ZNF563	89	100	DSIVNNSICPGE
216	-1.65854	9.18e-05	0.723	ZNF875	97	108	KCPLDLCPESKP
217	-1.68293	9.23e-05	0.723	TLR4	205	216	NLSLDLSLNPMN
218	-1.68293	9.23e-05	0.723	ZBED4	460	471	EVWHHFSLAPMD
219	-1.69512	9.26e-05	0.723	TP63	122	133	QQIQNGSSSTSP
220	-1.71951	9.32e-05	0.723	BAZ2B	57	68	DQPFNLSTVSSA
221	-1.7439	9.38e-05	0.723	DUS3L	429	440	DVPLTVKIRTGV
222	-1.7561	9.41e-05	0.723	CYLD	107	118	EERFSLFKNRNR
223	-1.7561	9.41e-05	0.723	DDB2	233	244	KELWNLRMHKKK
224	-1.81707	9.56e-05	0.73	ZBTB10	460	471	KDALNISIKSEA
225	-1.82927	9.59e-05	0.73	SSRP1	602	613	DARRDYEKAMKE
226	-1.85366	9.65e-05	0.731	LZTR1	353	364	EERVGFKKSRDV
227	-1.89024	9.74e-05	0.735	ARID3B	127	138	VARQDPRVAPMS
228	-1.9878	9.99e-05	0.75	ELF3	123	134	AQLRDLTSSSSD

## Sheet: PLKKR
FIMO.rank	FIMO.score	FIMO.p-value	FIMO.q-value	name	start	stop	matched_sequence
1	24.8454	1.23e-08	0.0205	FOXN3	434	440	TLPLKKR
2	17.1856	1.25e-07	0.104	NSD2	594	600	CKPLKKR
3	15.7732	4.57e-07	0.253	H1-6	19	25	KLPTKKR
4	15.4536	7.5e-07	0.311	KAT2B	333	339	KLPLEKR
5	14.9175	1.25e-06	0.349	POLR2B	632	638	KLLLKKR
6	14.6289	1.49e-06	0.349	BCL3	29	35	ALPLRKR
7	14.5567	1.6e-06	0.349	ERF	477	483	CMPLKLR
8	14.268	1.79e-06	0.349	RAI1	1460	1466	KGPLEKR
9	14.2474	1.89e-06	0.349	KIN	373	379	TGPLKGR
10	13.1237	3.16e-06	0.524	ZBED8	282	288	TLPTKLR
11	12.7526	3.76e-06	0.561	CHD3	97	103	TGPGRKR
12	11.3299	5.42e-06	0.561	ETV7	42	48	KLPGRLR
13	10.4536	6.58e-06	0.561	IL10	118	124	TLRLRLR
14	9.26804	7.07e-06	0.561	NPAS3	289	295	TGRLRLR
15	9.26804	7.07e-06	0.561	SIM2	633	639	TGALRLR
16	8.09278	7.32e-06	0.561	ZNF804A	806	812	CKPKKKR
17	8.08247	7.91e-06	0.561	ASH1L	706	712	SKPLKKR
18	7.41237	9.19e-06	0.561	FAN1	6	12	KPPDKKR
19	7.41237	9.19e-06	0.561	CERS5	101	107	KYPDKKR
20	7.41237	9.19e-06	0.561	LCOR	337	343	KQPRKKR
21	7.41237	9.19e-06	0.561	LCORL	513	519	KQPRKKR
22	7.39175	9.59e-06	0.561	MYRF	250	256	THPSKKR
23	7.35052	1.02e-05	0.561	GON4L	1	7	MLPCKKR
24	7.35052	1.02e-05	0.561	CSRNP3	176	182	PLPTKKR
25	7.35052	1.02e-05	0.561	FLYWCH1	254	260	SLPPKKR
26	7.35052	1.02e-05	0.561	MECP2	300	306	VLPIKKR
27	7.35052	1.02e-05	0.561	ZNF148	311	317	SLPKKKR
28	7.35052	1.02e-05	0.561	CCDC71	398	404	DLPPKKR
29	7.27835	1.08e-05	0.561	CDC6	137	143	RCPLKKE
30	7.27835	1.08e-05	0.561	SETDB1	314	320	CRPLKKT
31	7.10309	1.15e-05	0.561	RAI1	1898	1904	KCPKHKR
32	7.09278	1.27e-05	0.561	FOXJ1	275	281	KQPLPKR
33	7.09278	1.27e-05	0.561	RPS6KA5	737	743	KAPLAKR
34	7.09278	1.27e-05	0.561	TLR3	823	829	KDPLCKR
35	7.09278	1.27e-05	0.561	KMT2C	1737	1743	KDPLKQR
36	7.07216	1.42e-05	0.561	DPF2	125	131	TDPLEKR
37	7.07216	1.42e-05	0.561	SNW1	261	267	TIPLDKR
38	7.07216	1.42e-05	0.561	SP100	579	585	TRPLKRR
39	7.04124	1.46e-05	0.561	HOXD3	322	328	CLPQQKR
40	7.03093	1.65e-05	0.561	ZNF404	117	123	SLPLHKR
41	7.03093	1.65e-05	0.561	BMI1	220	226	PLPLKYR
42	7.03093	1.65e-05	0.561	PCGF2	222	228	PLPLKYR
43	7.03093	1.65e-05	0.561	NR4A3	244	250	GLPLAKR
44	7.03093	1.65e-05	0.561	UBTF	590	596	HLPLKER
45	7.03093	1.65e-05	0.561	GEN1	671	677	DLPLKER
46	7.03093	1.65e-05	0.561	SSH2	1002	1008	PLPLPKR
47	6.78351	1.7e-05	0.561	ZNF574	337	343	KCPLCSR
48	6.76289	1.72e-05	0.561	ZNF580	151	157	TCPLCPR
49	6.72165	1.75e-05	0.561	FBXL19	644	650	CLPLFRR
50	6.59794	1.84e-05	0.561	ZNF469	3916	3922	KIPLKKD
51	6.57732	1.93e-05	0.561	ZNF532	1160	1166	TQPLKKL
52	6.57732	1.93e-05	0.561	TET3	1675	1681	TTPLKKP
53	6.5567	2.02e-05	0.561	HNRNPU	17	23	KEELKKR
54	6.5567	2.02e-05	0.561	SLC30A9	113	119	KAVLKKR
55	6.5567	2.02e-05	0.561	ZNF318	379	385	KSILKKR
56	6.5567	2.02e-05	0.561	ATF7IP	657	663	KEDLKKR
57	6.5567	2.02e-05	0.561	ASH1L	2319	2325	KHKLKKR
58	6.5567	2.02e-05	0.561	MACF1	4765	4771	KDELKKR
59	6.54639	2.06e-05	0.561	TIGD7	199	205	CLPGKKI
60	6.54639	2.06e-05	0.561	RAI1	1711	1717	CLPKKKP
61	6.53608	2.26e-05	0.561	TTF1	80	86	TSTLKKR
62	6.53608	2.26e-05	0.561	DPF3	103	109	ELPLKKD
63	6.53608	2.26e-05	0.561	ATRX	154	160	TENLKKR
64	6.53608	2.26e-05	0.561	ZFP28	184	190	ELPLKKD
65	6.53608	2.26e-05	0.561	MACC1	640	646	VLPLKKL
66	6.53608	2.26e-05	0.561	TUT4	1168	1174	TEELKKR
67	6.49485	2.4e-05	0.561	ZNF829	116	122	ILSLKKR
68	6.49485	2.4e-05	0.561	ZNF770	246	252	ALLLKKR
69	6.49485	2.4e-05	0.561	MET	952	958	FLWLKKR
70	6.43299	2.41e-05	0.561	TESMIN	200	206	CCSLKKD
71	6.36082	2.54e-05	0.561	SLC39A10	227	233	KLPKGKR
72	6.36082	2.54e-05	0.561	THAP12	551	557	KLPGKFR
73	6.34021	2.68e-05	0.561	PTF1A	192	198	TLPYEKR
74	6.34021	2.68e-05	0.561	WWP2	627	633	TLPFYKR
75	6.34021	2.68e-05	0.561	ZNF469	3441	3447	TLPSKRR
76	6.28866	2.72e-05	0.561	TRIM31	52	58	KCPLCKT
77	6.28866	2.72e-05	0.561	ZBTB11	598	604	KCPLCKK
78	6.27835	2.75e-05	0.561	ASH1L	1680	1686	CSPTRKR
79	6.26804	2.85e-05	0.561	SIRT1	30	36	GEPLRKR
80	6.26804	2.85e-05	0.561	HIVEP3	709	715	LTPLRKR
81	6.26804	2.85e-05	0.561	POLRMT	854	860	REPLRKR
82	6.24742	2.89e-05	0.561	SIM1	165	171	KCVLAKR
83	6.24742	2.89e-05	0.561	SIM2	165	171	KCVLAKR
84	6.24742	2.89e-05	0.561	ZNF800	360	366	KCLLCKR
85	6.2268	3.02e-05	0.561	EP300	414	420	CLPLKNA
86	6.2268	3.02e-05	0.561	CREBBP	430	436	CLPLKNA
87	6.2268	3.02e-05	0.561	ZNF75D	478	484	TCSLCKR
88	6.18557	3.1e-05	0.561	NSD2	1267	1273	CLGLGKR
89	6.18557	3.1e-05	0.561	CIC	1506	1512	CLQLKIR
90	6.18557	3.1e-05	0.561	UBR4	1724	1730	CLALVKR
91	6.18557	3.1e-05	0.561	NSD1	2146	2152	CLNLTKR
92	6.16495	3.14e-05	0.561	TAF4B	794	800	IGPRKKR
93	6.16495	3.14e-05	0.561	TAF4	1012	1018	IGPRKKR
94	6.04124	3.24e-05	0.568	RBM10	246	252	KLPLGTR
95	6.02062	3.34e-05	0.568	RBM10	257	263	TLPLGGR
96	6.02062	3.34e-05	0.568	RFX5	364	370	TLPLSSR
97	5.86598	3.46e-05	0.568	LARP1	199	205	KLPPKKD
98	5.86598	3.46e-05	0.568	DMAP1	292	298	KLPQKKE
99	5.86598	3.46e-05	0.568	HIVEP3	900	906	KLPPKKK
100	5.86598	3.46e-05	0.568	HIVEP2	934	940	KLPPKKK
101	5.86598	3.46e-05	0.568	HIVEP1	1276	1282	KLPPKKK
102	5.84536	3.72e-05	0.57	EXO1	81	87	TLPSKKE
103	5.84536	3.72e-05	0.57	ZBTB17	471	477	DGPLKCR
104	5.82474	3.8e-05	0.57	ATXN7	831	837	KLIGKKR
105	5.82474	3.8e-05	0.57	KDM2B	863	869	KLFRKKR
106	5.82474	3.8e-05	0.57	TET3	1738	1744	KLYGKKR
107	5.80412	3.88e-05	0.57	PINX1	290	296	TLKPKKR
108	5.80412	3.88e-05	0.57	ERCC4	484	490	TLKKKKR
109	5.80412	3.88e-05	0.57	TET1	582	588	TLEKKKR
110	5.80412	3.88e-05	0.57	PRDM2	1627	1633	TLASKKR
111	5.73196	3.94e-05	0.57	CYLD	525	531	TCALKKA
112	5.69072	3.99e-05	0.57	TRIM32	355	361	CLFLKKM
113	5.59794	4.02e-05	0.57	L3MBTL4	2	8	KQPNRKR
114	5.59794	4.02e-05	0.57	KMT2B	175	181	KTPARKR
115	5.59794	4.02e-05	0.57	ZMYM3	233	239	KPPERKR
116	5.59794	4.02e-05	0.57	MECP2	249	255	KRPGRKR
117	5.59794	4.02e-05	0.57	ZNF274	443	449	KIPPRKR
118	5.57732	4.06e-05	0.571	KMT2C	1193	1199	TVPRRKR
119	5.54639	4.3e-05	0.575	MDM4	30	36	KLPLLKI
120	5.54639	4.3e-05	0.575	FOXR1	33	39	KLPLEKK
121	5.54639	4.3e-05	0.575	CREB3L1	280	286	KLPLTKA
122	5.54639	4.3e-05	0.575	CREB3L2	284	290	KLPLSKS
123	5.54639	4.3e-05	0.575	GABPB2	329	335	KLPLTKK
124	5.54639	4.3e-05	0.575	BOD1L1	993	999	KLPLAKE
125	5.52577	4.63e-05	0.59	ZC3H7B	20	26	TLPLKQE
126	5.52577	4.63e-05	0.59	SOX15	43	49	TLPLEKV
127	5.52577	4.63e-05	0.59	TAF7	137	143	TLPLKNV
128	5.52577	4.63e-05	0.59	CREB3	140	146	TLPLTKT
129	5.52577	4.63e-05	0.59	TTF1	831	837	TLPLLKE
130	5.52577	4.63e-05	0.59	ZNF518A	1044	1050	TLPLKGP
131	5.50515	4.87e-05	0.59	IFI16	34	40	KLNLKMR
132	5.50515	4.87e-05	0.59	ZHX2	140	146	KLKLIKR
133	5.50515	4.87e-05	0.59	MSANTD4	211	217	KLELEKR
134	5.50515	4.87e-05	0.59	ETV3	473	479	KLRLKRR
135	5.50515	4.87e-05	0.59	TLR2	671	677	KLCLHKR
136	5.50515	4.87e-05	0.59	CUX2	1094	1100	KLSLKGR
137	5.50515	4.87e-05	0.59	CUX1	1173	1179	KLSLKGR
138	5.48454	5.12e-05	0.599	MXD4	91	97	TLSLLKR
139	5.48454	5.12e-05	0.599	ZNF718	269	275	TLNLHKR
140	5.48454	5.12e-05	0.599	ZNF595	438	444	TLILHKR
141	5.48454	5.12e-05	0.599	SKIDA1	783	789	TLVLGKR
142	5.47423	5.13e-05	0.599	ADGRA1	320	326	CCPPRKD
143	5.46392	5.21e-05	0.604	PRDM10	654	660	CRPDKLR
144	5.45361	5.3e-05	0.61	CCDC71	207	213	DSPLKLR
145	5.30928	5.57e-05	0.621	CUL4A	729	735	PGDLKKR
146	5.21649	5.79e-05	0.621	BCL10	222	228	FLPLRSR
147	5.21649	5.79e-05	0.621	GEN1	894	900	PLPLRQR
148	5.21649	5.79e-05	0.621	KMT2B	895	901	ALPLRDR
149	5.17526	5.89e-05	0.621	MED6	236	242	KGPPEKR
150	5.17526	5.89e-05	0.621	CHD3	264	270	KGPGHKR
151	5.17526	5.89e-05	0.621	CHD2	1200	1206	KGPGKRR
152	5.17526	5.89e-05	0.621	TOP2B	1299	1305	KGPKPKR
153	5.15464	6e-05	0.621	ESR2	138	144	TGPGSKR
154	5.15464	6e-05	0.621	HOXB5	190	196	TGPDGKR
155	5.15464	6e-05	0.621	TRIM28	195	201	TGPAKSR
156	5.15464	6e-05	0.621	ZNF282	499	505	CCPGGLR
157	5.15464	6e-05	0.621	ZC3H18	505	511	TGPQVKR
158	5.01031	6.28e-05	0.621	ZNF566	87	93	KLFLKKE
159	5.01031	6.28e-05	0.621	TBPL2	214	220	KLDLKKI
160	5.01031	6.28e-05	0.621	POU4F3	310	316	KLDLKKN
161	5.01031	6.28e-05	0.621	POU4F2	381	387	KLDLKKN
162	5.01031	6.28e-05	0.621	ZNF148	389	395	KLVLKKI
163	5.01031	6.28e-05	0.621	POU4F1	391	397	KLDLKKN
164	5.01031	6.28e-05	0.621	ZNF880	532	538	KLYLKKH
165	5.01031	6.28e-05	0.621	MIDEAS	808	814	KLLLKKP
166	5.01031	6.28e-05	0.621	ZNF518A	1423	1429	KLTLKKT
167	4.98969	6.49e-05	0.621	ZNF727	110	116	TLRLKKD
168	4.85567	6.57e-05	0.621	ZNF430	32	38	KGPLTFR
169	4.85567	6.57e-05	0.621	ZNF100	32	38	KGPLTFR
170	4.85567	6.57e-05	0.621	ZNF738	32	38	KGPLTFR
171	4.83505	6.64e-05	0.621	TAF10	61	67	TGPLAAR
172	4.79381	6.65e-05	0.621	ZFPL1	5	11	KCPKRKV
173	4.78351	6.78e-05	0.621	DEPDC1B	27	33	KMPLRKH
174	4.78351	6.78e-05	0.621	TFAP2D	432	438	KAPLRKT
175	4.78351	6.78e-05	0.621	REST	813	819	KPPLRKD
176	4.7732	6.79e-05	0.621	ZBTB21	128	134	TCPNRKK
177	4.76289	6.92e-05	0.621	ITGB2	182	188	THPDKLR
178	4.76289	6.92e-05	0.621	ZNF516	1156	1162	TVPLRKG
179	4.74227	7e-05	0.621	PRKD2	410	416	KDTLRKR
180	4.74227	7e-05	0.621	PRKD1	435	441	KDTLRKR
181	4.74227	7e-05	0.621	NSD2	553	559	KHSLRKR
182	4.74227	7e-05	0.621	DSP	2458	2464	KNTLRKR
183	4.73196	7.04e-05	0.621	PPARGC1B	298	304	CLPQRKL
184	4.73196	7.04e-05	0.621	MBTPS2	358	364	CLPARKA
185	4.73196	7.04e-05	0.621	HIVEP2	691	697	TCENRKR
186	4.72165	7.31e-05	0.621	ARX	80	86	HLPPKLR
187	4.72165	7.31e-05	0.621	ZNF85	111	117	NLPLRKG
188	4.72165	7.31e-05	0.621	PSMD12	117	123	DLPIKLR
189	4.72165	7.31e-05	0.621	BTK	117	123	TEELRKR
190	4.72165	7.31e-05	0.621	ZNF274	212	218	ALPVKLR
191	4.72165	7.31e-05	0.621	NFIL3	322	328	ALPHKLR
192	4.72165	7.31e-05	0.621	AHR	392	398	TEHLRKR
193	4.72165	7.31e-05	0.621	TULP4	567	573	RLPLRKP
194	4.69072	7.34e-05	0.621	LARP1B	719	725	CLSERKR
195	4.69072	7.34e-05	0.621	LARP1	897	903	CLNERKR
196	4.68041	7.51e-05	0.621	ZNF267	110	116	NLHLRKR
197	4.68041	7.51e-05	0.621	NOD2	453	459	ELYLRKR
198	4.63918	7.71e-05	0.621	POLR2A	134	140	KGQPKKR
199	4.63918	7.71e-05	0.621	HNRNPU	238	244	KGGDKKR
200	4.63918	7.71e-05	0.621	ZNF536	280	286	KGKFKKR
201	4.63918	7.71e-05	0.621	ZNF407	437	443	KGQAKKR
202	4.63918	7.71e-05	0.621	SMARCA2	1551	1557	KGKGKKR
203	4.63918	7.71e-05	0.621	ZNF638	1806	1812	KGNRKKR
204	4.61856	7.79e-05	0.621	CHD6	90	96	TGVKKKR
205	4.61856	7.79e-05	0.621	MSL3	97	103	TGRKKKR
206	4.61856	7.79e-05	0.621	ZNF695	117	123	CCLEKLR
207	4.61856	7.79e-05	0.621	ELF4	171	177	TGKSKKR
208	4.61856	7.79e-05	0.621	NRK	331	337	TGIIKKR
209	4.50515	8.01e-05	0.624	GRM6	57	63	CGQLKKE
210	4.47423	8.05e-05	0.624	ZNF142	888	894	KCPVLLR
211	4.47423	8.05e-05	0.624	ZMYM3	1306	1312	KCPESLR
212	4.46392	8.15e-05	0.624	PTCH1	74	80	KAPLWLR
213	4.41237	8.39e-05	0.624	ZNF365	23	29	CLPLRCP
214	4.41237	8.39e-05	0.624	ZMYM1	568	574	CLPLRGN
215	4.41237	8.39e-05	0.624	SUZ12	571	577	CLPLRPQ
216	4.41237	8.39e-05	0.624	L3MBTL3	682	688	CLPLRWE
217	4.41237	8.39e-05	0.624	PLXNA3	1719	1725	CLPLRFW
218	4.41237	8.39e-05	0.624	PLXNA2	1742	1748	CLPLRFW
219	4.41237	8.39e-05	0.624	PLXNA4	1742	1748	CLPLRFW
220	4.41237	8.39e-05	0.624	PLXNA1	1744	1750	CLPLRFW
221	4.40206	8.55e-05	0.624	MED12	276	282	LLPLLLR
222	4.40206	8.55e-05	0.624	FAN1	652	658	DLPLFLR
223	4.40206	8.55e-05	0.624	AFF1	738	744	RLPLPLR
224	4.40206	8.55e-05	0.624	AP5Z1	786	792	ALPLALR
225	4.40206	8.55e-05	0.624	SRCAP	2542	2548	NLPLGLR
226	4.37113	8.58e-05	0.624	IRAK2	479	485	CLCLRRR
227	4.36082	8.76e-05	0.624	ARID4B	57	63	KGPLKVG
228	4.36082	8.76e-05	0.624	PTTG1	78	84	KGPLKQK
229	4.35052	8.81e-05	0.624	PBRM1	29	35	PGPSRKR
230	4.35052	8.81e-05	0.624	TIGD6	63	69	VGPQRKR
231	4.35052	8.81e-05	0.624	JARID2	102	108	EGPSRKR
232	4.35052	8.81e-05	0.624	HOXA7	126	132	SGPDRKR
233	4.35052	8.81e-05	0.624	ZNF516	474	480	QGPPRKR
234	4.35052	8.81e-05	0.624	ZNF687	1073	1079	QGPGRKR
235	4.34021	9e-05	0.635	POLR2A	1424	1430	TGPLMKC
236	4.31959	9.19e-05	0.643	ZNF425	701	707	KGFLQKR
237	4.31959	9.19e-05	0.643	POLG	1228	1234	KGSLEKR
238	4.29897	9.39e-05	0.645	EDA	59	65	CCYLELR
239	4.29897	9.39e-05	0.645	NOP2	695	701	TGKLKQR
240	4.29897	9.39e-05	0.645	CHD3	1669	1675	TGDLGKR
241	4.03093	9.61e-05	0.645	NFATC2	125	131	VGPLRMR
242	4.03093	9.61e-05	0.645	AKNA	999	1005	SGPLRQR
243	4.03093	9.61e-05	0.645	ZNF687	1109	1115	HGPLRYR
244	4.03093	9.61e-05	0.645	HIVEP3	1401	1407	TLPERKG
245	4.03093	9.61e-05	0.645	ZFHX4	1475	1481	TLPFRKG
246	4.03093	9.61e-05	0.645	EP400	1499	1505	QGPLRGR
247	4.01031	9.69e-05	0.645	HELT	4	10	KLKERKR
248	4.01031	9.69e-05	0.645	E2F6	95	101	KLGVRKR
249	4.01031	9.69e-05	0.645	SPEN	980	986	KLEARKR
250	3.98969	9.76e-05	0.647	PEG3	380	386	TLVSRKR
251	3.96907	9.9e-05	0.654	ZNF286A	96	102	KEPLKLE

## Sheet: EH1
FIMO.rank	FIMO.score	FIMO.p-value	FIMO.q-value	name	start	stop	matched_sequence
1	24.5	2.42e-09	0.00163	FOXD1	359	368	RSPFSIESII
2	24.4865	2.46e-09	0.00163	FOXL1	258	267	SKSFSIDSIL
3	24.1216	3.64e-09	0.00163	DMRT2	540	549	PLSFSVESIL
4	24.1081	3.7e-09	0.00163	ISX	28	37	SLSFSIEAIL
5	23.5676	6.7e-09	0.00236	FEZF1	28	37	PLAFSIERIM
6	23.2973	8.9e-09	0.00262	LBX1	33	42	LTPFSIEDIL
7	21.3378	5.24e-08	0.0132	FEZF2	27	36	TLAFSIERIM
8	21.0811	6.43e-08	0.0142	UNCX	329	338	ASPFSVESLL
9	20.6351	9.07e-08	0.0155	NKX2-4	8	17	TTPFSVSDIL
10	20.6351	9.07e-08	0.0155	NKX2-1	8	17	TTPFSVSDIL
11	20.5405	9.74e-08	0.0155	FOXG1	15	24	KSSFSINSLV
12	20.4324	1.06e-07	0.0155	TBX20	15	24	ANAFSIAALM
13	19.6486	1.84e-07	0.0249	ZBTB7C	222	231	IRDFSIESLL
14	19.3784	2.21e-07	0.0268	MSX2	44	53	SLPFSVEALM
15	19.0811	2.69e-07	0.0268	NKX2-8	6	15	RLSFTVRSLL
16	19.0541	2.73e-07	0.0268	FOXA3	301	310	NHPFSINNLM
17	19.0541	2.73e-07	0.0268	FOXA2	373	382	NHPFSINNLM
18	19.0541	2.73e-07	0.0268	FOXA1	397	406	NHPFSINNLM
19	18.8919	3.03e-07	0.0281	GBX2	19	28	STAFSIDSLI
20	18.0676	5.01e-07	0.0441	MSX1	58	67	LLPFSVEALM
21	17.9865	5.26e-07	0.0441	GBX1	22	31	GTAFSIDSLI
22	17.8243	5.77e-07	0.0449	BARHL1	4	13	SNGFGIDSIL
23	17.7973	5.86e-07	0.0449	EMX1	40	49	KRGFTIESLV
24	17.5541	6.73e-07	0.0456	TLX3	15	24	PISFGIDQIL
25	17.5541	6.73e-07	0.0456	TLX2	16	25	PISFGIDQIL
26	17.5541	6.73e-07	0.0456	TLX1	16	25	PISFGIDQIL
27	17.3243	7.64e-07	0.0481	PRRX1	31	40	KKNFSVSHLL
28	17.3243	7.64e-07	0.0481	PRRX2	35	44	RKNFSVSHLL
29	17.1757	8.28e-07	0.0503	ARX	24	33	LSSYCIDSIL
30	16.9189	9.5e-07	0.0558	PAX1	287	296	PSAHSVSNIL
31	16.3784	1.25e-06	0.0699	JARID2	1053	1062	AKPFSMEKLL
32	16.3514	1.27e-06	0.0699	PAX9	193	202	PSSHSVTDIL
33	16.1757	1.38e-06	0.0739	BARHL2	8	17	GSSFGIDTIL
34	15.6622	1.77e-06	0.0917	HLX	173	182	DLKFGIDRIL
35	15.2703	2.12e-06	0.104	FOXD2	409	418	RPSFSIDHIM
36	15.2568	2.13e-06	0.104	TBX22	7	16	ARAFSVEALV
37	15.1892	2.19e-06	0.105	RAX	30	39	SRLHSIEAIL
38	15.0676	2.32e-06	0.107	TBX18	17	26	AHAFSVEALI
39	14.6757	2.75e-06	0.12	ZNF66	487	496	GKAFKCSSIL
40	14.5946	2.84e-06	0.12	BSX	17	26	PTSFFIEDIL
41	14.5811	2.86e-06	0.12	GSC2	17	26	PCPFSIEHIL
42	14.5811	2.86e-06	0.12	NKX6-1	93	102	ATPHGINDIL
43	14.4865	2.97e-06	0.122	HHEX	29	38	PTPFYIEDIL
44	14.2838	3.23e-06	0.13	FOXD4L1	321	330	CISFSIESIM
45	14.2027	3.34e-06	0.131	NKX6-2	55	64	GTPHGISDIL
46	14.1216	3.46e-06	0.132	HLX	41	50	KPSFCIADIL
47	13.9054	3.77e-06	0.141	CAMTA1	235	244	SSGFSVEQLV
48	13.5676	4.3e-06	0.158	GSC	3	12	ASMFSIDNIL
49	13.4054	4.58e-06	0.165	NOTO	46	55	ESPFSVEAIL
50	13.2568	4.84e-06	0.169	MED24	490	499	ALLFDISFLM
51	13.2027	4.94e-06	0.169	FOXD3	375	384	RPSFSIENII
52	13.1757	4.99e-06	0.169	FOXQ1	268	277	SSSFAIDSIL
53	13.0946	5.14e-06	0.169	NKX1-1	42	51	PTSFSVLDIL
54	13.0811	5.17e-06	0.169	FOXE3	214	223	ARLFSVDSLV
55	12.9865	5.35e-06	0.169	NKX2-5	9	18	PTPFSVKDIL
56	12.973	5.38e-06	0.169	DBX1	107	116	FLKFGVNAIL
57	12.8919	5.54e-06	0.171	TCF25	281	290	TSPYHVDSLL
58	12.7027	5.94e-06	0.18	HMX2	17	26	VSSFTIQSIL
59	12.3919	6.63e-06	0.198	KLF13	59	68	ASLFVVARIL
60	12.3243	6.79e-06	0.199	ZNF708	426	435	GKAFSIFSIL
61	12.2703	6.92e-06	0.199	NKX2-2	7	16	KTGFSVKDIL
62	12.2432	6.99e-06	0.199	HESX1	18	27	TCSFSIERIL
63	12.0405	7.5e-06	0.21	NKX3-2	9	18	LTSFSIQAIL
64	11.7973	8.15e-06	0.224	MED14	1410	1419	AAPMMVSNIL
65	11.7162	8.37e-06	0.227	NKX6-3	50	59	GTPHGITDIL
66	11.5541	8.85e-06	0.236	NKX1-2	17	26	KISFSVLDIL
67	11.4459	9.17e-06	0.238	NKX2-6	8	17	STPFSVKDIL
68	11.4459	9.17e-06	0.238	NKX2-3	9	18	STPFSVKDIL
69	11.3108	9.59e-06	0.245	PKHD1L1	4162	4171	GKNYKIEFIL
70	11.1081	1.03e-05	0.25	FARSB	472	481	LKLFEISDIV
71	11.027	1.05e-05	0.25	ZMYM6	843	852	KKPFSIAEEL
72	11	1.06e-05	0.25	HIRA	819	828	GSDMTVSQIL
73	10.9865	1.07e-05	0.25	ZNF189	294	303	KKSFSRNSLL
74	10.973	1.07e-05	0.25	ZSCAN12	392	401	NKSFSRRSIL
75	10.8784	1.11e-05	0.25	ZNF891	494	503	RKAFSVSSSL
76	10.8649	1.11e-05	0.25	BARX1	26	35	YRSFMIEEIL
77	10.8514	1.12e-05	0.25	ZFP28	623	632	GKSFSISSQL
78	10.7973	1.14e-05	0.25	ONECUT1	50	59	PRSMGMASLL
79	10.7838	1.14e-05	0.25	ZNF544	360	369	GKSFSCCKLI
80	10.7162	1.17e-05	0.25	HMX1	16	25	ASSFLIENLL
81	10.7162	1.17e-05	0.25	MECOM	955	964	DRSFSISSNL
82	10.7162	1.17e-05	0.25	PRDM16	985	994	DRSFSISSNL
83	10.6892	1.18e-05	0.25	ZIK1	413	422	GKSFSQSSIL
84	10.4054	1.29e-05	0.27	BARHL1	93	102	TSSFLIRDIL
85	10.3378	1.32e-05	0.273	ZNF396	285	294	AKAFSRSAIL
86	10.2297	1.36e-05	0.276	FOXB1	167	176	KHPFAIENII
87	10.2297	1.36e-05	0.276	FOXB2	267	276	KHPFAIENII
88	9.95946	1.49e-05	0.285	ZNF347	796	805	GKPFSICSSL
89	9.90541	1.51e-05	0.285	TSC2	1616	1625	QAVFHIATLM
90	9.85135	1.54e-05	0.285	LBX2	11	20	RTLLSIADIL
91	9.82432	1.55e-05	0.285	ZNF24	285	294	GKAFSRSSIL
92	9.82432	1.55e-05	0.285	ZNF66	431	440	GKAFSRSSIL
93	9.82432	1.55e-05	0.285	ZNF431	462	471	GKAFSQSSIL
94	9.82432	1.55e-05	0.285	ZNF676	543	552	GKAFSWSSIL
95	9.82432	1.55e-05	0.285	ZNF729	1138	1147	GKAFSQSSIL
96	9.75676	1.59e-05	0.285	EMX2	158	167	RTAFSPSQLL
97	9.75676	1.59e-05	0.285	EMX1	196	205	RTAFSPSQLL
98	9.75676	1.59e-05	0.285	ZNF74	338	347	EKAFSCSSLL
99	9.56757	1.68e-05	0.3	FANCA	1283	1292	KAFHVCAAIL
100	9.5	1.72e-05	0.3	CUL5	98	107	RKFFTQCDIL
101	9.48649	1.73e-05	0.3	PLXNA2	1878	1887	RLAYKVEQLI
102	9.47297	1.74e-05	0.3	PIKFYVE	790	799	DLVMSMDQLL
103	9.33784	1.81e-05	0.31	ZNF462	1853	1862	KLSFSTAELL
104	9.31081	1.83e-05	0.31	ZIK1	357	366	GNSFSQSAIL
105	9.21622	1.88e-05	0.316	TERF2	396	405	NKRMTISRLV
106	9.10811	1.95e-05	0.323	PKHD1	3264	3273	RNDHSISGIM
107	9.06757	1.98e-05	0.323	ZNF81	365	374	KSFFQVSSLL
108	9.04054	1.99e-05	0.323	EMX2	7	16	KRCFTIESLV
109	9.01351	2.01e-05	0.323	FOXC1	305	314	SQGFSVDNIM
110	8.97297	2.04e-05	0.323	PAX5	176	185	GSSYSISGIL
111	8.97297	2.04e-05	0.323	PNKP	303	312	KKDFSCADRL
112	8.90541	2.08e-05	0.327	USF3	1095	1104	SRSFSVASML
113	8.86486	2.11e-05	0.329	DBX2	35	44	GKSFLIENLL
114	8.78378	2.16e-05	0.334	MSX1	176	185	RTPFTTAQLL
115	8.75676	2.18e-05	0.334	SLC22A4	208	217	ISNYVVAFIL
116	8.7027	2.22e-05	0.337	ZFP62	702	711	GKSFSYSSLL
117	8.59459	2.3e-05	0.34	ZNF672	373	382	SKAFSVASKL
118	8.58108	2.31e-05	0.34	GBX2	251	260	RTAFTSEQLL
119	8.58108	2.31e-05	0.34	GBX1	265	274	RTAFTSEQLL
120	8.56757	2.32e-05	0.34	MSX2	146	155	RTPFTTSQLL
121	8.47297	2.39e-05	0.348	HOXD9	313	322	DRRYEVARIL
122	8.43243	2.42e-05	0.35	FEZF1	112	121	APAFSCSDLL
123	8.35135	2.48e-05	0.353	EN2	66	75	ITNFFIDNIL
124	8.33784	2.5e-05	0.353	ZNF629	408	417	GKSFSVSSNL
125	8.32432	2.51e-05	0.353	ADAMTS17	382	391	NLAFTIAHEL
126	8.27027	2.55e-05	0.354	EN1	102	111	TTNFFIDNIL
127	8.27027	2.55e-05	0.354	CHD6	947	956	LSKMEVEDLL
128	8.2027	2.61e-05	0.359	ADAMTS19	481	490	NLAFTIAHEM
129	8.08108	2.71e-05	0.37	DISP3	1075	1084	PSGYSISSFL
130	7.97297	2.81e-05	0.376	ZNF132	577	586	GKFFSQNSIL
131	7.95946	2.82e-05	0.376	FOXC2	267	276	LPGFSVENIM
132	7.93243	2.84e-05	0.376	TCF12	99	108	PTPFMNSNLM
133	7.87838	2.9e-05	0.376	ZNF23	550	559	GKAFSINAKL
134	7.81081	2.96e-05	0.376	RERE	954	963	PSPFSMNANL
135	7.7973	2.97e-05	0.376	ZNF678	30	39	ILSYSIQDLL
136	7.78378	2.99e-05	0.376	ZNF208	403	412	GKGFSMFSIL
137	7.78378	2.99e-05	0.376	ZNF208	459	468	GKGFSMFSIL
138	7.78378	2.99e-05	0.376	ZNF208	895	904	GKGFSMFSIL
139	7.77027	3e-05	0.376	HDX	673	682	DTSFSVSSLS
140	7.75676	3.01e-05	0.376	GLA	67	76	KLFMEMAELM
141	7.72973	3.04e-05	0.376	AHCTF1	663	672	SNKFVVSHLI
142	7.71622	3.05e-05	0.376	GTF2H2	29	38	SLKATIEDIL
143	7.71622	3.05e-05	0.376	GTF2H2C	29	38	SLKATIEDIL
144	7.62162	3.15e-05	0.378	ZSCAN23	255	264	GKSFTQNSIL
145	7.59459	3.18e-05	0.378	ST18	642	651	SSPFKTSSIL
146	7.58108	3.19e-05	0.378	ZFP62	394	403	GKSFSYNSLL
147	7.48649	3.29e-05	0.378	PAX9	118	127	PSVSSISRIL
148	7.48649	3.29e-05	0.378	PAX3	149	158	PSVSSISRIL
149	7.48649	3.29e-05	0.378	PAX1	212	221	PSVSSISRIL
150	7.47297	3.3e-05	0.378	ZNF454	250	259	GKAFSVSSSL
151	7.47297	3.3e-05	0.378	ZNF563	287	296	GKAFSVSSSL
152	7.47297	3.3e-05	0.378	ZNF479	303	312	GKAFSVSSTL
153	7.47297	3.3e-05	0.378	ZNF735	303	312	GKAFSVSSAL
154	7.47297	3.3e-05	0.378	ZNF605	374	383	QKAFSRNSLL
155	7.44595	3.33e-05	0.379	ZNF544	338	347	ASSFSDCNII
156	7.37838	3.41e-05	0.385	ZC3H13	1127	1136	ATSFSTSAIT
157	7.32432	3.47e-05	0.385	PAX7	183	192	KAKHSIDGIL
158	7.32432	3.47e-05	0.385	PAX3	183	192	KAKHSIDGIL
159	7.32432	3.47e-05	0.385	SUPT16H	546	555	ATPFHIATIK
160	7.2973	3.5e-05	0.385	ATR	1508	1517	SKIFTCCSIM
161	7.28378	3.52e-05	0.385	ZNF135	568	577	GRAFSQSSLL
162	7.25676	3.55e-05	0.386	BACH2	614	623	KLPFPVDQIT
163	7.2027	3.61e-05	0.387	ZNF638	282	291	RSFFSVESGT
164	7.14865	3.68e-05	0.387	ZNF804A	878	887	KLSFHPNNLL
165	7.06757	3.78e-05	0.387	MNX1	4	13	SKNFRIDALL
166	7.05405	3.79e-05	0.387	ZNF569	556	565	GKAFSQCSLL
167	7.05405	3.79e-05	0.387	ZNF568	592	601	GKAFSQCSLL
168	7	3.86e-05	0.387	UBP1	389	398	FSNFSGADLL
169	7	3.86e-05	0.387	PRDM14	495	504	TKRFTASSIL
170	6.95946	3.91e-05	0.387	ZNF138	203	212	GKAFHQSSIL
171	6.95946	3.91e-05	0.387	C20orf194	849	858	KASFTIGAIT
172	6.91892	3.97e-05	0.387	ZNF468	221	230	FKSFNCSSLL
173	6.91892	3.97e-05	0.387	ZNF623	241	250	GKGFSQSSLL
174	6.91892	3.97e-05	0.387	ZNF442	299	308	GRAFSVSSSL
175	6.91892	3.97e-05	0.387	ZNF700	598	607	GKAFSCASNL
176	6.90541	3.99e-05	0.387	ZNF267	166	175	RKVFTHSSLL
177	6.89189	4e-05	0.387	TFCP2	349	358	FTNFSGADLL
178	6.87838	4.02e-05	0.387	TRIM3	77	86	QNNFFISSLM
179	6.87838	4.02e-05	0.387	CIZ1	785	794	NTAYGVDFLV
180	6.82432	4.09e-05	0.387	ZMYM1	888	897	SLSSKIEAIL
181	6.7973	4.13e-05	0.387	ZNF101	194	203	KRSYKCREIV
182	6.7973	4.13e-05	0.387	TFCP2L1	330	339	FASFSGADLL
183	6.78378	4.15e-05	0.387	EPAS1	42	51	PLPHSVSSHL
184	6.78378	4.15e-05	0.387	RGS7	54	63	PSVFSGSDIV
185	6.78378	4.15e-05	0.387	ARID3B	455	464	RNFFSMARQL
186	6.77027	4.17e-05	0.387	VSX1	28	37	PRGFAITDLL
187	6.74324	4.21e-05	0.387	ZNF484	782	791	GKAFTIRSNL
188	6.72973	4.22e-05	0.387	ZNF841	799	808	GKAFRVRSIL
189	6.72973	4.22e-05	0.387	ZNF836	812	821	GKAFRVRSIL
190	6.7027	4.26e-05	0.387	ZNF383	232	241	GKAFSCSSYL
191	6.7027	4.26e-05	0.387	ZNF699	313	322	GKAFSCSSSL
192	6.7027	4.26e-05	0.387	ZNF670	371	380	GKAFSCSSSL
193	6.7027	4.26e-05	0.387	ZFP69B	509	518	GKAFSCSSSL
194	6.7027	4.26e-05	0.387	WRN	1035	1044	NKFMKICALT
195	6.68919	4.28e-05	0.387	ZNF534	317	326	GKAFSVCSSL
196	6.58108	4.44e-05	0.399	CASP8AP2	1427	1436	KSKPCVSSIL
197	6.48649	4.58e-05	0.408	SERTAD1	110	119	ALSASMASLL
198	6.48649	4.58e-05	0.408	HOXA9	234	243	DRRYEVARLL
199	6.45946	4.62e-05	0.409	TBX20	188	197	DSPFTGEQLL
200	6.44595	4.64e-05	0.409	NDP	7	16	AASFSMLSLL
201	6.39189	4.73e-05	0.414	ZNF778	455	464	GKSFTVSSSL
202	6.37838	4.75e-05	0.414	ZNF853	575	584	GKRFSVSSNL
203	6.35135	4.79e-05	0.415	ZNF546	783	792	GKAFSVNSEL
204	6.31081	4.86e-05	0.415	ZNF534	653	662	GKVFSKNSIL
205	6.21622	5.01e-05	0.415	RBM20	71	80	KNPFSVSNPN
206	6.21622	5.01e-05	0.415	ZNF518A	511	520	ATPFSCSSSI
207	6.2027	5.04e-05	0.415	ZSCAN10	382	391	GKSFGRSSIL
208	6.17568	5.08e-05	0.415	ZNF665	324	333	GKAFSVRSSL
209	6.17568	5.08e-05	0.415	ZNF415	334	343	GKAFSVRSTL
210	6.17568	5.08e-05	0.415	ZNF528	359	368	GKAFSVRSSL
211	6.17568	5.08e-05	0.415	ZNF160	403	412	GKAFSVRSSL
212	6.17568	5.08e-05	0.415	ZNF665	436	445	GKAFSVRSSL
213	6.17568	5.08e-05	0.415	ZNF160	515	524	GKAFSVRSSL
214	6.17568	5.08e-05	0.415	ZNF665	632	641	GKAFSVRSTL
215	6.17568	5.08e-05	0.415	ZNF160	711	720	GKAFSVRSSL
216	6.17568	5.08e-05	0.415	ZNF347	715	724	GKAFSVRSSL
217	6.16216	5.11e-05	0.415	MTERF2	239	248	FTSFEILQLL
218	6.13514	5.15e-05	0.415	GSX1	2	11	PRSFLVDSLV
219	6.13514	5.15e-05	0.415	ZNF28	221	230	GKSFNCSSLL
220	6.12162	5.18e-05	0.415	EGR3	8	17	KLPVTMSSLL
221	6.06757	5.27e-05	0.415	LARP1B	569	578	QKLFDVSEIT
222	6.05405	5.29e-05	0.415	ZNF678	103	112	GRNFSWRSIL
223	6.04054	5.32e-05	0.415	ZNF628	98	107	PKAFKRSSLL
224	6.04054	5.32e-05	0.415	STAT5A	648	657	TRDFSIRSLA
225	6.04054	5.32e-05	0.415	STAT5B	648	657	TRDFSIRSLA
226	6.02703	5.34e-05	0.415	HOXB9	213	222	DRRHEVARLL
227	6.02703	5.34e-05	0.415	ICAM1	366	375	GRSFSCSATL
228	5.89189	5.59e-05	0.432	RNF2	139	148	ALSHSIEEGL
229	5.81081	5.75e-05	0.435	YEATS4	189	198	KTSFEIAELK
230	5.78378	5.8e-05	0.435	ZNF699	285	294	GKGFSCSSSL
231	5.78378	5.8e-05	0.435	ZNF229	467	476	GKGFSCSSHL
232	5.77027	5.82e-05	0.435	ZNF2	320	329	KAFYGVSSLN
233	5.77027	5.82e-05	0.435	EZH1	451	460	NNFCSIARLL
234	5.77027	5.82e-05	0.435	EP400	2011	2020	GNDYSMAFLT
235	5.72973	5.9e-05	0.435	ENO1	103	112	KSKFGANAIL
236	5.72973	5.9e-05	0.435	ZNF521	892	901	GAAYTMETLL
237	5.72973	5.9e-05	0.435	MGA	2311	2320	KTDDSIDEIV
238	5.71622	5.93e-05	0.435	STAG1	668	677	RFNHSVEDLL
239	5.7027	5.96e-05	0.435	ZNF276	398	407	NKVFMIDRYL
240	5.68919	5.98e-05	0.435	DISP3	487	496	LSFFGIASIG
241	5.62162	6.12e-05	0.435	ZNF644	292	301	KRKMDVSKIT
242	5.62162	6.12e-05	0.435	ZNF727	402	411	GKSFTCSSNL
243	5.60811	6.15e-05	0.435	ZNF235	437	446	GKRFSCSSNL
244	5.60811	6.15e-05	0.435	PRKD1	690	699	ITKFLITQIL
245	5.60811	6.15e-05	0.435	ZNF862	981	990	PTGYSEEALL
246	5.59459	6.18e-05	0.435	ARID4A	1000	1009	QHNFSVASPL
247	5.58108	6.2e-05	0.435	ZNF517	211	220	GKAFKQSSIL
248	5.58108	6.2e-05	0.435	ZNF66	263	272	GKAFKRSSIL
249	5.58108	6.2e-05	0.435	ZNF737	291	300	GKAFKRSSIL
250	5.58108	6.2e-05	0.435	ZNF90	319	328	GKAFKLSSIL
251	5.58108	6.2e-05	0.435	ZNF254	552	561	GKAFKQSSIL
252	5.54054	6.29e-05	0.435	HOXA10	26	35	ANSFLVDSLI
253	5.54054	6.29e-05	0.435	VEZF1	398	407	TTPFSITSSV
254	5.54054	6.29e-05	0.435	ZBED9	834	843	KTPYTIAETL
255	5.52703	6.32e-05	0.435	ZNF23	242	251	GKAFSINEKL
256	5.52703	6.32e-05	0.435	ZNF121	290	299	GKAFTVSSSL
257	5.5	6.37e-05	0.436	TAF11	110	119	VSSFSEEQLN
258	5.48649	6.4e-05	0.436	BNC1	88	97	NVVFDISSLM
259	5.48649	6.4e-05	0.436	BNC2	166	175	NVVFDISSLM
260	5.45946	6.46e-05	0.436	MED13	110	119	GLSYECRTLL
261	5.45946	6.46e-05	0.436	MED13L	113	122	GLSYECRTLL
262	5.44595	6.49e-05	0.437	ZNF460	398	407	GKAFSIRKDL
263	5.40541	6.58e-05	0.438	NKX1-2	167	176	RTAFTYEQLV
264	5.40541	6.58e-05	0.438	NKX1-1	263	272	RTAFTYEQLV
265	5.40541	6.58e-05	0.438	POLQ	527	536	VTGSMIRAIL
266	5.37838	6.64e-05	0.439	CERS2	192	201	SLLFSIASDV
267	5.36486	6.67e-05	0.439	DEPTOR	205	214	KHPFVDSNLL
268	5.36486	6.67e-05	0.439	PEG3	423	432	RKAMSVSSLS
269	5.33784	6.73e-05	0.44	ZSCAN30	419	428	GKAFGRSSIL
270	5.32432	6.76e-05	0.44	GSX1	151	160	RTAFTSTQLL
271	5.32432	6.76e-05	0.44	GSX2	206	215	RTAFTSTQLL
272	5.27027	6.89e-05	0.441	ZNF860	236	245	GKAFNCSSLL
273	5.27027	6.89e-05	0.441	ZNF611	237	246	GKAFNCSSLL
274	5.27027	6.89e-05	0.441	ZNF600	237	246	GKAFNCSSLL
275	5.27027	6.89e-05	0.441	ZNF808	237	246	GKAFNCSSLL
276	5.24324	6.95e-05	0.444	ARNTL	457	466	ASPHSMDSML
277	5.21622	7.01e-05	0.446	POU2AF1	227	236	ASSLTIDKLL
278	5.18919	7.08e-05	0.449	ZNF616	219	228	GKAFHRASLL
279	5.17568	7.11e-05	0.449	ZNF283	26	35	FTLFSCLSLL
280	5.16216	7.14e-05	0.449	SCMH1	647	656	KLSYHIDRLK
281	5.10811	7.27e-05	0.456	DVL1	479	488	FLRHTVNKIT
282	5.09459	7.3e-05	0.456	CTNNB1	190	199	RSPQMVSAIV
283	5.06757	7.37e-05	0.459	ZNF83	463	472	GKAFSMRSSL
284	5.01351	7.5e-05	0.466	NFE2L3	546	555	HIPFSVDEIV
285	4.98649	7.57e-05	0.468	PTGIS	164	173	LLDFSYSFLL
286	4.97297	7.6e-05	0.469	ZNF266	341	350	GRAFTVSSCL
287	4.90541	7.78e-05	0.478	PRKD2	650	659	LTKFLITQIL
288	4.87838	7.85e-05	0.479	ZNF3	178	187	GNSFTVNSNL
289	4.87838	7.85e-05	0.479	E2F8	221	230	IKSYSIEDHI
290	4.86486	7.88e-05	0.479	MED12	1050	1059	RYSFVCNALM
291	4.83784	7.95e-05	0.482	JRKL	397	406	SLDFDVEDIS
292	4.7973	8.06e-05	0.482	PAX4	38	47	MRPCDISRIL
293	4.7973	8.06e-05	0.482	ZNF737	431	440	GKAFKCFSIL
294	4.78378	8.1e-05	0.482	GSX2	2	11	SRSFYVDSLI
295	4.78378	8.1e-05	0.482	NCOA6	1909	1918	ALPTSVRSIV
296	4.77027	8.14e-05	0.482	ANKRD30A	201	210	VNKYKCTALM
297	4.75676	8.17e-05	0.482	GREM1	3	12	RTAYTVGALL
298	4.75676	8.17e-05	0.482	ZNF35	452	461	GKAFTCSSYL
299	4.75676	8.17e-05	0.482	NCOR2	1468	1477	SKKHDVRSLI
300	4.71622	8.28e-05	0.487	PAX6	37	46	ARPCDISRIL
301	4.66216	8.43e-05	0.493	CHD6	2071	2080	ARAPTIAQLL
302	4.64865	8.47e-05	0.493	AHCTF1	449	458	TSPHGILDIL
303	4.64865	8.47e-05	0.493	SOX13	449	458	MHNSSISKIL
304	4.56757	8.7e-05	0.505	ZNF135	428	437	GKAFSQSTLL
305	4.54054	8.78e-05	0.507	ZNF605	459	468	KTFFGKSQLL
306	4.51351	8.86e-05	0.51	DNMT1	542	551	LNRFTEDSLL
307	4.5	8.9e-05	0.511	ZNF202	403	412	GKSFTCNSHL
308	4.43243	9.1e-05	0.515	TNFSF4	130	139	KKVRSVNSLM
309	4.43243	9.1e-05	0.515	ZNF415	194	203	GTDFICSSLL
310	4.41892	9.14e-05	0.515	MYNN	124	133	PSSTEISSIT
311	4.41892	9.14e-05	0.515	ZC3H7A	196	205	ALNHSVEDIE
312	4.40541	9.18e-05	0.515	ERBIN	83	92	TLPASIANLI
313	4.40541	9.18e-05	0.515	FZD2	436	445	VSLFRIRTIM
314	4.40541	9.18e-05	0.515	FZD1	511	520	VSLFRIRTIM
315	4.37838	9.26e-05	0.518	FGD1	372	381	QKVFHIANEL
316	4.35135	9.35e-05	0.521	PRIM2	403	412	ISPGGISQIL
317	4.31081	9.47e-05	0.525	TRIM38	63	72	RAPFHMDSLR
318	4.31081	9.47e-05	0.525	ZNF528	219	228	GKVFSCSSKL
319	4.2973	9.52e-05	0.525	ZNF808	461	470	DTAFTCNSQL
320	4.28378	9.56e-05	0.525	RELB	496	505	PTLFTMLDLL
321	4.27027	9.6e-05	0.525	CREBRF	562	571	NLLFVINSIK
322	4.25676	9.64e-05	0.525	TREX1	148	157	DGAFCVDSIT
323	4.24324	9.68e-05	0.525	IRAK2	31	40	FASYVITDLT
324	4.24324	9.68e-05	0.525	PDX1	150	159	RTAYTRAQLL
325	4.24324	9.68e-05	0.525	ZNF785	318	327	GRRFTYSSLL
326	4.22973	9.73e-05	0.526	ZNF665	212	221	GKAFTVRSNL
327	4.21622	9.77e-05	0.527	ZBED6CL	153	162	SSSHSGAFLL
328	4.2027	9.82e-05	0.527	ZNF791	558	567	GKAFSVSTSL
329	4.17568	9.9e-05	0.531	FANCD2	427	436	VLKDMCSSIL
330	4.14865	9.99e-05	0.534	ZNF320	475	484	GKVFSLRSLL

## Sheet: HKKF
FIMO.rank	FIMO.score	FIMO.p-value	FIMO.q-value	name	start	stop	matched_sequence
1	10.9889	1.7e-07	0.153	ZNF316	412	424	YKSHLVTHRRIHT
2	10.1667	2.3e-07	0.153	ZNF138	36	48	NYRNLVFLALCSR
3	8.86667	3.45e-07	0.153	TSN	182	194	RLLNLKNDSLRKR
4	8.77778	3.54e-07	0.153	BDP1	1830	1842	RRSHKKFKPNVTR
5	7.22222	5.48e-07	0.19	ZNF813	254	266	RKRNLVCHRRCHT
6	5.38889	1.04e-06	0.275	MYRF	692	704	RWSHKLAKLRRLD
7	5.22222	1.11e-06	0.275	ZBTB14	372	384	HKSHLKDHERRHR
8	3.64444	2.16e-06	0.286	ZNF600	718	730	RKSHLKRHRRIHP
9	3.57778	2.22e-06	0.286	NSD2	159	171	QKPENKARRNRKR
10	3.56667	2.23e-06	0.286	ZNF616	588	600	QYSHLVGHRRVHT
11	3.44444	2.34e-06	0.286	ZNF808	858	870	RKSHLKRHRIIHT
12	3.34444	2.44e-06	0.286	PRRX2	98	110	AKRKKKQRRNRTT
13	3.3	2.48e-06	0.286	ZNF318	1934	1946	RYRSLKLKRERSK
14	2.91111	2.89e-06	0.286	ZBTB38	922	934	YKPKKKSRQLKKM
15	2.84444	2.97e-06	0.286	BAG1	69	81	RPRMKKKTRRRST
16	2.72222	3.11e-06	0.286	ZC3H14	64	76	VWLHGVLDKLRSV
17	2.37778	3.53e-06	0.286	OTOP3	498	510	SYSHLNWKRRALK
18	2.35556	3.56e-06	0.286	ZFAT	908	920	SKSNLKAHMNRHS
19	2.27778	3.66e-06	0.286	TCEAL7	77	89	RGLRKKFRALHSN
20	2.07778	3.92e-06	0.286	ZNF534	546	558	RNSHLVRHRNVHT
21	2.04444	3.97e-06	0.286	ZNF701	337	349	RKSHLERHRRIHT
22	2.04444	3.97e-06	0.286	ZNF320	340	352	RKSHLERHRRIHT
23	2.04444	3.97e-06	0.286	ZNF320	424	436	RKSHLERHRRIHT
24	2.04444	3.97e-06	0.286	ZNF888	477	489	RKSHLERHRRIHT
25	1.75556	4.36e-06	0.302	SON	79	91	YKPDLKEGSRKSR
26	1.54444	4.66e-06	0.31	ZNF248	363	375	KKSHLTQLRRAHT
27	1.38889	4.88e-06	0.313	PHF20	539	551	VKPKKKKKKKKKT
28	1.26667	5.05e-06	0.313	INSM2	429	441	PYCHKKFRRQAYL
29	0.655556	5.97e-06	0.357	LRRFIP1	623	635	VKRLEKMKANRSA
30	0.3	6.55e-06	0.378	ZNF100	67	79	NYRNLVFLGIALT
31	0.133333	6.82e-06	0.381	ZNF33A	675	687	VKSGLIFHERKHT
32	-0.155556	7.31e-06	0.396	BDP1	457	469	VDLNQKKRRRKKQ
33	-0.577778	8.07e-06	0.399	ZNF860	325	337	RKSNLERHRRIHT
34	-0.577778	8.07e-06	0.399	ZNF468	422	434	RKSNLERHRRIHT
35	-0.577778	8.07e-06	0.399	ZNF551	654	666	RKSNLIRHRRVHT
36	-0.888889	8.68e-06	0.4	REPIN1	498	510	QKSNLVSHRRIHT
37	-0.888889	8.68e-06	0.4	ZNF761	645	657	VKSNLEGHRRIHT
38	-1.18889	9.32e-06	0.4	ZNF322	211	223	YKCNKCEKSYRHR
39	-1.18889	9.32e-06	0.4	ZNF292	2082	2094	IRRHKKEKEEKKR
40	-1.27778	9.52e-06	0.4	SAV1	134	146	YYSDNFFDGQRKR
41	-1.34444	9.68e-06	0.4	SNAPC4	730	742	RWRHALHRRLLNR
42	-1.37778	9.77e-06	0.4	UNK	236	248	YYHNSKDRRRSPR
43	-1.57778	1.03e-05	0.4	CXXC1	83	95	RYRHKKSRERDGN
44	-1.63333	1.04e-05	0.4	ZNF426	459	471	YSTHLKIHMRIHT
45	-1.64444	1.05e-05	0.4	KDM2B	927	939	PEEKKKVKMRRKR
46	-1.7	1.06e-05	0.4	MLLT1	192	204	SKPHKVTKEHRER
47	-1.87778	1.12e-05	0.409	ZNF157	173	185	RKSNLVEHLRIHT
48	-1.93333	1.13e-05	0.409	MYOG	75	87	RKSVSVDRRRAAT
49	-2.24444	1.24e-05	0.422	TOPORS	616	628	RKHHGKKRMKSKR
50	-2.37778	1.29e-05	0.422	ZNF853	605	617	RFRHKVQIRRHER
51	-2.47778	1.33e-05	0.422	SHPRH	563	575	YYYYYKSRRNRSK
52	-2.48889	1.34e-05	0.422	DDX58	454	466	YKPQKFFRKVESR
53	-2.61111	1.39e-05	0.422	ZNF804A	806	818	CKPKKKRRRKRGR
54	-2.63333	1.4e-05	0.422	RAPGEF5	514	526	YSPQKKNKALFHQ
55	-2.64444	1.4e-05	0.422	RBM26	141	153	RDERKKDDRSRKR
56	-2.72222	1.44e-05	0.422	ZMAT1	254	266	RYREVVDSRPRHR
57	-2.77778	1.47e-05	0.422	TAF1L	274	286	VWRSARRKRKKHR
58	-2.77778	1.47e-05	0.422	TAF3	915	927	KKKDKKHKKRKHR
59	-2.81111	1.48e-05	0.422	SSRP1	517	529	RKQLKKAKMAKDR
60	-2.88889	1.52e-05	0.422	GTF3C1	333	345	LKLLKEFKRNDHD
61	-3.03333	1.6e-05	0.422	IKZF5	121	133	YERHLEAHMRSHT
62	-3.03333	1.6e-05	0.422	ZNF274	439	451	VLLHKIPPRKRLR
63	-3.08889	1.63e-05	0.422	RNF213	2368	2380	LPRHKKLERLCLT
64	-3.12222	1.65e-05	0.422	GTF2IRD2B	767	779	EKSLKKFCINWSR
65	-3.27778	1.75e-05	0.422	CHD4	68	80	SKRQKKERMLLCR
66	-3.34444	1.79e-05	0.422	SOX6	664	676	KYPNYKYKPRPKR
67	-3.4	1.83e-05	0.422	FOXQ1	203	215	TFADGVFRRRRKR
68	-3.41111	1.84e-05	0.422	TOP2A	983	995	VGLHKVFKLQTSL
69	-3.43333	1.85e-05	0.422	AATF	499	511	SKIHKKVDRKASK
70	-3.45556	1.87e-05	0.422	ASH1L	1270	1282	RKRKKKYPQLRNR
71	-3.5	1.9e-05	0.422	SON	1929	1941	SRSHTPSRRRRSR
72	-3.66667	2.02e-05	0.422	CAMK2A	287	299	VDCLKKFNARRKL
73	-3.7	2.04e-05	0.422	ZNF880	355	367	NKCGKVFNRNAHL
74	-3.72222	2.06e-05	0.422	ZNF665	413	425	QYSHLANHRRIHT
75	-3.72222	2.06e-05	0.422	ZNF415	423	435	YNSHLASHRRVHT
76	-3.72222	2.06e-05	0.422	ZNF316	730	742	YGSHLARHRRTHT
77	-3.73333	2.07e-05	0.422	RCOR2	173	185	YYSWKKTRSRTSV
78	-3.73333	2.07e-05	0.422	RCOR3	185	197	YYSWKKTRSRTSL
79	-3.75556	2.09e-05	0.422	SMAD6	433	445	GYSIKVFDFERSG
80	-3.76667	2.1e-05	0.422	ZC3H6	50	62	RKKHKKEREKKKS
81	-3.8	2.12e-05	0.422	ZNF469	2629	2641	GKSNKKRGKLRGR
82	-3.82222	2.14e-05	0.422	CHD2	1546	1558	RKLHKLYKMAHKK
83	-3.83333	2.15e-05	0.422	ZFHX4	1006	1018	YYTNSVDKLRLHT
84	-3.9	2.21e-05	0.422	DMRTC1	10	22	RVRNLTIRAGALT
85	-3.91111	2.22e-05	0.422	TIGD1	259	271	YKWNSKARMTAHL
86	-3.93333	2.23e-05	0.422	GATA1	286	298	YKLHQVNRPLTMR
87	-3.94444	2.24e-05	0.422	ASH1L	706	718	SKPLKKRKGRKPR
88	-3.95556	2.25e-05	0.422	ZNF503	71	83	RLPIKVLKMLTAR
89	-3.97778	2.27e-05	0.422	KLF3	273	285	KSSHLKAHRRTHT
90	-3.97778	2.27e-05	0.422	KLF8	287	299	KSSHLKAHRRIHT
91	-3.97778	2.27e-05	0.422	KLF12	330	342	KSSHLKAHRRTHT
92	-3.97778	2.27e-05	0.422	KLF15	334	346	KSSHLKAHLRRHT
93	-4.04444	2.33e-05	0.422	RAX2	21	33	EAPKKKHRRNRTT
94	-4.04444	2.33e-05	0.422	RAX	130	142	EQPKKKHRRNRTT
95	-4.04444	2.33e-05	0.422	KAT6B	1125	1137	RPFVLKKKRGRKR
96	-4.05556	2.34e-05	0.422	ZNF677	459	471	YKCNKCDKAFIKR
97	-4.14444	2.42e-05	0.427	FOXQ1	275	287	SILRKPFRSRRLR
98	-4.3	2.57e-05	0.427	RPS6KA5	482	494	VKLHEVFHDQLHT
99	-4.3	2.57e-05	0.427	PDS5B	924	936	QKLHKGLSRLRLP
100	-4.31111	2.58e-05	0.427	ZRANB2	191	203	EDSNKKKSNRRSR
101	-4.36667	2.64e-05	0.427	UBTF	648	660	YISNKRKSMTKLR
102	-4.4	2.68e-05	0.427	REXO4	28	40	RKKNKKKKRFWKS
103	-4.44444	2.72e-05	0.427	CUL1	89	101	YKRLKEFLKNYLT
104	-4.46667	2.74e-05	0.427	TRIM24	318	330	VEINKKGKALLHQ
105	-4.52222	2.81e-05	0.427	MXD1	35	47	PYNNKDRDALKRR
106	-4.52222	2.81e-05	0.427	CREB3L4	327	339	YQPHGVTSRNILT
107	-4.53333	2.82e-05	0.427	WFS1	510	522	YLLYLFFRMAQLR
108	-4.6	2.89e-05	0.427	ZNF81	593	605	KKPHLKVHQRIHT
109	-4.64444	2.94e-05	0.427	ZNF496	416	428	RWRVNFIRHLRSR
110	-4.66667	2.97e-05	0.427	MAP3K10	453	465	RKRKGNFKRSRLL
111	-4.73333	3.05e-05	0.427	ZNF28	562	574	RKSHMERHRRIHT
112	-4.74444	3.06e-05	0.427	CHD3	168	180	EKKEKKTKRRKKG
113	-4.74444	3.06e-05	0.427	ZNF513	455	467	QSMNLKRHMLRHT
114	-4.75556	3.07e-05	0.427	SOX7	108	120	DYPNYKYRPRRKK
115	-4.75556	3.07e-05	0.427	SRY	123	135	KYPNYKYRPRRKA
116	-4.75556	3.07e-05	0.427	PINX1	160	172	DYPNYKYRPRRKK
117	-4.78889	3.11e-05	0.427	RFX7	157	169	VFPNMKARRLGTR
118	-4.78889	3.11e-05	0.427	TOX4	203	215	VEAGKKQKAPKKR
119	-4.78889	3.11e-05	0.427	RPS6KA5	670	682	VDPNKRLKMSGLR
120	-4.85556	3.19e-05	0.427	KAT7	259	271	RYKEKVAELRKKR
121	-4.87778	3.22e-05	0.427	ZC3H11B	76	88	QKLNCVFHHNRGR
122	-4.88889	3.23e-05	0.427	ZNF776	415	427	YKSHLTEHQRVHT
123	-4.88889	3.23e-05	0.427	SMO	560	572	PKRIKKSKMIAKA
124	-4.95556	3.32e-05	0.427	FARSB	177	189	RPSDIKFKPLNKT
125	-4.96667	3.33e-05	0.427	ZNF582	294	306	RISHLKVHYRIHT
126	-4.96667	3.33e-05	0.427	ZNF25	297	309	RNSHLKTHQRSHT
127	-4.96667	3.33e-05	0.427	ZNF543	406	418	RRSHLKQHQRIHT
128	-4.98889	3.36e-05	0.427	SNAPC4	857	869	SASHKGSRRLASS
129	-5.01111	3.39e-05	0.427	SMARCA2	936	948	RRLHKVLRPFLLR
130	-5.01111	3.39e-05	0.427	SMARCA4	966	978	RRLHKVLRPFLLR
131	-5.04444	3.43e-05	0.427	ZNF398	522	534	RKEHLLNHRRLHT
132	-5.04444	3.43e-05	0.427	ZNF653	539	551	RKNHLEVHRRTHT
133	-5.04444	3.43e-05	0.427	ZNF777	761	773	RKHHLLEHRRIHT
134	-5.1	3.5e-05	0.427	TCF21	93	105	RVLSKAFSRLKTT
135	-5.1	3.5e-05	0.427	BEND4	404	416	VNSSKKDGRRLLR
136	-5.1	3.5e-05	0.427	DNAJC21	492	504	PSRNKLFDHLKAT
137	-5.12222	3.53e-05	0.427	SOX3	202	214	EYPDYKYRPRRKT
138	-5.16667	3.59e-05	0.427	IL10	112	124	LGENLKTLRLRLR
139	-5.16667	3.59e-05	0.427	ZZZ3	792	804	YKELLQFKKLKKQ
140	-5.17778	3.6e-05	0.427	NDP	97	109	RPQTSKLKALRLR
141	-5.17778	3.6e-05	0.427	ZSCAN10	533	545	RSEHLVAHRRVHT
142	-5.21111	3.65e-05	0.427	ANKZF1	439	451	RKRNKKEKSRDQE
143	-5.21111	3.65e-05	0.427	ZNF534	574	586	RNSHLARHRNIHT
144	-5.24444	3.7e-05	0.427	OBI1	78	90	MLSHTVRKHLRKT
145	-5.26667	3.73e-05	0.427	ZNF729	746	758	GKSFKHFSALRKH
146	-5.27778	3.74e-05	0.427	NCOR2	278	290	KKLILYFKRRNHA
147	-5.27778	3.74e-05	0.427	NCOR1	287	299	KKLILFFKRRNHA
148	-5.27778	3.74e-05	0.427	ZNF33A	451	463	VTSHLKVHQRTHT
149	-5.31111	3.79e-05	0.427	NCOA1	751	763	YLLDKDEKDLRST
150	-5.34444	3.83e-05	0.427	NEUROG2	106	118	VQRIKKTRRLKAN
151	-5.35556	3.85e-05	0.427	ZNF468	394	406	RKSHLERHRRIHS
152	-5.36667	3.86e-05	0.427	KLF9	214	226	RSDHLTKHARRHT
153	-5.36667	3.86e-05	0.427	ZFP28	816	828	KKSRKVFRQTAHL
154	-5.37778	3.88e-05	0.427	ZNF429	464	476	RSSHLTSHRRIHT
155	-5.37778	3.88e-05	0.427	ZNF629	469	481	RSSHLIQHRRTHT
156	-5.37778	3.88e-05	0.427	ZNF816	520	532	RRSHLERHRRIHT
157	-5.46667	4.01e-05	0.427	C3orf33	232	244	CSLILKFRELISR
158	-5.51111	4.07e-05	0.427	ZNF800	567	579	FVLNKVAKRGPSR
159	-5.55556	4.14e-05	0.427	SCMH1	275	287	RKPGKKRGRTPKT
160	-5.55556	4.14e-05	0.427	ZNF28	478	490	CKSHLERHRRIHT
161	-5.55556	4.14e-05	0.427	ZNF615	551	563	EKSHLNVHRRTHT
162	-5.55556	4.14e-05	0.427	ZNF888	617	629	IKSHLEIHRRVHT
163	-5.55556	4.14e-05	0.427	ZNF484	731	743	QKSHLNRHRRIHT
164	-5.56667	4.15e-05	0.427	SMARCA2	553	565	AKEKKKRRRRKKK
165	-5.58889	4.19e-05	0.427	ASH1L	1342	1354	RKPDLKKKRGRPP
166	-5.68889	4.33e-05	0.427	ZNF787	105	117	QSSHLVQHRRIHT
167	-5.68889	4.33e-05	0.427	ZNF205	319	331	WHSHLVTHRRTHT
168	-5.68889	4.33e-05	0.427	ZNF837	374	386	LFSHLVEHRRVHT
169	-5.68889	4.33e-05	0.427	ZNF836	481	493	QTSHLVGHRRIHT
170	-5.71111	4.37e-05	0.427	NRBF2	193	205	RKENKQLKAEKAR
171	-5.72222	4.39e-05	0.427	ARID4A	1214	1226	RKRLKKKDREVSH
172	-5.76667	4.45e-05	0.427	MACF1	1081	1093	YISELKNIRLRLE
173	-5.77778	4.47e-05	0.427	TADA2B	209	221	YVRKLKERQRRKN
174	-5.77778	4.47e-05	0.427	EGLN1	328	340	YYLNKDWDAKVSG
175	-5.77778	4.47e-05	0.427	DOT1L	397	409	KKLNKKGRKMAGR
176	-5.81111	4.52e-05	0.427	EGR4	560	572	SKVHLKQKARAEE
177	-5.87778	4.62e-05	0.427	ZNF646	1087	1099	CYPNLAAYRNHLR
178	-5.9	4.66e-05	0.427	RNF213	91	103	KKRKKKKKGNKSA
179	-5.93333	4.71e-05	0.427	CSDE1	596	608	IYSGKVIRPLRSV
180	-5.94444	4.73e-05	0.427	KDM2B	16	28	RKRHAAEKQKKKT
181	-5.95556	4.75e-05	0.427	AEBP2	379	391	KRRKLKNKRRRSL
182	-5.96667	4.76e-05	0.427	PRIMPOL	293	305	YKSSKIGKRVALE
183	-5.96667	4.76e-05	0.427	HOOK2	641	653	RIRHLEMDFEKSR
184	-5.98889	4.8e-05	0.427	CUX2	867	879	YYPAYVPRTLKPT
185	-6	4.81e-05	0.427	ZNF774	246	258	RKPHLIMHQRTHT
186	-6.02222	4.85e-05	0.427	PER1	1152	1164	MTSVLKQDRERLR
187	-6.03333	4.87e-05	0.427	NFAT5	202	214	RKRNPKQRPGVKR
188	-6.04444	4.89e-05	0.427	ZNF770	238	250	HTRNKAFRALLLK
189	-6.06667	4.92e-05	0.427	ZNF106	1370	1382	RGSKKKKKLRKKK
190	-6.08889	4.96e-05	0.427	PDCD7	236	248	RRRLERVRRRRLR
191	-6.08889	4.96e-05	0.427	GATA4	299	311	MKLHGVPRPLAMR
192	-6.16667	5.09e-05	0.427	ZNF333	405	417	YSSNLRRHMRTHT
193	-6.18889	5.12e-05	0.427	PAX7	209	221	PDLPLKRKQRRSR
194	-6.18889	5.12e-05	0.427	PAX3	211	223	PDLPLKRKQRRSR
195	-6.2	5.14e-05	0.427	ZRSR2	373	385	YYSRLRGRRNPSP
196	-6.21111	5.16e-05	0.427	TONSL	1241	1253	RYLAKEGCALAHL
197	-6.25556	5.23e-05	0.427	ZFP64	186	198	RKDKLKTHMRCHT
198	-6.25556	5.23e-05	0.427	ZBTB7B	385	397	RNDKLKIHMRKHT
199	-6.25556	5.23e-05	0.427	ZBTB7C	403	415	RQDKLKIHMRKHT
200	-6.25556	5.23e-05	0.427	ZBTB7A	421	433	RQDKLKVHMRKHT
201	-6.25556	5.23e-05	0.427	PRDM13	584	596	RKYGLKIHMRTHT
202	-6.26667	5.25e-05	0.427	KDM2B	455	467	EALGKKPKAPALR
203	-6.26667	5.25e-05	0.427	HIVEP3	899	911	EKLPPKKKRLRLA
204	-6.26667	5.25e-05	0.427	HIVEP2	933	945	EKLPPKKKRLRLA
205	-6.26667	5.25e-05	0.427	HIVEP1	1275	1287	EKLPPKKKRLRLA
206	-6.28889	5.29e-05	0.427	TADA2A	211	223	YHSRLKERQRRKK
207	-6.28889	5.29e-05	0.427	LARP4	662	674	EKPHEKPEARASK
208	-6.28889	5.29e-05	0.427	SON	1990	2002	RRSRTPSRRRRSR
209	-6.3	5.31e-05	0.427	INF2	1213	1225	RASKGTGKRRKKR
210	-6.31111	5.32e-05	0.427	IKBKB	417	429	PKRNLAFFQLRKV
211	-6.32222	5.34e-05	0.427	ZNF707	101	113	AWAHKKTHVRRER
212	-6.33333	5.36e-05	0.427	ELF4	175	187	KKRIRKTKGNRST
213	-6.38889	5.45e-05	0.427	PGBD1	340	352	RKGRKKDKARVSE
214	-6.42222	5.51e-05	0.427	TP53	128	140	PALNKMFCQLAKT
215	-6.42222	5.51e-05	0.427	ZNF296	242	254	SFSNLKVHMRSHT
216	-6.44444	5.55e-05	0.427	MLX	123	135	KESYKDRRRRAHT
217	-6.46667	5.59e-05	0.427	TOP2A	421	433	VQLNKKCSAVKHN
218	-6.51111	5.66e-05	0.427	RNF213	912	924	RWLREVFTKNMLT
219	-6.53333	5.7e-05	0.427	ZNF808	774	786	HWSSLVYHRRLHT
220	-6.54444	5.72e-05	0.427	ZSCAN2	233	245	RKSHLITHERTHT
221	-6.54444	5.72e-05	0.427	ZNF17	285	297	RKSHLLQHQRIHT
222	-6.54444	5.72e-05	0.427	ZNF84	302	314	RKSHLISHWRTHT
223	-6.54444	5.72e-05	0.427	ZNF468	310	322	RKSHLERHKRIHT
224	-6.54444	5.72e-05	0.427	ZNF28	394	406	RKSHLERHKRIHT
225	-6.54444	5.72e-05	0.427	ZNF605	631	643	RKSHLMRHQRIHT
226	-6.54444	5.72e-05	0.427	ZNF84	666	678	RKSHLIPHQRTHT
227	-6.57778	5.78e-05	0.427	ZNF813	310	322	FKSNLKRHRRIHA
228	-6.58889	5.8e-05	0.427	ZSCAN10	387	399	RSSILKLHMRTHT
229	-6.58889	5.8e-05	0.427	ZNF333	545	557	RLSTLKSHMRTHT
230	-6.6	5.82e-05	0.427	SETBP1	1013	1025	LKSKKKRGRPAKT
231	-6.62222	5.86e-05	0.427	SLC26A3	569	581	RKRNKALRKIRKL
232	-6.65556	5.91e-05	0.427	TIGD1	494	506	YYINLVDKAAAGF
233	-6.67778	5.95e-05	0.427	ZNF565	206	218	RASHLVQHQRIHT
234	-6.67778	5.95e-05	0.427	ZNF610	243	255	RNSHLVEHWRIHT
235	-6.67778	5.95e-05	0.427	ZNF436	345	357	RISHLVQHQRTHT
236	-6.67778	5.95e-05	0.427	ZNF304	346	358	RSSHLVQHQRIHT
237	-6.67778	5.95e-05	0.427	ZNF134	383	395	RTSHLVRHQRVHT
238	-6.67778	5.95e-05	0.427	ZNF180	392	404	RSSHLVSHQRTHT
239	-6.67778	5.95e-05	0.427	ZNF697	448	460	RNSHLVNHLRVHT
240	-6.67778	5.95e-05	0.427	ZNF180	560	572	RSSHLVMHQRIHT
241	-6.68889	5.97e-05	0.427	ZNF578	298	310	YKSSLTCHRRCHT
242	-6.68889	5.97e-05	0.427	ZNF578	354	366	YKSSLRCHRRLHT
243	-6.71111	6.01e-05	0.427	ZNF879	172	184	RKPRIVSRGRRPR
244	-6.74444	6.07e-05	0.427	SUZ12	129	141	RKTFKVDDMLSKV
245	-6.75556	6.09e-05	0.427	PRDM9	50	62	RYRNVKRNYNALI
246	-6.75556	6.09e-05	0.427	PRDM7	50	62	RYRNVKMNYNALI
247	-6.8	6.17e-05	0.427	ZNF808	662	674	YKSSLVWHRRLHG
248	-6.81111	6.19e-05	0.427	PEG3	384	396	RKRVLERKRRYHF
249	-6.82222	6.21e-05	0.427	SP140L	277	289	RAPQKRVRSRASR
250	-6.85556	6.26e-05	0.427	KLF17	296	308	KRSHLVSHQRKHT
251	-6.85556	6.26e-05	0.427	ZFP37	347	359	QKSHLVVHQRTHT
252	-6.85556	6.26e-05	0.427	ZNF749	449	461	RKSHLVQHQKIHT
253	-6.85556	6.26e-05	0.427	ZNF749	522	534	RKSHLVQHEKIHT
254	-6.85556	6.26e-05	0.427	ZNF569	673	685	QKSHLVRHQRIHT
255	-6.88889	6.32e-05	0.427	ZNF219	410	422	LSSALPARARRHR
256	-6.9	6.34e-05	0.427	ZFHX4	2123	2135	FLRHSQFKRPRTR
257	-6.91111	6.36e-05	0.427	MACF1	2258	2270	VHPLDKKEMLKKT
258	-6.93333	6.4e-05	0.427	SLC26A3	566	578	RILRKRNKALRKI
259	-6.94444	6.42e-05	0.427	CEBPB	286	298	RKSRDKAKMRNLE
260	-6.95556	6.44e-05	0.427	ZC3H3	441	453	VKSRTKIIRRRSS
261	-6.96667	6.46e-05	0.427	RNF213	3355	3367	EYSFLKEVRNCLT
262	-6.98889	6.5e-05	0.427	ZNF121	183	195	VSSHLVEHVRIHT
263	-7	6.52e-05	0.427	TBP	176	188	CKLDLKTIALRAR
264	-7.01111	6.54e-05	0.427	ZNF771	130	142	AASNLRQHRRRHT
265	-7.01111	6.54e-05	0.427	ZNF770	245	257	RALLLKKRRTESR
266	-7.05556	6.62e-05	0.43	NLRP3	160	172	VSLNKRYTRLRLI
267	-7.06667	6.64e-05	0.43	H1-5	171	183	AKSPKKAKAAAKP
268	-7.11111	6.72e-05	0.431	ZFPM2	519	531	KMSELVHRRLRHG
269	-7.12222	6.74e-05	0.431	ZNF689	188	200	YPSLLVSHRRAHS
270	-7.12222	6.74e-05	0.431	CEBPE	219	231	RKSRDKAKRRILE
271	-7.12222	6.74e-05	0.431	DSP	1962	1974	DTSKLVFDGLRKK
272	-7.16667	6.82e-05	0.431	CBX2	152	164	AKPELKDPIRKKR
273	-7.17778	6.84e-05	0.431	ZNF514	372	384	YKCNECGRAFAHT
274	-7.17778	6.84e-05	0.431	ZNF761	449	461	RTSSLTCHRRRHT
275	-7.17778	6.84e-05	0.431	ZNF304	626	638	RSSHLVRHQKAHT
276	-7.21111	6.9e-05	0.433	SCRT1	306	318	CKRCKKSFALKSY
277	-7.23333	6.94e-05	0.434	ACOD1	416	428	EDLEEKFRANASK
278	-7.27778	7.03e-05	0.438	SUPT6H	112	124	VKRGQKYRRVKKM
279	-7.4	7.24e-05	0.449	ZNF420	38	50	NYSNLVSLDLPSR
280	-7.41111	7.26e-05	0.449	NDN	293	305	RYREALEEARALR
281	-7.46667	7.37e-05	0.451	THAP12	701	713	RKRLKAYLRNTLT
282	-7.47778	7.39e-05	0.451	GTF2I	1018	1030	ERLSKVEKARQLR
283	-7.48889	7.41e-05	0.451	ZFP64	341	353	RKDNLTMHMRCHT
284	-7.48889	7.41e-05	0.451	ZNF721	708	720	RSRNLTTHRRVHT
285	-7.51111	7.45e-05	0.451	DBP	217	229	IPGHETFDPRRHR
286	-7.51111	7.45e-05	0.451	ZNF551	346	358	YKSNLIEHQRVHT
287	-7.54444	7.51e-05	0.453	ZNF416	569	581	RKSHTVERPRDSS
288	-7.56667	7.55e-05	0.453	ZNF30	46	58	NYRNLVSMAGHSR
289	-7.58889	7.59e-05	0.453	TRIM40	114	126	YKERLNRRSRKLR
290	-7.62222	7.65e-05	0.453	DDN	127	139	RKRRKAGGARRSP
291	-7.63333	7.68e-05	0.453	REPIN1	247	259	HKPNLIAHRRVHT
292	-7.63333	7.68e-05	0.453	ZNF775	485	497	QKPNLTRHRRNHT
293	-7.64444	7.7e-05	0.453	ZNF330	16	28	REREKQLRASRST
294	-7.66667	7.74e-05	0.453	ZNF761	253	265	QKRNLACHRRCHT
295	-7.66667	7.74e-05	0.453	CHD3	1119	1131	GKLMLLQKMLRKL
296	-7.68889	7.77e-05	0.453	CARD11	223	235	RDLQLEIDQLKHR
297	-7.68889	7.77e-05	0.453	ERCC4	483	495	RTLKKKKRKLTLT
298	-7.7	7.79e-05	0.453	NKX6-2	204	216	RKRHAVEMASAKK
299	-7.75556	7.89e-05	0.453	L3MBTL3	201	213	RILRGSQRARRKR
300	-7.75556	7.89e-05	0.453	BMP4	280	292	RGHALTRRRRAKR
301	-7.76667	7.92e-05	0.453	TCFL5	465	477	VFCGKTGRRLKLT
302	-7.77778	7.94e-05	0.453	PHF19	29	41	VKNNFKDLMSKLT
303	-7.83333	8.04e-05	0.453	ZNF525	254	266	RKRYLARHRRCHT
304	-7.84444	8.06e-05	0.453	KDM5C	1451	1463	RGRALERRRRRKV
305	-7.85556	8.08e-05	0.453	ZNF25	353	365	YKSDLTKHQRKHT
306	-7.85556	8.08e-05	0.453	PREX1	423	435	KKVNLIKDRRRKL
307	-7.87778	8.11e-05	0.453	POLQ	951	963	HSPNIVQDLNKSR
308	-7.9	8.15e-05	0.453	HLX	282	294	VFSNLQRKGLEKR
309	-7.9	8.15e-05	0.453	CAMTA1	1651	1663	RHSPLVDHRLYKR
310	-7.91111	8.17e-05	0.453	ZBTB22	516	528	PVCNKKFKMKHHL
311	-7.95556	8.26e-05	0.453	CFLAR	85	97	RNPHLVSDYRVLM
312	-7.97778	8.3e-05	0.453	DDX5	518	530	YSSLLKRDFGAKT
313	-7.98889	8.32e-05	0.453	ZIM3	318	330	YKSDLVKHQRIHT
314	-7.98889	8.32e-05	0.453	ZSCAN25	469	481	RNANLAVHRRAHT
315	-8.04444	8.41e-05	0.453	H1-1	175	187	VKPKKVAKSPAKA
316	-8.05556	8.43e-05	0.453	RAD21	562	574	QMLHGLQRALAKT
317	-8.06667	8.45e-05	0.453	MYNN	398	410	TSSNLKIHARKHS
318	-8.08889	8.5e-05	0.453	ZNF335	686	698	STRHKKNLRLHVR
319	-8.11111	8.54e-05	0.453	TOPORS	586	598	PYNHRHRKRGRSR
320	-8.11111	8.54e-05	0.453	ZNF600	634	646	HKPSLVHHRRLHT
321	-8.15556	8.62e-05	0.453	CSDE1	156	168	DKINFVIDNNKHT
322	-8.17778	8.66e-05	0.453	ZNF154	228	240	NKSNLIKHRRVHT
323	-8.17778	8.66e-05	0.453	ZNF701	421	433	HKSNLACHRRLHT
324	-8.17778	8.66e-05	0.453	ZNF845	450	462	FKSNLERHRRIHT
325	-8.17778	8.66e-05	0.453	ZNF761	477	489	FKSNLERHRRIHT
326	-8.17778	8.66e-05	0.453	ZNF311	538	550	GKSNLTNHRRIHT
327	-8.17778	8.66e-05	0.453	ZNF845	646	658	FKSNLQRHRRIHT
328	-8.17778	8.66e-05	0.453	ZNF761	729	741	QKSNLTCHRRLHT
329	-8.25556	8.79e-05	0.453	DEPDC1	469	481	RSLPLKEKRKKLK
330	-8.3	8.88e-05	0.453	FARSB	6	18	VKRDLLFQALGRT
331	-8.3	8.88e-05	0.453	ZNF846	377	389	RSSGLVLHMRTHT
332	-8.31111	8.9e-05	0.453	ZNF660	89	101	HSSNLVVHRRIHT
333	-8.31111	8.9e-05	0.453	BCL11A	388	400	FQSNLVVHRRSHT
334	-8.31111	8.9e-05	0.453	ZNF692	400	412	TSSNLVIHRRIHT
335	-8.31111	8.9e-05	0.453	LARP1B	631	643	VKSPRKRKTRHST
336	-8.33333	8.94e-05	0.453	TUT4	1311	1323	RKSSLLFRLKKKD
337	-8.34444	8.96e-05	0.453	ZNF888	365	377	RKSYLERHRRIHT
338	-8.34444	8.96e-05	0.453	ZNF845	394	406	RKSSLTRHRRLHT
339	-8.34444	8.96e-05	0.453	ZNF497	453	465	RKSELLSHRRTHT
340	-8.34444	8.96e-05	0.453	ZNF551	514	526	RKSDLIQHRRIHT
341	-8.34444	8.96e-05	0.453	ZNF845	674	686	RKSYLTCHRRLHT
342	-8.34444	8.96e-05	0.453	ZNF845	758	770	RKSSLEKHRRIHT
343	-8.35556	8.97e-05	0.453	ZNF407	886	898	YYTVTKGDMERHC
344	-8.4	9.05e-05	0.454	ARID5B	244	256	FAPNLKGRPRKKK
345	-8.41111	9.07e-05	0.454	HDAC4	271	283	RKDGPVVTALKKR
346	-8.41111	9.07e-05	0.454	MLLT6	465	477	EKKHKASKRSRHG
347	-8.44444	9.14e-05	0.455	PRIM2	221	233	EFRAKLSKALALT
348	-8.44444	9.14e-05	0.455	ZNF292	1134	1146	RKSKKGQKANNLN
349	-8.47778	9.2e-05	0.455	ZNF251	444	456	RSSTLVQHRRVHT
350	-8.47778	9.2e-05	0.455	ZNF48	554	566	RSSDLVKHRRTHT
351	-8.5	9.24e-05	0.456	TRIM34	142	154	EKLQAVLKRLKKE
352	-8.52222	9.28e-05	0.456	DUXA	5	17	TYSHKMVKTNHRR
353	-8.53333	9.3e-05	0.456	BRF1	501	513	YKEHKPKKSCKRR
354	-8.55556	9.34e-05	0.457	ZNF106	1402	1414	VKPVRKVKAGKLI
355	-8.58889	9.4e-05	0.458	NLRC4	910	922	VKLGLKNWRLTDT
356	-8.62222	9.47e-05	0.46	ERCC4	481	493	KERTLKKKKRKLT
357	-8.65556	9.53e-05	0.462	ZNF26	409	421	SKSYLVIHRRTHT
358	-8.72222	9.65e-05	0.465	FOXM1	7	19	RPLILKRRRLPLP
359	-8.73333	9.67e-05	0.465	KAT6A	394	406	RDSNVSLKFNKKT
360	-8.74444	9.69e-05	0.465	ERC1	429	441	YRSHSKFMKNKIG
361	-8.74444	9.69e-05	0.465	DISP3	972	984	VPSEKVPKARLSA
362	-8.75556	9.71e-05	0.465	NSD1	491	503	EKPCAKSRARKSS
363	-8.78889	9.78e-05	0.466	SON	1734	1746	VRPLLPKDMERLT
364	-8.88889	9.97e-05	0.474	HMGXB3	496	508	RAPELKGRARGKP

## Sheet: AAxxL
FIMO.rank	FIMO.score	FIMO.p-value	FIMO.q-value	name	start	stop	matched_sequence
1	24.1304	1.75e-09	0.00308	SLC2A4RG	103	115	DEVMAAAALTSLS
2	17.0652	5.43e-08	0.0355	CIC	595	607	DECEAAVMLVSLG
3	15.5326	7.73e-08	0.0355	ZNF395	166	178	DEMMAAMVLTSLS
4	15.3587	8.08e-08	0.0355	ELF1	97	109	ETIEAAEALLNMD
5	14.2609	1.14e-07	0.0402	HDAC7	957	969	EEVEAVTALASLS
6	12.0326	3.27e-07	0.0957	IRX4	374	386	TATAAAAAATSLS
7	11.1304	5.05e-07	0.127	DMRTC1	124	136	RKLEAAEALLTLR
8	9.76087	8.86e-07	0.194	SMARCC1	866	878	VATAAAAALASAA
9	9.42391	9.95e-07	0.194	GATA1	52	64	TATAAAAALAYYR
10	9.07609	1.11e-06	0.195	CXXC5	104	116	KATAAAAAASLLA
11	7.09783	1.78e-06	0.255	ZNF451	381	393	AASIAARAASYMA
12	6.52174	2e-06	0.255	DAB2IP	836	848	EELAAAAKLGSFS
13	6.45652	2.03e-06	0.255	KLF13	7	19	VDHFAAECLVSMS
14	6.45652	2.03e-06	0.255	FLYWCH1	241	253	EEEEAPRALSLLS
15	5.65217	2.42e-06	0.28	ZNF385C	281	293	PEPAAAAVGSSMS
16	5.45652	2.55e-06	0.28	KLF10	37	49	SDFEAVEALMSMS
17	4.94565	2.94e-06	0.304	SP4	10	22	EEAAAAAAMATEG
18	4.40217	3.52e-06	0.315	ZNF704	83	95	DKVTAAMVLTSLS
19	4.36957	3.57e-06	0.315	TERF1	71	83	EAVAAGWMLDFLC
20	4.3587	3.58e-06	0.315	ELF2	94	106	KTIEAAEALLHME
21	4.09783	3.94e-06	0.33	MKX	306	318	KEINAAMALTNLA
22	3.82609	4.38e-06	0.35	PRDM6	97	109	AAAAAAAALAGLS
23	3.66304	4.68e-06	0.355	KLF11	43	55	TDMEAVEALVCMS
24	3.52174	4.96e-06	0.355	SP8	74	86	AAAAAAAALVSDS
25	3.20652	5.66e-06	0.355	KLF2	223	235	DDAAAAAAALGLA
26	3.18478	5.71e-06	0.355	TET1	889	901	EQVVAIEALTQLS
27	3.18478	5.71e-06	0.355	ARID4A	1223	1235	EVSHAGASMSSAS
28	3.17391	5.74e-06	0.355	PCSK6	86	98	DRVAAAHGYLNLG
29	3.11957	5.87e-06	0.355	RAPGEF3	157	169	EELAEAVALLSQR
30	3	6.18e-06	0.355	PARP10	674	686	EEAAALRQALTLS
31	2.96739	6.26e-06	0.355	CRTC3	28	40	EETRAFEQLMTDL
32	2.78261	6.77e-06	0.372	RAI1	863	875	EDLEAEEEYSSLC
33	2.52174	7.56e-06	0.39	POU6F2	304	316	QAAAAAAAMSSIA
34	2.45652	7.77e-06	0.39	ARID1B	1632	1644	VTPEAWRVMMSLK
35	2.45652	7.77e-06	0.39	ARID1A	1665	1677	GTPEAWRVMMSLK
36	2.17391	8.74e-06	0.407	KANSL2	381	393	DDLEAGPMDLYLS
37	2.11957	8.94e-06	0.407	FER	664	676	FSLDAAAGMLYLE
38	2.06522	9.14e-06	0.407	SOX1	197	209	AAAAAAAAMMQEA
39	2.03261	9.26e-06	0.407	ZNF550	3	15	ETKDAAQMLVTFK
40	2.03261	9.26e-06	0.407	LZTR1	583	595	CESAARLQLSQLK
41	1.73913	1.04e-05	0.435	GRHL1	55	67	EDSAAALGLLYDY
42	1.73913	1.04e-05	0.435	GRHL2	58	70	EDSAAALGLLYDY
43	1.52174	1.13e-05	0.441	CREB3L1	145	157	SAMAAAAAMATTP
44	1.5	1.14e-05	0.441	VAV1	295	307	DRVAAAREDVQMK
45	1.47826	1.15e-05	0.441	CHD9	2624	2636	KATAAAAAASATS
46	1.46739	1.16e-05	0.441	ZBTB5	75	87	EAFAALIDMMYTS
47	1.32609	1.22e-05	0.455	ARID3B	478	490	EASAAALNLTTSS
48	1.25	1.25e-05	0.458	MYBL1	341	353	LAVEANAVLSSLQ
49	1.13043	1.31e-05	0.468	TET3	355	367	QTAIAIEALTQLS
50	1.07609	1.33e-05	0.468	NODAL	86	98	EDLAWAELRLQLS
51	0.76087	1.48e-05	0.477	TBX3	368	380	EACDAAKISTTTS
52	0.75	1.49e-05	0.477	PGBD1	54	66	EAHGPQEALAQLR
53	0.73913	1.5e-05	0.477	ZFHX3	775	787	AAVAAAAAAANIS
54	0.673913	1.53e-05	0.477	PAX6	195	207	EDSDEAQMRLQLK
55	0.630435	1.55e-05	0.477	ZFP91	35	47	EAVAAAPAGTTSS
56	0.543478	1.59e-05	0.477	ARID1B	941	953	KAQEAAAAVMQAA
57	0.51087	1.61e-05	0.477	FBXO41	312	324	KETAAREASAKLR
58	0.478261	1.63e-05	0.477	ELK3	203	215	STSEAAAASAFLA
59	0.423913	1.65e-05	0.477	HCK	380	392	RDLRAANILVSAS
60	0.402174	1.67e-05	0.477	NFKBIB	138	150	GAHACARALLQPR
61	0.26087	1.74e-05	0.477	SIGIRR	115	127	PTSHVAAVLASLL
62	0.23913	1.75e-05	0.477	ZNF827	292	304	KEVAARAAGSLLA
63	0.228261	1.75e-05	0.477	DZIP1	32	44	AVAAAAAGAASMA
64	0.228261	1.75e-05	0.477	CEBPZ	82	94	GELEAFIQNLNLA
65	0.206522	1.77e-05	0.477	ARX	538	550	KAKEHAAQLTQLN
66	0.0869565	1.83e-05	0.487	MATR3	661	673	DEEEAAALLESGS
67	-0.304348	2.03e-05	0.523	KDM3A	1122	1134	DVSDAANVMVYVG
68	-0.608696	2.19e-05	0.523	TBX3	541	553	MASAAAAQGLSGA
69	-0.641304	2.21e-05	0.523	HES5	147	159	KATAAAAAAHQPA
70	-0.652174	2.22e-05	0.523	MZF1	54	66	EATGPQEALAQLR
71	-0.75	2.27e-05	0.523	FOXN2	35	47	EAVDAARPKATLV
72	-0.75	2.27e-05	0.523	ZBTB46	359	371	DALHQATAVANLR
73	-0.793478	2.29e-05	0.523	ZNF174	56	68	EVSGPQEALSQLR
74	-0.804348	2.3e-05	0.523	BACH1	212	224	LEKDAALALPSLC
75	-0.978261	2.39e-05	0.523	ZKSCAN5	60	72	EASGPREALSQLR
76	-0.98913	2.39e-05	0.523	THAP11	149	161	LVSASAAVLLTLQ
77	-1.11957	2.46e-05	0.523	HCFC1	1613	1625	AVTAAAEAAAQAA
78	-1.1413	2.47e-05	0.523	SLC4A10	782	794	WTVIAAIIPALLC
79	-1.19565	2.5e-05	0.523	NLRC3	609	621	QVSDACAQEANLS
80	-1.20652	2.51e-05	0.523	ANHX	13	25	DTCAPPAELVTLA
81	-1.20652	2.51e-05	0.523	TONSL	45	57	EALEQHWQELQLR
82	-1.27174	2.54e-05	0.523	MAP3K13	909	921	KECAVRRVKTQMS
83	-1.28261	2.55e-05	0.523	BRD8	432	444	EVLDVAAVEAALS
84	-1.43478	2.62e-05	0.523	ZNF865	505	517	KAAAAAAAVVYGA
85	-1.59783	2.71e-05	0.523	ARID4B	1283	1295	SSSITAAVMLTLA
86	-1.6087	2.71e-05	0.523	TRIM24	7	19	KAVAAAAAASAAA
87	-1.6087	2.71e-05	0.523	HEY2	262	274	ATVHAAAAAATAA
88	-1.63043	2.72e-05	0.523	BOD1L1	2323	2335	DLSDAAIISTSTA
89	-1.6413	2.73e-05	0.523	MET	28	40	EALAKSEMNVNMK
90	-1.75	2.79e-05	0.523	HOXB5	141	153	EPEEAASQLSSPS
91	-1.78261	2.8e-05	0.523	RNF31	361	373	FENEAAAVLCSIC
92	-1.82609	2.82e-05	0.523	TIA1	55	67	EHRHAAAALAAMN
93	-1.82609	2.82e-05	0.523	TFAP2C	309	321	EAVHLARDFAYVC
94	-2.18478	3.01e-05	0.523	ATF7	85	97	DEKKAAAGPLDMS
95	-2.18478	3.01e-05	0.523	ATF7-NPFF	85	97	DEKKAAAGPLDMS
96	-2.20652	3.02e-05	0.523	GON4L	1527	1539	EEEEEAEGMESLQ
97	-2.21739	3.03e-05	0.523	LIG1	644	656	KEVDASEIQVQVC
98	-2.26087	3.05e-05	0.523	KDM5D	1287	1299	DVTALLRQLAELR
99	-2.29348	3.07e-05	0.523	NTRK1	630	642	VASQVAAGMVYLA
100	-2.3913	3.12e-05	0.523	CERS4	351	363	EEAAAAQEPLQLK
101	-2.41304	3.13e-05	0.523	PURA	304	316	EETAAATLLLQGE
102	-2.44565	3.15e-05	0.523	WIZ	238	250	EDLEDLEGLAQPS
103	-2.51087	3.19e-05	0.523	HOXA11	174	186	ATSAAAAAAATGA
104	-2.54348	3.21e-05	0.523	BTK	441	453	EFIEEAKVMMNLS
105	-2.68478	3.29e-05	0.523	CAPN15	950	962	TTLADAIILLTES
106	-2.70652	3.3e-05	0.523	MYT1	652	664	AAHMAATAILNLS
107	-2.70652	3.3e-05	0.523	MYT1L	728	740	AAHMAATAILNLS
108	-2.72826	3.31e-05	0.523	IRF5	146	158	EEEELQRMLPSLS
109	-2.75	3.32e-05	0.523	ZC3H7A	647	659	DECFYAHSLVELK
110	-2.76087	3.33e-05	0.523	SOX6	416	428	VKDEAAAQPLNLS
111	-2.83696	3.38e-05	0.523	ST18	570	582	THIAAAAAILNLS
112	-2.94565	3.44e-05	0.523	HOXD8	42	54	GRHAAAAAALQLY
113	-3.11957	3.55e-05	0.523	HDAC4	1051	1063	EEAETVTAMASLS
114	-3.1413	3.57e-05	0.523	PMS1	352	364	DVSAADIVLSKTA
115	-3.27174	3.66e-05	0.523	RBBP7	294	306	DKTVALWDLRNLK
116	-3.27174	3.66e-05	0.523	SGSM2	450	462	EEEDKLHAMLSMI
117	-3.28261	3.66e-05	0.523	BRF1	368	380	EELEAAASHLNKD
118	-3.29348	3.67e-05	0.523	BSX	193	205	EAATAAEARLSLP
119	-3.29348	3.67e-05	0.523	DMRTC2	290	302	LQQEAAEALVGLK
120	-3.32609	3.7e-05	0.523	ZFHX3	509	521	EEPGAAAGSSSKK
121	-3.34783	3.71e-05	0.523	KLF14	8	20	LDYFAAECLVSMS
122	-3.3587	3.72e-05	0.523	CASP8AP2	1732	1744	DTVGAFIDLTQDA
123	-3.40217	3.75e-05	0.523	FOXN2	236	248	SDIDAAAAMMLLN
124	-3.43478	3.78e-05	0.523	STK36	893	905	EEASAQEGELSLS
125	-3.52174	3.84e-05	0.523	EPM2AIP1	93	105	PEERAARAGLGLC
126	-3.54348	3.86e-05	0.523	POLL	33	45	EGEEAEEWLSSLR
127	-3.58696	3.89e-05	0.523	NR2E1	184	196	SVCESAARLLFMS
128	-3.61957	3.92e-05	0.523	NR1H4	443	455	FNHHHAEMLMSWR
129	-3.65217	3.95e-05	0.523	VHLL	34	46	EEMAARAAWPVLR
130	-3.66304	3.96e-05	0.523	OTP	188	200	AAAAAAAMGDSLC
131	-3.68478	3.98e-05	0.523	HEY2	162	174	TQREAAAMTSSMA
132	-3.68478	3.98e-05	0.523	ZKSCAN2	230	242	KDVHVARGFSYRK
133	-3.70652	4e-05	0.523	CC2D1A	68	80	LPMEAIEKMASLC
134	-3.75	4.03e-05	0.523	PPRC1	396	408	SETEAAVPKVTLC
135	-3.77174	4.05e-05	0.523	TBX2	595	607	AAAAAAAAAGSLS
136	-3.82609	4.1e-05	0.523	FOXN2	238	250	IDAAAAMMLLNTS
137	-3.84783	4.12e-05	0.523	PSPC1	30	42	EPAAAAAMALALA
138	-3.86957	4.14e-05	0.523	ZNF638	1606	1618	EEEDAAAHLAQAL
139	-3.90217	4.17e-05	0.523	ARID1B	2194	2206	MMCRAAKALLAMA
140	-3.94565	4.22e-05	0.523	MECOM	1192	1204	SKSQAYAMMLSLS
141	-3.97826	4.25e-05	0.523	MED21	79	91	EESTAALQAASLY
142	-3.98913	4.26e-05	0.523	MKRN3	155	167	EVAEAPPAASSLS
143	-3.98913	4.26e-05	0.523	HDAC9	1032	1044	EETETVSALASLT
144	-4.08696	4.36e-05	0.525	ARID1B	26	38	KEGGSAAALSSSS
145	-4.08696	4.36e-05	0.525	SOX3	356	368	AAAAAAAAAMSLG
146	-4.11957	4.39e-05	0.525	POLG	697	709	LEVEAEAKMENLR
147	-4.16304	4.44e-05	0.525	SOGA3	267	279	ERAAAAAAAAQMH
148	-4.18478	4.46e-05	0.525	CTNNB1	651	663	VATYAAAVLFRMS
149	-4.19565	4.48e-05	0.525	RIOK2	447	459	DECPHLIALSSLN
150	-4.19565	4.48e-05	0.525	BDP1	1981	1993	GSTEAAITLLTMG
151	-4.29348	4.59e-05	0.528	PDCD7	199	211	EADGAAWVLLYSQ
152	-4.29348	4.59e-05	0.528	PEG3	1359	1371	EEDEAAAAAAAAA
153	-4.30435	4.6e-05	0.528	CREBZF	147	159	DDDEAAAAEMQRF
154	-4.33696	4.64e-05	0.528	ERC1	908	920	SEKDANIALLELS
155	-4.34783	4.65e-05	0.528	SLC26A3	437	449	KSVLAALALGNLK
156	-4.41304	4.74e-05	0.533	KMT2D	4798	4810	GVMVAVAELLSMK
157	-4.43478	4.76e-05	0.533	ZBTB17	203	215	SGMAAAEAEAALS
158	-4.5	4.85e-05	0.536	ZFPM2	286	298	ENEDSAHQISSLC
159	-4.5	4.85e-05	0.536	BARHL2	330	342	AAAAAAAMYSSMY
160	-4.54348	4.91e-05	0.539	TOE1	87	99	AVCHAARTRSILS
161	-4.59783	4.98e-05	0.54	POU2F1	10	22	DESSAAAAAAADS
162	-4.6087	5e-05	0.54	CUL1	22	34	DDLRAGIQQVYTR
163	-4.61957	5.01e-05	0.54	ARHGEF5	1340	1352	EATKAHHALEQLI
164	-4.67391	5.09e-05	0.54	POU3F3	198	210	AAAAAAAHLPSMA
165	-4.70652	5.14e-05	0.54	SREBF2	660	672	KTSARDAALAYHR
166	-4.70652	5.14e-05	0.54	HOOK2	680	692	EERAPAHAQSFLA
167	-4.72826	5.17e-05	0.54	SIX5	27	39	EEEEEARQLLQTL
168	-4.76087	5.22e-05	0.54	PLXND1	62	74	FALDGAAGTVYLA
169	-4.79348	5.27e-05	0.54	ARNTL2	606	618	DDTAMAAFMNYLE
170	-4.79348	5.27e-05	0.54	CHAMP1	754	766	KNHVAAHGQSLLK
171	-4.80435	5.29e-05	0.54	SP4	7	19	EEEEEAAAAAAMA
172	-4.90217	5.45e-05	0.54	CTNNB1	416	428	VVTCAAGILSNLT
173	-4.90217	5.45e-05	0.54	HIVEP2	1877	1889	EDLHKAAEKHSMS
174	-4.91304	5.46e-05	0.54	GSX1	111	123	AAAAAAAALYQTS
175	-4.91304	5.46e-05	0.54	FOXD2	297	309	FAAAAAAAPCQLS
176	-4.92391	5.48e-05	0.54	TUT1	171	183	ELSEAERQLRSLV
177	-4.92391	5.48e-05	0.54	NOC3L	215	227	KMHIAALASAILS
178	-4.93478	5.5e-05	0.54	ZFP36	8	20	DLTAIYESLLSLS
179	-4.93478	5.5e-05	0.54	MXD3	21	33	REREAEHGYASLC
180	-4.98913	5.59e-05	0.546	ZNF414	30	42	PAVPAAAPSSSMS
181	-5.06522	5.73e-05	0.546	ZSCAN1	162	174	DAVAAAPALPEES
182	-5.06522	5.73e-05	0.546	NSD2	362	374	EAGIAAESLGEMA
183	-5.07609	5.75e-05	0.546	FOXD1	426	438	LVAAAAAAASSVS
184	-5.1087	5.81e-05	0.546	SP3	78	90	EEEAAAAAGAPAA
185	-5.1087	5.81e-05	0.546	BARHL2	328	340	TTAAAAAAAMYSS
186	-5.11957	5.83e-05	0.546	ZNF395	330	342	EESAAAAAAAAAG
187	-5.1413	5.87e-05	0.546	DDX58	18	30	KTLDPTYILSYMA
188	-5.18478	5.95e-05	0.546	ZNF592	1187	1199	EEAAAAEMAVEVA
189	-5.20652	5.99e-05	0.546	CREBZF	212	224	KAAAAAARLNRLK
190	-5.21739	6.01e-05	0.546	ZNF438	261	273	EQVDLAKTMTNLS
191	-5.21739	6.01e-05	0.546	SGSM2	271	283	EDMEAVPGYLSLH
192	-5.22826	6.03e-05	0.546	TOX4	427	439	AAAAAAAASMQLP
193	-5.26087	6.1e-05	0.546	OLIG2	230	242	AAAAAAAAVSSAS
194	-5.27174	6.12e-05	0.546	ARID1B	39	51	SSSAAAAAASSSS
195	-5.28261	6.14e-05	0.546	KMT2B	2505	2517	NPHGAARAEVYLR
196	-5.32609	6.23e-05	0.546	ZFP36L2	325	337	AAAAAAAALLYGT
197	-5.3587	6.3e-05	0.546	NOTCH2	1641	1653	KNTDAAAALLASH
198	-5.36957	6.32e-05	0.546	TAF4B	473	485	ETSGAAICLPSVK
199	-5.40217	6.39e-05	0.546	FOXO6	263	275	EDDEALEALAPSS
200	-5.40217	6.39e-05	0.546	TBX1	469	481	AAAAAAAANMYSS
201	-5.43478	6.46e-05	0.546	ALX4	10	22	CESPAAAMDAYYS
202	-5.45652	6.51e-05	0.546	ZNF532	268	280	SSCIAAIAALSAK
203	-5.46739	6.53e-05	0.546	ZNF131	590	602	EDHEDAEDLETKP
204	-5.51087	6.63e-05	0.546	DMRT3	125	137	AELAAAAALRWTA
205	-5.53261	6.68e-05	0.546	SP1	515	527	TVTVNAAQLSSMP
206	-5.54348	6.7e-05	0.546	PSMD10	141	153	TAMHRAAAKGNLK
207	-5.54348	6.7e-05	0.546	KLF17	197	209	PSTEAQAVLPSMA
208	-5.56522	6.75e-05	0.546	PRKD1	19	31	AAAAAAAALVPGS
209	-5.56522	6.75e-05	0.546	DMRTA2	31	43	SVAAAAAAAASLP
210	-5.56522	6.75e-05	0.546	TCF20	61	73	GAAAAAAAMASET
211	-5.56522	6.75e-05	0.546	SOX3	354	366	TAAAAAAAAAAMS
212	-5.56522	6.75e-05	0.546	TOX4	425	437	QAAAAAAAAASMQ
213	-5.57609	6.78e-05	0.546	ZNF385A	315	327	AAVMAAAAGSPLS
214	-5.57609	6.78e-05	0.546	TBX3	586	598	TYMAAAAAASSAA
215	-5.59783	6.83e-05	0.546	STAT6	188	200	GELEAAKALVLKR
216	-5.59783	6.83e-05	0.546	ARID1A	2230	2242	MMRRAARALLALA
217	-5.63043	6.91e-05	0.546	MTA1	663	675	EETRKIRKLLSSS
218	-5.65217	6.96e-05	0.546	TRERF1	858	870	DVMVALEMLLLRK
219	-5.67391	7.01e-05	0.546	ID4	51	63	KAAEAAADEPALC
220	-5.69565	7.07e-05	0.546	TRIM28	556	568	EETEAAIGAPPTA
221	-5.71739	7.12e-05	0.546	IQGAP1	1377	1389	AEMDARTILLNTK
222	-5.72826	7.15e-05	0.546	PRDM6	94	106	SSCAAAAAAAALA
223	-5.72826	7.15e-05	0.546	CUL5	315	327	EEHIISAGLADMV
224	-5.75	7.2e-05	0.546	FIZ1	186	198	LAEAAAAAAASLP
225	-5.80435	7.34e-05	0.546	UNKL	3	15	SVSKAAAAALSGS
226	-5.84783	7.45e-05	0.546	ST18	568	580	EDTHIAAAAAILN
227	-5.84783	7.45e-05	0.546	ZMYM1	648	660	DETINSAMKEQLS
228	-5.8587	7.48e-05	0.546	ARHGEF2	180	192	DEKDFAADSWSLA
229	-5.8587	7.48e-05	0.546	ERBIN	195	207	EFTEVPEVLEQLS
230	-5.8587	7.48e-05	0.546	ATR	609	621	KLTTFAANLLTLS
231	-5.88043	7.54e-05	0.546	CDX2	44	56	HVAAAAAAAANLD
232	-5.88043	7.54e-05	0.546	MIER3	358	370	DETEALGGTVNAS
233	-5.88043	7.54e-05	0.546	TBX1	467	479	AAAAAAAAAANMY
234	-5.8913	7.57e-05	0.546	FAM171B	25	37	LVPAAARAELSRS
235	-5.91304	7.63e-05	0.546	AFF4	990	1002	DATAADKRLTVLC
236	-5.92391	7.66e-05	0.546	OSR2	70	82	TEMAAAQGLVDAR
237	-5.93478	7.69e-05	0.546	ZBED6CL	2	14	VVREASAAQASLS
238	-5.93478	7.69e-05	0.546	DSP	715	727	DSQAIAEVLNQLK
239	-5.94565	7.72e-05	0.546	DMRTA1	59	71	AAAAAAAAATSGS
240	-5.94565	7.72e-05	0.546	ONECUT2	92	104	GTAAAAAAAASRS
241	-5.94565	7.72e-05	0.546	ZNF507	492	504	LHSLAAEALVTMP
242	-5.94565	7.72e-05	0.546	ZNF697	533	545	KTHLAQHQKLHLC
243	-5.97826	7.81e-05	0.546	ZIC4	87	99	DALAAAAALHGYG
244	-5.98913	7.84e-05	0.546	LCORL	6	18	ERMAAAAAAAAAA
245	-5.98913	7.84e-05	0.546	ZBTB47	87	99	HEVLSAASLLQMA
246	-6	7.87e-05	0.546	ZBTB42	182	194	EESDQALDLSLKS
247	-6.01087	7.9e-05	0.546	TUT7	1419	1431	KPMRAAADLGREK
248	-6.04348	7.99e-05	0.546	BLZF1	242	254	DAHGAIQDLLSER
249	-6.04348	7.99e-05	0.546	KMT2D	2704	2716	KETAAAAAGAVGP
250	-6.05435	8.02e-05	0.546	NCOR2	1491	1503	DVMADARALERAC
251	-6.08696	8.12e-05	0.546	IRX3	487	499	NHLDAALVLSALS
252	-6.09783	8.15e-05	0.546	ELF4	90	102	HTMSTAEVLLNME
253	-6.1087	8.18e-05	0.546	NSD2	573	585	KAMEAASSLKSQA
254	-6.11957	8.22e-05	0.546	ZIC3	42	54	DSTHAAAAAAAAA
255	-6.11957	8.22e-05	0.546	ARX	148	160	AAAAAAAAWDTLK
256	-6.13043	8.25e-05	0.546	ZBTB9	91	103	IEADAFEGLLQLI
257	-6.15217	8.31e-05	0.546	CASP8AP2	1902	1914	DSSAALATSTSLS
258	-6.16304	8.34e-05	0.546	ZC3H7B	103	115	EDSEKALGLDSES
259	-6.16304	8.34e-05	0.546	TSC22D4	205	217	GTSRAATPLPSLR
260	-6.17391	8.38e-05	0.546	CCNT1	293	305	DTTIAGLMSMSTS
261	-6.17391	8.38e-05	0.546	LGR4	448	460	KEALAAKDFVNLR
262	-6.18478	8.41e-05	0.546	MEF2C	312	324	EYSLSSADLSSLS
263	-6.18478	8.41e-05	0.546	ZNF865	756	768	EVGAAVAALAGVS
264	-6.18478	8.41e-05	0.546	ZBTB40	1165	1177	ETQAAASQMAQVI
265	-6.18478	8.41e-05	0.546	MACF1	5805	5817	DEIDAAIQRSQQY
266	-6.19565	8.45e-05	0.546	ZNF280A	94	106	TSMAKAIMPVSLS
267	-6.20652	8.48e-05	0.546	ZBTB4	9	21	DPSHAPAVLRQLN
268	-6.20652	8.48e-05	0.546	NLRC4	779	791	DAIKLAEGLKNLK
269	-6.21739	8.51e-05	0.546	HAND2	23	35	AAAAAAAAAASRC
270	-6.23913	8.58e-05	0.546	CDK5RAP3	49	61	PESEEIAQLLSGS
271	-6.23913	8.58e-05	0.546	SP8	107	119	AAAAAAAAAASSS
272	-6.23913	8.58e-05	0.546	HOXA13	124	136	AAAAAAAAAASSS
273	-6.23913	8.58e-05	0.546	FOXB2	252	264	AAAAAAAAAASTS
274	-6.23913	8.58e-05	0.546	HDX	305	317	DEYAREEELASMR
275	-6.23913	8.58e-05	0.546	FOXD1	381	393	AAQAAAAAQASPS
276	-6.23913	8.58e-05	0.546	CHD7	2727	2739	RAAAAAAAVASTS
277	-6.26087	8.64e-05	0.548	ARHGEF5	1343	1355	KAHHALEQLIRDC
278	-6.28261	8.71e-05	0.551	TBR1	98	110	DGSAADRYLLSQS
279	-6.30435	8.78e-05	0.551	ZSCAN9	14	26	QVPEAWEELLTMK
280	-6.30435	8.78e-05	0.551	ARHGEF5	148	160	EEVEFWPGLTSLT
281	-6.36957	8.99e-05	0.561	E2F3	22	34	AAVVAAAAAASMD
282	-6.38043	9.03e-05	0.561	ZIM2	432	444	KAHEAARVLPPGL
283	-6.38043	9.03e-05	0.561	NCOA1	819	831	PTLEKAAQLPGLC
284	-6.43478	9.21e-05	0.565	FOXR1	133	145	EEAEDQEDSSSMA
285	-6.43478	9.21e-05	0.565	SMARCC2	858	870	LSTAAAAALAAAA
286	-6.47826	9.35e-05	0.565	BTRC	189	201	LDHIAENILSYLD
287	-6.48913	9.39e-05	0.565	TFAP2E	13	25	DGLGAAAGGARLS
288	-6.48913	9.39e-05	0.565	RFXANK	81	93	EVSALPATLDSLS
289	-6.48913	9.39e-05	0.565	TIRAP	95	107	EDLVAAQDLVSYL
290	-6.48913	9.39e-05	0.565	UBP1	471	483	EEMIASEVARKLA
291	-6.48913	9.39e-05	0.565	CUX1	549	561	EEMDTAEIARQVK
292	-6.48913	9.39e-05	0.565	TBX2	597	609	AAAAAAAGSLSRS
293	-6.5	9.43e-05	0.566	PRDM15	1074	1086	ITTAAATQFTNLQ
294	-6.51087	9.47e-05	0.566	CBLL1	258	270	EDIRAPPAELSMA
295	-6.53261	9.54e-05	0.566	HOXA13	75	87	AAAAAAAAAANQC
296	-6.53261	9.54e-05	0.566	CXXC5	194	206	EAVAGAEALNGQS
297	-6.54348	9.58e-05	0.567	CDX2	148	160	AATAAAEQLSPGG
298	-6.56522	9.65e-05	0.567	ATF3	43	55	EELRFAIQNKHLC
299	-6.56522	9.65e-05	0.567	POU6F2	301	313	LASQAAAAAAAMS
300	-6.57609	9.69e-05	0.568	SKIL	625	637	KEAEYAGQLAELR
301	-6.59783	9.77e-05	0.57	HLTF	901	913	EAGSPTIMLLSLK
302	-6.61957	9.85e-05	0.573	LHX2	185	197	DVAAAAAAAAAAK
303	-6.63043	9.88e-05	0.573	BARHL2	327	339	STTAAAAAAAMYS
304	-6.65217	9.96e-05	0.574	IQGAP1	449	461	ELSVAVEMLSSVA
305	-6.65217	9.96e-05	0.574	NLRC5	519	531	EFLAALHLMASPK
