# Supplementary material for: Systematic identification and characterization of repressive domains in Drosophila transcription factors
Source: EMBO J. 2022 Dec 22;42(3):e112100. doi: 10.15252/embj.2022112100 (PMC9890238; doi:10.15252/embj.2022112100)
Supplement: Supplementary file 13 — Dataset EV12 [file EMBJ-42-e112100-s024.xlsx]

## Sheet: Legend
Dataset EV12
oligonucleotides used in this study for RD-seq, cloning of validation constructs, mutagenesis etc.

## Sheet: oligonucleotides
purpose	name	sequence
cloning RD-seq backbone plasmid	zfh1-enhancer_fw	atttctctatcgataggtacCTTAAAAGTGCCAGTGCTTG
	zfh1-enhancer_rv	cccgggcgagctcgatcgcaGTGAGTTGGACACAACCATC
cloning RD validation backbone plasmid	EBFP2-stop-polyA	atggtgagcaagggcgaggagctgttcaccggggtggtgcccatcctggtcgagctggacggcgacgtaaacggccacaagttcagcgtgaggggcgagggcgagggcgatgccaccaacggcaagctgaccctgaagttcatctgcaccaccggcaagctgcccgtgccctggcccaccctcgtgaccaccctgagccacggcgtgcagtgcttcgcccgctaccccgaccacatgaagcagcacgacttcttcaagtccgccatgcccgaaggctacgtccaggagcgcaccatcttcttcaaggacgacggcacctacaagacccgcgccgaggtgaagttcgagggcgacaccctggtgaaccgcatcgagctgaagggcgtcgacttcaaggag…
	EBFP2_fw	aacagcgagaatggtgagcaagggcgag
	EBFP2_rv	agcgagtcagtgagcgaggataccacatttgtagaggttttacttgc
	dpse-CG13116-promoter_fw	ggtgccggcagcgctcttccatctgaggatgccgcacc
	dpse-CG13116-promoter_rv	tgctcaccattctcgctgttgttgtagttcttg
cloning FLAG construct with mutagenesis PCR	3xFLAG-linker_fw	[Phos]ATCGATTACAAGGATGACGATGACAAGGGTGGTGGTGGTAGTATGAAGCTACTGTCTTCTATCGAA
	3xFLAG-linker_rv	[Phos]GTCATGATCTTTATAATCACCGTCATGGTCTTTGTAGTCCATTTTGAAGTGGCCTGAAGTAAAGGA
cloning control construct for validation or FLAG plasmids without an RD	BsHTI-annealing-cloning	CCGGCTGAAGTTGAG
	SgrDI-annaeling-cloning	TCGACTCAACTTCAG
genotyping of S2 reporter cell lines	Chr2L_fw	TTTTGCTCACGCATTTTTCTTCGTACAt
	Chr2L_rv	TTACTTGTGTTTCAGTTGCATCATTGT
cloning of candidate library	library_i5_fw	TTGAGCATGCACCGGACACTCTTTCCCTACACGACGCTCTTCCGATCT
	library_i7_rv	ATCTATCTACGTCGAGTGACTGGAGTTCAGACGTGTGCTCTTCCGATCT
RD-seq NGS library preparation	reverse_transcription_rv	CTCATCAATGTATCTTATCATGTCTG
	2nd_strand_primer_fw	TTGGTAAAGCCACCATGGAAAAG*G
	UMI_primer_rv	CAAGCAGAAGACGGCATACGAGATNNNNNNNNNNGTGACTGGAGTTCAGACGTGT*G
	junction_PCR_fw	AAGCCACCATGGAAAAG*G*C*C*A*T
	junction_PCR_rv	CAAGCAGAAGACGGCATACG*A
	seq_ready_fw	aatgatacggcgaccaccgagatctacacXXXXXXXXacactctttccctacacgacgctcttccgatct
	seq_ready_fw_zfh1_rep1_GFP_pos	AATGATACGGCGACCACCGAGATCTACACGTCTCGCAACACTCTTTCCCTACACGACGCTCTTCCGATC*T
	seq_ready_fw_zfh1_rep1_GFP_neg	AATGATACGGCGACCACCGAGATCTACACAAGACGTCACACTCTTTCCCTACACGACGCTCTTCCGATC*T
	seq_ready_fw_zfh1_rep2_GFP_pos	AATGATACGGCGACCACCGAGATCTACACGGAGTACTACACTCTTTCCCTACACGACGCTCTTCCGATC*T
	seq_ready_fw_zfh1_rep2_GFP_neg	AATGATACGGCGACCACCGAGATCTACACACCGGCCAACACTCTTTCCCTACACGACGCTCTTCCGATC*T
	seq_ready_fw_ent1_rep1_GFP_pos	AATGATACGGCGACCACCGAGATCTACACCTTAAGCCACACTCTTTCCCTACACGACGCTCTTCCGATC*T
	seq_ready_fw_ent1_rep1_GFP_neg	AATGATACGGCGACCACCGAGATCTACACTCCGGATTACACTCTTTCCCTACACGACGCTCTTCCGATC*T
	seq_ready_fw_ent1_rep2_GFP_pos	AATGATACGGCGACCACCGAGATCTACACCTGTATTAACACTCTTTCCCTACACGACGCTCTTCCGATC*T
	seq_ready_fw_ent1_rep2_GFP_neg	AATGATACGGCGACCACCGAGATCTACACTCACGCCGACACTCTTTCCCTACACGACGCTCTTCCGATC*T
	seq_ready_rv	CAAGCAGAAGACGGCATACGAGA*T
Cloning RD-seq hits into validation or FLAG backbone with Gibson assembly	en-RD_fw	TTGAGCATGCACCGGCCACCACCCGCCCACCAGC
	en-RD_rv	ATCTATCTACGTCGACACTCGCCTCGAAGGGGCGGA
	CG15269-RD_fw	TTGAGCATGCACCGGATGCTGCAGCGCAGTTACGAC
	CG15269-RD_rv	ATCTATCTACGTCGACGGATTTACGCTCCTTGCCCAGAATCT
	erm-RD_fw	TTGAGCATGCACCGGAGCCCCGTGATGGAGAGCG
	erm-RD_rv	ATCTATCTACGTCGACCGGTGGCACTTGGCTGGG
	ash1-RD_fw	TTGAGCATGCACCGGGGAACTCCCAATGGCAGCGG
	ash1-RD_rv	ATCTATCTACGTCGACCGCCGGCGGACGCTCTCC
	brk-RD_fw	TTGAGCATGCACCGGGAGGATGTGGAGGTGGACGTGG
	brk-RD_rv	ATCTATCTACGTCGACCAAATCCTCCTGCCgatggtgatgg
	slou-RD_fw	TTGAGCATGCACCGGGATCGAGATGCGGCCACAAAGC
	slou-RD_rv	ATCTATCTACGTCGACCAATCGCTCCTGCATTTCCTCGT
	rno-RD_fw	TTGAGCATGCACCGGAACAGCAGCAGTCTGACTCTTACCAG
	rno-RD_rv	ATCTATCTACGTCGACATAAAGACTAAGAAGTTCCTTCTTTCGCAT
	Kah-RD_fw	TTGAGCATGCACCGGGCCGAGGTTACTCTGTCCGTTGG
	Kah-RD_rv	ATCTATCTACGTCGACATTCGAGTCGGAGATTGTGCAACGA
	cic-RD1_fw	TTGAGCATGCACCGGgcaactgcagcaacctgcag
	cic-RD1_rv	ATCTATCTACGTCGACcttctgcagactcacttgctgctg
	sna-RD_fw	TTGAGCATGCACCGGGCCAACTACAAAAGCTGCCCG
	sna-RD_rv	ATCTATCTACGTCGACCTCGTCGCGACCCCGTTTC
	cic-RD2_fw	TTGAGCATGCACCGGCCGAACTATCGGGTCAAAGGTCG
	cic-RD2_rv	ATCTATCTACGTCGACATGGGCAATGGCATTCAGAGGAGAAG
	shn-RD4_fw	TTGAGCATGCACCGGGAAAGTAGTGATACGGATGAGTCCAAGTCGC
	shn-RD4_rv	ATCTATCTACGTCGACAGGACTGGCCGCTGGTAGGG
	cbt-RD_fw	TTGAGCATGCACCGGTCAGTACCACCCACTGTGGAGGA
	cbt-RD_rv	ATCTATCTACGTCGACAGGTGGCGTTACAAGCTTCGC
	CG11617-RD2_fw	TTGAGCATGCACCGGAAAGCTAGCAGTAATAGCAGTTGTGGAC
	CG11617-RD2_rv	ATCTATCTACGTCGACGCGCTGCCTGCAGTTGAAGG
	mirr-RD_fw	TTGAGCATGCACCGGGACATCGCCGCCTACCATCAC
	mirr-RD_rv	ATCTATCTACGTCGACGGAATCCTTGCTATCCTTGGAGGCC
	CHES-1-like-RD3_fw	TTGAGCATGCACCGGGAGAATCACAACATCACGCCCGAG
	CHES-1-like-RD3_rv	ATCTATCTACGTCGACgctgccgctgctgccgttgc
	CG12605-RD_fw	TTGAGCATGCACCGGCAATTGGTCGCGGCGACGGC
	CG12605-RD_rv	ATCTATCTACGTCGACCTCCTGCTCCTGCTTCATGATGGTG
	shn-RD1_fw	TTGAGCATGCACCGGTCGAGCATCATCAACAGCCAGCAG
	shn-RD1_rv	ATCTATCTACGTCGACCGCACTCCAGCTGTCCACCTCG
	CHES-1-like-RD1_fw	TTGAGCATGCACCGGACCAGCAATGGCAGTTCGCC
	CHES-1-like-RD1_rv	ATCTATCTACGTCGACGACGTGCATCTTTTCGCGCAGA
	vri-RD_fw	TTGAGCATGCACCGGTCCTCATCGGGAGCTGTT
	vri-RD_rv	ATCTATCTACGTCGACGCCGAGATGGGACTTGTG
	net-RD_fw	TTGAGCATGCACCGGGCAACTGGTCCGCTAAAGAAACGC
	net-RD_rv	ATCTATCTACGTCGACTGCCGGATTAGGCATTATTTCATGCTG
	Eip75B-RD_fw	TTGAGCATGCACCGGGAGGATATGCCCGTGCTGAAGC
	Eip75B-RD_rv	ATCTATCTACGTCGACGGAACTGCTGGCATCCGCC
	nerfin-1-RD_fw	TTGAGCATGCACCGGAACGACTACCTCTCGGACTCCAGC
	nerfin-1-RD_rv	ATCTATCTACGTCGACTGTGTGTTGGATGACGGAGGC
	CHES-1-like-RD2_fw	TTGAGCATGCACCGGTCCGACGGCATCAATTTCGCG
	CHES-1-like-RD2_rv	ATCTATCTACGTCGACCGTTATCACCGGGCCACTACCA
	Mnt-RD_fw	TTGAGCATGCACCGGGGCATTGGGGTGCTCCTCG
	Mnt-RD_rv	ATCTATCTACGTCGACaatggagttgctcttgcagtgcac
	ph-p-RD_fw	TTGAGCATGCACCGGACGTCGAGTATCAGTAATGGATCGAAGGA
	ph-p-RD_rv	ATCTATCTACGTCGACGCTGACGTCTTTGTCTGCATATCGC
	Glut4EF-RD_fw	TTGAGCATGCACCGGGCGCAGCACAATTCCCGGA
	Glut4EF-RD_rv	ATCTATCTACGTCGACGCTGCCGGGACTCGAGCA
	CG42741-RD_fw	TTGAGCATGCACCGGGGACTTGGATCCGACCCTCTGTC
	CG42741-RD_rv	ATCTATCTACGTCGACTGCCTTGTTGGCCGACGAGAATTTG
	tio-RD_fw	TTGAGCATGCACCGGcaggaagaagatcaggaacaggaccagga
	tio-RD_rv	ATCTATCTACGTCGACTCTTGGAATCTTCCTGGCAGGCGG
	ham-RD_fw	TTGAGCATGCACCGGACACCACCGCCCGCAGACAC
	ham-RD_rv	ATCTATCTACGTCGACTTCGAATTCGTGTAATCTGGGCATAAACCT
	Kr-h1-RD2_fw	TTGAGCATGCACCGGCCGGAGAGCGACTCCCTGATG
	Kr-h1-RD2_rv	ATCTATCTACGTCGACAGCGGCACCACCGGCGGC
	inv-RD_fw	TTGAGCATGCACCGGCATCAGCAATTGCTACTGCAAAGGG
	inv-RD_rv	ATCTATCTACGTCGACCTTGGGCAATCTGGAACCAAAGTCC
Mutating motifs within RDs via mutagenesis PCR	CG12605-RD-AAxxL-mut_fw	gttggtggtggtggtagtcacACGGCAGCGGCATCGATTTAC
	CG12605-RD-AAxxL-mut_rv	gttccttcacaaagatcctgctcaCGGGGAGCGCAGTTGCTC
	cic-RD2-AAxxL-mut_fw	gccgccgccgccgccTCGCTGAGCAGCTCCCGATCT
	cic-RD2-AAxxL-mut_rv	ggcggcggcggcggcCGCATCGGTCTCCTCCTGATCGT
	Glut4EF-RD-AAxxL-mut_fw	gccgccgccgccgccTCATCGATGAAGTTGCAGAGTCCG
	Glut4EF-RD-AAxxL-mut_rv	ggcggcggcggcggcACGGCATGTTTCCAGATAGTTGCC
	CG42741-RD-PxDLS-mut_fw	gccgccgccgccgccTTACGTTCGCCGCGCGCG
	CG42741-RD-PxDLS-mut_rv	ggcggcggcggcggcTTCAACCTGAACCGGAGGGCC
	tio-RD-PxDLS-mut_fw	gccgccgccgccgccGTAAGCACAGGGAAAAGGCAAGAA
	tio-RD-PxDLS-mut_rv	ggcggcggcggcggcACCATTATCGCACTGGACATCATG
	ham-RD-PxDLS-mut_fw	gccgccgccgccgccATCTGCCGCAAACGCTCGG
	ham-RD-PxDLS-mut_rv	ggcggcggcggcggcTCCATCTCCTCCAGAGGGTGTGT
	Eip75B-RD-HKKF-mut_fw	gctgcggcagccCGGGCCCTGCGGCATCGC
	Eip75B-RD-HKKF-mut_rv	ggctgccgcagcCGGCTTGTAGGCCTCGTC
	Kah-RD-HKKF-mut_fw	gctgcggcagccGATCGCAGGAAACTGCGT
	Kah-RD-HKKF-mut_rv	ggctgccgcagcGCTGTAGTAGTTGGAGTCGTC
	shn-RD1-HKKF-mut_fw	gctgcggcagccAAACGTTTGGCCAGCACC
	shn-RD1-HKKF-mut_rv	ggctgccgcagcCAGATAGCGTGAAATATTTGACCG
	CHES-1-like-RD1-HKKF-mut_fw	gctgcggcagccCTGCGCGAAAAGATGCAC
	CHES-1-like-RD1-HKKF-mut_rv	ggctgccgcagcCGGAtggtgggtggtggt
	ash1-RD-PLKKR-mut_fw	gctgcggcagccgcaCACTATCTTTTGACTCCAGGAGAG
	ash1-RD-PLKKR-mut_rv	tgcggctgccgcagcCAACTTGTGATCATCGGGACT
	Kr-h1-RD2-PLKKR-mut_fw	gctgcggcagccgcaAAGCACTACATGAACAAGGGC
	Kr-h1-RD2-PLKKR-mut_rv	tgcggctgccgcagcCAGCGTCATCACGTTCCG
	net-RD-PLKKR-mut_fw	gctgcggcagccgcaATACGATACACATCTTCCGCC
	net-RD-PLKKR-mut_rv	tgcggctgccgcagcACCAGTTGCCCGGTGCATGCTCAA
	vri-RD-PLKKR-mut_fw	TTGAGCATGCACCGGTCCTCATCGGGAGCTGTT
	vri-RD-PLKKR-mut_rv	ATCTATCTACGTCGACGCCGAGATGGGACTTGTG
	CG15269-RD-EH1-mut_fw	[Phos]gctgccgcagctGGCAAGGAGCGTAAATCC
	CG15269-RD-EH1-mut_rv	[Phos]tgccgctgcGTCAGTGACTTGAGCCGG
	erm-RD-EH1-mut_fw	[Phos]GCCAAGgcggcaGAGCCGGATCACAGGCCC
	erm-RD-EH1-mut_rv	[Phos]tgcggcagcCTTTAGGGGACACGCCCG
	inv-RD-EH1-mut_fw	[Phos]GACAATgcggcaAAGGCGGACTTTGGTTCCAGA
	inv-RD-EH1-mut_rv	[Phos]tgcggcagcTTTGAGCGCCCTTTCGTGCAG
	slou-RD-EH1-mut_fw	[Phos]GAGAACgcggcaGATCCGAACAAGTTCACGGGCAAC
	slou-RD-EH1-mut_rv	[Phos]tgcggcagcGGCCAGCCGCTTTGTGGC
	sna-RD-PxDLS-mut_fw	gccgccgccgccgccCTGAAACGGGGTCGCGACGAG
	sna-RD-PxDLS-mut_rv	ggcggcggcggcggcCTGATCCTGGGCAAACTGTGAGTC
	sna-RD-PLKKR-mut_fw	[Phos]gctgccgcagctATTGTCTTCGTGGAGGAGCGTC
	sna-RD-PLKKR-mut_rv	[Phos]tgccgctgcGCTTTTGTAGTTGGCCCG
