# Supplementary material for: Systematic identification and characterization of repressive domains in Drosophila transcription factors
Source: EMBO J. 2022 Dec 22;42(3):e112100. doi: 10.15252/embj.2022112100 (PMC9890238; doi:10.15252/embj.2022112100)
Supplement: Supplementary file 14 — Dataset EV13 [file EMBJ-42-e112100-s011.xlsx]

## Sheet: Legend
Dataset EV13
Mapping statistics of NGS reads for all RD-seq screens

## Sheet: RD-seq NGS statistics
RD-seq with zfh1-DSCP reporter cell line
replicate	Replicate 1		Replicate 2
sample	GFP-pos	GFP-neg	GFP-pos	GFP-neg
Number of reads	10587793	11083352	10290050	13511754
Number of fragments in library (collapsed mapped reads)	9792105 (92.4849%)	10237011 (92.3639%)	9498498 (92.3076%)	12492273 (92.4549%)
UMI collapsed fragments	8928471	5684579	8992771	4360624
unique candidate fragments	199632	192987	199624	187300
barcode	GTCTCGCA	AAGACGTC	GGAGTACT	ACCGGCCA
RD-seq with ent1-rps12 reporter cell line
replicate	Replicate 1		Replicate 2
sample	GFP-pos	GFP-neg	GFP-pos	GFP-neg
Number of reads	8271517	9131980	9036523	8824732
Number of fragments in library (collapsed mapped reads)	7621350 (92.1397%)	8423071 (92.2371%)	8329825 (92.1795%)	8131480 (92.1442%)
UMI collapsed fragments	7121032	2241956	7170514	2419721
unique candidate fragments	196912	152754	196784	154218
barcode	CTTAAGCC	TCCGGATT	CTGTATTA	TCACGCCG
