# Supplementary material for: Systematic identification and characterization of repressive domains in Drosophila transcription factors
Source: EMBO J. 2022 Dec 22;42(3):e112100. doi: 10.15252/embj.2022112100 (PMC9890238; doi:10.15252/embj.2022112100)
Supplement: Supplementary file 15 — Dataset EV14 [file EMBJ-42-e112100-s019.xlsx]

## Sheet: Legend
Dataset EV14
contains information on DBDs found within proteins that also have a RD region according to RD-seq
these DBDs were used for DBD position analysis
Columns explained:
Nr	column name	content
1	RD.protein.ID	ID of the protein in which an RD was found using RD-seq
2	length.full-length.protein	length of the full-length protein used as input for database searches
3	database	either Pfam or Prosite Patterns database
4	signature.accession	accession of the overlapping DBD from the respective database
5	signature.description	description of the overlapping DBD from the respective database
6	domain.start	start of the DBD referring to the full-length protein sequence in which the RD lies
7	domain.end	end of the DBD referring to the full-length protein sequence in which the RD lies

## Sheet: RD_proteins_DBDs
RD.protein.ID	length.full-length.protein	database	signature.accession	signature.description	domain.start	domain.end
sbb-RJ_FBgn0285917_FBtr0329997_1	2329	ProSitePatterns	PS00028	Zinc finger C2H2 type domain signature.	1124	1147
CG1792-RA_FBgn0039860_FBtr0085819_1	372	ProSitePatterns	PS00028	Zinc finger C2H2 type domain signature.	254	275
CG1792-RA_FBgn0039860_FBtr0085819_1	372	ProSitePatterns	PS00028	Zinc finger C2H2 type domain signature.	311	333
CG1792-RA_FBgn0039860_FBtr0085819_1	372	ProSitePatterns	PS00028	Zinc finger C2H2 type domain signature.	196	218
CG1792-RA_FBgn0039860_FBtr0085819_1	372	Pfam	PF00096	Zinc finger, C2H2 type	281	303
CG1792-RA_FBgn0039860_FBtr0085819_1	372	ProSitePatterns	PS00028	Zinc finger C2H2 type domain signature.	226	246
CG1792-RA_FBgn0039860_FBtr0085819_1	372	ProSitePatterns	PS00028	Zinc finger C2H2 type domain signature.	283	303
B-H1-RA_FBgn0011758_FBtr0074430_1	544	ProSitePatterns	PS00027	'Homeobox' domain signature.	332	355
B-H1-RA_FBgn0011758_FBtr0074430_1	544	Pfam	PF00046	Homeodomain	300	356
Sp1-RF_FBgn0020378_FBtr0331335_1	725	Pfam	PF00096	Zinc finger, C2H2 type	445	467
Sp1-RF_FBgn0020378_FBtr0331335_1	725	Pfam	PF00096	Zinc finger, C2H2 type	415	439
Sp1-RF_FBgn0020378_FBtr0331335_1	725	Pfam	PF00096	Zinc finger, C2H2 type	385	409
Sp1-RF_FBgn0020378_FBtr0331335_1	725	ProSitePatterns	PS00028	Zinc finger C2H2 type domain signature.	447	467
Sp1-RF_FBgn0020378_FBtr0331335_1	725	ProSitePatterns	PS00028	Zinc finger C2H2 type domain signature.	417	439
Sp1-RF_FBgn0020378_FBtr0331335_1	725	ProSitePatterns	PS00028	Zinc finger C2H2 type domain signature.	387	409
ftz-RA_FBgn0001077_FBtr0081625_1	410	ProSitePatterns	PS00027	'Homeobox' domain signature.	287	310
ftz-RA_FBgn0001077_FBtr0081625_1	410	Pfam	PF00046	Homeodomain	255	311
ash1-RB_FBgn0005386_FBtr0306009_1	2226	ProSitePatterns	PS01359	Zinc finger PHD-type signature.	1860	1900
inv-RD_FBgn0001269_FBtr0088068_1	576	Pfam	PF00046	Homeodomain	472	528
inv-RD_FBgn0001269_FBtr0088068_1	576	ProSitePatterns	PS00027	'Homeobox' domain signature.	504	527
ham-RB_FBgn0045852_FBtr0305620_1	990	Pfam	PF13912	C2H2-type zinc finger	367	386
ham-RB_FBgn0045852_FBtr0305620_1	990	ProSitePatterns	PS00028	Zinc finger C2H2 type domain signature.	253	274
ham-RB_FBgn0045852_FBtr0305620_1	990	ProSitePatterns	PS00028	Zinc finger C2H2 type domain signature.	847	868
ham-RB_FBgn0045852_FBtr0305620_1	990	Pfam	PF00096	Zinc finger, C2H2 type	280	303
ham-RB_FBgn0045852_FBtr0305620_1	990	Pfam	PF00096	Zinc finger, C2H2 type	337	359
ham-RB_FBgn0045852_FBtr0305620_1	990	Pfam	PF00096	Zinc finger, C2H2 type	309	331
ham-RB_FBgn0045852_FBtr0305620_1	990	Pfam	PF00096	Zinc finger, C2H2 type	817	839
ham-RB_FBgn0045852_FBtr0305620_1	990	Pfam	PF00096	Zinc finger, C2H2 type	874	896
ham-RB_FBgn0045852_FBtr0305620_1	990	Pfam	PF00096	Zinc finger, C2H2 type	845	868
ham-RB_FBgn0045852_FBtr0305620_1	990	ProSitePatterns	PS00028	Zinc finger C2H2 type domain signature.	223	245
ham-RB_FBgn0045852_FBtr0305620_1	990	ProSitePatterns	PS00028	Zinc finger C2H2 type domain signature.	339	359
ham-RB_FBgn0045852_FBtr0305620_1	990	ProSitePatterns	PS00028	Zinc finger C2H2 type domain signature.	311	331
ham-RB_FBgn0045852_FBtr0305620_1	990	ProSitePatterns	PS00028	Zinc finger C2H2 type domain signature.	819	839
ham-RB_FBgn0045852_FBtr0305620_1	990	ProSitePatterns	PS00028	Zinc finger C2H2 type domain signature.	876	896
ham-RB_FBgn0045852_FBtr0305620_1	990	ProSitePatterns	PS00028	Zinc finger C2H2 type domain signature.	282	303
CG4496-RA_FBgn0031894_FBtr0079419_1	580	ProSitePatterns	PS00028	Zinc finger C2H2 type domain signature.	489	509
CG4496-RA_FBgn0031894_FBtr0079419_1	580	ProSitePatterns	PS00028	Zinc finger C2H2 type domain signature.	537	557
CG4496-RA_FBgn0031894_FBtr0079419_1	580	ProSitePatterns	PS00028	Zinc finger C2H2 type domain signature.	247	267
CG4496-RA_FBgn0031894_FBtr0079419_1	580	ProSitePatterns	PS00028	Zinc finger C2H2 type domain signature.	433	453
CG4496-RA_FBgn0031894_FBtr0079419_1	580	Pfam	PF00096	Zinc finger, C2H2 type	459	481
CG4496-RA_FBgn0031894_FBtr0079419_1	580	Pfam	PF00096	Zinc finger, C2H2 type	245	267
CG4496-RA_FBgn0031894_FBtr0079419_1	580	Pfam	PF00096	Zinc finger, C2H2 type	431	453
CG4496-RA_FBgn0031894_FBtr0079419_1	580	Pfam	PF00096	Zinc finger, C2H2 type	273	295
CG4496-RA_FBgn0031894_FBtr0079419_1	580	ProSitePatterns	PS00028	Zinc finger C2H2 type domain signature.	275	297
CG4496-RA_FBgn0031894_FBtr0079419_1	580	ProSitePatterns	PS00028	Zinc finger C2H2 type domain signature.	461	481
Hmx-RD_FBgn0264005_FBtr0330386_1	717	ProSitePatterns	PS00027	'Homeobox' domain signature.	501	524
Hmx-RD_FBgn0264005_FBtr0330386_1	717	Pfam	PF00046	Homeodomain	469	525
CG14438-RA_FBgn0029899_FBtr0070961_1	3313	ProSitePatterns	PS00028	Zinc finger C2H2 type domain signature.	2721	2742
CG14438-RA_FBgn0029899_FBtr0070961_1	3313	ProSitePatterns	PS00028	Zinc finger C2H2 type domain signature.	3061	3082
CG14438-RA_FBgn0029899_FBtr0070961_1	3313	ProSitePatterns	PS00028	Zinc finger C2H2 type domain signature.	3005	3027
Bap170-RA_FBgn0042085_FBtr0086107_1	1688	Pfam	PF01388	ARID/BRIGHT DNA binding domain	67	152
CG3847-RA_FBgn0029867_FBtr0070905_1	380	ProSitePatterns	PS00028	Zinc finger C2H2 type domain signature.	250	272
CG3847-RA_FBgn0029867_FBtr0070905_1	380	ProSitePatterns	PS00028	Zinc finger C2H2 type domain signature.	222	242
CG3847-RA_FBgn0029867_FBtr0070905_1	380	Pfam	PF00096	Zinc finger, C2H2 type	221	242
CG3847-RA_FBgn0029867_FBtr0070905_1	380	Pfam	PF00096	Zinc finger, C2H2 type	186	206
CG10348-RB_FBgn0032707_FBtr0301647_1	540	ProSitePatterns	PS00028	Zinc finger C2H2 type domain signature.	370	390
CG10348-RB_FBgn0032707_FBtr0301647_1	540	Pfam	PF00096	Zinc finger, C2H2 type	368	390
CG10348-RB_FBgn0032707_FBtr0301647_1	540	Pfam	PF00096	Zinc finger, C2H2 type	311	333
CG10348-RB_FBgn0032707_FBtr0301647_1	540	Pfam	PF00096	Zinc finger, C2H2 type	339	362
CG10348-RB_FBgn0032707_FBtr0301647_1	540	ProSitePatterns	PS00028	Zinc finger C2H2 type domain signature.	313	333
CG10348-RB_FBgn0032707_FBtr0301647_1	540	ProSitePatterns	PS00028	Zinc finger C2H2 type domain signature.	341	362
MESR4-RA_FBgn0034240_FBtr0086946_1	2171	ProSitePatterns	PS01359	Zinc finger PHD-type signature.	2111	2156
MESR4-RA_FBgn0034240_FBtr0086946_1	2171	ProSitePatterns	PS00028	Zinc finger C2H2 type domain signature.	1295	1315
MESR4-RA_FBgn0034240_FBtr0086946_1	2171	ProSitePatterns	PS00028	Zinc finger C2H2 type domain signature.	1244	1265
MESR4-RA_FBgn0034240_FBtr0086946_1	2171	ProSitePatterns	PS00028	Zinc finger C2H2 type domain signature.	1323	1345
MESR4-RA_FBgn0034240_FBtr0086946_1	2171	ProSitePatterns	PS00028	Zinc finger C2H2 type domain signature.	622	643
NK7.1-RA_FBgn0024321_FBtr0082941_1	721	ProSitePatterns	PS00027	'Homeobox' domain signature.	426	449
NK7.1-RA_FBgn0024321_FBtr0082941_1	721	Pfam	PF00046	Homeodomain	394	450
lbl-RC_FBgn0008651_FBtr0332438_1	410	Pfam	PF00046	Homeodomain	252	308
lbl-RC_FBgn0008651_FBtr0332438_1	410	ProSitePatterns	PS00027	'Homeobox' domain signature.	284	307
CG12071-RD_FBgn0039808_FBtr0344715_1	580	ProSitePatterns	PS00028	Zinc finger C2H2 type domain signature.	215	237
CG12071-RD_FBgn0039808_FBtr0344715_1	580	Pfam	PF00096	Zinc finger, C2H2 type	213	237
CG12071-RD_FBgn0039808_FBtr0344715_1	580	Pfam	PF00096	Zinc finger, C2H2 type	185	207
CG12071-RD_FBgn0039808_FBtr0344715_1	580	ProSitePatterns	PS00028	Zinc finger C2H2 type domain signature.	187	207
CG12071-RD_FBgn0039808_FBtr0344715_1	580	ProSitePatterns	PS00028	Zinc finger C2H2 type domain signature.	315	335
PHDP-RA_FBgn0025334_FBtr0072224_1	220	Pfam	PF00046	Homeodomain	113	169
PHDP-RA_FBgn0025334_FBtr0072224_1	220	ProSitePatterns	PS00027	'Homeobox' domain signature.	145	168
CG12605-RB_FBgn0035481_FBtr0073166_1	619	ProSitePatterns	PS00028	Zinc finger C2H2 type domain signature.	441	461
CG12605-RB_FBgn0035481_FBtr0073166_1	619	ProSitePatterns	PS00028	Zinc finger C2H2 type domain signature.	526	546
CG12605-RB_FBgn0035481_FBtr0073166_1	619	Pfam	PF13912	C2H2-type zinc finger	471	493
CG12605-RB_FBgn0035481_FBtr0073166_1	619	Pfam	PF00096	Zinc finger, C2H2 type	524	546
CG12605-RB_FBgn0035481_FBtr0073166_1	619	Pfam	PF00096	Zinc finger, C2H2 type	552	571
CG12605-RB_FBgn0035481_FBtr0073166_1	619	Pfam	PF00096	Zinc finger, C2H2 type	439	461
CG12605-RB_FBgn0035481_FBtr0073166_1	619	Pfam	PF00096	Zinc finger, C2H2 type	496	518
CG12605-RB_FBgn0035481_FBtr0073166_1	619	ProSitePatterns	PS00028	Zinc finger C2H2 type domain signature.	498	518
CG12605-RB_FBgn0035481_FBtr0073166_1	619	ProSitePatterns	PS00028	Zinc finger C2H2 type domain signature.	472	492
CG32532-RD_FBgn0052532_FBtr0340420_1	688	ProSitePatterns	PS00027	'Homeobox' domain signature.	543	566
CG32532-RD_FBgn0052532_FBtr0340420_1	688	Pfam	PF00046	Homeodomain	511	567
trem-RA_FBgn0038767_FBtr0083840_1	439	ProSitePatterns	PS00028	Zinc finger C2H2 type domain signature.	302	322
trem-RA_FBgn0038767_FBtr0083840_1	439	Pfam	PF13912	C2H2-type zinc finger	272	294
trem-RA_FBgn0038767_FBtr0083840_1	439	Pfam	PF13912	C2H2-type zinc finger	356	375
trem-RA_FBgn0038767_FBtr0083840_1	439	Pfam	PF00096	Zinc finger, C2H2 type	328	350
trem-RA_FBgn0038767_FBtr0083840_1	439	Pfam	PF00096	Zinc finger, C2H2 type	384	406
trem-RA_FBgn0038767_FBtr0083840_1	439	Pfam	PF00096	Zinc finger, C2H2 type	300	322
trem-RA_FBgn0038767_FBtr0083840_1	439	ProSitePatterns	PS00028	Zinc finger C2H2 type domain signature.	330	350
trem-RA_FBgn0038767_FBtr0083840_1	439	ProSitePatterns	PS00028	Zinc finger C2H2 type domain signature.	358	378
trem-RA_FBgn0038767_FBtr0083840_1	439	ProSitePatterns	PS00028	Zinc finger C2H2 type domain signature.	274	294
trem-RA_FBgn0038767_FBtr0083840_1	439	ProSitePatterns	PS00028	Zinc finger C2H2 type domain signature.	386	406
ab-RA_FBgn0264442_FBtr0332558_1	904	ProSitePatterns	PS00028	Zinc finger C2H2 type domain signature.	546	567
Gsc-RC_FBgn0010323_FBtr0343220_1	415	Pfam	PF00046	Homeodomain	283	339
Gsc-RC_FBgn0010323_FBtr0343220_1	415	ProSitePatterns	PS00027	'Homeobox' domain signature.	315	338
tin-RA_FBgn0004110_FBtr0084086_1	416	Pfam	PF00046	Homeodomain	302	358
tin-RA_FBgn0004110_FBtr0084086_1	416	ProSitePatterns	PS00027	'Homeobox' domain signature.	334	357
rno-RB_FBgn0035106_FBtr0072532_1	3241	ProSitePatterns	PS01359	Zinc finger PHD-type signature.	315	359
Dr-RA_FBgn0000492_FBtr0085441_1	515	ProSitePatterns	PS00027	'Homeobox' domain signature.	454	477
Dr-RA_FBgn0000492_FBtr0085441_1	515	Pfam	PF00046	Homeodomain	422	478
ems-RA_FBgn0000576_FBtr0082863_1	494	ProSitePatterns	PS00027	'Homeobox' domain signature.	421	444
ems-RA_FBgn0000576_FBtr0082863_1	494	Pfam	PF00046	Homeodomain	389	445
hang-RC_FBgn0026575_FBtr0290069_1	2223	ProSitePatterns	PS00028	Zinc finger C2H2 type domain signature.	1174	1194
hang-RC_FBgn0026575_FBtr0290069_1	2223	ProSitePatterns	PS00028	Zinc finger C2H2 type domain signature.	847	868
hang-RC_FBgn0026575_FBtr0290069_1	2223	ProSitePatterns	PS00028	Zinc finger C2H2 type domain signature.	1450	1471
hang-RC_FBgn0026575_FBtr0290069_1	2223	ProSitePatterns	PS00028	Zinc finger C2H2 type domain signature.	1420	1440
hang-RC_FBgn0026575_FBtr0290069_1	2223	Pfam	PF00096	Zinc finger, C2H2 type	2137	2159
hang-RC_FBgn0026575_FBtr0290069_1	2223	Pfam	PF00096	Zinc finger, C2H2 type	1173	1194
hang-RC_FBgn0026575_FBtr0290069_1	2223	Pfam	PF00096	Zinc finger, C2H2 type	1584	1604
hang-RC_FBgn0026575_FBtr0290069_1	2223	ProSitePatterns	PS00028	Zinc finger C2H2 type domain signature.	2139	2159
hang-RC_FBgn0026575_FBtr0290069_1	2223	ProSitePatterns	PS00028	Zinc finger C2H2 type domain signature.	1277	1298
hang-RC_FBgn0026575_FBtr0290069_1	2223	ProSitePatterns	PS00028	Zinc finger C2H2 type domain signature.	1067	1088
hang-RC_FBgn0026575_FBtr0290069_1	2223	ProSitePatterns	PS00028	Zinc finger C2H2 type domain signature.	1584	1604
hang-RC_FBgn0026575_FBtr0290069_1	2223	ProSitePatterns	PS00028	Zinc finger C2H2 type domain signature.	1344	1365
hang-RC_FBgn0026575_FBtr0290069_1	2223	ProSitePatterns	PS00028	Zinc finger C2H2 type domain signature.	584	605
hang-RC_FBgn0026575_FBtr0290069_1	2223	ProSitePatterns	PS00028	Zinc finger C2H2 type domain signature.	1641	1661
hang-RC_FBgn0026575_FBtr0290069_1	2223	ProSitePatterns	PS00028	Zinc finger C2H2 type domain signature.	1036	1057
hang-RC_FBgn0026575_FBtr0290069_1	2223	ProSitePatterns	PS00028	Zinc finger C2H2 type domain signature.	1742	1763
hang-RC_FBgn0026575_FBtr0290069_1	2223	ProSitePatterns	PS00028	Zinc finger C2H2 type domain signature.	1818	1838
hang-RC_FBgn0026575_FBtr0290069_1	2223	ProSitePatterns	PS00028	Zinc finger C2H2 type domain signature.	1308	1329
CG4133-RA_FBgn0031257_FBtr0078061_1	667	ProSitePatterns	PS00028	Zinc finger C2H2 type domain signature.	88	109
CG42741-RA_FBgn0261705_FBtr0303203_1	362	ProSitePatterns	PS00028	Zinc finger C2H2 type domain signature.	282	304
CG42741-RA_FBgn0261705_FBtr0303203_1	362	ProSitePatterns	PS00028	Zinc finger C2H2 type domain signature.	312	334
CG42741-RA_FBgn0261705_FBtr0303203_1	362	Pfam	PF00096	Zinc finger, C2H2 type	310	334
CG42741-RA_FBgn0261705_FBtr0303203_1	362	Pfam	PF00096	Zinc finger, C2H2 type	340	362
CG42741-RA_FBgn0261705_FBtr0303203_1	362	Pfam	PF00096	Zinc finger, C2H2 type	280	304
CG42741-RA_FBgn0261705_FBtr0303203_1	362	ProSitePatterns	PS00028	Zinc finger C2H2 type domain signature.	342	362
scrt-RA_FBgn0004880_FBtr0073165_1	653	ProSitePatterns	PS00028	Zinc finger C2H2 type domain signature.	526	546
scrt-RA_FBgn0004880_FBtr0073165_1	653	ProSitePatterns	PS00028	Zinc finger C2H2 type domain signature.	469	489
scrt-RA_FBgn0004880_FBtr0073165_1	653	ProSitePatterns	PS00028	Zinc finger C2H2 type domain signature.	554	574
scrt-RA_FBgn0004880_FBtr0073165_1	653	Pfam	PF00096	Zinc finger, C2H2 type	554	574
scrt-RA_FBgn0004880_FBtr0073165_1	653	Pfam	PF00096	Zinc finger, C2H2 type	467	489
scrt-RA_FBgn0004880_FBtr0073165_1	653	Pfam	PF00096	Zinc finger, C2H2 type	524	546
scrt-RA_FBgn0004880_FBtr0073165_1	653	Pfam	PF13912	C2H2-type zinc finger	499	521
scrt-RA_FBgn0004880_FBtr0073165_1	653	ProSitePatterns	PS00028	Zinc finger C2H2 type domain signature.	500	520
abd-A-RB_FBgn0000014_FBtr0083388_1	590	ProSitePatterns	PS00027	'Homeobox' domain signature.	431	454
abd-A-RB_FBgn0000014_FBtr0083388_1	590	Pfam	PF00046	Homeodomain	399	455
esg-RA_FBgn0001981_FBtr0080734_1	470	ProSitePatterns	PS00028	Zinc finger C2H2 type domain signature.	346	366
esg-RA_FBgn0001981_FBtr0080734_1	470	ProSitePatterns	PS00028	Zinc finger C2H2 type domain signature.	400	420
esg-RA_FBgn0001981_FBtr0080734_1	470	ProSitePatterns	PS00028	Zinc finger C2H2 type domain signature.	311	331
esg-RA_FBgn0001981_FBtr0080734_1	470	ProSitePatterns	PS00028	Zinc finger C2H2 type domain signature.	370	392
esg-RA_FBgn0001981_FBtr0080734_1	470	Pfam	PF00096	Zinc finger, C2H2 type	426	444
esg-RA_FBgn0001981_FBtr0080734_1	470	Pfam	PF00096	Zinc finger, C2H2 type	371	392
esg-RA_FBgn0001981_FBtr0080734_1	470	Pfam	PF00096	Zinc finger, C2H2 type	344	366
esg-RA_FBgn0001981_FBtr0080734_1	470	Pfam	PF00096	Zinc finger, C2H2 type	398	420
esg-RA_FBgn0001981_FBtr0080734_1	470	Pfam	PF00096	Zinc finger, C2H2 type	309	331
CG11122-RA_FBgn0030266_FBtr0073481_1	3539	ProSitePatterns	PS00028	Zinc finger C2H2 type domain signature.	620	641
CG11122-RA_FBgn0030266_FBtr0073481_1	3539	ProSitePatterns	PS00028	Zinc finger C2H2 type domain signature.	127	148
CG11122-RA_FBgn0030266_FBtr0073481_1	3539	ProSitePatterns	PS00028	Zinc finger C2H2 type domain signature.	2351	2373
CG11122-RA_FBgn0030266_FBtr0073481_1	3539	ProSitePatterns	PS00028	Zinc finger C2H2 type domain signature.	216	237
odd-RA_FBgn0002985_FBtr0077557_1	392	Pfam	PF00096	Zinc finger, C2H2 type	276	298
odd-RA_FBgn0002985_FBtr0077557_1	392	Pfam	PF00096	Zinc finger, C2H2 type	248	270
odd-RA_FBgn0002985_FBtr0077557_1	392	Pfam	PF00096	Zinc finger, C2H2 type	304	326
odd-RA_FBgn0002985_FBtr0077557_1	392	Pfam	PF00096	Zinc finger, C2H2 type	220	242
odd-RA_FBgn0002985_FBtr0077557_1	392	ProSitePatterns	PS00028	Zinc finger C2H2 type domain signature.	278	298
odd-RA_FBgn0002985_FBtr0077557_1	392	ProSitePatterns	PS00028	Zinc finger C2H2 type domain signature.	222	242
odd-RA_FBgn0002985_FBtr0077557_1	392	ProSitePatterns	PS00028	Zinc finger C2H2 type domain signature.	250	270
odd-RA_FBgn0002985_FBtr0077557_1	392	ProSitePatterns	PS00028	Zinc finger C2H2 type domain signature.	306	326
egg-RA_FBgn0086908_FBtr0112777_1	1262	Pfam	PF01429	Methyl-CpG binding domain	823	885
nerfin-1-RA_FBgn0028999_FBtr0072592_1	469	ProSitePatterns	PS00028	Zinc finger C2H2 type domain signature.	336	356
nerfin-1-RA_FBgn0028999_FBtr0072592_1	469	ProSitePatterns	PS00028	Zinc finger C2H2 type domain signature.	280	300
nerfin-1-RA_FBgn0028999_FBtr0072592_1	469	Pfam	PF00096	Zinc finger, C2H2 type	334	356
nerfin-1-RA_FBgn0028999_FBtr0072592_1	469	Pfam	PF00096	Zinc finger, C2H2 type	278	300
Prdm13-RA_FBgn0035687_FBtr0076997_1	465	ProSitePatterns	PS00028	Zinc finger C2H2 type domain signature.	408	429
Prdm13-RA_FBgn0035687_FBtr0076997_1	465	ProSitePatterns	PS00028	Zinc finger C2H2 type domain signature.	323	343
Prdm13-RA_FBgn0035687_FBtr0076997_1	465	Pfam	PF00096	Zinc finger, C2H2 type	350	371
Prdm13-RA_FBgn0035687_FBtr0076997_1	465	Pfam	PF00096	Zinc finger, C2H2 type	406	429
Prdm13-RA_FBgn0035687_FBtr0076997_1	465	Pfam	PF00096	Zinc finger, C2H2 type	325	343
Prdm13-RA_FBgn0035687_FBtr0076997_1	465	ProSitePatterns	PS00028	Zinc finger C2H2 type domain signature.	351	371
Glut4EF-RG_FBgn0267336_FBtr0333685_1	949	ProSitePatterns	PS00028	Zinc finger C2H2 type domain signature.	358	381
erm-RD_FBgn0031375_FBtr0330202_1	696	ProSitePatterns	PS00028	Zinc finger C2H2 type domain signature.	404	424
erm-RD_FBgn0031375_FBtr0330202_1	696	ProSitePatterns	PS00028	Zinc finger C2H2 type domain signature.	376	396
erm-RD_FBgn0031375_FBtr0330202_1	696	ProSitePatterns	PS00028	Zinc finger C2H2 type domain signature.	348	368
erm-RD_FBgn0031375_FBtr0330202_1	696	Pfam	PF00096	Zinc finger, C2H2 type	318	337
erm-RD_FBgn0031375_FBtr0330202_1	696	Pfam	PF00096	Zinc finger, C2H2 type	346	368
erm-RD_FBgn0031375_FBtr0330202_1	696	Pfam	PF00096	Zinc finger, C2H2 type	458	481
erm-RD_FBgn0031375_FBtr0330202_1	696	Pfam	PF00096	Zinc finger, C2H2 type	402	424
erm-RD_FBgn0031375_FBtr0330202_1	696	Pfam	PF00096	Zinc finger, C2H2 type	374	396
erm-RD_FBgn0031375_FBtr0330202_1	696	ProSitePatterns	PS00028	Zinc finger C2H2 type domain signature.	432	452
erm-RD_FBgn0031375_FBtr0330202_1	696	ProSitePatterns	PS00028	Zinc finger C2H2 type domain signature.	320	340
erm-RD_FBgn0031375_FBtr0330202_1	696	ProSitePatterns	PS00028	Zinc finger C2H2 type domain signature.	460	481
osa-RB_FBgn0261885_FBtr0089581_1	2716	Pfam	PF01388	ARID/BRIGHT DNA binding domain	1004	1087
bsh-RB_FBgn0000529_FBtr0089320_1	429	ProSitePatterns	PS00027	'Homeobox' domain signature.	307	330
bsh-RB_FBgn0000529_FBtr0089320_1	429	Pfam	PF00046	Homeodomain	275	331
hkb-RA_FBgn0261434_FBtr0078951_1	297	ProSitePatterns	PS00028	Zinc finger C2H2 type domain signature.	197	217
hkb-RA_FBgn0261434_FBtr0078951_1	297	ProSitePatterns	PS00028	Zinc finger C2H2 type domain signature.	255	275
hkb-RA_FBgn0261434_FBtr0078951_1	297	ProSitePatterns	PS00028	Zinc finger C2H2 type domain signature.	225	247
hkb-RA_FBgn0261434_FBtr0078951_1	297	Pfam	PF00096	Zinc finger, C2H2 type	223	247
hkb-RA_FBgn0261434_FBtr0078951_1	297	Pfam	PF00096	Zinc finger, C2H2 type	195	217
hkb-RA_FBgn0261434_FBtr0078951_1	297	Pfam	PF00096	Zinc finger, C2H2 type	253	275
wor-RA_FBgn0001983_FBtr0080740_1	548	ProSitePatterns	PS00028	Zinc finger C2H2 type domain signature.	406	428
wor-RA_FBgn0001983_FBtr0080740_1	548	ProSitePatterns	PS00028	Zinc finger C2H2 type domain signature.	436	456
wor-RA_FBgn0001983_FBtr0080740_1	548	ProSitePatterns	PS00028	Zinc finger C2H2 type domain signature.	270	290
wor-RA_FBgn0001983_FBtr0080740_1	548	Pfam	PF00096	Zinc finger, C2H2 type	462	482
wor-RA_FBgn0001983_FBtr0080740_1	548	Pfam	PF00096	Zinc finger, C2H2 type	434	456
wor-RA_FBgn0001983_FBtr0080740_1	548	Pfam	PF00096	Zinc finger, C2H2 type	407	428
wor-RA_FBgn0001983_FBtr0080740_1	548	Pfam	PF00096	Zinc finger, C2H2 type	380	402
wor-RA_FBgn0001983_FBtr0080740_1	548	Pfam	PF00096	Zinc finger, C2H2 type	268	290
wor-RA_FBgn0001983_FBtr0080740_1	548	Pfam	PF00096	Zinc finger, C2H2 type	345	367
wor-RA_FBgn0001983_FBtr0080740_1	548	ProSitePatterns	PS00028	Zinc finger C2H2 type domain signature.	347	367
wor-RA_FBgn0001983_FBtr0080740_1	548	ProSitePatterns	PS00028	Zinc finger C2H2 type domain signature.	382	402
Eip93F-RB_FBgn0264490_FBtr0112874_1	1188	Pfam	PF05225	helix-turn-helix, Psq domain	795	836
CG5245-RA_FBgn0038047_FBtr0082589_1	501	ProSitePatterns	PS00028	Zinc finger C2H2 type domain signature.	139	159
CG5245-RA_FBgn0038047_FBtr0082589_1	501	ProSitePatterns	PS00028	Zinc finger C2H2 type domain signature.	278	298
CG5245-RA_FBgn0038047_FBtr0082589_1	501	ProSitePatterns	PS00028	Zinc finger C2H2 type domain signature.	306	326
CG5245-RA_FBgn0038047_FBtr0082589_1	501	ProSitePatterns	PS00028	Zinc finger C2H2 type domain signature.	446	466
CG5245-RA_FBgn0038047_FBtr0082589_1	501	ProSitePatterns	PS00028	Zinc finger C2H2 type domain signature.	167	187
CG5245-RA_FBgn0038047_FBtr0082589_1	501	ProSitePatterns	PS00028	Zinc finger C2H2 type domain signature.	362	382
CG5245-RA_FBgn0038047_FBtr0082589_1	501	ProSitePatterns	PS00028	Zinc finger C2H2 type domain signature.	112	132
CG5245-RA_FBgn0038047_FBtr0082589_1	501	ProSitePatterns	PS00028	Zinc finger C2H2 type domain signature.	390	410
CG5245-RA_FBgn0038047_FBtr0082589_1	501	ProSitePatterns	PS00028	Zinc finger C2H2 type domain signature.	223	243
CG5245-RA_FBgn0038047_FBtr0082589_1	501	ProSitePatterns	PS00028	Zinc finger C2H2 type domain signature.	84	104
CG5245-RA_FBgn0038047_FBtr0082589_1	501	ProSitePatterns	PS00028	Zinc finger C2H2 type domain signature.	418	438
CG5245-RA_FBgn0038047_FBtr0082589_1	501	ProSitePatterns	PS00028	Zinc finger C2H2 type domain signature.	195	215
CG5245-RA_FBgn0038047_FBtr0082589_1	501	Pfam	PF00096	Zinc finger, C2H2 type	193	215
CG5245-RA_FBgn0038047_FBtr0082589_1	501	Pfam	PF00096	Zinc finger, C2H2 type	82	104
CG5245-RA_FBgn0038047_FBtr0082589_1	501	Pfam	PF00096	Zinc finger, C2H2 type	416	438
CG5245-RA_FBgn0038047_FBtr0082589_1	501	Pfam	PF00096	Zinc finger, C2H2 type	472	493
CG5245-RA_FBgn0038047_FBtr0082589_1	501	Pfam	PF00096	Zinc finger, C2H2 type	110	132
CG5245-RA_FBgn0038047_FBtr0082589_1	501	Pfam	PF00096	Zinc finger, C2H2 type	248	270
CG5245-RA_FBgn0038047_FBtr0082589_1	501	Pfam	PF00096	Zinc finger, C2H2 type	137	159
CG5245-RA_FBgn0038047_FBtr0082589_1	501	Pfam	PF00096	Zinc finger, C2H2 type	332	354
CG5245-RA_FBgn0038047_FBtr0082589_1	501	Pfam	PF00096	Zinc finger, C2H2 type	389	410
CG5245-RA_FBgn0038047_FBtr0082589_1	501	Pfam	PF00096	Zinc finger, C2H2 type	276	298
CG5245-RA_FBgn0038047_FBtr0082589_1	501	Pfam	PF00096	Zinc finger, C2H2 type	165	187
CG5245-RA_FBgn0038047_FBtr0082589_1	501	ProSitePatterns	PS00028	Zinc finger C2H2 type domain signature.	334	354
CG5245-RA_FBgn0038047_FBtr0082589_1	501	ProSitePatterns	PS00028	Zinc finger C2H2 type domain signature.	250	270
CG14441-RA_FBgn0029895_FBtr0070959_1	1149	ProSitePatterns	PS00028	Zinc finger C2H2 type domain signature.	352	373
CG7372-RA_FBgn0036522_FBtr0075570_1	971	ProSitePatterns	PS00028	Zinc finger C2H2 type domain signature.	743	763
CG7372-RA_FBgn0036522_FBtr0075570_1	971	ProSitePatterns	PS00028	Zinc finger C2H2 type domain signature.	659	679
CG7372-RA_FBgn0036522_FBtr0075570_1	971	ProSitePatterns	PS00028	Zinc finger C2H2 type domain signature.	715	735
CG7372-RA_FBgn0036522_FBtr0075570_1	971	ProSitePatterns	PS00028	Zinc finger C2H2 type domain signature.	799	820
CG7372-RA_FBgn0036522_FBtr0075570_1	971	Pfam	PF00096	Zinc finger, C2H2 type	713	735
CG7372-RA_FBgn0036522_FBtr0075570_1	971	Pfam	PF00096	Zinc finger, C2H2 type	685	707
CG7372-RA_FBgn0036522_FBtr0075570_1	971	Pfam	PF00096	Zinc finger, C2H2 type	770	791
CG7372-RA_FBgn0036522_FBtr0075570_1	971	Pfam	PF00096	Zinc finger, C2H2 type	741	763
CG7372-RA_FBgn0036522_FBtr0075570_1	971	ProSitePatterns	PS00028	Zinc finger C2H2 type domain signature.	631	651
CG7372-RA_FBgn0036522_FBtr0075570_1	971	ProSitePatterns	PS00028	Zinc finger C2H2 type domain signature.	687	707
CG7372-RA_FBgn0036522_FBtr0075570_1	971	ProSitePatterns	PS00028	Zinc finger C2H2 type domain signature.	160	181
CG7372-RA_FBgn0036522_FBtr0075570_1	971	ProSitePatterns	PS00028	Zinc finger C2H2 type domain signature.	771	791
CG18599-RA_FBgn0038592_FBtr0083571_1	475	ProSitePatterns	PS00027	'Homeobox' domain signature.	349	372
CG18599-RA_FBgn0038592_FBtr0083571_1	475	Pfam	PF00046	Homeodomain	317	373
dmrt11E-RA_FBgn0030477_FBtr0073768_1	377	Pfam	PF00751	DM DNA binding domain	118	164
Kr-h1-RB_FBgn0266450_FBtr0344438_1	845	ProSitePatterns	PS00028	Zinc finger C2H2 type domain signature.	329	349
Kr-h1-RB_FBgn0266450_FBtr0344438_1	845	Pfam	PF00096	Zinc finger, C2H2 type	327	349
Kr-h1-RB_FBgn0266450_FBtr0344438_1	845	Pfam	PF00096	Zinc finger, C2H2 type	441	463
Kr-h1-RB_FBgn0266450_FBtr0344438_1	845	Pfam	PF00096	Zinc finger, C2H2 type	355	377
Kr-h1-RB_FBgn0266450_FBtr0344438_1	845	Pfam	PF00096	Zinc finger, C2H2 type	271	293
Kr-h1-RB_FBgn0266450_FBtr0344438_1	845	Pfam	PF00096	Zinc finger, C2H2 type	299	321
Kr-h1-RB_FBgn0266450_FBtr0344438_1	845	ProSitePatterns	PS00028	Zinc finger C2H2 type domain signature.	357	377
Kr-h1-RB_FBgn0266450_FBtr0344438_1	845	ProSitePatterns	PS00028	Zinc finger C2H2 type domain signature.	196	216
Kr-h1-RB_FBgn0266450_FBtr0344438_1	845	ProSitePatterns	PS00028	Zinc finger C2H2 type domain signature.	385	407
Kr-h1-RB_FBgn0266450_FBtr0344438_1	845	ProSitePatterns	PS00028	Zinc finger C2H2 type domain signature.	273	293
Kr-h1-RB_FBgn0266450_FBtr0344438_1	845	ProSitePatterns	PS00028	Zinc finger C2H2 type domain signature.	443	463
Kr-h1-RB_FBgn0266450_FBtr0344438_1	845	ProSitePatterns	PS00028	Zinc finger C2H2 type domain signature.	301	321
Kr-h1-RB_FBgn0266450_FBtr0344438_1	845	ProSitePatterns	PS00028	Zinc finger C2H2 type domain signature.	415	435
CG13617-RA_FBgn0039201_FBtr0084641_1	737	ProSitePatterns	PS00028	Zinc finger C2H2 type domain signature.	146	167
CG17803-RA_FBgn0038547_FBtr0083528_1	587	ProSitePatterns	PS00028	Zinc finger C2H2 type domain signature.	326	346
CG17803-RA_FBgn0038547_FBtr0083528_1	587	ProSitePatterns	PS00028	Zinc finger C2H2 type domain signature.	426	446
CG17803-RA_FBgn0038547_FBtr0083528_1	587	ProSitePatterns	PS00028	Zinc finger C2H2 type domain signature.	509	531
CG17803-RA_FBgn0038547_FBtr0083528_1	587	ProSitePatterns	PS00028	Zinc finger C2H2 type domain signature.	354	375
CG17803-RA_FBgn0038547_FBtr0083528_1	587	ProSitePatterns	PS00028	Zinc finger C2H2 type domain signature.	481	501
CG17803-RA_FBgn0038547_FBtr0083528_1	587	Pfam	PF00096	Zinc finger, C2H2 type	452	474
CG17803-RA_FBgn0038547_FBtr0083528_1	587	Pfam	PF00096	Zinc finger, C2H2 type	324	346
CG17803-RA_FBgn0038547_FBtr0083528_1	587	ProSitePatterns	PS00028	Zinc finger C2H2 type domain signature.	383	404
unc-4-RB_FBgn0024184_FBtr0340626_1	588	Pfam	PF00046	Homeodomain	244	300
unc-4-RB_FBgn0024184_FBtr0340626_1	588	ProSitePatterns	PS00027	'Homeobox' domain signature.	276	299
pho-RA_FBgn0002521_FBtr0089204_1	520	ProSitePatterns	PS00028	Zinc finger C2H2 type domain signature.	416	438
pho-RA_FBgn0002521_FBtr0089204_1	520	ProSitePatterns	PS00028	Zinc finger C2H2 type domain signature.	388	408
pho-RA_FBgn0002521_FBtr0089204_1	520	ProSitePatterns	PS00028	Zinc finger C2H2 type domain signature.	446	468
pho-RA_FBgn0002521_FBtr0089204_1	520	Pfam	PF00096	Zinc finger, C2H2 type	386	408
pho-RA_FBgn0002521_FBtr0089204_1	520	Pfam	PF00096	Zinc finger, C2H2 type	444	468
MBD-R2-RB_FBgn0038016_FBtr0082611_1	1169	Pfam	PF01429	Methyl-CpG binding domain	449	517
MBD-R2-RB_FBgn0038016_FBtr0082611_1	1169	ProSitePatterns	PS01359	Zinc finger PHD-type signature.	920	963
MBD-R2-RB_FBgn0038016_FBtr0082611_1	1169	ProSitePatterns	PS00028	Zinc finger C2H2 type domain signature.	642	665
disco-RA_FBgn0000459_FBtr0074250_1	568	ProSitePatterns	PS00028	Zinc finger C2H2 type domain signature.	94	115
MTA1-like-RD_FBgn0027951_FBtr0330315_1	921	ProSitePatterns	PS00028	Zinc finger C2H2 type domain signature.	554	577
CG15073-RA_FBgn0034379_FBtr0086607_1	580	ProSitePatterns	PS00028	Zinc finger C2H2 type domain signature.	380	400
CG15073-RA_FBgn0034379_FBtr0086607_1	580	ProSitePatterns	PS00028	Zinc finger C2H2 type domain signature.	352	373
CG15073-RA_FBgn0034379_FBtr0086607_1	580	ProSitePatterns	PS00028	Zinc finger C2H2 type domain signature.	494	515
CG15073-RA_FBgn0034379_FBtr0086607_1	580	ProSitePatterns	PS00028	Zinc finger C2H2 type domain signature.	466	486
CG15073-RA_FBgn0034379_FBtr0086607_1	580	Pfam	PF00096	Zinc finger, C2H2 type	351	373
CG15073-RA_FBgn0034379_FBtr0086607_1	580	Pfam	PF00096	Zinc finger, C2H2 type	464	486
CG15073-RA_FBgn0034379_FBtr0086607_1	580	ProSitePatterns	PS00028	Zinc finger C2H2 type domain signature.	325	345
CG15073-RA_FBgn0034379_FBtr0086607_1	580	ProSitePatterns	PS00028	Zinc finger C2H2 type domain signature.	294	316
zld-RB_FBgn0259789_FBtr0074807_1	1596	ProSitePatterns	PS00028	Zinc finger C2H2 type domain signature.	1415	1435
zld-RB_FBgn0259789_FBtr0074807_1	1596	ProSitePatterns	PS00028	Zinc finger C2H2 type domain signature.	554	576
zld-RB_FBgn0259789_FBtr0074807_1	1596	ProSitePatterns	PS00028	Zinc finger C2H2 type domain signature.	1386	1407
zld-RB_FBgn0259789_FBtr0074807_1	1596	ProSitePatterns	PS00028	Zinc finger C2H2 type domain signature.	1328	1349
zld-RB_FBgn0259789_FBtr0074807_1	1596	ProSitePatterns	PS00028	Zinc finger C2H2 type domain signature.	1357	1377
exex-RA_FBgn0041156_FBtr0076751_1	525	ProSitePatterns	PS00027	'Homeobox' domain signature.	472	495
exex-RA_FBgn0041156_FBtr0076751_1	525	Pfam	PF00046	Homeodomain	440	496
en-RB_FBgn0000577_FBtr0088095_1	552	Pfam	PF00046	Homeodomain	455	511
en-RB_FBgn0000577_FBtr0088095_1	552	ProSitePatterns	PS00027	'Homeobox' domain signature.	487	510
unpg-RA_FBgn0015561_FBtr0088586_1	485	ProSitePatterns	PS00027	'Homeobox' domain signature.	352	375
unpg-RA_FBgn0015561_FBtr0088586_1	485	Pfam	PF00046	Homeodomain	320	376
CG10462-RA_FBgn0032815_FBtr0081325_1	812	ProSitePatterns	PS00028	Zinc finger C2H2 type domain signature.	667	687
CG10462-RA_FBgn0032815_FBtr0081325_1	812	Pfam	PF13912	C2H2-type zinc finger	162	184
CG10462-RA_FBgn0032815_FBtr0081325_1	812	Pfam	PF13912	C2H2-type zinc finger	637	659
CG10462-RA_FBgn0032815_FBtr0081325_1	812	ProSitePatterns	PS00028	Zinc finger C2H2 type domain signature.	79	99
CG10462-RA_FBgn0032815_FBtr0081325_1	812	ProSitePatterns	PS00028	Zinc finger C2H2 type domain signature.	514	535
CG10462-RA_FBgn0032815_FBtr0081325_1	812	ProSitePatterns	PS00028	Zinc finger C2H2 type domain signature.	639	659
CG10462-RA_FBgn0032815_FBtr0081325_1	812	ProSitePatterns	PS00028	Zinc finger C2H2 type domain signature.	695	715
CG10462-RA_FBgn0032815_FBtr0081325_1	812	Pfam	PF00096	Zinc finger, C2H2 type	665	687
CG10462-RA_FBgn0032815_FBtr0081325_1	812	Pfam	PF00096	Zinc finger, C2H2 type	693	715
E5-RA_FBgn0008646_FBtr0082880_1	524	ProSitePatterns	PS00027	'Homeobox' domain signature.	336	359
E5-RA_FBgn0008646_FBtr0082880_1	524	Pfam	PF00046	Homeodomain	304	360
hbn-RA_FBgn0008636_FBtr0071556_1	409	ProSitePatterns	PS00027	'Homeobox' domain signature.	186	209
hbn-RA_FBgn0008636_FBtr0071556_1	409	Pfam	PF00046	Homeodomain	154	210
Dbx-RC_FBgn0261723_FBtr0290136_1	741	ProSitePatterns	PS00027	'Homeobox' domain signature.	467	490
Dbx-RC_FBgn0261723_FBtr0290136_1	741	Pfam	PF00046	Homeodomain	437	491
mirr-RA_FBgn0014343_FBtr0075911_1	641	ProSitePatterns	PS00027	'Homeobox' domain signature.	260	283
lms-RB_FBgn0034520_FBtr0342701_1	378	ProSitePatterns	PS00027	'Homeobox' domain signature.	119	142
lms-RB_FBgn0034520_FBtr0342701_1	378	Pfam	PF00046	Homeodomain	87	143
ro-RA_FBgn0003267_FBtr0085090_1	350	Pfam	PF00046	Homeodomain	192	248
ro-RA_FBgn0003267_FBtr0085090_1	350	ProSitePatterns	PS00027	'Homeobox' domain signature.	224	247
CG15269-RA_FBgn0028878_FBtr0080704_1	587	ProSitePatterns	PS00028	Zinc finger C2H2 type domain signature.	441	461
CG15269-RA_FBgn0028878_FBtr0080704_1	587	ProSitePatterns	PS00028	Zinc finger C2H2 type domain signature.	469	489
CG15269-RA_FBgn0028878_FBtr0080704_1	587	ProSitePatterns	PS00028	Zinc finger C2H2 type domain signature.	357	377
CG15269-RA_FBgn0028878_FBtr0080704_1	587	Pfam	PF00096	Zinc finger, C2H2 type	356	377
CG15269-RA_FBgn0028878_FBtr0080704_1	587	Pfam	PF00096	Zinc finger, C2H2 type	439	461
CG15269-RA_FBgn0028878_FBtr0080704_1	587	Pfam	PF00096	Zinc finger, C2H2 type	495	517
CG15269-RA_FBgn0028878_FBtr0080704_1	587	Pfam	PF00096	Zinc finger, C2H2 type	411	433
CG15269-RA_FBgn0028878_FBtr0080704_1	587	Pfam	PF00096	Zinc finger, C2H2 type	467	489
CG15269-RA_FBgn0028878_FBtr0080704_1	587	Pfam	PF00096	Zinc finger, C2H2 type	383	405
CG15269-RA_FBgn0028878_FBtr0080704_1	587	Pfam	PF00096	Zinc finger, C2H2 type	325	347
CG15269-RA_FBgn0028878_FBtr0080704_1	587	ProSitePatterns	PS00028	Zinc finger C2H2 type domain signature.	385	405
CG15269-RA_FBgn0028878_FBtr0080704_1	587	ProSitePatterns	PS00028	Zinc finger C2H2 type domain signature.	300	320
CG15269-RA_FBgn0028878_FBtr0080704_1	587	ProSitePatterns	PS00028	Zinc finger C2H2 type domain signature.	413	433
CG15269-RA_FBgn0028878_FBtr0080704_1	587	ProSitePatterns	PS00028	Zinc finger C2H2 type domain signature.	327	347
Blimp-1-RB_FBgn0035625_FBtr0331806_1	1216	ProSitePatterns	PS00028	Zinc finger C2H2 type domain signature.	892	912
Blimp-1-RB_FBgn0035625_FBtr0331806_1	1216	ProSitePatterns	PS00028	Zinc finger C2H2 type domain signature.	976	996
Blimp-1-RB_FBgn0035625_FBtr0331806_1	1216	Pfam	PF00096	Zinc finger, C2H2 type	918	940
Blimp-1-RB_FBgn0035625_FBtr0331806_1	1216	Pfam	PF00096	Zinc finger, C2H2 type	890	912
Blimp-1-RB_FBgn0035625_FBtr0331806_1	1216	Pfam	PF00096	Zinc finger, C2H2 type	946	968
Blimp-1-RB_FBgn0035625_FBtr0331806_1	1216	ProSitePatterns	PS00028	Zinc finger C2H2 type domain signature.	948	968
Blimp-1-RB_FBgn0035625_FBtr0331806_1	1216	ProSitePatterns	PS00028	Zinc finger C2H2 type domain signature.	920	940
sna-RA_FBgn0003448_FBtr0080739_1	390	ProSitePatterns	PS00028	Zinc finger C2H2 type domain signature.	336	356
sna-RA_FBgn0003448_FBtr0080739_1	390	Pfam	PF00096	Zinc finger, C2H2 type	280	302
sna-RA_FBgn0003448_FBtr0080739_1	390	Pfam	PF00096	Zinc finger, C2H2 type	362	380
sna-RA_FBgn0003448_FBtr0080739_1	390	Pfam	PF00096	Zinc finger, C2H2 type	307	328
sna-RA_FBgn0003448_FBtr0080739_1	390	Pfam	PF00096	Zinc finger, C2H2 type	334	356
sna-RA_FBgn0003448_FBtr0080739_1	390	ProSitePatterns	PS00028	Zinc finger C2H2 type domain signature.	247	267
sna-RA_FBgn0003448_FBtr0080739_1	390	ProSitePatterns	PS00028	Zinc finger C2H2 type domain signature.	306	328
sna-RA_FBgn0003448_FBtr0080739_1	390	ProSitePatterns	PS00028	Zinc finger C2H2 type domain signature.	282	302
slou-RA_FBgn0002941_FBtr0084123_1	659	Pfam	PF00046	Homeodomain	546	602
slou-RA_FBgn0002941_FBtr0084123_1	659	ProSitePatterns	PS00027	'Homeobox' domain signature.	578	601
CG43347-RC_FBgn0263072_FBtr0307022_1	2684	ProSitePatterns	PS00028	Zinc finger C2H2 type domain signature.	1292	1313
CG43347-RC_FBgn0263072_FBtr0307022_1	2684	ProSitePatterns	PS00028	Zinc finger C2H2 type domain signature.	1259	1280
CG43347-RC_FBgn0263072_FBtr0307022_1	2684	ProSitePatterns	PS00028	Zinc finger C2H2 type domain signature.	1350	1373
CG43347-RC_FBgn0263072_FBtr0307022_1	2684	ProSitePatterns	PS00028	Zinc finger C2H2 type domain signature.	1322	1342
CG43347-RC_FBgn0263072_FBtr0307022_1	2684	ProSitePatterns	PS00028	Zinc finger C2H2 type domain signature.	1198	1219
bap-RA_FBgn0004862_FBtr0084087_1	382	Pfam	PF00046	Homeodomain	176	232
bap-RA_FBgn0004862_FBtr0084087_1	382	ProSitePatterns	PS00027	'Homeobox' domain signature.	208	231
cbt-RA_FBgn0043364_FBtr0078083_1	428	ProSitePatterns	PS00028	Zinc finger C2H2 type domain signature.	265	287
cbt-RA_FBgn0043364_FBtr0078083_1	428	Pfam	PF00096	Zinc finger, C2H2 type	323	345
cbt-RA_FBgn0043364_FBtr0078083_1	428	Pfam	PF00096	Zinc finger, C2H2 type	263	287
cbt-RA_FBgn0043364_FBtr0078083_1	428	Pfam	PF00096	Zinc finger, C2H2 type	293	317
cbt-RA_FBgn0043364_FBtr0078083_1	428	ProSitePatterns	PS00028	Zinc finger C2H2 type domain signature.	325	345
cbt-RA_FBgn0043364_FBtr0078083_1	428	ProSitePatterns	PS00028	Zinc finger C2H2 type domain signature.	295	317
tou-RE_FBgn0033636_FBtr0113066_1	3131	Pfam	PF01429	Methyl-CpG binding domain	952	1021
CG13287-RB_FBgn0035643_FBtr0330086_1	469	ProSitePatterns	PS00028	Zinc finger C2H2 type domain signature.	400	420
CG13287-RB_FBgn0035643_FBtr0330086_1	469	ProSitePatterns	PS00028	Zinc finger C2H2 type domain signature.	360	381
CG13287-RB_FBgn0035643_FBtr0330086_1	469	Pfam	PF00096	Zinc finger, C2H2 type	359	380
CG13287-RB_FBgn0035643_FBtr0330086_1	469	Pfam	PF00096	Zinc finger, C2H2 type	399	420
CG12054-RA_FBgn0039831_FBtr0085758_1	628	ProSitePatterns	PS00028	Zinc finger C2H2 type domain signature.	176	199
CG12054-RA_FBgn0039831_FBtr0085758_1	628	ProSitePatterns	PS00028	Zinc finger C2H2 type domain signature.	9	32
Stat92E-RE_FBgn0016917_FBtr0089487_1	754	Pfam	PF02864	STAT protein, DNA binding domain	346	483
lid-RA_FBgn0031759_FBtr0079231_1	1838	ProSitePatterns	PS01359	Zinc finger PHD-type signature.	1296	1351
lid-RA_FBgn0031759_FBtr0079231_1	1838	Pfam	PF01388	ARID/BRIGHT DNA binding domain	229	312
lid-RA_FBgn0031759_FBtr0079231_1	1838	ProSitePatterns	PS01359	Zinc finger PHD-type signature.	451	495
pygo-RA_FBgn0043900_FBtr0085806_1	815	ProSitePatterns	PS01359	Zinc finger PHD-type signature.	750	802
E(bx)-RH_FBgn0000541_FBtr0332102_1	2761	ProSitePatterns	PS01359	Zinc finger PHD-type signature.	342	383
tio-RA_FBgn0028979_FBtr0089377_1	1024	Pfam	PF00096	Zinc finger, C2H2 type	927	949
tio-RA_FBgn0028979_FBtr0089377_1	1024	Pfam	PF13912	C2H2-type zinc finger	501	525
tio-RA_FBgn0028979_FBtr0089377_1	1024	ProSitePatterns	PS00028	Zinc finger C2H2 type domain signature.	319	341
tio-RA_FBgn0028979_FBtr0089377_1	1024	ProSitePatterns	PS00028	Zinc finger C2H2 type domain signature.	501	523
tio-RA_FBgn0028979_FBtr0089377_1	1024	ProSitePatterns	PS00028	Zinc finger C2H2 type domain signature.	928	949
tio-RA_FBgn0028979_FBtr0089377_1	1024	ProSitePatterns	PS00028	Zinc finger C2H2 type domain signature.	428	450
vnd-RB_FBgn0261930_FBtr0110929_1	577	Pfam	PF00046	Homeodomain	400	456
vnd-RB_FBgn0261930_FBtr0110929_1	577	ProSitePatterns	PS00027	'Homeobox' domain signature.	432	455
HGTX-RA_FBgn0040318_FBtr0075720_1	513	Pfam	PF00046	Homeodomain	394	449
HGTX-RA_FBgn0040318_FBtr0075720_1	513	ProSitePatterns	PS00027	'Homeobox' domain signature.	425	448
B-H2-RA_FBgn0004854_FBtr0074429_1	645	Pfam	PF00046	Homeodomain	381	437
B-H2-RA_FBgn0004854_FBtr0074429_1	645	ProSitePatterns	PS00027	'Homeobox' domain signature.	413	436
C15-RA_FBgn0004863_FBtr0084111_1	339	ProSitePatterns	PS00027	'Homeobox' domain signature.	250	273
C15-RA_FBgn0004863_FBtr0084111_1	339	Pfam	PF00046	Homeodomain	218	274
shn-RE_FBgn0003396_FBtr0330619_1	2532	ProSitePatterns	PS00028	Zinc finger C2H2 type domain signature.	2263	2283
shn-RE_FBgn0003396_FBtr0330619_1	2532	ProSitePatterns	PS00028	Zinc finger C2H2 type domain signature.	469	491
shn-RE_FBgn0003396_FBtr0330619_1	2532	Pfam	PF00096	Zinc finger, C2H2 type	2262	2283
shn-RE_FBgn0003396_FBtr0330619_1	2532	Pfam	PF00096	Zinc finger, C2H2 type	1799	1823
shn-RE_FBgn0003396_FBtr0330619_1	2532	Pfam	PF00096	Zinc finger, C2H2 type	1771	1793
shn-RE_FBgn0003396_FBtr0330619_1	2532	ProSitePatterns	PS00028	Zinc finger C2H2 type domain signature.	2291	2313
shn-RE_FBgn0003396_FBtr0330619_1	2532	ProSitePatterns	PS00028	Zinc finger C2H2 type domain signature.	441	461
shn-RE_FBgn0003396_FBtr0330619_1	2532	ProSitePatterns	PS00028	Zinc finger C2H2 type domain signature.	2336	2358
shn-RE_FBgn0003396_FBtr0330619_1	2532	ProSitePatterns	PS00028	Zinc finger C2H2 type domain signature.	1773	1793
shn-RE_FBgn0003396_FBtr0330619_1	2532	ProSitePatterns	PS00028	Zinc finger C2H2 type domain signature.	1801	1823
exd-RA_FBgn0000611_FBtr0074135_1	376	ProSitePatterns	PS00027	'Homeobox' domain signature.	274	297
exd-RA_FBgn0000611_FBtr0074135_1	376	Pfam	PF00046	Homeodomain	239	298
ovo-RE_FBgn0003028_FBtr0301914_1	1351	ProSitePatterns	PS00028	Zinc finger C2H2 type domain signature.	1227	1247
ovo-RE_FBgn0003028_FBtr0301914_1	1351	ProSitePatterns	PS00028	Zinc finger C2H2 type domain signature.	1199	1219
ovo-RE_FBgn0003028_FBtr0301914_1	1351	ProSitePatterns	PS00028	Zinc finger C2H2 type domain signature.	1255	1276
sens-RA_FBgn0002573_FBtr0075862_1	541	ProSitePatterns	PS00028	Zinc finger C2H2 type domain signature.	471	491
sens-RA_FBgn0002573_FBtr0075862_1	541	Pfam	PF00096	Zinc finger, C2H2 type	413	435
sens-RA_FBgn0002573_FBtr0075862_1	541	Pfam	PF00096	Zinc finger, C2H2 type	469	491
sens-RA_FBgn0002573_FBtr0075862_1	541	Pfam	PF00096	Zinc finger, C2H2 type	441	463
sens-RA_FBgn0002573_FBtr0075862_1	541	ProSitePatterns	PS00028	Zinc finger C2H2 type domain signature.	443	463
sens-RA_FBgn0002573_FBtr0075862_1	541	ProSitePatterns	PS00028	Zinc finger C2H2 type domain signature.	499	520
sens-RA_FBgn0002573_FBtr0075862_1	541	ProSitePatterns	PS00028	Zinc finger C2H2 type domain signature.	415	435
zfh1-RB_FBgn0004606_FBtr0085701_1	1054	Pfam	PF13912	C2H2-type zinc finger	75	97
zfh1-RB_FBgn0004606_FBtr0085701_1	1054	ProSitePatterns	PS00028	Zinc finger C2H2 type domain signature.	357	377
zfh1-RB_FBgn0004606_FBtr0085701_1	1054	Pfam	PF00096	Zinc finger, C2H2 type	325	346
zfh1-RB_FBgn0004606_FBtr0085701_1	1054	Pfam	PF00096	Zinc finger, C2H2 type	967	989
zfh1-RB_FBgn0004606_FBtr0085701_1	1054	Pfam	PF00096	Zinc finger, C2H2 type	355	377
zfh1-RB_FBgn0004606_FBtr0085701_1	1054	ProSitePatterns	PS00028	Zinc finger C2H2 type domain signature.	76	97
zfh1-RB_FBgn0004606_FBtr0085701_1	1054	ProSitePatterns	PS00028	Zinc finger C2H2 type domain signature.	997	1017
zfh1-RB_FBgn0004606_FBtr0085701_1	1054	ProSitePatterns	PS00027	'Homeobox' domain signature.	732	755
zfh1-RB_FBgn0004606_FBtr0085701_1	1054	ProSitePatterns	PS00028	Zinc finger C2H2 type domain signature.	291	311
zfh1-RB_FBgn0004606_FBtr0085701_1	1054	ProSitePatterns	PS00028	Zinc finger C2H2 type domain signature.	969	989
zfh1-RB_FBgn0004606_FBtr0085701_1	1054	Pfam	PF00046	Homeodomain	701	756
lbe-RA_FBgn0011278_FBtr0084091_1	479	ProSitePatterns	PS00027	'Homeobox' domain signature.	386	409
lbe-RA_FBgn0011278_FBtr0084091_1	479	Pfam	PF00046	Homeodomain	354	410
CG16779-RA_FBgn0037698_FBtr0082125_1	1980	ProSitePatterns	PS00028	Zinc finger C2H2 type domain signature.	655	675
CG16779-RA_FBgn0037698_FBtr0082125_1	1980	ProSitePatterns	PS00028	Zinc finger C2H2 type domain signature.	332	352
CG16779-RA_FBgn0037698_FBtr0082125_1	1980	ProSitePatterns	PS00028	Zinc finger C2H2 type domain signature.	360	383
CG16779-RA_FBgn0037698_FBtr0082125_1	1980	ProSitePatterns	PS00028	Zinc finger C2H2 type domain signature.	304	324
CG16779-RA_FBgn0037698_FBtr0082125_1	1980	ProSitePatterns	PS00028	Zinc finger C2H2 type domain signature.	1929	1949
CG16779-RA_FBgn0037698_FBtr0082125_1	1980	ProSitePatterns	PS00028	Zinc finger C2H2 type domain signature.	1785	1807
CG16779-RA_FBgn0037698_FBtr0082125_1	1980	Pfam	PF13912	C2H2-type zinc finger	1927	1950
CG16779-RA_FBgn0037698_FBtr0082125_1	1980	Pfam	PF13912	C2H2-type zinc finger	654	675
CG16779-RA_FBgn0037698_FBtr0082125_1	1980	Pfam	PF13912	C2H2-type zinc finger	330	353
klu-RB_FBgn0013469_FBtr0330080_1	817	ProSitePatterns	PS00028	Zinc finger C2H2 type domain signature.	628	648
klu-RB_FBgn0013469_FBtr0330080_1	817	Pfam	PF00096	Zinc finger, C2H2 type	654	676
klu-RB_FBgn0013469_FBtr0330080_1	817	Pfam	PF00096	Zinc finger, C2H2 type	626	648
klu-RB_FBgn0013469_FBtr0330080_1	817	Pfam	PF00096	Zinc finger, C2H2 type	590	613
klu-RB_FBgn0013469_FBtr0330080_1	817	Pfam	PF00096	Zinc finger, C2H2 type	682	704
klu-RB_FBgn0013469_FBtr0330080_1	817	ProSitePatterns	PS00028	Zinc finger C2H2 type domain signature.	592	613
klu-RB_FBgn0013469_FBtr0330080_1	817	ProSitePatterns	PS00028	Zinc finger C2H2 type domain signature.	656	676
H2.0-RA_FBgn0001170_FBtr0079227_1	418	Pfam	PF00046	Homeodomain	298	352
H2.0-RA_FBgn0001170_FBtr0079227_1	418	ProSitePatterns	PS00027	'Homeobox' domain signature.	328	351
OdsH-RA_FBgn0026058_FBtr0074461_1	382	ProSitePatterns	PS00027	'Homeobox' domain signature.	191	214
OdsH-RA_FBgn0026058_FBtr0074461_1	382	Pfam	PF00046	Homeodomain	159	215
pps-RB_FBgn0082831_FBtr0304744_1	2018	ProSitePatterns	PS01359	Zinc finger PHD-type signature.	915	963
CG12299-RA_FBgn0032295_FBtr0080113_1	736	ProSitePatterns	PS00028	Zinc finger C2H2 type domain signature.	397	417
CG12299-RA_FBgn0032295_FBtr0080113_1	736	ProSitePatterns	PS00028	Zinc finger C2H2 type domain signature.	50	71
CG12299-RA_FBgn0032295_FBtr0080113_1	736	ProSitePatterns	PS00028	Zinc finger C2H2 type domain signature.	312	332
CG12299-RA_FBgn0032295_FBtr0080113_1	736	ProSitePatterns	PS00028	Zinc finger C2H2 type domain signature.	425	445
CG12299-RA_FBgn0032295_FBtr0080113_1	736	ProSitePatterns	PS00028	Zinc finger C2H2 type domain signature.	284	304
CG12299-RA_FBgn0032295_FBtr0080113_1	736	Pfam	PF00096	Zinc finger, C2H2 type	395	417
CG12299-RA_FBgn0032295_FBtr0080113_1	736	Pfam	PF00096	Zinc finger, C2H2 type	310	332
CG12299-RA_FBgn0032295_FBtr0080113_1	736	Pfam	PF00096	Zinc finger, C2H2 type	423	445
CG12299-RA_FBgn0032295_FBtr0080113_1	736	Pfam	PF00096	Zinc finger, C2H2 type	479	501
CG12299-RA_FBgn0032295_FBtr0080113_1	736	Pfam	PF00096	Zinc finger, C2H2 type	338	360
CG12299-RA_FBgn0032295_FBtr0080113_1	736	Pfam	PF00096	Zinc finger, C2H2 type	451	473
CG12299-RA_FBgn0032295_FBtr0080113_1	736	Pfam	PF00096	Zinc finger, C2H2 type	367	389
CG12299-RA_FBgn0032295_FBtr0080113_1	736	Pfam	PF00096	Zinc finger, C2H2 type	282	304
CG12299-RA_FBgn0032295_FBtr0080113_1	736	ProSitePatterns	PS00028	Zinc finger C2H2 type domain signature.	453	473
CG12299-RA_FBgn0032295_FBtr0080113_1	736	ProSitePatterns	PS00028	Zinc finger C2H2 type domain signature.	256	276
CG12299-RA_FBgn0032295_FBtr0080113_1	736	ProSitePatterns	PS00028	Zinc finger C2H2 type domain signature.	481	501
CG12299-RA_FBgn0032295_FBtr0080113_1	736	ProSitePatterns	PS00028	Zinc finger C2H2 type domain signature.	369	389
CG12299-RA_FBgn0032295_FBtr0080113_1	736	ProSitePatterns	PS00028	Zinc finger C2H2 type domain signature.	340	360
CG15696-RA_FBgn0038833_FBtr0083968_1	179	Pfam	PF00046	Homeodomain	97	151
CG15696-RA_FBgn0038833_FBtr0083968_1	179	ProSitePatterns	PS00027	'Homeobox' domain signature.	127	150
Kah-RA_FBgn0035144_FBtr0072563_1	442	ProSitePatterns	PS00028	Zinc finger C2H2 type domain signature.	121	141
Kah-RA_FBgn0035144_FBtr0072563_1	442	ProSitePatterns	PS00028	Zinc finger C2H2 type domain signature.	206	226
Kah-RA_FBgn0035144_FBtr0072563_1	442	ProSitePatterns	PS00028	Zinc finger C2H2 type domain signature.	176	198
Kah-RA_FBgn0035144_FBtr0072563_1	442	Pfam	PF00096	Zinc finger, C2H2 type	177	198
Kah-RA_FBgn0035144_FBtr0072563_1	442	Pfam	PF00096	Zinc finger, C2H2 type	119	141
Kah-RA_FBgn0035144_FBtr0072563_1	442	Pfam	PF00096	Zinc finger, C2H2 type	204	226
