# Supplementary material for: Systematic identification and characterization of repressive domains in Drosophila transcription factors
Source: EMBO J. 2022 Dec 22;42(3):e112100. doi: 10.15252/embj.2022112100 (PMC9890238; doi:10.15252/embj.2022112100)
Supplement: Supplementary file 16 — Dataset EV15 [file EMBJ-42-e112100-s022.xlsx]

## Sheet: Legend
Dataset EV15
Sheet 1:
contains sequences of primers used to create long dsRNAs targeting different co-repressors
contains primers used for qPCRs to assess the degradation of co-repressor mRNA
Sheet 2:
contains results of RNAi experiments and P-values (paired, two-tailed Student t-test comparing to noRNA control)

## Sheet: dsRNAs_qPCR
dsRNAs sequences and primers
target	comment	dsRNA.name	dsRNA.length.nt	fwd.T7.primer	rev.T7.primer	dsRNA.sequence
Gro	CoR targeting	Gro-1	504	TAATACGACTCACTATAGGGATATGAACGGCGAGGGTAGTC	TAATACGACTCACTATAGGGCGGTATGGCCCTGGAACT	ATATGAACGGCGAGGGTAGTCTACAACCGGTGCCGTTCCCGCCGGACGCGTTGGTGGGTGTTGGAATTCCGCGGCACGCCCGTCAGATCAACACGCTGTCGCATGGAGAGGTCGTCTGTGCGGTAACCATCTCTAATCCCACAAAGTACGTGTACACGGGCGGCAAGGGCTGCGTCAAGGTATGGGACATCTCGCAACCGGGCAACAAGAATCCAGTTAGCCAGCTGGATTGTCTGCAGCGCGACAACTACATCCGCTCGGTGAAGCTGCTGCCCGACGGCCGTACGCTGATCGTGGGTGGTGAGGCGTCCAACCTGTCTATCTGGGATCTGGCCAGTCCGACGCCTCGCATAAAGGCGGAACTAACATCGGCGGCGCCCGCCTGCTACGCTCTGGCCA…
Gro	CoR targeting	Gro-2	225	TAATACGACTCACTATAGGGATCAACTGCATCTGCACGAGA	TAATACGACTCACTATAGGGTCGCAGCTAAGTACGGATGAT	ATCAACTGCATCTGCACGAGAGCTGCGTTCTGTCGCTGCGCTTTGCCGCCTGCGGCAAATGGTTCGTTTCCACCGGCAAAGACAACCTGCTTAACGCATGGCGAACACCTTACGGTGCCAGCATATTCCAGGTAAGCACACATCCTTATCATATTAAAGGAAATCCTCAATTAAAATACTGGACGTTTTTCAGTCGAAGGAAACATCATCCGTACTTAGCTGCGA
Sin3A	CoR targeting	Sin3A-1	645	TAATACGACTCACTATAGGGCTGGTTCAGCTACGAGGAGGC	TAATACGACTCACTATAGGGCCTCGAACTGAGTTTTTCGCG	CTGGTTCAGCTACGAGGAGGCCGGGTGATGACAGTTTAGTCGGACACTATGCTAGTGGAGCGCCGCCTGCTAAGCGACCGAAGCCTTATTGTCGTGATGTCAGCTTTTCCGAAGCATCGAGCAAGTGCACCATCTCCGACGCCGCGTTCTTTGACAAGGTGCGAAAGGCGTTGAGAAGTCCAGAGGTCTACGACAACTTCCTGCGATGCCTGACCCTTTTTAACCAGGAAATTGTCTCCAAAACGGAACTTCTTGGTCTGGTATCACCGTTCTTGATGAAGTTCCCCGACCTGCTGAGATGGTTCACCGACTTTCTGGGACCGCCCTCTGGTCAACCTGCTGGAGGATTGATTGACGGCATGCCCTTAGCCGCAACGCAACGTCAGGGAGGTGGAAGCA…
Sin3A	CoR targeting	Sin3A-2	241	TAATACGACTCACTATAGGGGCTTAAAAGTGGAGGATGCGT	TAATACGACTCACTATAGGGCCAAGAGCATCCGAATGAATT	GCTTAAAAGTGGAGGATGCGTTGAGCTACCTGGACCAAGTAAAGTACCAGTATGCAGACCAGCCGCAAATCTACAACAACTTCCTCGACATAATGAAGGAATTCAAGTCGCACTGCATCGACACACCCGGAGTGATTGAGCGAGTCTCCACACTCTTCAAGGGGCACACAGAGCTGATATACGGCTTCAACATGTTCTTACCGCCGGGTTACAAGATCGAAATTCATTCGGATGCTCTTGG
CtBP	CoR targeting	CtBP-1	385	TAATACGACTCACTATAGGGTTAGAGCCACTGAAAGCGGTT	TAATACGACTCACTATAGGGCGTGTATTTCGGAGGTGCTTT	TTAGAGCCACTGAAAGCGGTTGGCCAGCCAGAAAAACGATAAAAGGGATTCCATACCAGTCTGCGCCCAGCGCCCCCCGAAACGCGGTAGTACAGAAATATCAAAAAAAGAACCACAGCCGGAAAAGGGCAAAAGTTTTATTCCGACGACGACGAAGAGCAGAGGACAGCAGCAGACAGATTGAAAAACAGCGAAATGGACAAAAATCTGATGATGCCGAAGCGTTCGCGCATCGATGTCAAGGGCAACTTTGCCAACGGACCGCTGCAAGCACGCCCACTGGTGGCCCTACTCGATGGACGCGACTGCTCCATCGAGATGCCCATCCTAAAGGATGTGGCCACGGTGGCCTTTTGCGATGCACAAAGCACCTCCGAAATACACG
CtBP	CoR targeting	CtBP-2	494	TAATACGACTCACTATAGGGTCAACGAGCACAACCATCATTTAA	TAATACGACTCACTATAGGGTCCTCAGCACGTCTGGAATAT	TCAACGAGCACAACCATCATTTAATCAATGAATTCACAATTAAACAGGTGAGCAGGAGTTTCTCTCAAATGTATCCTGCGATTGAGTAATATTATTATTTTGCTACAGATGCGACCTGGTGCATTTCTGGTGAACACCGCACGCGGCGGTCTGGTCGATGACGAGACCCTGGCGTTGGCGCTGAAGCAGGGAAGGATAAGAGCTGCCGCCCTGGACGTTCACGAAAACGAACCTTACAATGTATTTCAAGTAAGAGATTGTTGTAAAACGAGACATTTTACGCAATCTGAGTTGGCGCCGCACCCACGATGAATGTGATCGCAACTAATGAATGTTTTCTTTTGGTTTACAGGGCGCACTGAAGGATGCCCCAAATCTGATTTGCACACCGCACGCCGC…
Smr	CoR targeting	Smr-1	508	TAATACGACTCACTATAGGGAACAACGGAACCAGCGATAGC	TAATACGACTCACTATAGGGCATGATGTCGATCCGATGAGG	AACAACGGAACCAGCGATAGCCTAGCCACCTTATCGGTGGTCAATTCGCACATGGGCATGGTGGGAATTGGTCATCCGGGCCCGATGGCCCACGCAAGTTCCGCCGGAGGAATCGGTGTGGACAAGGCGACCATAACGCCGGTTGTCAAGAGCTCTAGTGGATCATCGAAGAGCGGCGGCGGCAGTGCGTCCAGTCACTCGACAGCCACACCGCCGGAGACCATAATCTACAATGTGCCAGTGGCGCATCCGCAACGTGGTATACCACCACCGTCGCAGCACTCGGTACATCCGGCCCATCCGTCGCATACACAGCATCCGGCCCATCCGCAGCATTCGTCGCATGGTCAGCATACGCAGCTGCAAGTGCCGGAACCGGAGCCGCAAACATTGGACTTG…
Smr	CoR targeting	Smr-2	219	TAATACGACTCACTATAGGGGGCTATCAAACCGTGGTCATG	TAATACGACTCACTATAGGGATTCACTCCGGCACCACTACT	GGCTATCAAACCGTGGTCATGGCCAATGTAAAGGCATCCACGGGTGGCGATGATTCTGGTGCGAACGCTGGTGGAGCAGCACCCGGATCGTTAGCAGCAACGAATGCATCGATTGCGACGAGTGGCGATAAAATCGTCAAGACAACGCCATCATCCAGGGCGCCAAATTCTACATCTTCAACGGCGGCGAATGAGAGTAGTAGTGGTGCCGGAGTGAAT
Ebi	CoR targeting	Ebi-1	510	TAATACGACTCACTATAGGGCACTTCCAGCAGCGTAGAACA	TAATACGACTCACTATAGGGAGAGAGGTGACGTCCTTGTTG	CACTTCCAGCAGCGTAGAACAACCTACAAGCGGGCTGACGCCCGCTGGTGGAACTGTATCAACCTCCAATCCGGACGCAGCAGCATCGGGCGGAGCTTCGACTGCAACAGGATCAAAGGCGCCAAGTGGAGCGGTTACGATTCGCGTAGGAGCCCAAGGAAACAACGTGCAGTCTGGTTCGTCCAATGCTCAAAGCTCTGCTCCCAGTGGAACCATCTCCTCGTCTACCAGCGGAGGTGCTGGGACTCCCGCAGCTCTTGTTCCCATGGACATTGACGAGAACATCGAAATACCCGAATCCAAGGCTCGTGTATTACGCGGCCACGAAAGCGAGGTGTTTATCTGCGCATGGAATCCTAGCCGGGATTTACTGGCAAGCGGTTCGGGAGACAGCACTGC…
Ebi	CoR targeting	Ebi-2	365	TAATACGACTCACTATAGGGGAAATGCGGCAAATAATGCTG	TAATACGACTCACTATAGGGTGATCCTGTTGCAGTCGAAG	GAAATGCGGCAAATAATGCTGGCGGCACATACGCCGGAAACAATGGAGCTGGAGGGAACCAGGCCAGTACTGGAGGATCTAATAGCACAAGCACACCAGCTGGTGGAGATTTGGCAGCACCTGGGGCAAGTCAAAAGAAATCCCAGAACTCGAATGAAGCGGGAAGCTCATCTAGTGGCAATGCAGGCAATGCAAATGCTACCAGTACCGATGATGCAGCCTCCTCAACATCCACAAATGGCAATAGCAGCACTTCCAGCAGCGTAGAACAACCTACAAGCGGGCTGACGCCCGCTGGTGGAACTGTATCAACCTCCAATCCGGACGCAGCAGCATCGGGCGGAGCTTCGACTGCAACAGGATCA
Renilla	negative control	Renilla	324	TAATACGACTCACTATAGGGATATCGCCCTGATCAAG	TAATACGACTCACTATAGCCCTCGACAATAGCGTTGG	ggatatcgccctgatcaagagcgaagagggcgagaaaatggtgcttgagaataacttcttcgtcgagaccatgctcccaagcaagatcatgcggaaactggagcctgaggagttcgctgcctacctggagccattcaaggagaagggcgaggttagacggcctaccctctcctggcctcgcgagatccctctcgttaagggaggcaagcccgacgtcgtccagattgtccgcaactacaacgcctaccttcgggccagcgacgatctgcctaagatgttcatcgagtccgaccctgggttcttttccaacgctattgtcgaggg
qPCR primers
target	comment	amplicon.size.nt	fwd.primer	rev.primer
RpS12	housekeeping control	76	ATGGCCGACGTTGATGTTGAT	GGAGGGCAGTGTTAATGTCCA
Gro	corepressor targeting	78	TACACTGGAACGCATCAAGG	AGCTTCTCGCACTCCAATTT
Sin3A	corepressor targeting	78	ACGCAAACATTACAGTATACAACATCT	CGCTGTGTTGGCTTTCAG
CtBP	corepressor targeting	63	AACCTTACAATGTATTTCAAGG	CGTGCGGTGTGCAAATCAGA
Smr	corepressor targeting	80	CCGATCATGTTAATAGCACTC	CGTGTTGTGCCTCTGGATGAC
Ebi	corepressor targeting	84	CTGAAGTGGAGTGGAGCGTAG	CCGGCATGACAGCGTCTATT

## Sheet: RNAi_validations
RD	condition	rep1.Gal4.MedianGFP	rep1.RD.MedianGFP	rep1.FC	rep2.Gal4.MedianGFP	rep2.RD.MedianGFP	rep2.FC	rep3.Gal4.MedianGFP	rep3.RD.MedianGFP	rep3.FC	P-value_paired
CG15269	no RNA	61758	1769	34.9112	53276	2158	24.6877	51691	1340	38.5754
CG15269	Renilla	61918	1742	35.5442	55566	2239	24.8173	55290	1355	40.8044	0.225978
CG15269	Gro-1	71945	6374	11.2873	64622	6824	9.46981	62845	4946	12.7062	0.00257019
CG15269	Gro-2	67409	4482	15.0399	61367	5252	11.6845	63370	3110	20.3762	0.00623025
CG15269	Sin3A-1	57115	1700	33.5971	56908	1942	29.3038	52977	1212	43.7104	0.30899
CG15269	Sin3A-2	54769	1621	33.7872	45731	1822	25.0993	51193	1201	42.6253	0.54594
CG15269	CtBP-1	63835	1715	37.2216	58904	2313	25.4665	61545	1370	44.9234	0.150334
CG15269	CtBP-2	62035	1731	35.8377	60053	2304	26.0647	61251	1342	45.6416	0.19647
NK7.1	no RNA	53276	15527	3.43118	51691	14382	3.59415	60809	12502	4.86394
NK7.1	Renilla	55566	15362	3.61711	55290	14750	3.74847	61944	13341	4.64313	0.659229
NK7.1	Gro-1	64622	34252	1.88666	62845	32718	1.92081	72204	32859	2.19739	0.00819367
NK7.1	Gro-2	61367	29783	2.06047	63370	28108	2.25452	70484	30146	2.33809	0.0202985
NK7.1	Sin3A-1	56908	12229	4.65353	52977	11217	4.72292	58031	9833	5.90166	0.016202
NK7.1	Sin3A-2	45731	10597	4.31547	51193	8985	5.69761	56420	8932	6.31661	0.0483718
NK7.1	CtBP-1	58904	18540	3.17713	61545	16442	3.74316	68579	15966	4.29532	0.388826
NK7.1	CtBP-2	60053	16836	3.56694	61251	14909	4.10832	68038	15436	4.40775	0.749386
Ham	no RNA	61758	11247	5.49106	61758	11948	5.1689	51691	12446	4.15322
Ham	Renilla	61918	10940	5.65978	61918	12789	4.8415	55290	12903	4.28505	0.971173
Ham	Gro-1	71945	13183	5.45741	71945	13882	5.18261	62845	14957	4.20171	0.650631
Ham	Gro-2	67409	12129	5.55767	67409	13508	4.9903	63370	13636	4.64726	0.564542
Ham	Sin3A-1	57115	11152	5.1215	57115	11047	5.17018	52977	11583	4.57369	0.868929
Ham	Sin3A-2	54769	10452	5.24005	54769	11961	4.57896	51193	10243	4.99785	0.956228
Ham	CtBP-1	63835	43226	1.47677	63835	34264	1.86303	61545	34862	1.76539	0.0154852
Ham	CtBP-2	62035	43560	1.42413	62035	37322	1.66216	61251	35936	1.70445	0.0136047
Tio	no RNA	61758	26194	2.35772	51691	19224	2.68888	60809	26037	2.33548
Tio	Renilla	61918	25683	2.41086	55290	20258	2.72929	61944	24978	2.47994	0.14611
Tio	Gro-1	71945	32327	2.22554	62845	24876	2.52633	72204	30145	2.39522	0.382485
Tio	Gro-2	67409	29800	2.26205	63370	22820	2.77695	70484	29569	2.38371	0.884722
Tio	Sin3A-1	57115	27111	2.10671	52977	18339	2.88876	58031	23626	2.45623	0.96136
Tio	Sin3A-2	54769	26056	2.10197	51193	17043	3.00376	56420	21261	2.65369	0.650654
Tio	CtBP-1	63835	53233	1.19916	61545	37392	1.64594	68579	44299	1.54809	0.0215336
Tio	CtBP-2	62035	53068	1.16897	61251	36840	1.66262	68038	45729	1.48785	0.0204449
CG12605	no RNA	61758	15031	4.10871	53276	14737	3.61512	51691	14306	3.61324
CG12605	Renilla	61918	15590	3.97165	55566	15331	3.62442	55290	14149	3.9077	0.682398
CG12605	Gro-1	71945	19090	3.76873	64622	19160	3.37276	62845	17538	3.58336	0.147433
CG12605	Gro-2	67409	17974	3.75036	61367	16888	3.63376	63370	16258	3.89777	0.949864
CG12605	Sin3A-1	57115	26106	2.18781	56908	21159	2.68954	52977	20233	2.61835	0.0606183
CG12605	Sin3A-2	54769	33211	1.64912	45731	24871	1.83873	51193	23710	2.15913	0.026102
CG12605	CtBP-1	63835	18532	3.44458	58904	16588	3.551	61545	18408	3.34338	0.188815
CG12605	CtBP-2	62035	18639	3.32824	60053	17541	3.42358	61251	16481	3.71646	0.376506
Cic-RD2	no RNA	61758	15132	4.08128	61758	14137	4.36854	53276	18652	2.85632
Cic-RD2	Renilla	61918	14847	4.1704	61918	14541	4.25817	55566	17367	3.19952	0.465725
Cic-RD2	Gro-1	71945	17940	4.01031	71945	16081	4.47391	64622	22354	2.89085	0.669051
Cic-RD2	Gro-2	67409	16488	4.08837	67409	14569	4.62688	61367	20254	3.02987	0.171601
Cic-RD2	Sin3A-1	57115	24886	2.29507	57115	21178	2.6969	56908	23486	2.42306	0.0819635
Cic-RD2	Sin3A-2	54769	31631	1.7315	54769	24046	2.27768	45731	25037	1.82654	0.0314605
Cic-RD2	CtBP-1	63835	17741	3.59816	63835	16079	3.97009	58904	21505	2.73908	0.0701666
Cic-RD2	CtBP-2	62035	17176	3.61173	62035	15146	4.0958	60053	18609	3.22709	0.797571
Ash1	no RNA	61758	1163	53.1023	54192	1813	29.8908	54192	1809	29.9569
Ash1	Renilla	61918	1187	52.1634	58693	1595	36.7981	58693	2158	27.1979	0.765396
Ash1	Gro-1	71945	1112	64.6987	68970	1947	35.4237	68970	2052	33.6111	0.0219329
Ash1	Gro-2	67409	1130	59.654	68629	1808	37.9585	68629	1767	38.8393	0.0444544
Ash1	Sin3A-1	57115	1100	51.9227	60376	1796	33.6169	60376	1927	31.3316	0.367797
Ash1	Sin3A-2	54769	1140	48.043	59880	1830	32.7213	59880	1728	34.6528	0.604589
Ash1	CtBP-1	63835	1121	56.9447	64316	1891	34.0116	64316	2105	30.5539	0.147566
Ash1	CtBP-2	62035	1120	55.3884	62987	2109	29.8658	62987	2062	30.5466	0.244144
Kr-h1-RD2	no RNA	61758	2084	29.6344	57495	1269	45.3073	54192	1697	31.934
Kr-h1-RD2	Renilla	61918	2143	28.8931	59584	1244	47.8971	58693	1698	34.566	0.368186
Kr-h1-RD2	Gro-1	71945	2071	34.7393	70144	1364	51.4252	68970	1670	41.2994	0.0439783
Kr-h1-RD2	Gro-2	67409	2102	32.069	65077	1277	50.9608	68629	1821	37.6875	0.0405404
Kr-h1-RD2	Sin3A-1	57115	1973	28.9483	56380	1350	41.763	60376	1731	34.8793	0.921375
Kr-h1-RD2	Sin3A-2	54769	2078	26.3566	53671	1275	42.0949	59880	1690	35.432	0.710384
Kr-h1-RD2	CtBP-1	63835	2174	29.3629	63369	1184	53.5211	64316	1752	36.71	0.211881
Kr-h1-RD2	CtBP-2	62035	2125	29.1929	64463	1248	51.653	62987	1760	35.7881	0.238219
Kah	no RNA	61758	1419	43.5222	54192	1922	28.1956	54192	1845	29.3724
Kah	Renilla	61918	1468	42.1785	58693	1876	31.2862	58693	1996	29.4053	0.607961
Kah	Gro-1	71945	1467	49.0423	68970	2024	34.0761	68970	1929	35.7543	0.0206997
Kah	Gro-2	67409	1482	45.4852	68629	2132	32.19	68629	2000	34.3145	0.0825759
Kah	Sin3A-1	57115	1382	41.3278	60376	1865	32.3732	60376	1927	31.3316	0.458659
Kah	Sin3A-2	54769	1397	39.2047	59880	2107	28.4196	59880	1870	32.0214	0.956569
Kah	CtBP-1	63835	1503	42.4717	64316	2331	27.5916	64316	2123	30.2949	0.805309
Kah	CtBP-2	62035	1486	41.7463	62987	2130	29.5714	62987	2351	26.7916	0.555303
Shn-RD1	no RNA	61758	1702	36.2855	57495	1917	29.9922	54192	2530	21.4198
Shn-RD1	Renilla	61918	1943	31.8672	59584	1758	33.8931	58693	2683	21.8759	0.956591
Shn-RD1	Gro-1	71945	2210	32.5543	70144	1886	37.1919	68970	2682	25.7159	0.447497
Shn-RD1	Gro-2	67409	2041	33.0274	65077	1964	33.1349	68629	2743	25.0197	0.551519
Shn-RD1	Sin3A-1	57115	1963	29.0958	56380	1741	32.3837	60376	2513	24.0255	0.93503
Shn-RD1	Sin3A-2	54769	1923	28.481	53671	1868	28.7318	59880	2767	21.6408	0.355393
Shn-RD1	CtBP-1	63835	1964	32.5025	63369	1836	34.5147	64316	2975	21.6188	0.872065
Shn-RD1	CtBP-2	62035	2014	30.8019	64463	1844	34.9582	62987	3121	20.1817	0.825456
Sna	no RNA	61758	1866	33.0965	51691	1162	44.4845	60809	1323	45.963
Sna	Renilla	61918	1595	38.8201	55290	1104	50.0815	61944	1262	49.084	0.0518378
Sna	CtBP-1	63835	1656	38.5477	61545	1159	53.1018	68579	1229	55.8007	0.00472942
Sna	CtBP-2	62035	1581	39.2378	61251	1067	57.4049	68038	1247	54.5613	0.0193113
