# Supplementary material for: Systematic identification and characterization of repressive domains in Drosophila transcription factors
Source: EMBO J. 2022 Dec 22;42(3):e112100. doi: 10.15252/embj.2022112100 (PMC9890238; doi:10.15252/embj.2022112100)
Supplement: Supplementary file 17 — Dataset EV16 [file EMBJ-42-e112100-s015.xlsx]

## Sheet: Legend
Dataset EV16
contains IDs for proteins shown in evolutionary sequence alignments

## Sheet: IDs.alignments
Gene name	Species	Accession	Database
Eip93F	Drosophila melanogaster	A0A0B4KHV1	UniProt
LOC6046300	Culex quinquefasciatus	XP_038106082.1	NCBI
LOC121862467	Homarus americanus	XP_042216700.1	NCBI
RvY_11167	Ramazzottius varieornatus	GAV00299.1	NCBI
MCOR_57709	Mytilus coruscus	CAC5425944.1	NCBI
lcor	Danio rerio	A0PJQ8	UniProt
lcorl	Danio rerio	A0A2R8QGM5	UniProt
LCOR	Homo sapiens	Q96JN0	UniProt
LCORL	Homo sapiens	Q8N3X6	UniProt
Glut4EF	Drosophila melanogaster	NP_001097734.1	NCBI
LOC6050995	Culex quinquefasciatus	XP_038121188.1	NCBI
LOC121878369	Homarus americanus	XP_042240506.1	NCBI
RvY_06149-1	Ramazzottius varieornatus	GAU94361.1	NCBI
MCOR_23393	Mytilus coruscus	CAC5388113.1	NCBI
znf704	Danio rerio	Q1LY51	UniProt
si_rp71-79p20.2	Danio rerio	F1QZA2	UniProt
znf395b	Danio rerio	Q5RIC3	UniProt
znf395a	Danio rerio	F1R143	UniProt
ZNF395	Homo sapiens	Q9H8N7	UniProt
ZNF704	Homo sapiens	NP_001354712.1	NCBI
SLC2A4RG	Homo sapiens	Q9NR83	UniProt
mid	Drosophila melanogaster	Q9VMR2	UniProt
H15	Drosophila melanogaster	Q94890	UniProt
LOC6031277	Culex quinquefasciatus	XP_038112491.1	NCBI
LOC6040869	Culex quinquefasciatus	XP_038111082.1	NCBI
LOC121865242	Homarus americanus	XP_042220525.1	NCBI
RvY_06447-1	Ramazzottius varieornatus	A0A1D1UYM5	UniProt
MCOR_46686	Mytilus coruscus	CAC5413828.1	NCBI
MCOR_46687	Mytilus coruscus	CAC5413829.1	NCBI
tbx20	Danio rerio	Q9I9K7	UniProt
TBX20	Homo sapiens	Q9UMR3	UniProt
vri	Drosophila melanogaster	Q9VMS4	UniProt
LOC6050506	Culex quinquefasciatus	XP_038110292.1	NCBI
LOC121877659	Homarus americanus	KAG7159290.1	NCBI
RvY_18571	Ramazzottius varieornatus	GAV08955.1	NCBI
VRI	Mytilus coruscus	CAC5412946.1	NCBI
nfil3	Danio rerio	Q68EL6	UniProt
nfil3-4	Danio rerio	A5PME1	UniProt
nfil3-6	Danio rerio	NP_001002218.1	NCBI
nfil3-5	Danio rerio	F1QZP2	UniProt
nfil3-2	Danio rerio	XP_005164407.1	NCBI
si_dkey-60d5.3	Danio rerio	A0A0R4IMA7	UniProt
NFILZ	Homo sapiens	A0A5F9ZHS7	UniProt
NFIL3	Homo sapiens	Q16649	UniProt
