# Supplementary material for: Systematic identification and characterization of repressive domains in Drosophila transcription factors
Source: EMBO J. 2022 Dec 22;42(3):e112100. doi: 10.15252/embj.2022112100 (PMC9890238; doi:10.15252/embj.2022112100)
Supplement: Supplementary file 18 — Dataset EV17 [file EMBJ-42-e112100-s017.xlsx]

## Sheet: Legend
Dataset EV17
contains names and IDs of proteomes used to calculate conservation scores for D.mel. (see Panarthropoda proteomes) and H.sap. (see Vertebrate proteomes)

## Sheet: proteomes
# Panarthropoda proteomes
TaxID	Number of entries in main fasta (canonical)	Species Name	Proteome_ID	Lineage (NCBI)
6958	15246	Euroglyphus maynei (Mayne's house dust mite)	UP000194236	cellular organisms - Eukaryota - Opisthokonta - Metazoa - Eumetazoa - Bilateria - Protostomia - Ecdysozoa - Panarthropoda - Arthropoda - Chelicerata - Arachnida - Acari - Acariformes - Sarcoptiformes - Astigmata - Psoroptidia - Analgoidea - Pyroglyphidae - Pyroglyphinae - Euroglyphus - Euroglyphus maynei
52283	10527	Sarcoptes scabiei (Itch mite) (Acarus scabiei)	UP000070412	cellular organisms - Eukaryota - Opisthokonta - Metazoa - Eumetazoa - Bilateria - Protostomia - Ecdysozoa - Panarthropoda - Arthropoda - Chelicerata - Arachnida - Acari - Acariformes - Sarcoptiformes - Astigmata - Psoroptidia - Sarcoptoidea - Sarcoptidae - Sarcoptinae - Sarcoptes - Sarcoptes scabiei
299467	14651	Leptotrombidium deliense	UP000288716	cellular organisms - Eukaryota - Opisthokonta - Metazoa - Eumetazoa - Bilateria - Protostomia - Ecdysozoa - Panarthropoda - Arthropoda - Chelicerata - Arachnida - Acari - Acariformes - Trombidiformes - Prostigmata - Anystina - Parasitengona - Trombiculoidea - Trombiculidae - Leptotrombidium - Leptotrombidium deliense
32264	17526	Tetranychus urticae (Two-spotted spider mite)	UP000015104	cellular organisms - Eukaryota - Opisthokonta - Metazoa - Eumetazoa - Bilateria - Protostomia - Ecdysozoa - Panarthropoda - Arthropoda - Chelicerata - Arachnida - Acari - Acariformes - Trombidiformes - Prostigmata - Eleutherengona - Raphignathae - Tetranychoidea - Tetranychidae - Tetranychus - Tetranychus urticae
6945	20484	Ixodes scapularis (Black-legged tick) (Deer tick)	UP000001555	cellular organisms - Eukaryota - Opisthokonta - Metazoa - Eumetazoa - Bilateria - Protostomia - Ecdysozoa - Panarthropoda - Arthropoda - Chelicerata - Arachnida - Acari - Parasitiformes - Ixodida - Ixodoidea - Ixodidae - Ixodinae - Ixodes - Ixodes scapularis
418985	14272	Tropilaelaps mercedesae	UP000192247	cellular organisms - Eukaryota - Opisthokonta - Metazoa - Eumetazoa - Bilateria - Protostomia - Ecdysozoa - Panarthropoda - Arthropoda - Chelicerata - Arachnida - Acari - Parasitiformes - Mesostigmata - Monogynaspida - Gamasina - Dermanyssoidea - Laelapidae - Tropilaelaps - Tropilaelaps mercedesae
407821	27006	Stegodyphus mimosarum (African social velvet spider)	UP000054359	cellular organisms - Eukaryota - Opisthokonta - Metazoa - Eumetazoa - Bilateria - Protostomia - Ecdysozoa - Panarthropoda - Arthropoda - Chelicerata - Arachnida - Araneae - Araneomorphae - Entelegynae - Eresoidea - Eresidae - Stegodyphus - Stegodyphus mimosarum
126957	14959	Strigamia maritima (European centipede) (Geophilus maritimus)	UP000014500	cellular organisms - Eukaryota - Opisthokonta - Metazoa - Eumetazoa - Bilateria - Protostomia - Ecdysozoa - Panarthropoda - Arthropoda - Mandibulata - Myriapoda - Chilopoda - Pleurostigmophora - Epimorpha - Geophilomorpha - Linotaeniidae - Strigamia - Strigamia maritima
6669	30118	Daphnia pulex (Water flea)	UP000000305	cellular organisms - Eukaryota - Opisthokonta - Metazoa - Eumetazoa - Bilateria - Protostomia - Ecdysozoa - Panarthropoda - Arthropoda - Mandibulata - Pancrustacea - Crustacea - Branchiopoda - Phyllopoda - Diplostraca - Cladocera - Anomopoda - Daphniidae - Daphnia - Daphnia pulex
6832	15551	Tigriopus californicus (Marine copepod)	UP000318571	cellular organisms - Eukaryota - Opisthokonta - Metazoa - Eumetazoa - Bilateria - Protostomia - Ecdysozoa - Panarthropoda - Arthropoda - Mandibulata - Pancrustacea - Crustacea - Multicrustacea - Hexanauplia - Copepoda - Neocopepoda - Podoplea - Harpacticoida - Harpacticidae - Tigriopus - Tigriopus californicus
1232801	24795	Amphibalanus amphitrite (Striped barnacle) (Balanus amphitrite)	UP000440578	cellular organisms - Eukaryota - Opisthokonta - Metazoa - Eumetazoa - Bilateria - Protostomia - Ecdysozoa - Panarthropoda - Arthropoda - Mandibulata - Pancrustacea - Crustacea - Multicrustacea - Thecostraca - Cirripedia - Thoracica - Thoracicalcarea - Balanomorpha - Balanoidea - Balanidae - Amphibalaninae - Amphibalanus - Amphibalanus amphitrite
6689	25399	Penaeus vannamei (Whiteleg shrimp) (Litopenaeus vannamei)	UP000283509	cellular organisms - Eukaryota - Opisthokonta - Metazoa - Eumetazoa - Bilateria - Protostomia - Ecdysozoa - Panarthropoda - Arthropoda - Mandibulata - Pancrustacea - Crustacea - Multicrustacea - Malacostraca - Eumalacostraca - Eucarida - Decapoda - Dendrobranchiata - Penaeoidea - Penaeidae - Penaeus - Penaeus vannamei
13347	18774	Armadillidium vulgare (Pillbug) (Pill woodlouse)	UP000288706	cellular organisms - Eukaryota - Opisthokonta - Metazoa - Eumetazoa - Bilateria - Protostomia - Ecdysozoa - Panarthropoda - Arthropoda - Mandibulata - Pancrustacea - Crustacea - Multicrustacea - Malacostraca - Eumalacostraca - Peracarida - Isopoda - Oniscidea - Crinocheta - Armadillidiidae - Armadillidium - Armadillidium vulgare
48709	20218	Orchesella cincta (Springtail) (Podura cincta)	UP000094527	cellular organisms - Eukaryota - Opisthokonta - Metazoa - Eumetazoa - Bilateria - Protostomia - Ecdysozoa - Panarthropoda - Arthropoda - Mandibulata - Pancrustacea - Hexapoda - Collembola - Entomobryomorpha - Entomobryoidea - Orchesellidae - Orchesellinae - Orchesella - Orchesella cincta
158441	28565	Folsomia candida (Springtail)	UP000198287	cellular organisms - Eukaryota - Opisthokonta - Metazoa - Eumetazoa - Bilateria - Protostomia - Ecdysozoa - Panarthropoda - Arthropoda - Mandibulata - Pancrustacea - Hexapoda - Collembola - Entomobryomorpha - Isotomoidea - Isotomidae - Proisotominae - Folsomia - Folsomia candida
7091	14774	Bombyx mori (Silk moth)	UP000005204	cellular organisms - Eukaryota - Opisthokonta - Metazoa - Eumetazoa - Bilateria - Protostomia - Ecdysozoa - Panarthropoda - Arthropoda - Mandibulata - Pancrustacea - Hexapoda - Insecta - Dicondylia - Pterygota - Neoptera - Endopterygota - Amphiesmenoptera - Lepidoptera - Glossata - Neolepidoptera - Heteroneura - Ditrysia - Obtectomera - Bombycoidea - Bombycidae - Bombycinae - Bombyx - Bombyx mori
7111	14669	Trichoplusia ni (Cabbage looper)	UP000322000	cellular organisms - Eukaryota - Opisthokonta - Metazoa - Eumetazoa - Bilateria - Protostomia - Ecdysozoa - Panarthropoda - Arthropoda - Mandibulata - Pancrustacea - Hexapoda - Insecta - Dicondylia - Pterygota - Neoptera - Endopterygota - Amphiesmenoptera - Lepidoptera - Glossata - Neolepidoptera - Heteroneura - Ditrysia - Obtectomera - Noctuoidea - Noctuidae - Plusiinae - Trichoplusia - Trichopl…
278856	15140	Danaus plexippus plexippus	UP000007151	cellular organisms - Eukaryota - Opisthokonta - Metazoa - Eumetazoa - Bilateria - Protostomia - Ecdysozoa - Panarthropoda - Arthropoda - Mandibulata - Pancrustacea - Hexapoda - Insecta - Dicondylia - Pterygota - Neoptera - Endopterygota - Amphiesmenoptera - Lepidoptera - Glossata - Neolepidoptera - Heteroneura - Ditrysia - Obtectomera - Papilionoidea - Nymphalidae - Danainae - Danaini - Danaina -…
66420	15265	Papilio xuthus (Asian swallowtail butterfly)	UP000053268	cellular organisms - Eukaryota - Opisthokonta - Metazoa - Eumetazoa - Bilateria - Protostomia - Ecdysozoa - Panarthropoda - Arthropoda - Mandibulata - Pancrustacea - Hexapoda - Insecta - Dicondylia - Pterygota - Neoptera - Endopterygota - Amphiesmenoptera - Lepidoptera - Glossata - Neolepidoptera - Heteroneura - Ditrysia - Obtectomera - Papilionoidea - Papilionidae - Papilioninae - Papilionini - …
168631	15558	Chilo suppressalis (Asiatic rice borer moth)	UP000283053	cellular organisms - Eukaryota - Opisthokonta - Metazoa - Eumetazoa - Bilateria - Protostomia - Ecdysozoa - Panarthropoda - Arthropoda - Mandibulata - Pancrustacea - Hexapoda - Insecta - Dicondylia - Pterygota - Neoptera - Endopterygota - Amphiesmenoptera - Lepidoptera - Glossata - Neolepidoptera - Heteroneura - Ditrysia - Obtectomera - Pyraloidea - Crambidae - Crambinae - Chilo - Chilo suppressa…
64391	20551	Callosobruchus maculatus (Southern cowpea weevil) (Pulse bruchid)	UP000410492	cellular organisms - Eukaryota - Opisthokonta - Metazoa - Eumetazoa - Bilateria - Protostomia - Ecdysozoa - Panarthropoda - Arthropoda - Mandibulata - Pancrustacea - Hexapoda - Insecta - Dicondylia - Pterygota - Neoptera - Endopterygota - Coleoptera - Polyphaga - Cucujiformia - Chrysomeloidea - Chrysomelidae - Bruchinae - Bruchini - Callosobruchus - Callosobruchus maculatus
50390	20165	Diabrotica virgifera virgifera (western corn rootworm)	UP000515147	cellular organisms - Eukaryota - Opisthokonta - Metazoa - Eumetazoa - Bilateria - Protostomia - Ecdysozoa - Panarthropoda - Arthropoda - Mandibulata - Pancrustacea - Hexapoda - Insecta - Dicondylia - Pterygota - Neoptera - Endopterygota - Coleoptera - Polyphaga - Cucujiformia - Chrysomeloidea - Chrysomelidae - Galerucinae - Luperini - Diabroticina - Diabroticites - Diabrotica - Diabrotica virgife…
7048	14660	Sitophilus oryzae (Rice weevil) (Curculio oryzae)	UP000504635	cellular organisms - Eukaryota - Opisthokonta - Metazoa - Eumetazoa - Bilateria - Protostomia - Ecdysozoa - Panarthropoda - Arthropoda - Mandibulata - Pancrustacea - Hexapoda - Insecta - Dicondylia - Pterygota - Neoptera - Endopterygota - Coleoptera - Polyphaga - Cucujiformia - Curculionoidea - Curculionidae - Dryophthorinae - Sitophilus - Sitophilus oryzae
1661398	15225	Asbolus verrucosus	UP000292052	cellular organisms - Eukaryota - Opisthokonta - Metazoa - Eumetazoa - Bilateria - Protostomia - Ecdysozoa - Panarthropoda - Arthropoda - Mandibulata - Pancrustacea - Hexapoda - Insecta - Dicondylia - Pterygota - Neoptera - Endopterygota - Coleoptera - Polyphaga - Cucujiformia - Tenebrionoidea - Tenebrionidae - Pimeliinae - Asbolus - Asbolus verrucosus
7070	14508	Tribolium castaneum (Red flour beetle)	UP000007266	cellular organisms - Eukaryota - Opisthokonta - Metazoa - Eumetazoa - Bilateria - Protostomia - Ecdysozoa - Panarthropoda - Arthropoda - Mandibulata - Pancrustacea - Hexapoda - Insecta - Dicondylia - Pterygota - Neoptera - Endopterygota - Coleoptera - Polyphaga - Cucujiformia - Tenebrionoidea - Tenebrionidae - Tenebrionidae incertae sedis - Tribolium - Tribolium castaneum
224129	13040	Agrilus planipennis (Emerald ash borer) (Agrilus marcopoli)	UP000192223	cellular organisms - Eukaryota - Opisthokonta - Metazoa - Eumetazoa - Bilateria - Protostomia - Ecdysozoa - Panarthropoda - Arthropoda - Mandibulata - Pancrustacea - Hexapoda - Insecta - Dicondylia - Pterygota - Neoptera - Endopterygota - Coleoptera - Polyphaga - Elateriformia - Buprestoidea - Buprestidae - Agrilinae - Agrilus - Agrilus planipennis
7054	14951	Photinus pyralis (Common eastern firefly) (Lampyris pyralis)	UP000327044	cellular organisms - Eukaryota - Opisthokonta - Metazoa - Eumetazoa - Bilateria - Protostomia - Ecdysozoa - Panarthropoda - Arthropoda - Mandibulata - Pancrustacea - Hexapoda - Insecta - Dicondylia - Pterygota - Neoptera - Endopterygota - Coleoptera - Polyphaga - Elateriformia - Elateroidea - Lampyridae - Lampyrinae - Photinus - Photinus pyralis
2069292	20366	Abscondita terminalis	UP000563990	cellular organisms - Eukaryota - Opisthokonta - Metazoa - Eumetazoa - Bilateria - Protostomia - Ecdysozoa - Panarthropoda - Arthropoda - Mandibulata - Pancrustacea - Hexapoda - Insecta - Dicondylia - Pterygota - Neoptera - Endopterygota - Coleoptera - Polyphaga - Elateriformia - Elateroidea - Lampyridae - Luciolinae - Abscondita - Abscondita terminalis
36166	11461	Megaselia scalaris (Humpbacked fly) (Phora scalaris)	UP000015102	cellular organisms - Eukaryota - Opisthokonta - Metazoa - Eumetazoa - Bilateria - Protostomia - Ecdysozoa - Panarthropoda - Arthropoda - Mandibulata - Pancrustacea - Hexapoda - Insecta - Dicondylia - Pterygota - Neoptera - Endopterygota - Diptera - Brachycera - Muscomorpha - Eremoneura - Cyclorrhapha - Aschiza - Platypezoidea - Phoridae - Metopininae - Megaseliini - Megaselia - Megaselia scalaris
7225	13342	Drosophila lebanonensis (Fruit fly) (Scaptodrosophila lebanonensis)	UP000504634	cellular organisms - Eukaryota - Opisthokonta - Metazoa - Eumetazoa - Bilateria - Protostomia - Ecdysozoa - Panarthropoda - Arthropoda - Mandibulata - Pancrustacea - Hexapoda - Insecta - Dicondylia - Pterygota - Neoptera - Endopterygota - Diptera - Brachycera - Muscomorpha - Eremoneura - Cyclorrhapha - Schizophora - Acalyptratae - Ephydroidea - Drosophilidae - Drosophilinae - Colocasiomyini - Sca…
7230	13363	Drosophila mojavensis (Fruit fly)	UP000009192	cellular organisms - Eukaryota - Opisthokonta - Metazoa - Eumetazoa - Bilateria - Protostomia - Ecdysozoa - Panarthropoda - Arthropoda - Mandibulata - Pancrustacea - Hexapoda - Insecta - Dicondylia - Pterygota - Neoptera - Endopterygota - Diptera - Brachycera - Muscomorpha - Eremoneura - Cyclorrhapha - Schizophora - Acalyptratae - Ephydroidea - Drosophilidae - Drosophilinae - Drosophilini - Droso…
7244	13562	Drosophila virilis (Fruit fly)	UP000008792	cellular organisms - Eukaryota - Opisthokonta - Metazoa - Eumetazoa - Bilateria - Protostomia - Ecdysozoa - Panarthropoda - Arthropoda - Mandibulata - Pancrustacea - Hexapoda - Insecta - Dicondylia - Pterygota - Neoptera - Endopterygota - Diptera - Brachycera - Muscomorpha - Eremoneura - Cyclorrhapha - Schizophora - Acalyptratae - Ephydroidea - Drosophilidae - Drosophilinae - Drosophilini - Droso…
7222	14394	Drosophila grimshawi (Hawaiian fruit fly) (Idiomyia grimshawi)	UP000001070	cellular organisms - Eukaryota - Opisthokonta - Metazoa - Eumetazoa - Bilateria - Protostomia - Ecdysozoa - Panarthropoda - Arthropoda - Mandibulata - Pancrustacea - Hexapoda - Insecta - Dicondylia - Pterygota - Neoptera - Endopterygota - Diptera - Brachycera - Muscomorpha - Eremoneura - Cyclorrhapha - Schizophora - Acalyptratae - Ephydroidea - Drosophilidae - Drosophilinae - Drosophilini - Droso…
7227	13821	Drosophila melanogaster (Fruit fly)	UP000000803	cellular organisms - Eukaryota - Opisthokonta - Metazoa - Eumetazoa - Bilateria - Protostomia - Ecdysozoa - Panarthropoda - Arthropoda - Mandibulata - Pancrustacea - Hexapoda - Insecta - Dicondylia - Pterygota - Neoptera - Endopterygota - Diptera - Brachycera - Muscomorpha - Eremoneura - Cyclorrhapha - Schizophora - Acalyptratae - Ephydroidea - Drosophilidae - Drosophilinae - Drosophilini - Droso…
7240	14991	Drosophila simulans (Fruit fly)	UP000000304	cellular organisms - Eukaryota - Opisthokonta - Metazoa - Eumetazoa - Bilateria - Protostomia - Ecdysozoa - Panarthropoda - Arthropoda - Mandibulata - Pancrustacea - Hexapoda - Insecta - Dicondylia - Pterygota - Neoptera - Endopterygota - Diptera - Brachycera - Muscomorpha - Eremoneura - Cyclorrhapha - Schizophora - Acalyptratae - Ephydroidea - Drosophilidae - Drosophilinae - Drosophilini - Droso…
7266	13413	Drosophila guanche (Fruit fly)	UP000268350	cellular organisms - Eukaryota - Opisthokonta - Metazoa - Eumetazoa - Bilateria - Protostomia - Ecdysozoa - Panarthropoda - Arthropoda - Mandibulata - Pancrustacea - Hexapoda - Insecta - Dicondylia - Pterygota - Neoptera - Endopterygota - Diptera - Brachycera - Muscomorpha - Eremoneura - Cyclorrhapha - Schizophora - Acalyptratae - Ephydroidea - Drosophilidae - Drosophilinae - Drosophilini - Droso…
46245	14408	Drosophila pseudoobscura pseudoobscura (Fruit fly)	UP000001819	cellular organisms - Eukaryota - Opisthokonta - Metazoa - Eumetazoa - Bilateria - Protostomia - Ecdysozoa - Panarthropoda - Arthropoda - Mandibulata - Pancrustacea - Hexapoda - Insecta - Dicondylia - Pterygota - Neoptera - Endopterygota - Diptera - Brachycera - Muscomorpha - Eremoneura - Cyclorrhapha - Schizophora - Acalyptratae - Ephydroidea - Drosophilidae - Drosophilinae - Drosophilini - Droso…
27457	11182	Bactrocera dorsalis (Oriental fruit fly) (Dacus dorsalis)	UP000504616	cellular organisms - Eukaryota - Opisthokonta - Metazoa - Eumetazoa - Bilateria - Protostomia - Ecdysozoa - Panarthropoda - Arthropoda - Mandibulata - Pancrustacea - Hexapoda - Insecta - Dicondylia - Pterygota - Neoptera - Endopterygota - Diptera - Brachycera - Muscomorpha - Eremoneura - Cyclorrhapha - Schizophora - Acalyptratae - Tephritoidea - Tephritidae - Dacinae - Dacini - Bactrocera - Bactr…
7375	14353	Lucilia cuprina (Green bottle fly) (Australian sheep blowfly)	UP000037069	cellular organisms - Eukaryota - Opisthokonta - Metazoa - Eumetazoa - Bilateria - Protostomia - Ecdysozoa - Panarthropoda - Arthropoda - Mandibulata - Pancrustacea - Hexapoda - Insecta - Dicondylia - Pterygota - Neoptera - Endopterygota - Diptera - Brachycera - Muscomorpha - Eremoneura - Cyclorrhapha - Schizophora - Calyptratae - Oestroidea - Calliphoridae - Luciliinae - Lucilia - Lucilia cuprina
568069	21611	Clunio marinus	UP000183832	cellular organisms - Eukaryota - Opisthokonta - Metazoa - Eumetazoa - Bilateria - Protostomia - Ecdysozoa - Panarthropoda - Arthropoda - Mandibulata - Pancrustacea - Hexapoda - Insecta - Dicondylia - Pterygota - Neoptera - Endopterygota - Diptera - Nematocera - Culicomorpha - Chironomoidea - Chironomidae - Orthocladiinae - Clunio - Clunio marinus
7165	15511	Anopheles gambiae (African malaria mosquito)	UP000007062	cellular organisms - Eukaryota - Opisthokonta - Metazoa - Eumetazoa - Bilateria - Protostomia - Ecdysozoa - Panarthropoda - Arthropoda - Mandibulata - Pancrustacea - Hexapoda - Insecta - Dicondylia - Pterygota - Neoptera - Endopterygota - Diptera - Nematocera - Culicomorpha - Culicoidea - Culicidae - Anophelinae - Anopheles - Cellia - Pyretophorus - gambiae species complex - Anopheles gambiae
7159	13165	Aedes aegypti (Yellowfever mosquito) (Culex aegypti)	UP000008820	cellular organisms - Eukaryota - Opisthokonta - Metazoa - Eumetazoa - Bilateria - Protostomia - Ecdysozoa - Panarthropoda - Arthropoda - Mandibulata - Pancrustacea - Hexapoda - Insecta - Dicondylia - Pterygota - Neoptera - Endopterygota - Diptera - Nematocera - Culicomorpha - Culicoidea - Culicidae - Culicinae - Aedini - Aedes - Stegomyia - Aedes aegypti
7176	19314	Culex quinquefasciatus (Southern house mosquito) (Culex pungens)	UP000002320	cellular organisms - Eukaryota - Opisthokonta - Metazoa - Eumetazoa - Bilateria - Protostomia - Ecdysozoa - Panarthropoda - Arthropoda - Mandibulata - Pancrustacea - Hexapoda - Insecta - Dicondylia - Pterygota - Neoptera - Endopterygota - Diptera - Nematocera - Culicomorpha - Culicoidea - Culicidae - Culicinae - Culicini - Culex - Culex - Culex pipiens complex - Culex quinquefasciatus
597456	12781	Habropoda laboriosa	UP000053825	cellular organisms - Eukaryota - Opisthokonta - Metazoa - Eumetazoa - Bilateria - Protostomia - Ecdysozoa - Panarthropoda - Arthropoda - Mandibulata - Pancrustacea - Hexapoda - Insecta - Dicondylia - Pterygota - Neoptera - Endopterygota - Hymenoptera - Apocrita - Aculeata - Apoidea - Apidae - Apinae - Anthophorini - Habropoda - Habropoda laboriosa
7460	9955	Apis mellifera (Honeybee)	UP000005203	cellular organisms - Eukaryota - Opisthokonta - Metazoa - Eumetazoa - Bilateria - Protostomia - Ecdysozoa - Panarthropoda - Arthropoda - Mandibulata - Pancrustacea - Hexapoda - Insecta - Dicondylia - Pterygota - Neoptera - Endopterygota - Hymenoptera - Apocrita - Aculeata - Apoidea - Apidae - Apinae - Apini - Apis - Apis mellifera
207650	10990	Bombus vosnesenskii	UP000504631	cellular organisms - Eukaryota - Opisthokonta - Metazoa - Eumetazoa - Bilateria - Protostomia - Ecdysozoa - Panarthropoda - Arthropoda - Mandibulata - Pancrustacea - Hexapoda - Insecta - Dicondylia - Pterygota - Neoptera - Endopterygota - Hymenoptera - Apocrita - Aculeata - Apoidea - Apidae - Apinae - Bombini - Bombus - Pyrobombus - Bombus vosnesenskii
178035	11355	Dufourea novaeangliae (Sweat bee)	UP000076502	cellular organisms - Eukaryota - Opisthokonta - Metazoa - Eumetazoa - Bilateria - Protostomia - Ecdysozoa - Panarthropoda - Arthropoda - Mandibulata - Pancrustacea - Hexapoda - Insecta - Dicondylia - Pterygota - Neoptera - Endopterygota - Hymenoptera - Apocrita - Aculeata - Apoidea - Halictidae - Rophitinae - Dufourea - Dufourea novaeangliae
103372	13962	Acromyrmex echinatior (Panamanian leafcutter ant) (Acromyrmex octospinosus echinatior)	UP000007755	cellular organisms - Eukaryota - Opisthokonta - Metazoa - Eumetazoa - Bilateria - Protostomia - Ecdysozoa - Panarthropoda - Arthropoda - Mandibulata - Pancrustacea - Hexapoda - Insecta - Dicondylia - Pterygota - Neoptera - Endopterygota - Hymenoptera - Apocrita - Aculeata - Formicoidea - Formicidae - Myrmicinae - Attini - Acromyrmex - Acromyrmex echinatior
520822	14143	Atta colombica	UP000078540	cellular organisms - Eukaryota - Opisthokonta - Metazoa - Eumetazoa - Bilateria - Protostomia - Ecdysozoa - Panarthropoda - Arthropoda - Mandibulata - Pancrustacea - Hexapoda - Insecta - Dicondylia - Pterygota - Neoptera - Endopterygota - Hymenoptera - Apocrita - Aculeata - Formicoidea - Formicidae - Myrmicinae - Attini - Atta - Atta colombica
300111	15254	Temnothorax curvispinosus	UP000504618	cellular organisms - Eukaryota - Opisthokonta - Metazoa - Eumetazoa - Bilateria - Protostomia - Ecdysozoa - Panarthropoda - Arthropoda - Mandibulata - Pancrustacea - Hexapoda - Insecta - Dicondylia - Pterygota - Neoptera - Endopterygota - Hymenoptera - Apocrita - Aculeata - Formicoidea - Formicidae - Myrmicinae - Crematogastrini - Temnothorax - Temnothorax curvispinosus
610380	15029	Harpegnathos saltator (Jerdon's jumping ant)	UP000008237	cellular organisms - Eukaryota - Opisthokonta - Metazoa - Eumetazoa - Bilateria - Protostomia - Ecdysozoa - Panarthropoda - Arthropoda - Mandibulata - Pancrustacea - Hexapoda - Insecta - Dicondylia - Pterygota - Neoptera - Endopterygota - Hymenoptera - Apocrita - Aculeata - Formicoidea - Formicidae - Ponerinae - Ponerini - Harpegnathos - Harpegnathos saltator
7425	13385	Nasonia vitripennis (Parasitic wasp)	UP000002358	cellular organisms - Eukaryota - Opisthokonta - Metazoa - Eumetazoa - Bilateria - Protostomia - Ecdysozoa - Panarthropoda - Arthropoda - Mandibulata - Pancrustacea - Hexapoda - Insecta - Dicondylia - Pterygota - Neoptera - Endopterygota - Hymenoptera - Apocrita - Parasitoida - Chalcidoidea - Pteromalidae - Pteromalinae - Nasonia - Nasonia vitripennis
441921	11567	Neodiprion lecontei (Redheaded pine sawfly)	UP000504622	cellular organisms - Eukaryota - Opisthokonta - Metazoa - Eumetazoa - Bilateria - Protostomia - Ecdysozoa - Panarthropoda - Arthropoda - Mandibulata - Pancrustacea - Hexapoda - Insecta - Dicondylia - Pterygota - Neoptera - Endopterygota - Hymenoptera - Tenthredinoidea - Diprionidae - Diprioninae - Neodiprion - Neodiprion lecontei
195883	17309	Laodelphax striatellus (Small brown planthopper) (Delphax striatella)	UP000291343	cellular organisms - Eukaryota - Opisthokonta - Metazoa - Eumetazoa - Bilateria - Protostomia - Ecdysozoa - Panarthropoda - Arthropoda - Mandibulata - Pancrustacea - Hexapoda - Insecta - Dicondylia - Pterygota - Neoptera - Paraneoptera - Hemiptera - Auchenorrhyncha - Fulgoromorpha - Fulgoroidea - Delphacidae - Criomorphinae - Laodelphax - Laodelphax striatellus
79782	14051	Cimex lectularius (Bed bug) (Acanthia lectularia)	UP000494040	cellular organisms - Eukaryota - Opisthokonta - Metazoa - Eumetazoa - Bilateria - Protostomia - Ecdysozoa - Panarthropoda - Arthropoda - Mandibulata - Pancrustacea - Hexapoda - Insecta - Dicondylia - Pterygota - Neoptera - Paraneoptera - Hemiptera - Prosorrhyncha - Heteroptera - Euheteroptera - Neoheteroptera - Panheteroptera - Cimicomorpha - Cimicoidea - Cimicidae - Cimex - Cimex lectularius
13249	14757	Rhodnius prolixus (Triatomid bug)	UP000015103	cellular organisms - Eukaryota - Opisthokonta - Metazoa - Eumetazoa - Bilateria - Protostomia - Ecdysozoa - Panarthropoda - Arthropoda - Mandibulata - Pancrustacea - Hexapoda - Insecta - Dicondylia - Pterygota - Neoptera - Paraneoptera - Hemiptera - Prosorrhyncha - Heteroptera - Euheteroptera - Neoheteroptera - Panheteroptera - Cimicomorpha - Reduvioidea - Reduviidae - Triatominae - Rhodnius - Rh…
307491	18358	Aphis glycines (Soybean aphid)	UP000475862	cellular organisms - Eukaryota - Opisthokonta - Metazoa - Eumetazoa - Bilateria - Protostomia - Ecdysozoa - Panarthropoda - Arthropoda - Mandibulata - Pancrustacea - Hexapoda - Insecta - Dicondylia - Pterygota - Neoptera - Paraneoptera - Hemiptera - Sternorrhyncha - Aphidomorpha - Aphidoidea - Aphididae - Aphidinae - Aphidini - Aphis - Aphis - Aphis glycines
121845	19805	Diaphorina citri (Asian citrus psyllid)	UP000079169	cellular organisms - Eukaryota - Opisthokonta - Metazoa - Eumetazoa - Bilateria - Protostomia - Ecdysozoa - Panarthropoda - Arthropoda - Mandibulata - Pancrustacea - Hexapoda - Insecta - Dicondylia - Pterygota - Neoptera - Paraneoptera - Hemiptera - Sternorrhyncha - Psylloidea - Liviidae - Diaphorina - Diaphorina citri
121224	10781	Pediculus humanus subsp. corporis (Body louse)	UP000009046	cellular organisms - Eukaryota - Opisthokonta - Metazoa - Eumetazoa - Bilateria - Protostomia - Ecdysozoa - Panarthropoda - Arthropoda - Mandibulata - Pancrustacea - Hexapoda - Insecta - Dicondylia - Pterygota - Neoptera - Paraneoptera - Psocodea - Phthiraptera - Anoplura - Pediculidae - Pediculus - Pediculus humanus - Pediculus humanus corporis
133901	15639	Frankliniella occidentalis (Western flower thrips) (Euthrips occidentalis)	UP000504606	cellular organisms - Eukaryota - Opisthokonta - Metazoa - Eumetazoa - Bilateria - Protostomia - Ecdysozoa - Panarthropoda - Arthropoda - Mandibulata - Pancrustacea - Hexapoda - Insecta - Dicondylia - Pterygota - Neoptera - Paraneoptera - Thysanoptera - Terebrantia - Thripoidea - Thripidae - Thripinae - Frankliniella - Frankliniella occidentalis
6973	28575	Blattella germanica (German cockroach) (Blatta germanica)	UP000245037	cellular organisms - Eukaryota - Opisthokonta - Metazoa - Eumetazoa - Bilateria - Protostomia - Ecdysozoa - Panarthropoda - Arthropoda - Mandibulata - Pancrustacea - Hexapoda - Insecta - Dicondylia - Pterygota - Neoptera - Polyneoptera - Dictyoptera - Blattodea - Blaberoidea - Ectobiidae - Blattellinae - Blattella - Blattella germanica
136037	14539	Zootermopsis nevadensis (Dampwood termite)	UP000027135	cellular organisms - Eukaryota - Opisthokonta - Metazoa - Eumetazoa - Bilateria - Protostomia - Ecdysozoa - Panarthropoda - Arthropoda - Mandibulata - Pancrustacea - Hexapoda - Insecta - Dicondylia - Pterygota - Neoptera - Polyneoptera - Dictyoptera - Blattodea - Blattoidea - Termitoidae - Termopsidae - Termopsinae - Termopsini - Zootermopsis - Zootermopsis nevadensis
232323	14162	Hypsibius dujardini (Water bear) (Macrobiotus dujardini)	UP000192578	cellular organisms - Eukaryota - Opisthokonta - Metazoa - Eumetazoa - Bilateria - Protostomia - Ecdysozoa - Panarthropoda - Tardigrada - Eutardigrada - Parachela - Hypsibioidea - Hypsibiidae - Hypsibius - Hypsibius dujardini
947166	22940	Ramazzottius varieornatus (Water bear) (Tardigrade)	UP000186922	cellular organisms - Eukaryota - Opisthokonta - Metazoa - Eumetazoa - Bilateria - Protostomia - Ecdysozoa - Panarthropoda - Tardigrada - Eutardigrada - Parachela - Hypsibioidea - Ramazzottiidae - Ramazzottius - Ramazzottius varieornatus
# Vertebrate proteomes
TaxID	Number of entries in main fasta (canonical)	Species Name	Proteome_ID	Lineage (NCBI)
137246	33497	Chiloscyllium punctatum (Brownbanded bambooshark) (Hemiscyllium punctatum)	UP000287033	cellular organisms - Eukaryota - Opisthokonta - Metazoa - Eumetazoa - Bilateria - Deuterostomia - Chordata - Craniata - Vertebrata - Gnathostomata - Chondrichthyes - Elasmobranchii - Selachii - Galeomorphii - Galeoidea - Orectolobiformes - Hemiscylliidae - Chiloscyllium - Chiloscyllium punctatum
7868	19408	Callorhinchus milii (Ghost shark)	UP000314986	cellular organisms - Eukaryota - Opisthokonta - Metazoa - Eumetazoa - Bilateria - Deuterostomia - Chordata - Craniata - Vertebrata - Gnathostomata - Chondrichthyes - Holocephali - Chimaeriformes - Callorhinchidae - Callorhinchus - Callorhinchus milii
7918	18321	Lepisosteus oculatus (Spotted gar)	UP000018468	cellular organisms - Eukaryota - Opisthokonta - Metazoa - Eumetazoa - Bilateria - Deuterostomia - Chordata - Craniata - Vertebrata - Gnathostomata - Teleostomi - Euteleostomi - Actinopterygii - Actinopteri - Neopterygii - Holostei - Semionotiformes - Lepisosteidae - Lepisosteus - Lepisosteus oculatus
215358	23959	Larimichthys crocea (Large yellow croaker) (Pseudosciaena crocea)	UP000424527	cellular organisms - Eukaryota - Opisthokonta - Metazoa - Eumetazoa - Bilateria - Deuterostomia - Chordata - Craniata - Vertebrata - Gnathostomata - Teleostomi - Euteleostomi - Actinopterygii - Actinopteri - Neopterygii - Teleostei - Osteoglossocephalai - Clupeocephala - Euteleosteomorpha - Neoteleostei - Eurypterygia - Ctenosquamata - Acanthomorphata - Euacanthomorphacea - Percomorphaceae - Eupe…
8167	21644	Perca flavescens (American yellow perch) (Morone flavescens)	UP000295070	cellular organisms - Eukaryota - Opisthokonta - Metazoa - Eumetazoa - Bilateria - Deuterostomia - Chordata - Craniata - Vertebrata - Gnathostomata - Teleostomi - Euteleostomi - Actinopterygii - Actinopteri - Neopterygii - Teleostei - Osteoglossocephalai - Clupeocephala - Euteleosteomorpha - Neoteleostei - Eurypterygia - Ctenosquamata - Acanthomorphata - Euacanthomorphacea - Percomorphaceae - Eupe…
31033	21256	Takifugu rubripes (Japanese pufferfish) (Fugu rubripes)	UP000005226	cellular organisms - Eukaryota - Opisthokonta - Metazoa - Eumetazoa - Bilateria - Deuterostomia - Chordata - Craniata - Vertebrata - Gnathostomata - Teleostomi - Euteleostomi - Actinopterygii - Actinopteri - Neopterygii - Teleostei - Osteoglossocephalai - Clupeocephala - Euteleosteomorpha - Neoteleostei - Eurypterygia - Ctenosquamata - Acanthomorphata - Euacanthomorphacea - Percomorphaceae - Eupe…
52670	23690	Austrofundulus limnaeus	UP000192220	cellular organisms - Eukaryota - Opisthokonta - Metazoa - Eumetazoa - Bilateria - Deuterostomia - Chordata - Craniata - Vertebrata - Gnathostomata - Teleostomi - Euteleostomi - Actinopterygii - Actinopteri - Neopterygii - Teleostei - Osteoglossocephalai - Clupeocephala - Euteleosteomorpha - Neoteleostei - Eurypterygia - Ctenosquamata - Acanthomorphata - Euacanthomorphacea - Percomorphaceae - Oval…
8083	23671	Xiphophorus maculatus (Southern platyfish) (Platypoecilus maculatus)	UP000002852	cellular organisms - Eukaryota - Opisthokonta - Metazoa - Eumetazoa - Bilateria - Deuterostomia - Chordata - Craniata - Vertebrata - Gnathostomata - Teleostomi - Euteleostomi - Actinopterygii - Actinopteri - Neopterygii - Teleostei - Osteoglossocephalai - Clupeocephala - Euteleosteomorpha - Neoteleostei - Eurypterygia - Ctenosquamata - Acanthomorphata - Euacanthomorphacea - Percomorphaceae - Oval…
8010	24809	Esox lucius (Northern pike)	UP000265140	cellular organisms - Eukaryota - Opisthokonta - Metazoa - Eumetazoa - Bilateria - Deuterostomia - Chordata - Craniata - Vertebrata - Gnathostomata - Teleostomi - Euteleostomi - Actinopterygii - Actinopteri - Neopterygii - Teleostei - Osteoglossocephalai - Clupeocephala - Euteleosteomorpha - Protacanthopterygii - Esociformes - Esocidae - Esox - Esox lucius
7994	26658	Astyanax mexicanus (Blind cave fish) (Astyanax fasciatus mexicanus)	UP000018467	cellular organisms - Eukaryota - Opisthokonta - Metazoa - Eumetazoa - Bilateria - Deuterostomia - Chordata - Craniata - Vertebrata - Gnathostomata - Teleostomi - Euteleostomi - Actinopterygii - Actinopteri - Neopterygii - Teleostei - Osteoglossocephalai - Clupeocephala - Otomorpha - Ostariophysi - Otophysi - Characiphysae - Characiformes - Characoidei - Characidae - Stethaprioninae - Astyanax - A…
7955	25707	Danio rerio (Zebrafish) (Brachydanio rerio)	UP000000437	cellular organisms - Eukaryota - Opisthokonta - Metazoa - Eumetazoa - Bilateria - Deuterostomia - Chordata - Craniata - Vertebrata - Gnathostomata - Teleostomi - Euteleostomi - Actinopterygii - Actinopteri - Neopterygii - Teleostei - Osteoglossocephalai - Clupeocephala - Otomorpha - Ostariophysi - Otophysi - Cypriniphysae - Cypriniformes - Cyprinoidei - Danionidae - Danioninae - Danio - Danio rer…
7897	19568	Latimeria chalumnae (Coelacanth)	UP000008672	cellular organisms - Eukaryota - Opisthokonta - Metazoa - Eumetazoa - Bilateria - Deuterostomia - Chordata - Craniata - Vertebrata - Gnathostomata - Teleostomi - Euteleostomi - Sarcopterygii - Coelacanthimorpha - Coelacanthiformes - Coelacanthidae - Latimeria - Latimeria chalumnae
9258	17390	Ornithorhynchus anatinus (Duckbill platypus)	UP000002279	cellular organisms - Eukaryota - Opisthokonta - Metazoa - Eumetazoa - Bilateria - Deuterostomia - Chordata - Craniata - Vertebrata - Gnathostomata - Teleostomi - Euteleostomi - Sarcopterygii - Dipnotetrapodomorpha - Tetrapoda - Amniota - Mammalia - Prototheria - Monotremata - Ornithorhynchidae - Ornithorhynchus - Ornithorhynchus anatinus
9785	20017	Loxodonta africana (African elephant)	UP000007646	cellular organisms - Eukaryota - Opisthokonta - Metazoa - Eumetazoa - Bilateria - Deuterostomia - Chordata - Craniata - Vertebrata - Gnathostomata - Teleostomi - Euteleostomi - Sarcopterygii - Dipnotetrapodomorpha - Tetrapoda - Amniota - Mammalia - Theria - Eutheria - Afrotheria - Proboscidea - Elephantidae - Loxodonta - Loxodonta africana
9986	21193	Oryctolagus cuniculus (Rabbit)	UP000001811	cellular organisms - Eukaryota - Opisthokonta - Metazoa - Eumetazoa - Bilateria - Deuterostomia - Chordata - Craniata - Vertebrata - Gnathostomata - Teleostomi - Euteleostomi - Sarcopterygii - Dipnotetrapodomorpha - Tetrapoda - Amniota - Mammalia - Theria - Eutheria - Boreoeutheria - Euarchontoglires - Glires - Lagomorpha - Leporidae - Oryctolagus - Oryctolagus cuniculus
10090	21985	Mus musculus (Mouse)	UP000000589	cellular organisms - Eukaryota - Opisthokonta - Metazoa - Eumetazoa - Bilateria - Deuterostomia - Chordata - Craniata - Vertebrata - Gnathostomata - Teleostomi - Euteleostomi - Sarcopterygii - Dipnotetrapodomorpha - Tetrapoda - Amniota - Mammalia - Theria - Eutheria - Boreoeutheria - Euarchontoglires - Glires - Rodentia - Myomorpha - Muroidea - Muridae - Murinae - Mus - Mus - Mus musculus
9606	20577	Homo sapiens (Human)	UP000005640	cellular organisms - Eukaryota - Opisthokonta - Metazoa - Eumetazoa - Bilateria - Deuterostomia - Chordata - Craniata - Vertebrata - Gnathostomata - Teleostomi - Euteleostomi - Sarcopterygii - Dipnotetrapodomorpha - Tetrapoda - Amniota - Mammalia - Theria - Eutheria - Boreoeutheria - Euarchontoglires - Primates - Haplorrhini - Simiiformes - Catarrhini - Hominoidea - Hominidae - Homininae - Homo -…
9913	23846	Bos taurus (Bovine)	UP000009136	cellular organisms - Eukaryota - Opisthokonta - Metazoa - Eumetazoa - Bilateria - Deuterostomia - Chordata - Craniata - Vertebrata - Gnathostomata - Teleostomi - Euteleostomi - Sarcopterygii - Dipnotetrapodomorpha - Tetrapoda - Amniota - Mammalia - Theria - Eutheria - Boreoeutheria - Laurasiatheria - Artiodactyla - Ruminantia - Pecora - Bovidae - Bovinae - Bos - Bos taurus
9823	22166	Sus scrofa (Pig)	UP000008227	cellular organisms - Eukaryota - Opisthokonta - Metazoa - Eumetazoa - Bilateria - Deuterostomia - Chordata - Craniata - Vertebrata - Gnathostomata - Teleostomi - Euteleostomi - Sarcopterygii - Dipnotetrapodomorpha - Tetrapoda - Amniota - Mammalia - Theria - Eutheria - Boreoeutheria - Laurasiatheria - Artiodactyla - Suina - Suidae - Sus - Sus scrofa
30538	19465	Vicugna pacos (Alpaca) (Lama pacos)	UP000504605	cellular organisms - Eukaryota - Opisthokonta - Metazoa - Eumetazoa - Bilateria - Deuterostomia - Chordata - Craniata - Vertebrata - Gnathostomata - Teleostomi - Euteleostomi - Sarcopterygii - Dipnotetrapodomorpha - Tetrapoda - Amniota - Mammalia - Theria - Eutheria - Boreoeutheria - Laurasiatheria - Artiodactyla - Tylopoda - Camelidae - Vicugna - Vicugna pacos
9615	20652	Canis lupus familiaris (Dog) (Canis familiaris)	UP000002254	cellular organisms - Eukaryota - Opisthokonta - Metazoa - Eumetazoa - Bilateria - Deuterostomia - Chordata - Craniata - Vertebrata - Gnathostomata - Teleostomi - Euteleostomi - Sarcopterygii - Dipnotetrapodomorpha - Tetrapoda - Amniota - Mammalia - Theria - Eutheria - Boreoeutheria - Laurasiatheria - Carnivora - Caniformia - Canidae - Canis - Canis lupus - Canis lupus familiaris
9643	20406	Ursus americanus (American black bear) (Euarctos americanus)	UP000291022	cellular organisms - Eukaryota - Opisthokonta - Metazoa - Eumetazoa - Bilateria - Deuterostomia - Chordata - Craniata - Vertebrata - Gnathostomata - Teleostomi - Euteleostomi - Sarcopterygii - Dipnotetrapodomorpha - Tetrapoda - Amniota - Mammalia - Theria - Eutheria - Boreoeutheria - Laurasiatheria - Carnivora - Caniformia - Ursidae - Ursus - Ursus americanus
9685	19655	Felis catus (Cat) (Felis silvestris catus)	UP000011712	cellular organisms - Eukaryota - Opisthokonta - Metazoa - Eumetazoa - Bilateria - Deuterostomia - Chordata - Craniata - Vertebrata - Gnathostomata - Teleostomi - Euteleostomi - Sarcopterygii - Dipnotetrapodomorpha - Tetrapoda - Amniota - Mammalia - Theria - Eutheria - Boreoeutheria - Laurasiatheria - Carnivora - Feliformia - Felidae - Felinae - Felis - Felis catus
109478	19243	Myotis brandtii (Brandt's bat)	UP000052978	cellular organisms - Eukaryota - Opisthokonta - Metazoa - Eumetazoa - Bilateria - Deuterostomia - Chordata - Craniata - Vertebrata - Gnathostomata - Teleostomi - Euteleostomi - Sarcopterygii - Dipnotetrapodomorpha - Tetrapoda - Amniota - Mammalia - Theria - Eutheria - Boreoeutheria - Laurasiatheria - Chiroptera - Microchiroptera - Vespertilionidae - Myotis - Myotis brandtii
9796	20865	Equus caballus (Horse)	UP000002281	cellular organisms - Eukaryota - Opisthokonta - Metazoa - Eumetazoa - Bilateria - Deuterostomia - Chordata - Craniata - Vertebrata - Gnathostomata - Teleostomi - Euteleostomi - Sarcopterygii - Dipnotetrapodomorpha - Tetrapoda - Amniota - Mammalia - Theria - Eutheria - Boreoeutheria - Laurasiatheria - Perissodactyla - Equidae - Equus - Equus - Equus caballus
9305	19171	Sarcophilus harrisii (Tasmanian devil) (Sarcophilus laniarius)	UP000007648	cellular organisms - Eukaryota - Opisthokonta - Metazoa - Eumetazoa - Bilateria - Deuterostomia - Chordata - Craniata - Vertebrata - Gnathostomata - Teleostomi - Euteleostomi - Sarcopterygii - Dipnotetrapodomorpha - Tetrapoda - Amniota - Mammalia - Theria - Metatheria - Dasyuromorphia - Dasyuridae - Sarcophilus - Sarcophilus harrisii
13616	21226	Monodelphis domestica (Gray short-tailed opossum)	UP000002280	cellular organisms - Eukaryota - Opisthokonta - Metazoa - Eumetazoa - Bilateria - Deuterostomia - Chordata - Craniata - Vertebrata - Gnathostomata - Teleostomi - Euteleostomi - Sarcopterygii - Dipnotetrapodomorpha - Tetrapoda - Amniota - Mammalia - Theria - Metatheria - Didelphimorphia - Didelphidae - Didelphinae - Monodelphis - Monodelphis domestica
29139	19870	Vombatus ursinus (Common wombat)	UP000314987	cellular organisms - Eukaryota - Opisthokonta - Metazoa - Eumetazoa - Bilateria - Deuterostomia - Chordata - Craniata - Vertebrata - Gnathostomata - Teleostomi - Euteleostomi - Sarcopterygii - Dipnotetrapodomorpha - Tetrapoda - Amniota - Mammalia - Theria - Metatheria - Diprotodontia - Vombatidae - Vombatus - Vombatus ursinus
8496	24656	Alligator mississippiensis (American alligator)	UP000050525	cellular organisms - Eukaryota - Opisthokonta - Metazoa - Eumetazoa - Bilateria - Deuterostomia - Chordata - Craniata - Vertebrata - Gnathostomata - Teleostomi - Euteleostomi - Sarcopterygii - Dipnotetrapodomorpha - Tetrapoda - Amniota - Sauropsida - Sauria - Archelosauria - Archosauria - Crocodylia - Alligatoridae - Alligatorinae - Alligator - Alligator mississippiensis
8502	15223	Crocodylus porosus (Saltwater crocodile) (Estuarine crocodile)	UP000594220	cellular organisms - Eukaryota - Opisthokonta - Metazoa - Eumetazoa - Bilateria - Deuterostomia - Chordata - Craniata - Vertebrata - Gnathostomata - Teleostomi - Euteleostomi - Sarcopterygii - Dipnotetrapodomorpha - Tetrapoda - Amniota - Sauropsida - Sauria - Archelosauria - Archosauria - Crocodylia - Longirostres - Crocodylidae - Crocodylus - Crocodylus porosus
8932	14619	Columba livia (Rock dove)	UP000053872	cellular organisms - Eukaryota - Opisthokonta - Metazoa - Eumetazoa - Bilateria - Deuterostomia - Chordata - Craniata - Vertebrata - Gnathostomata - Teleostomi - Euteleostomi - Sarcopterygii - Dipnotetrapodomorpha - Tetrapoda - Amniota - Sauropsida - Sauria - Archelosauria - Archosauria - Dinosauria - Saurischia - Theropoda - Coelurosauria - Aves - Neognathae - Columbiformes - Columbidae - Columb…
9031	18113	Gallus gallus (Chicken)	UP000000539	cellular organisms - Eukaryota - Opisthokonta - Metazoa - Eumetazoa - Bilateria - Deuterostomia - Chordata - Craniata - Vertebrata - Gnathostomata - Teleostomi - Euteleostomi - Sarcopterygii - Dipnotetrapodomorpha - Tetrapoda - Amniota - Sauropsida - Sauria - Archelosauria - Archosauria - Dinosauria - Saurischia - Theropoda - Coelurosauria - Aves - Neognathae - Galloanserae - Galliformes - Phasia…
12930	16092	Amazona aestiva (Blue-fronted Amazon parrot)	UP000051836	cellular organisms - Eukaryota - Opisthokonta - Metazoa - Eumetazoa - Bilateria - Deuterostomia - Chordata - Craniata - Vertebrata - Gnathostomata - Teleostomi - Euteleostomi - Sarcopterygii - Dipnotetrapodomorpha - Tetrapoda - Amniota - Sauropsida - Sauria - Archelosauria - Archosauria - Dinosauria - Saurischia - Theropoda - Coelurosauria - Aves - Neognathae - Psittaciformes - Psittacidae - Amaz…
8469	18960	Chelonia mydas (Green sea-turtle) (Chelonia agassizi)	UP000031443	cellular organisms - Eukaryota - Opisthokonta - Metazoa - Eumetazoa - Bilateria - Deuterostomia - Chordata - Craniata - Vertebrata - Gnathostomata - Teleostomi - Euteleostomi - Sarcopterygii - Dipnotetrapodomorpha - Tetrapoda - Amniota - Sauropsida - Sauria - Archelosauria - Testudinata - Testudines - Cryptodira - Durocryptodira - Americhelydia - Chelonioidea - Cheloniidae - Chelonia - Chelonia m…
13735	18111	Pelodiscus sinensis (Chinese softshell turtle) (Trionyx sinensis)	UP000007267	cellular organisms - Eukaryota - Opisthokonta - Metazoa - Eumetazoa - Bilateria - Deuterostomia - Chordata - Craniata - Vertebrata - Gnathostomata - Teleostomi - Euteleostomi - Sarcopterygii - Dipnotetrapodomorpha - Tetrapoda - Amniota - Sauropsida - Sauria - Archelosauria - Testudinata - Testudines - Cryptodira - Trionychia - Trionychidae - Pelodiscus - Pelodiscus sinensis
28377	21494	Anolis carolinensis (Green anole) (American chameleon)	UP000001646	cellular organisms - Eukaryota - Opisthokonta - Metazoa - Eumetazoa - Bilateria - Deuterostomia - Chordata - Craniata - Vertebrata - Gnathostomata - Teleostomi - Euteleostomi - Sarcopterygii - Dipnotetrapodomorpha - Tetrapoda - Amniota - Sauropsida - Sauria - Lepidosauria - Squamata - Bifurcata - Unidentata - Episquamata - Toxicofera - Iguania - Dactyloidae - Anolis - Anolis carolinensis
8665	18387	Ophiophagus hannah (King cobra) (Naja hannah)	UP000018936	cellular organisms - Eukaryota - Opisthokonta - Metazoa - Eumetazoa - Bilateria - Deuterostomia - Chordata - Craniata - Vertebrata - Gnathostomata - Teleostomi - Euteleostomi - Sarcopterygii - Dipnotetrapodomorpha - Tetrapoda - Amniota - Sauropsida - Sauria - Lepidosauria - Squamata - Bifurcata - Unidentata - Episquamata - Toxicofera - Serpentes - Colubroidea - Elapidae - Elapinae - Ophiophagus -…
8364	22371	Xenopus tropicalis (Western clawed frog) (Silurana tropicalis)	UP000008143	cellular organisms - Eukaryota - Opisthokonta - Metazoa - Eumetazoa - Bilateria - Deuterostomia - Chordata - Craniata - Vertebrata - Gnathostomata - Teleostomi - Euteleostomi - Sarcopterygii - Dipnotetrapodomorpha - Tetrapoda - Amphibia - Batrachia - Anura - Pipoidea - Pipidae - Xenopodinae - Xenopus - Silurana - Xenopus tropicalis
260995	19038	Geotrypetes seraphini (Gaboon caecilian) (Caecilia seraphini)	UP000515159	cellular organisms - Eukaryota - Opisthokonta - Metazoa - Eumetazoa - Bilateria - Deuterostomia - Chordata - Craniata - Vertebrata - Gnathostomata - Teleostomi - Euteleostomi - Sarcopterygii - Dipnotetrapodomorpha - Tetrapoda - Amphibia - Gymnophiona - Dermophiidae - Geotrypetes - Geotrypetes seraphini
1415580	20580	Microcaecilia unicolor	UP000515156	cellular organisms - Eukaryota - Opisthokonta - Metazoa - Eumetazoa - Bilateria - Deuterostomia - Chordata - Craniata - Vertebrata - Gnathostomata - Teleostomi - Euteleostomi - Sarcopterygii - Dipnotetrapodomorpha - Tetrapoda - Amphibia - Gymnophiona - Siphonopidae - Microcaecilia - Microcaecilia unicolor
