# Supplementary material for: Systematic identification and characterization of repressive domains in Drosophila transcription factors
Source: EMBO J. 2022 Dec 22;42(3):e112100. doi: 10.15252/embj.2022112100 (PMC9890238; doi:10.15252/embj.2022112100)
Supplement: Supplementary file 19 — Dataset EV18 [file EMBJ-42-e112100-s018.xlsx]

## Sheet: Legend
Dataset EV18
Transcription factors (TFs) from Stampfel et al. 2015 (doi: 10.1038/nature15545) that were covered by the RD-seq candidate library
columns explained:
column name	info
flybaseID	flybase identifier of the TF
geneName	gene name of the TF
Stampfel_cluster	cluster assigned to the TF in Stampfel et al. 2015
protein.symbol	protein symbol of the TF
CG.name	CG name of the TF
FBtr	isoform name of the TF
score_sum	sum of luciferase scores for all 24 contexts tested in Stampfel et al. 2015
Default_cutoff	TRUE indicates that RD-seq with the default cutoff identified an RD in the TF
Lenient_cutoff	TRUE indicates that RD-seq with the more lenient cutoff identified an RD in the TF

## Sheet: Stampfel_2015_TFs
flybaseID	geneName	Stampfel_cluster	protein.symbol	CG.name	FBtr	score_sum	Default_cutoff	Lenient_cutoff
FBgn0015371	chn	3	chn	CG11798	FBtr0087416	-53.32	FALSE	FALSE
FBgn0032223	GATAd	3	GATAd	CG5034	FBtr0079993	-48.9	FALSE	TRUE
FBgn0003053	peb	3	peb	CG12212	FBtr0100265	-48.31	FALSE	FALSE
FBgn0016660	H15	3	H15	CG6604	FBtr0079076	-47	TRUE	TRUE
FBgn0001983	wor	3	wor	CG4158	FBtr0080740	-45.65	TRUE	TRUE
FBgn0262160	CG9932	3	CG9932	CG9932	FBtr0089956	-44.11	FALSE	TRUE
FBgn0003300	run	7	run	CG1849	FBtr0077279	-42.6	FALSE	FALSE
FBgn0003720	tll	3	tll	CG1378	FBtr0085709	-41.91	FALSE	FALSE
FBgn0028979	tio	3	tio	CG12630	FBtr0089377	-41.86	TRUE	TRUE
FBgn0024321	NK7.1	3	NK7.1	CG8524	FBtr0306742	-41.49	TRUE	TRUE
FBgn0000287	salr	5	salr	CG4881	FBtr0307093	-41.42	FALSE	FALSE
FBgn0031232	CG11617	13	CG11617	CG11617	FBtr0308246	-40.5	TRUE	TRUE
FBgn0003448	sna	7	sna	CG3956	FBtr0080739	-40.36	TRUE	TRUE
FBgn0035643	CG13287	5	CG13287	CG13287	FBtr0077027	-39.63	TRUE	TRUE
FBgn0261239	Hr39	3	Hr39	CG8676	FBtr0081481	-39.43	FALSE	FALSE
FBgn0031894	CG4496	5	CG4496	CG4496	FBtr0079419	-38.88	TRUE	TRUE
FBgn0051224	CG31224	13	CG31224	CG31224	FBtr0083691	-38.62	FALSE	TRUE
FBgn0014343	mirr	5	mirr	CG10601	FBtr0075912	-38.59	TRUE	TRUE
FBgn0024251	bbx	7	bbx	CG32527	FBtr0100599	-38.45	FALSE	TRUE
FBgn0039683	dmrt99B	7	dmrt99B	CG15504	FBtr0085454	-38.18	FALSE	FALSE
FBgn0261434	hkb	5	hkb	CG9768	FBtr0078951	-37.87	TRUE	TRUE
FBgn0011278	lbe	5	lbe	CG6545	FBtr0084091	-37.63	TRUE	TRUE
FBgn0029824	CG3726	7	CG3726	CG3726	FBtr0070858	-37.56	FALSE	FALSE
FBgn0000546	EcR	7	EcR	CG1765	FBtr0302439	-37.35	FALSE	FALSE
FBgn0035481	CG12605	7	CG12605	CG12605	FBtr0073167	-37.32	TRUE	TRUE
FBgn0013469	klu	5	klu	CG12296	FBtr0076247	-37.3	TRUE	TRUE
FBgn0043796	CG12219	7	CG12219	CG12219	FBtr0070925	-37.3	FALSE	FALSE
FBgn0043364	cbt	7	cbt	CG4427	FBtr0310030	-37.23	TRUE	TRUE
FBgn0028878	CG15269	7	CG15269	CG15269	FBtr0080704	-36.92	TRUE	TRUE
FBgn0000577	en	7	en	CG9015	FBtr0088096	-36.75	TRUE	TRUE
FBgn0003870	ttk	7	ttk	CG1856	FBtr0303228	-36.62	FALSE	FALSE
FBgn0001170	H2.0	7	H2.0	CG11607	FBtr0079227	-36.54	TRUE	TRUE
FBgn0261648	salm	7	salm	CG6464	FBtr0089913	-36.51	FALSE	TRUE
FBgn0021872	Xbp1	13	Xbp1	CG9415	FBtr0310044	-36.46	FALSE	FALSE
FBgn0020307	dve	7	dve	CG5799	FBtr0071775	-36.2	FALSE	FALSE
FBgn0002941	slou	7	slou	CG6534	FBtr0084123	-36.08	TRUE	TRUE
FBgn0028789	Doc1	13	Doc1	CG5133	FBtr0076522	-35.92	TRUE	TRUE
FBgn0002931	net	7	net	CG11450	FBtr0290323	-35.72	TRUE	TRUE
FBgn0004510	Ets97D	5	Ets97D	CG6338	FBtr0085088	-35.47	FALSE	FALSE
FBgn0004567	slp2	5	slp2	CG2939	FBtr0077500	-35.26	FALSE	FALSE
FBgn0262975	cnc	13	cnc	CG43286	FBtr0308227	-35.22	TRUE	TRUE
FBgn0001133	grau	13	grau	CG33133	FBtr0071548	-35.21	FALSE	FALSE
FBgn0003117	pnr	7	pnr	CG3978	FBtr0083221	-35.07	TRUE	TRUE
FBgn0004862	bap	7	bap	CG7902	FBtr0084087	-34.98	TRUE	TRUE
FBgn0036522	CG7372	7	CG7372	CG7372	FBtr0075570	-34.89	TRUE	TRUE
FBgn0015602	BEAF-32	13	BEAF-32	CG10159	FBtr0305588	-34.7	TRUE	TRUE
FBgn0001325	Kr	7	Kr	CG3340	FBtr0072449	-34.66	FALSE	TRUE
FBgn0004795	retn	7	retn	CG5403	FBtr0072073	-34.64	FALSE	TRUE
FBgn0035625	Blimp-1	7	Blimp-1	CG5249	FBtr0077089	-34.6	TRUE	TRUE
FBgn0001138	grn	7	grn	CG9656	FBtr0081808	-34.43	FALSE	FALSE
FBgn0000097	aop	7	aop	CG3166	FBtr0077851	-34.37	FALSE	FALSE
FBgn0010109	dpn	7	dpn	CG8704	FBtr0088803	-33.53	FALSE	FALSE
FBgn0042630	Sox21b	7	Sox21b	CG32139	FBtr0075747	-33.04	FALSE	FALSE
FBgn0035954	Doc3	7	Doc3	CG5093	FBtr0076521	-32.99	TRUE	TRUE
FBgn0031597	CG17612	7	CG17612	CG17612	FBtr0077464	-32.93	FALSE	FALSE
FBgn0004394	pdm2	5	pdm2	CG12287	FBtr0080392	-32.87	FALSE	FALSE
FBgn0000492	Dr	7	Dr	CG1897	FBtr0085441	-32.25	TRUE	TRUE
FBgn0035956	Doc2	7	Doc2	CG5187	FBtr0076547	-32.22	FALSE	FALSE
FBgn0001981	esg	5	esg	CG3758	FBtr0080734	-32.11	TRUE	TRUE
FBgn0003267	ro	13	ro	CG6348	FBtr0085091	-31.76	TRUE	TRUE
FBgn0030680	CG8944	7	CG8944	CG8944	FBtr0074201	-31.29	FALSE	FALSE
FBgn0030240	CG2202	7	CG2202	CG2202	FBtr0073380	-31.23	FALSE	FALSE
FBgn0003254	rib	7	rib	CG7230	FBtr0086512	-31.09	FALSE	FALSE
FBgn0030710	CG8924	7	CG8924	CG8924	FBtr0074130	-31	FALSE	FALSE
FBgn0033459	CG12744	7	CG12744	CG12744	FBtr0088378	-30.94	FALSE	FALSE
FBgn0003460	so	7	so	CG11121	FBtr0088970	-30.85	FALSE	FALSE
FBgn0003507	srp	13	srp	CG3992	FBtr0100595	-30.85	FALSE	TRUE
FBgn0086758	chinmo	7	chinmo	CG31666	FBtr0303935	-30.54	FALSE	FALSE
FBgn0036124	CG7839	7	CG7839	CG7839	FBtr0076207	-29.88	FALSE	FALSE
FBgn0004878	cas	11	cas	CG2102	FBtr0078725	-29.84	FALSE	FALSE
FBgn0261930	vnd	11	vnd	CG6172	FBtr0070110	-29.63	TRUE	TRUE
FBgn0003612	Su(var)2-10	13	Su(var)2-10	CG8068	FBtr0088576	-29.46	FALSE	FALSE
FBgn0041156	exex	7	exex	CG8254	FBtr0076751	-29.46	TRUE	TRUE
FBgn0038787	CG4360	11	CG4360	CG4360	FBtr0113252	-28.96	FALSE	FALSE
FBgn0011236	ken	13	ken	CG5575	FBtr0072129	-28.85	FALSE	TRUE
FBgn0029895	CG14441	7	CG14441	CG14441	FBtr0070959	-28.74	TRUE	TRUE
FBgn0003430	slp1	11	slp1	CG16738	FBtr0077499	-28.44	TRUE	TRUE
FBgn0030408	CG11085	11	CG11085	CG11085	FBtr0073656	-28.2	FALSE	FALSE
FBgn0004652	fru	11	fru	CG14307	FBtr0083646	-27.91	FALSE	TRUE
FBgn0002783	mor	13	mor	CG18740	FBtr0302550	-27.78	FALSE	FALSE
FBgn0030787	CG9609	13	CG9609	CG9609	FBtr0074356	-27.55	FALSE	FALSE
FBgn0032815	CG10462	11	CG10462	CG10462	FBtr0305952	-27.53	TRUE	TRUE
FBgn0000014	abd-A	11	abd-A	CG10325	FBtr0306337	-27.48	TRUE	TRUE
FBgn0001168	h	11	h	CG6494	FBtr0100153	-27.36	FALSE	FALSE
FBgn0024975	CG2712	11	CG2712	CG2712	FBtr0070488	-27.31	FALSE	FALSE
FBgn0033782	sug	13	sug	CG3850	FBtr0087789	-27.25	FALSE	FALSE
FBgn0008636	hbn	11	hbn	CG33152	FBtr0071556	-27.14	TRUE	TRUE
FBgn0003567	su(Hw)	11	su(Hw)	CG8573	FBtr0310002	-27	FALSE	FALSE
FBgn0004861	ph-p	11	ph-p	CG18412	FBtr0070432	-26.88	TRUE	TRUE
FBgn0033458	CG18446	11	CG18446	CG18446	FBtr0088376	-26.88	FALSE	TRUE
FBgn0030432	CG4404	11	CG4404	CG4404	FBtr0073694	-26.74	FALSE	FALSE
FBgn0033491	CG18011	11	CG18011	CG18011	FBtr0088332	-26.67	FALSE	FALSE
FBgn0086350	tef	2	tef	CG8961	FBtr0087014	-26.19	FALSE	FALSE
FBgn0035213	CG2199	11	CG2199	CG2199	FBtr0072722	-26.16	FALSE	FALSE
FBgn0034878	pita	11	pita	CG3941	FBtr0072112	-26.06	FALSE	FALSE
FBgn0002985	odd	13	odd	CG3851	FBtr0077557	-25.96	TRUE	TRUE
FBgn0031086	fd19B	11	fd19B	CG9571	FBtr0070032	-25.82	TRUE	TRUE
FBgn0004898	fd96Cb	11	fd96Cb	CG11922	FBtr0084771	-25.8	TRUE	TRUE
FBgn0004595	pros	11	pros	CG17228	FBtr0304608	-25.68	FALSE	TRUE
FBgn0003511	Sry-beta	11	Sry-beta	CG7938	FBtr0085556	-25.64	FALSE	FALSE
FBgn0030206	CG2889	11	CG2889	CG2889	FBtr0307487	-25.62	FALSE	FALSE
FBgn0039329	CG10669	11	CG10669	CG10669	FBtr0300687	-25.6	FALSE	FALSE
FBgn0001180	hb	11	hb	CG9786	FBtr0081951	-25.54	FALSE	FALSE
FBgn0004863	C15	11	C15	CG7937	FBtr0084111	-25.45	TRUE	TRUE
FBgn0001990	wek	10	wek	CG4148	FBtr0080764	-25.33	FALSE	FALSE
FBgn0032388	CG6686	2	CG6686	CG6686	FBtr0089573	-25.18	FALSE	TRUE
FBgn0004893	bowl	13	bowl	CG10021	FBtr0307029	-25.14	FALSE	FALSE
FBgn0014018	Rel	13	Rel	CG11992	FBtr0089338	-25.06	FALSE	FALSE
FBgn0005771	noc	11	noc	CG4491	FBtr0080643	-24.95	FALSE	TRUE
FBgn0030316	CG11695	11	CG11695	CG11695	FBtr0073513	-24.91	FALSE	FALSE
FBgn0025360	Optix	13	Optix	CG18455	FBtr0088866	-24.31	FALSE	FALSE
FBgn0022699	D19B	11	D19B	CG10270	FBtr0077017	-24.29	FALSE	FALSE
FBgn0029822	CG12236	11	CG12236	CG12236	FBtr0070826	-24.26	FALSE	TRUE
FBgn0031375	erm	11	erm	CG31670	FBtr0077870	-24.26	TRUE	TRUE
FBgn0035690	CG10274	11	CG10274	CG10274	FBtr0077018	-24.24	FALSE	FALSE
FBgn0025776	ind	11	ind	CG11551	FBtr0075668	-24.12	FALSE	FALSE
FBgn0037446	Zif	10	Zif	CG10267	FBtr0302383	-24.04	FALSE	FALSE
FBgn0002914	Myb	12	Myb	CG9045	FBtr0074173	-24	FALSE	FALSE
FBgn0004401	Pep	2	Pep	CG6143	FBtr0075200	-24	FALSE	FALSE
FBgn0000061	al	12	al	CG3935	FBtr0078053	-23.98	FALSE	FALSE
FBgn0051365	CG31365	11	CG31365	CG31365	FBtr0084406	-23.88	FALSE	FALSE
FBgn0038592	CG18599	2	CG18599	CG18599	FBtr0083571	-23.87	TRUE	TRUE
FBgn0037120	CG11247	11	CG11247	CG11247	FBtr0113184	-23.81	FALSE	FALSE
FBgn0035702	CG10147	11	CG10147	CG10147	FBtr0076987	-23.75	FALSE	FALSE
FBgn0036285	toe	11	toe	CG10704	FBtr0075980	-23.72	FALSE	FALSE
FBgn0039937	fd102C	13	fd102C	CG11152	FBtr0089251	-23.6	TRUE	TRUE
FBgn0000233	btd	2	btd	CG12653	FBtr0071379	-23.59	FALSE	TRUE
FBgn0032651	Oli	13	Oli	CG5545	FBtr0303253	-23.52	FALSE	FALSE
FBgn0262477	FoxP	11	FoxP	CG43067	FBtr0304869	-23.39	FALSE	FALSE
FBgn0039860	CG1792	10	CG1792	CG1792	FBtr0085819	-23.22	TRUE	TRUE
FBgn0003598	Su(var)3-7	11	Su(var)3-7	CG8599	FBtr0301657	-23.15	FALSE	FALSE
FBgn0032295	CG12299	11	CG12299	CG12299	FBtr0080113	-23.13	TRUE	TRUE
FBgn0033185	CG1603	10	CG1603	CG1603	FBtr0088979	-23.09	FALSE	FALSE
FBgn0015239	Hr78	13	Hr78	CG7199	FBtr0078391	-22.99	FALSE	FALSE
FBgn0037921	CG6808	10	CG6808	CG6808	FBtr0307351	-22.42	FALSE	FALSE
FBgn0030878	CG6769	11	CG6769	CG6769	FBtr0074493	-22.11	FALSE	FALSE
FBgn0028895	CG17328	12	CG17328	CG17328	FBtr0080829	-22.1	FALSE	FALSE
FBgn0001320	kni	11	kni	CG4717	FBtr0078283	-21.8	TRUE	TRUE
FBgn0262582	cic	13	cic	CG43122	FBtr0305031	-21.62	TRUE	TRUE
FBgn0033186	CG1602	11	CG1602	CG1602	FBtr0088960	-21.33	FALSE	FALSE
FBgn0034114	CG4282	12	CG4282	CG4282	FBtr0087144	-21.26	FALSE	FALSE
FBgn0000411	D	2	D	CG5893	FBtr0075746	-21.21	FALSE	FALSE
FBgn0027364	Six4	12	Six4	CG3871	FBtr0078275	-21.18	FALSE	FALSE
FBgn0038851	dmrt93B	2	dmrt93B	CG5737	FBtr0084007	-21.15	FALSE	FALSE
FBgn0040366	CG11398	10	CG11398	CG11398	FBtr0070250	-21.04	FALSE	FALSE
FBgn0004362	HmgD	2	HmgD	CG17950	FBtr0301410	-21	FALSE	FALSE
FBgn0030008	CG2129	11	CG2129	CG2129	FBtr0071155	-20.97	FALSE	FALSE
FBgn0038766	CG4854	10	CG4854	CG4854	FBtr0083830	-20.93	FALSE	FALSE
FBgn0000529	bsh	10	bsh	CG10604	FBtr0089320	-20.83	TRUE	TRUE
FBgn0000166	bcd	12	bcd	CG1034	FBtr0081665	-20.78	FALSE	FALSE
FBgn0038549	CG17802	10	CG17802	CG17802	FBtr0083526	-20.56	FALSE	FALSE
FBgn0037717	CG8301	12	CG8301	CG8301	FBtr0082073	-20.55	FALSE	FALSE
FBgn0004101	bs	12	bs	CG3411	FBtr0072271	-20.5	FALSE	FALSE
FBgn0028993	scro	12	scro	CG17594	FBtr0113752	-20.5	FALSE	FALSE
FBgn0053213	CG33213	12	CG33213	CG33213	FBtr0085271	-20.5	FALSE	FALSE
FBgn0034062	CG8388	12	CG8388	CG8388	FBtr0087263	-20.42	FALSE	FALSE
FBgn0033934	CG17385	12	CG17385	CG17385	FBtr0087517	-19.95	FALSE	FALSE
FBgn0037876	CG4820	12	CG4820	CG4820	FBtr0113221	-19.95	FALSE	TRUE
FBgn0034096	CG7786	2	CG7786	CG7786	FBtr0087190	-19.87	FALSE	FALSE
FBgn0037275	CG14655	12	CG14655	CG14655	FBtr0078881	-19.62	FALSE	FALSE
FBgn0037031	CG11456	12	CG11456	CG11456	FBtr0078264	-19.61	FALSE	TRUE
FBgn0032763	CG17568	13	CG17568	CG17568	FBtr0081233	-19.58	FALSE	FALSE
FBgn0000179	bi	12	bi	CG3578	FBtr0308915	-19.55	FALSE	TRUE
FBgn0002521	pho	12	pho	CG17743	FBtr0089205	-19.54	TRUE	TRUE
FBgn0038765	CG4424	12	CG4424	CG4424	FBtr0083841	-19.37	FALSE	FALSE
FBgn0038547	CG17803	10	CG17803	CG17803	FBtr0083528	-19.35	TRUE	TRUE
FBgn0028647	CG11902	12	CG11902	CG11902	FBtr0300735	-19.22	FALSE	FALSE
FBgn0037620	ranshi	10	ranshi	CG9793	FBtr0081948	-19.11	FALSE	FALSE
FBgn0038472	CG3995	10	CG3995	CG3995	FBtr0083428	-18.9	FALSE	FALSE
FBgn0004896	fd59A	2	fd59A	CG3668	FBtr0071898	-18.82	FALSE	FALSE
FBgn0038548	CG17806	12	CG17806	CG17806	FBtr0083527	-18.8	FALSE	FALSE
FBgn0003944	Ubx	12	Ubx	CG10388	FBtr0083351	-18.71	FALSE	FALSE
FBgn0003512	Sry-delta	10	Sry-delta	CG17958	FBtr0085558	-18.69	FALSE	FALSE
FBgn0042205	CG18764	2	CG18764	CG18764	FBtr0082417	-18.54	FALSE	FALSE
FBgn0031391	CG11723	12	CG11723	CG11723	FBtr0077852	-18.24	FALSE	FALSE
FBgn0038301	CG6654	12	CG6654	CG6654	FBtr0083139	-18.08	FALSE	FALSE
FBgn0039946	ATbp	12	ATbp	CG17172	FBtr0301978	-17.96	FALSE	FALSE
FBgn0030009	CG15336	12	CG15336	CG15336	FBtr0301688	-17.86	FALSE	FALSE
FBgn0037922	CG14711	4	CG14711	CG14711	FBtr0082416	-17.81	FALSE	FALSE
FBgn0034217	Lhr	12	Lhr	CG18468	FBtr0086917	-17.74	FALSE	FALSE
FBgn0034667	comr	2	comr	CG13493	FBtr0071735	-17.71	FALSE	FALSE
FBgn0051875	CG31875	2	CG31875	CG31875	FBtr0079973	-17.57	FALSE	FALSE
FBgn0263512	Vsx2	13	Vsx2	CG33980	FBtr0100024	-17.52	FALSE	FALSE
FBgn0000412	D1	12	D1	CG9745	FBtr0301524	-17.5	FALSE	FALSE
FBgn0015664	Dref	2	Dref	CG5838	FBtr0079889	-17.26	FALSE	FALSE
FBgn0004396	CrebA	2	CrebA	CG7450	FBtr0075558	-17.11	FALSE	FALSE
FBgn0038626	CG7691	12	CG7691	CG7691	FBtr0083631	-16.97	FALSE	FALSE
FBgn0039169	Spps	12	Spps	CG5669	FBtr0084565	-16.91	FALSE	FALSE
FBgn0031144	CG1529	12	CG1529	CG1529	FBtr0077267	-16.74	FALSE	FALSE
FBgn0014931	CG2678	12	CG2678	CG2678	FBtr0304703	-16.62	FALSE	FALSE
FBgn0024288	Sox100B	12	Sox100B	CG15552	FBtr0085735	-16.6	FALSE	FALSE
FBgn0005642	wdn	12	wdn	CG1454	FBtr0085356	-16.54	FALSE	TRUE
FBgn0037877	CG6689	10	CG6689	CG6689	FBtr0082368	-16.39	FALSE	FALSE
FBgn0036900	CG8765	12	CG8765	CG8765	FBtr0089597	-16.38	FALSE	FALSE
FBgn0050011	gem	12	gem	CG30011	FBtr0089759	-16.37	FALSE	TRUE
FBgn0039355	CG4730	12	CG4730	CG4730	FBtr0084934	-16.15	FALSE	FALSE
FBgn0038833	CG15696	13	CG15696	CG15696	FBtr0083968	-16.06	TRUE	TRUE
FBgn0024184	unc-4	12	unc-4	CG6269	FBtr0074460	-15.75	TRUE	TRUE
FBgn0051441	CG31441	12	CG31441	CG31441	FBtr0082355	-15.61	FALSE	FALSE
FBgn0029928	CG3032	12	CG3032	CG3032	FBtr0071032	-15.58	FALSE	FALSE
FBgn0032150	CG13123	12	CG13123	CG13123	FBtr0079917	-15.56	FALSE	FALSE
FBgn0035036	CG4707	12	CG4707	CG4707	FBtr0072338	-15.56	FALSE	FALSE
FBgn0033627	CG13204	2	CG13204	CG13204	FBtr0088128	-15.42	FALSE	FALSE
FBgn0034425	CG11906	12	CG11906	CG11906	FBtr0086563	-15.37	FALSE	FALSE
FBgn0036294	CG10654	12	CG10654	CG10654	FBtr0075971	-15.2	FALSE	FALSE
FBgn0038767	trem	10	trem	CG4413	FBtr0083840	-15.12	TRUE	TRUE
FBgn0038316	CG6276	12	CG6276	CG6276	FBtr0083123	-14.94	FALSE	FALSE
FBgn0033993	CG8089	12	CG8089	CG8089	FBtr0087418	-14.89	FALSE	FALSE
FBgn0004606	zfh1	12	zfh1	CG1322	FBtr0085702	-14.72	TRUE	TRUE
FBgn0005558	ey	13	ey	CG1464	FBtr0089235	-14.71	FALSE	FALSE
FBgn0000251	cad	12	cad	CG1759	FBtr0081413	-14.64	FALSE	FALSE
FBgn0034120	CG15710	4	CG15710	CG15710	FBtr0087169	-14.64	FALSE	FALSE
FBgn0000560	eg	4	eg	CG7383	FBtr0078438	-14.61	FALSE	FALSE
FBgn0030963	CG7101	10	CG7101	CG7101	FBtr0074639	-14.51	FALSE	FALSE
FBgn0037317	CG14667	4	CG14667	CG14667	FBtr0078788	-14.5	FALSE	FALSE
FBgn0005658	Ets65A	4	Ets65A	CG7018	FBtr0077055	-14.48	FALSE	FALSE
FBgn0259162	RunxB	4	RunxB	CG15454	FBtr0299604	-14.44	FALSE	TRUE
FBgn0001148	gsb	12	gsb	CG3388	FBtr0072444	-14.23	FALSE	FALSE
FBgn0000611	exd	12	exd	CG8933	FBtr0074135	-14.16	TRUE	TRUE
FBgn0037619	CG8159	2	CG8159	CG8159	FBtr0301194	-13.86	FALSE	FALSE
FBgn0039602	CG1647	10	CG1647	CG1647	FBtr0085326	-13.82	FALSE	FALSE
FBgn0025635	CG17829	12	CG17829	CG17829	FBtr0070118	-13.75	FALSE	FALSE
FBgn0034379	CG15073	4	CG15073	CG15073	FBtr0086607	-13.73	TRUE	TRUE
FBgn0037379	CG10979	4	CG10979	CG10979	FBtr0078631	-13.39	FALSE	FALSE
FBgn0032730	CG10431	2	CG10431	CG10431	FBtr0081134	-13.26	FALSE	FALSE
FBgn0014143	croc	4	croc	CG5069	FBtr0078395	-12.66	FALSE	FALSE
FBgn0027514	CG1024	10	CG1024	CG1024	FBtr0290212	-12.3	FALSE	FALSE
FBgn0024371	E2f2	4	E2f2	CG1071	FBtr0081501	-12.22	FALSE	TRUE
FBgn0025185	az2	4	az2	CG1605	FBtr0088980	-12.22	FALSE	FALSE
FBgn0030933	CG6470	4	CG6470	CG6470	FBtr0074621	-12.22	FALSE	FALSE
FBgn0033998	row	10	row	CG8092	FBtr0087403	-12.16	FALSE	FALSE
FBgn0037436	Hr83	9	Hr83	CG10296	FBtr0081713	-12.15	FALSE	FALSE
FBgn0000520	dwg	10	dwg	CG2711	FBtr0070487	-12	FALSE	FALSE
FBgn0263108	BtbVII	10	BtbVII	CG43365	FBtr0307306	-11.87	FALSE	TRUE
FBgn0030010	CG10959	4	CG10959	CG10959	FBtr0071157	-11.8	FALSE	FALSE
FBgn0014179	gcm	4	gcm	CG12245	FBtr0079855	-11.73	FALSE	TRUE
FBgn0032858	CG10949	4	CG10949	CG10949	FBtr0081367	-11.58	TRUE	TRUE
FBgn0003002	opa	9	opa	CG1133	FBtr0078836	-11.47	FALSE	TRUE
FBgn0000964	tj	2	tj	CG10034	FBtr0301669	-11.4	FALSE	FALSE
FBgn0033749	achi	4	achi	CG8819	FBtr0087943	-10.83	FALSE	TRUE
FBgn0036538	CG15715	4	CG15715	CG15715	FBtr0306854	-10.82	FALSE	FALSE
FBgn0034821	CG9876	4	CG9876	CG9876	FBtr0071979	-10.7	FALSE	FALSE
FBgn0035993	Nf-YA	4	Nf-YA	CG3891	FBtr0076504	-10.46	FALSE	TRUE
FBgn0026058	OdsH	4	OdsH	CG6352	FBtr0074461	-10.37	TRUE	TRUE
FBgn0029867	CG3847	10	CG3847	CG3847	FBtr0070905	-10.24	TRUE	TRUE
FBgn0002780	mod	9	mod	CG2050	FBtr0310268	-10.05	FALSE	FALSE
FBgn0034534	maf-S	4	maf-S	CG9954	FBtr0086230	-10.05	FALSE	FALSE
FBgn0263240	Coop	4	Coop	CG1621	FBtr0088984	-9.89	FALSE	FALSE
FBgn0039712	CG15514	4	CG15514	CG15514	FBtr0085523	-9.79	FALSE	FALSE
FBgn0039808	CG12071	4	CG12071	CG12071	FBtr0085716	-9.76	TRUE	TRUE
FBgn0011648	Mad	4	Mad	CG12399	FBtr0077616	-9.74	FALSE	FALSE
FBgn0039816	CG11317	4	CG11317	CG11317	FBtr0085741	-9.39	FALSE	FALSE
FBgn0036395	CG17361	4	CG17361	CG17361	FBtr0075767	-9.38	FALSE	TRUE
FBgn0037746	CG8478	6	CG8478	CG8478	FBtr0082133	-9.37	FALSE	FALSE
FBgn0031608	CG15435	4	CG15435	CG15435	FBtr0077441	-9.33	FALSE	FALSE
FBgn0023094	cyc	9	cyc	CG8727	FBtr0074924	-9.12	FALSE	FALSE
FBgn0003411	sisA	4	sisA	CG1641	FBtr0073461	-9.11	FALSE	FALSE
FBgn0015240	Hr96	4	Hr96	CG11783	FBtr0084756	-9.04	FALSE	TRUE
FBgn0261064	Rbsn-5	4	Rbsn-5	CG8506	FBtr0079581	-8.94	FALSE	FALSE
FBgn0036179	CG7368	4	CG7368	CG7368	FBtr0110884	-8.59	FALSE	FALSE
FBgn0028931	CG16863	9	CG16863	CG16863	FBtr0080536	-8.55	FALSE	FALSE
FBgn0025334	PHDP	9	PHDP	CG11182	FBtr0072224	-8.53	TRUE	TRUE
FBgn0013263	Trl	6	Trl	CG33261	FBtr0100445	-8.47	FALSE	FALSE
FBgn0038805	TFAM	4	TFAM	CG4217	FBtr0083948	-8.45	FALSE	FALSE
FBgn0021738	Crg-1	6	Crg-1	CG32788	FBtr0070599	-8.31	FALSE	FALSE
FBgn0052772	CG32772	4	CG32772	CG32772	FBtr0300997	-8.3	FALSE	FALSE
FBgn0004050	z	4	z	CG7803	FBtr0100380	-8.19	FALSE	TRUE
FBgn0038128	Ravus	6	Ravus	CG15889	FBtr0082779	-8.18	FALSE	FALSE
FBgn0051388	CG31388	10	CG31388	CG31388	FBtr0082356	-7.95	FALSE	FALSE
FBgn0001297	kay	4	kay	CG33956	FBtr0099990	-7.84	FALSE	TRUE
FBgn0033015	d4	9	d4	CG2682	FBtr0086082	-7.69	FALSE	FALSE
FBgn0036791	CG7271	9	CG7271	CG7271	FBtr0075101	-7.63	FALSE	FALSE
FBgn0003651	svp	6	svp	CG11502	FBtr0082562	-7.59	FALSE	FALSE
FBgn0037923	CG6813	10	CG6813	CG6813	FBtr0300580	-7.42	FALSE	FALSE
FBgn0030058	CG11294	4	CG11294	CG11294	FBtr0071224	-6.82	FALSE	FALSE
FBgn0051481	pb	6	pb	CG31481	FBtr0089276	-6.36	FALSE	TRUE
FBgn0001185	her	10	her	CG4694	FBtr0080883	-6.34	FALSE	FALSE
FBgn0014949	btn	9	btn	CG5264	FBtr0084278	-6.34	FALSE	FALSE
FBgn0020912	Ptx1	6	Ptx1	CG1447	FBtr0089389	-6.1	FALSE	FALSE
FBgn0029905	Nf-YC	6	Nf-YC	CG3075	FBtr0070974	-6.08	FALSE	FALSE
FBgn0085396	CG34367	6	CG34367	CG5369	FBtr0301049	-5.84	FALSE	FALSE
FBgn0037540	Pbp95	6	Pbp95	CG2702	FBtr0081786	-5.75	FALSE	FALSE
FBgn0010323	Gsc	6	Gsc	CG2851	FBtr0078072	-5.72	TRUE	TRUE
FBgn0010768	sqz	4	sqz	CG5557	FBtr0083733	-5.67	FALSE	FALSE
FBgn0035997	phol	10	phol	CG3445	FBtr0076475	-5.51	FALSE	FALSE
FBgn0002723	Met	6	Met	CG1705	FBtr0073521	-5.23	FALSE	FALSE
FBgn0259176	bun	6	bun	CG42281	FBtr0299657	-5.18	FALSE	FALSE
FBgn0036661	CG9705	6	CG9705	CG9705	FBtr0075325	-5.12	FALSE	FALSE
FBgn0000015	Abd-B	4	Abd-B	CG11648	FBtr0083385	-5.08	FALSE	FALSE
FBgn0034814	CG9890	6	CG9890	CG9890	FBtr0071984	-4.77	FALSE	FALSE
FBgn0030012	CG18262	9	CG18262	CG18262	FBtr0071158	-4.28	FALSE	FALSE
FBgn0024244	drm	4	drm	CG10016	FBtr0077531	-4.13	FALSE	FALSE
FBgn0027599	CG2790	9	CG2790	CG2790	FBtr0072409	-4.07	FALSE	FALSE
FBgn0001291	Jra	6	Jra	CG2275	FBtr0088411	-3.71	FALSE	FALSE
FBgn0031495	GABPI	6	GABPI	CG17257	FBtr0077652	-3.31	FALSE	FALSE
FBgn0042696	NfI	6	NfI	CG2380	FBtr0089141	-2.95	FALSE	FALSE
FBgn0028531	CG15286	9	CG15286	CG15286	FBtr0080625	-2.9	FALSE	FALSE
FBgn0052831	CG33695	6	CG33695	CG32955	FBtr0091681	-2.8	FALSE	FALSE
FBgn0003339	Scr	9	Scr	CG1030	FBtr0081658	-2.51	FALSE	FALSE
FBgn0002023	Lim3	6	Lim3	CG10699	FBtr0309835	-2.48	FALSE	FALSE
FBgn0033846	mip120	10	mip120	CG6061	FBtr0087669	-1.84	FALSE	FALSE
FBgn0016694	Pdp1	15	Pdp1	CG17888	FBtr0306535	-1.83	FALSE	TRUE
FBgn0015299	Ssb-c31a	9	Ssb-c31a	CG8396	FBtr0079590	-1.47	FALSE	FALSE
FBgn0261238	Alh	9	Alh	CG1070	FBtr0300495	-1.18	FALSE	FALSE
FBgn0004102	oc	6	oc	CG12154	FBtr0300106	-1.16	FALSE	FALSE
FBgn0039201	CG13617	6	CG13617	CG13617	FBtr0084641	-0.91	TRUE	TRUE
FBgn0016970	l(2)k10201	6	l(2)k10201	CG13951	FBtr0088505	-0.8	FALSE	FALSE
FBgn0000591	E(spl)m8-HLH	0	E(spl)	CG8365	FBtr0084961	0	FALSE	FALSE
FBgn0002609	E(spl)m3-HLH	0	HLHm3	CG8346	FBtr0084958	0	FALSE	FALSE
FBgn0002633	E(spl)m7-HLH	0	HLHm7	CG8361	FBtr0084960	0	FALSE	FALSE
FBgn0002734	E(spl)mdelta-HLH	0	HLHmdelta	CG8328	FBtr0084954	0	FALSE	FALSE
FBgn0002735	E(spl)mgamma-HLH	0	HLHmgamma	CG8333	FBtr0084955	0	FALSE	FALSE
FBgn0004895	FoxL1	0	fd64A	CG1132	FBtr0309789	0	TRUE	TRUE
FBgn0005596	yem	0	yemalpha	CG14513	FBtr0085415	0	TRUE	TRUE
FBgn0011766	E2f1	0	E2f	CG6376	FBtr0084119	0	FALSE	TRUE
FBgn0015721	ktub	0	king-tubby	CG9398	FBtr0089600	0	FALSE	FALSE
FBgn0025679	Klf15	0	Bteb2	CG2932	FBtr0070735	0	FALSE	FALSE
FBgn0026573	ADD1	0	CG8290	CG8290	FBtr0088042	0	TRUE	TRUE
FBgn0026582	Hmg-2	0	CG9418	CG9418	FBtr0071573	0	FALSE	FALSE
FBgn0030899	Hesr	0	Her	CG5927	FBtr0074590	0	FALSE	TRUE
FBgn0032130	brwl	0	CG3838	CG3838	FBtr0079835	0	FALSE	FALSE
FBgn0032202	REPTOR-BP	0	CG18619	CG18619	FBtr0089737	0	FALSE	FALSE
FBgn0032401	Plzf	0	CG6792	CG6792	FBtr0080305	0	FALSE	FALSE
FBgn0032473	kmg	0	CG5204	CG5204	FBtr0080433	0	TRUE	TRUE
FBgn0032512	Bdp1	0	CG9305	CG9305	FBtr0080471	0	FALSE	FALSE
FBgn0032741	Sidpn	0	Side	CG10446	FBtr0081141	0	FALSE	FALSE
FBgn0032979	Clamp	0	CG1832	CG1832	FBtr0100407	0	FALSE	FALSE
FBgn0033358	spab	0	CG8216	CG8216	FBtr0088671	0	FALSE	FALSE
FBgn0034599	hng1	0	CG9437	CG9437	FBtr0071575	0	FALSE	FALSE
FBgn0035144	Kah	0	CG17181	CG17181	FBtr0072563	0	TRUE	TRUE
FBgn0035687	Prdm13	0	CG13296	CG13296	FBtr0076997	0	TRUE	TRUE
FBgn0036126	Irbp18	0	CG6272	CG6272	FBtr0076234	0	FALSE	FALSE
FBgn0036134	FoxK	0	fd68A	CG11799	FBtr0310053	0	TRUE	TRUE
FBgn0037617	nom	0	CG8145	CG8145	FBtr0081911	0	FALSE	FALSE
FBgn0037618	ouib	0	CG11762	CG11762	FBtr0081912	0	FALSE	FALSE
FBgn0037621	M1BP	0	CG9797	CG9797	FBtr0081947	0	FALSE	FALSE
FBgn0037634	hng2	0	CG8359	CG8359	FBtr0081919	0	FALSE	FALSE
FBgn0038551	Odj	0	CG7357	CG7357	FBtr0083524	0	FALSE	FALSE
FBgn0038978	tHMG1	0	CG7045	CG7045	FBtr0084258	0	FALSE	FALSE
FBgn0038979	tHMG2	0	CG7046	CG7046	FBtr0301483	0	FALSE	FALSE
FBgn0039411	dysf	0	dys	CG32474	FBtr0113293	0	FALSE	FALSE
FBgn0039740	ZIPIC	0	CG7928	CG7928	FBtr0085600	0	FALSE	FALSE
FBgn0040465	Dlip3	0	Dip3	CG12767	FBtr0086734	0	FALSE	FALSE
FBgn0052105	Lmx1a	0	CG32105	CG32105	FBtr0075953	0	FALSE	FALSE
FBgn0259789	zld	0	vfl	CG12701	FBtr0074808	0	TRUE	TRUE
FBgn0262656	Myc	0	dm	CG10798	FBtr0070525	0	FALSE	TRUE
FBgn0001147	gsb-n	6	gsb-n	CG2692	FBtr0072461	0.13	FALSE	FALSE
FBgn0037051	CG10565	9	CG10565	CG10565	FBtr0305502	0.13	FALSE	FALSE
FBgn0040918	schlank	6	schlank	CG3576	FBtr0070938	0.43	FALSE	FALSE
FBgn0033748	vis	15	vis	CG8821	FBtr0087944	0.92	FALSE	FALSE
FBgn0020378	Sp1	9	Sp1	CG1343	FBtr0071381	1.36	TRUE	TRUE
FBgn0039044	p53	15	p53	CG33336	FBtr0301765	1.85	FALSE	FALSE
FBgn0033971	CG10209	6	CG10209	CG10209	FBtr0087462	2.31	FALSE	FALSE
FBgn0004198	ct	6	ct	CG11387	FBtr0071069	2.87	FALSE	FALSE
FBgn0001319	kn	6	kn	CG10197	FBtr0087465	2.94	FALSE	FALSE
FBgn0000543	ecd	6	ecd	CG5714	FBtr0072903	2.99	FALSE	FALSE
FBgn0001978	stc	6	stc	CG3647	FBtr0080706	3.52	FALSE	FALSE
FBgn0019650	toy	15	toy	CG11186	FBtr0089185	4.25	FALSE	FALSE
FBgn0021767	org-1	9	org-1	CG11202	FBtr0071244	4.67	FALSE	FALSE
FBgn0030664	CG8119	15	CG8119	CG8119	FBtr0074051	4.83	FALSE	FALSE
FBgn0052767	CG32767	15	CG32767	CG32767	FBtr0302119	5.9	FALSE	TRUE
FBgn0005638	slbo	15	slbo	CG4354	FBtr0072272	6.05	FALSE	FALSE
FBgn0000376	crm	9	crm	CG2714	FBtr0070496	6.22	FALSE	FALSE
FBgn0003345	sd	15	sd	CG8544	FBtr0308131	6.86	FALSE	TRUE
FBgn0028550	Atf3	15	Atf3	CG11405	FBtr0070244	7.23	FALSE	TRUE
FBgn0050443	Opbp	15	Opbp	CG30443	FBtr0086109	7.48	FALSE	FALSE
FBgn0011277	HLH4C	15	HLH4C	CG3052	FBtr0070691	9.04	FALSE	FALSE
FBgn0015919	caup	15	caup	CG10605	FBtr0075909	9.08	FALSE	TRUE
FBgn0004110	tin	15	tin	CG7895	FBtr0084086	9.48	TRUE	TRUE
FBgn0260789	mxc	15	mxc	CG12058	FBtr0071332	11.28	FALSE	FALSE
FBgn0000659	fkh	15	fkh	CG10002	FBtr0300259	11.91	FALSE	TRUE
FBgn0259234	Camta	15	Camta	CG42332	FBtr0301766	12.25	FALSE	TRUE
FBgn0015904	ara	15	ara	CG10571	FBtr0300551	12.54	FALSE	TRUE
FBgn0033183	CG1620	14	CG1620	CG1620	FBtr0300830	12.67	FALSE	FALSE
FBgn0262937	Rabex-5	15	Rabex-5	CG9139	FBtr0072663	12.91	FALSE	FALSE
FBgn0034643	CG10321	14	CG10321	CG10321	FBtr0071660	14.61	FALSE	FALSE
FBgn0045759	bin	15	bin	CG18647	FBtr0076900	15.7	FALSE	FALSE
FBgn0039225	Ets96B	15	Ets96B	CG6892	FBtr0084697	17.7	TRUE	TRUE
FBgn0000286	Cf2	15	Cf2	CG11924	FBtr0304887	18.55	FALSE	FALSE
FBgn0033010	Atf6	15	Atf6	CG3136	FBtr0086081	19.08	FALSE	FALSE
FBgn0086680	vvl	15	vvl	CG10037	FBtr0076944	19.15	FALSE	FALSE
FBgn0263239	dar1	15	dar1	CG12029	FBtr0113134	19.95	FALSE	FALSE
FBgn0004053	zen	15	zen	CG1046	FBtr0081670	20.88	FALSE	FALSE
FBgn0259785	pzg	14	pzg	CG7752	FBtr0078336	21.23	FALSE	FALSE
FBgn0004914	Hnf4	15	Hnf4	CG9310	FBtr0079747	21.73	FALSE	FALSE
FBgn0030659	CG9215	14	CG9215	CG9215	FBtr0074066	25.48	FALSE	FALSE
FBgn0033569	CG12942	14	CG12942	CG12942	FBtr0088236	26.25	FALSE	FALSE
FBgn0020379	Rfx	14	Rfx	CG6312	FBtr0305995	26.37	FALSE	FALSE
FBgn0010433	ato	15	ato	CG7508	FBtr0081828	27	FALSE	FALSE
FBgn0025800	Smox	15	Smox	CG2262	FBtr0071192	28	FALSE	FALSE
FBgn0015524	otp	15	otp	CG10036	FBtr0110772	28.59	FALSE	FALSE
FBgn0004054	zen2	14	zen2	CG1048	FBtr0290296	31.4	FALSE	FALSE
FBgn0003270	amos	1	amos	CG10393	FBtr0081081	32.74	FALSE	FALSE
FBgn0027866	CG9776	14	CG9776	CG9776	FBtr0078955	33.4	FALSE	TRUE
FBgn0038741	CG17186	14	CG17186	CG17186	FBtr0083858	35.91	TRUE	TRUE
FBgn0004618	gl	1	gl	CG7672	FBtr0083585	36	FALSE	TRUE
FBgn0001222	Hsf	14	Hsf	CG5748	FBtr0086782	38.18	FALSE	FALSE
FBgn0000137	ase	1	ase	CG3258	FBtr0070075	39.62	FALSE	FALSE
FBgn0005659	Ets98B	14	Ets98B	CG5583	FBtr0085224	40.13	FALSE	FALSE
FBgn0011276	HLH3B	1	HLH3B	CG2655	FBtr0070506	41.75	FALSE	FALSE
FBgn0003900	twi	1	twi	CG2956	FBtr0100130	43.39	FALSE	TRUE
FBgn0039039	lmd	14	lmd	CG4677	FBtr0084364	43.52	FALSE	FALSE
FBgn0001235	hth	1	hth	CG17117	FBtr0100455	43.64	FALSE	TRUE
FBgn0005660	Ets21C	1	Ets21C	CG2914	FBtr0078079	44.61	FALSE	FALSE
FBgn0023091	dimm	14	dimm	CG8667	FBtr0081514	44.77	FALSE	FALSE
FBgn0000439	Dfd	1	Dfd	CG2189	FBtr0081621	45.37	FALSE	FALSE
FBgn0000157	Dll	14	Dll	CG3629	FBtr0072378	45.98	FALSE	FALSE
FBgn0037183	CG14451	1	CG14451	CG14451	FBtr0078538	46.25	FALSE	FALSE
FBgn0014859	Hr38	14	Hr38	CG1864	FBtr0081397	47.13	FALSE	TRUE
FBgn0001077	ftz	1	ftz	CG2047	FBtr0081625	48.04	TRUE	TRUE
FBgn0000575	emc	1	emc	CG1007	FBtr0072578	50.57	FALSE	FALSE
FBgn0003118	pnt	1	pnt	CG17077	FBtr0089716	52.22	FALSE	TRUE
FBgn0053557	CG33557	1	CG33557	CG33557	FBtr0091534	55.23	FALSE	FALSE
FBgn0037475	Fer1	1	Fer1	CG33323	FBtr0081567	57.62	FALSE	FALSE
FBgn0011701	repo	1	repo	CG31240	FBtr0083564	60.77	FALSE	FALSE
FBgn0000022	ac	1	ac	CG3796	FBtr0070072	62.97	FALSE	FALSE
FBgn0015550	tap	1	tap	CG7659	FBtr0075216	65.04	FALSE	FALSE
FBgn0004170	sc	1	sc	CG3827	FBtr0070073	66	FALSE	FALSE
FBgn0005613	Sox15	8	Sox15	CG8404	FBtr0087576	69.56	FALSE	FALSE
FBgn0050020	CG30020	8	CG30020	CG30020	FBtr0088235	70.37	FALSE	TRUE
FBgn0037937	Fer3	1	Fer3	CG6913	FBtr0082435	70.58	FALSE	FALSE
FBgn0027788	Hey	8	Hey	CG11194	FBtr0088869	71.25	TRUE	TRUE
FBgn0004666	sim	8	sim	CG7771	FBtr0082710	71.54	FALSE	FALSE
FBgn0002522	lab	8	lab	CG1264	FBtr0081696	76.92	FALSE	TRUE
FBgn0022740	HLH54F	8	HLH54F	CG5005	FBtr0089547	79.68	FALSE	FALSE
FBgn0011274	Dif	8	Dif	CG6794	FBtr0301578	80.95	FALSE	TRUE
FBgn0003896	tup	8	tup	CG10619	FBtr0081112	82.57	FALSE	FALSE
FBgn0028991	seq	8	seq	CG32904	FBtr0100501	88.88	FALSE	TRUE
FBgn0037672	sage	8	sage	CG12952	FBtr0081982	89.76	FALSE	FALSE
FBgn0023489	Pph13	8	Pph13	CG2819	FBtr0078070	91.78	FALSE	FALSE
FBgn0004865	Eip78C	8	Eip78C	CG18023	FBtr0306158	91.89	FALSE	FALSE
FBgn0038402	Fer2	8	Fer2	CG5952	FBtr0301709	93.12	FALSE	TRUE
FBgn0260642	Antp	8	Antp	CG1028	FBtr0081646	93.62	FALSE	FALSE
FBgn0263118	tx	8	tx	CG5441	FBtr0085009	96.36	FALSE	FALSE
FBgn0035137	CG1233	8	CG1233	CG1233	FBtr0072548	96.75	FALSE	FALSE
FBgn0050431	CG30431	8	CG30431	CG30431	FBtr0085991	96.8	FALSE	FALSE
FBgn0005612	Sox14	8	Sox14	CG3090	FBtr0072158	97.25	FALSE	FALSE
FBgn0023076	Clk	8	Clk	CG7391	FBtr0076785	118	FALSE	FALSE
