# Supplementary material for: Systematic identification and characterization of repressive domains in Drosophila transcription factors
Source: EMBO J. 2022 Dec 22;42(3):e112100. doi: 10.15252/embj.2022112100 (PMC9890238; doi:10.15252/embj.2022112100)
Supplement: Supplementary file 20 — Source Data for Expanded View [file EMBJ-42-e112100-s016.zip]

Archive with 66 entries (59 files):
- FigureEV1/
- __MACOSX/._FigureEV1
- FigureEV1/.DS_Store
- __MACOSX/FigureEV1/._.DS_Store
- FigureEV1/Source_Data_FigEV1B.xlsx
- __MACOSX/FigureEV1/._Source_Data_FigEV1B.xlsx
- FigureEV1/Source_Data_FigEV1C.xlsx
- __MACOSX/FigureEV1/._Source_Data_FigEV1C.xlsx
- FigureEV2/
- __MACOSX/._FigureEV2
- FigureEV2/.DS_Store
- __MACOSX/FigureEV2/._.DS_Store
- FigureEV2/Source_Data_FigEV2A.xlsx
- __MACOSX/FigureEV2/._Source_Data_FigEV2A.xlsx
- FigureEV2/Source_Data_FigEV2C/
- __MACOSX/FigureEV2/._Source_Data_FigEV2C
- FigureEV2/Source_Data_FigEV2C/.DS_Store
- __MACOSX/FigureEV2/Source_Data_FigEV2C/._.DS_Store
- FigureEV2/Source_Data_FigEV2C/Blot2/
- __MACOSX/FigureEV2/Source_Data_FigEV2C/._Blot2
- FigureEV2/Source_Data_FigEV2C/Blot3/
- __MACOSX/FigureEV2/Source_Data_FigEV2C/._Blot3
- FigureEV2/Source_Data_FigEV2C/Blot1/
- __MACOSX/FigureEV2/Source_Data_FigEV2C/._Blot1
- FigureEV2/Source_Data_FigEV2C/readme.docx
- __MACOSX/FigureEV2/Source_Data_FigEV2C/._readme.docx
- FigureEV2/Source_Data_FigEV2C/Blot2/.DS_Store
- __MACOSX/FigureEV2/Source_Data_FigEV2C/Blot2/._.DS_Store
- FigureEV2/Source_Data_FigEV2C/Blot2/Blot2_anti-Tub.tif
- __MACOSX/FigureEV2/Source_Data_FigEV2C/Blot2/._Blot2_anti-Tub.tif
- FigureEV2/Source_Data_FigEV2C/Blot2/Blot2_anti-Tub_ladder.tif
- __MACOSX/FigureEV2/Source_Data_FigEV2C/Blot2/._Blot2_anti-Tub_ladder.tif
- FigureEV2/Source_Data_FigEV2C/Blot2/Blot2_anti-FLAG_ladder.tif
- __MACOSX/FigureEV2/Source_Data_FigEV2C/Blot2/._Blot2_anti-FLAG_ladder.tif
- FigureEV2/Source_Data_FigEV2C/Blot2/Blot2_anti-FLAG.tif
- __MACOSX/FigureEV2/Source_Data_FigEV2C/Blot2/._Blot2_anti-FLAG.tif
- FigureEV2/Source_Data_FigEV2C/Blot3/Blot3_anti-FLAG.tif
- __MACOSX/FigureEV2/Source_Data_FigEV2C/Blot3/._Blot3_anti-FLAG.tif
- FigureEV2/Source_Data_FigEV2C/Blot3/.DS_Store
- __MACOSX/FigureEV2/Source_Data_FigEV2C/Blot3/._.DS_Store
- FigureEV2/Source_Data_FigEV2C/Blot3/Blot3_anti-Tub_ladder.tif
- __MACOSX/FigureEV2/Source_Data_FigEV2C/Blot3/._Blot3_anti-Tub_ladder.tif
- FigureEV2/Source_Data_FigEV2C/Blot3/Blot3_anti-Tub.tif
- __MACOSX/FigureEV2/Source_Data_FigEV2C/Blot3/._Blot3_anti-Tub.tif
- FigureEV2/Source_Data_FigEV2C/Blot3/Blot3_anti-FLAG_ladder.tif
- __MACOSX/FigureEV2/Source_Data_FigEV2C/Blot3/._Blot3_anti-FLAG_ladder.tif
- FigureEV2/Source_Data_FigEV2C/Blot1/.DS_Store
- __MACOSX/FigureEV2/Source_Data_FigEV2C/Blot1/._.DS_Store
- FigureEV2/Source_Data_FigEV2C/Blot1/Blot1_anti_FLAG.tif
- __MACOSX/FigureEV2/Source_Data_FigEV2C/Blot1/._Blot1_anti_FLAG.tif
- FigureEV2/Source_Data_FigEV2C/Blot1/Blot1_anti-Tub_ladder.tif
- __MACOSX/FigureEV2/Source_Data_FigEV2C/Blot1/._Blot1_anti-Tub_ladder.tif
- FigureEV2/Source_Data_FigEV2C/Blot1/Blot1_anti_FLAG_ladder.tif
- __MACOSX/FigureEV2/Source_Data_FigEV2C/Blot1/._Blot1_anti_FLAG_ladder.tif
- FigureEV2/Source_Data_FigEV2C/Blot1/Blot1_anti-Tub.tif
- __MACOSX/FigureEV2/Source_Data_FigEV2C/Blot1/._Blot1_anti-Tub.tif
- FigureEV3/
- __MACOSX/._FigureEV3
- FigureEV3/Source_Data_FigEV3E-F.xlsx
- __MACOSX/FigureEV3/._Source_Data_FigEV3E-F.xlsx
- FigureEV3/.DS_Store
- __MACOSX/FigureEV3/._.DS_Store
- FigureEV3/Source_Data_FigEV3A.xlsx
- __MACOSX/FigureEV3/._Source_Data_FigEV3A.xlsx
- FigureEV3/Source_Data_FigEV3B-C.xlsx
- __MACOSX/FigureEV3/._Source_Data_FigEV3B-C.xlsx
