# Supplementary material for: Systematic identification and characterization of repressive domains in Drosophila transcription factors
Source: EMBO J. 2022 Dec 22;42(3):e112100. doi: 10.15252/embj.2022112100 (PMC9890238; doi:10.15252/embj.2022112100)
Supplement: Supplementary file 20 — Source Data for Expanded View [file EMBJ-42-e112100-s016.zip › FigureEV1/Source_Data_FigEV1B.xlsx]

## Sheet: legend
Source Data Fig EV1B
main validation set tested in the ent1-rps12 reporter cell line
median GFP values of Gal4 controls and RDs, FC repression values, P-values (paired, two-tailed Student T-test) for comparison vs Gal4 control

## Sheet: main_validation_ent1-rps12
RD.name	rep1.Gal4.control.medianGFP	rep1.medianGFP	rep1.FC	rep2.Gal4.control.medianGFP	rep2.medianGFP	rep2.FC	rep3.Gal4.control.median GFP	rep3.medianGFP	rep3.FC	pvalue_paired_log
en	38637	10449	3.69767	33943	9998	3.39498	37852	11040	3.42862	0.000462401
CG15269	38637	13142.7	2.93981	33943	11109	3.05545	37852	12355	3.0637	0.00014557
erm	67223	17532	3.8343	61886	11806	5.24191	51882	14680	3.5342	0.00707209
ash1	33943	8881	3.82198	37852	11989	3.15723	61555	21483	2.86529	0.00509567
brk	38637	11087.1	3.48486	33943	8129	4.17554	37852	10711	3.53394	0.00195003
slou	67223	20868	3.22134	61886	12477	4.96001	51882	11952	4.34086	0.00805432
rno	74310	19774	3.75797	51882	13163	3.9415	51882	13819	3.7544	0.000143648
Kah	34232	12714	2.69246	10547	3766	2.80058	50854	18913	2.68884	0.000177169
cic-RD1	27065	9167	2.95244	34232	11449	2.98996	50854	18110	2.80806	0.000320634
sna	38637	12249.9	3.15407	33943	9479	3.58086	37852	11424	3.31338	0.000934678
cic-RD2	33943	10576	3.20944	37852	14311	2.64496	50854	17101	2.97374	0.00272132
shn-RD4	38637	13149.4	2.9383	33943	11046	3.07288	37852	13028	2.90543	0.000246858
cbt	38637	12075.3	3.19967	33943	9348	3.63104	37852	11484	3.29606	0.000986056
CG11617-RD2	67223	28951	2.32196	61886	19375	3.19412	51882	21850	2.37446	0.0113572
mirr	74310	19999	3.71569	51882	13403	3.87092	61555	16483	3.73445	9.4157e-05
CHES-1-like-RD3	67223	32014	2.0998	61886	24404	2.5359	50854	23398	2.17343	0.00501422
CG12605	34232	16245	2.10723	56547	17513	3.22886	104795	40668	2.57684	0.0162638
shn-tRD1	38637	12834.9	3.01031	33943	9966	3.40588	37852	12492	3.0301	0.00122384
CHES-1-like-RD1	34232	16106	2.12542	10547	4067	2.59331	50854	19307	2.63397	0.00594355
vri	34232	10589	3.23279	27065	11514	2.35062	61555	16015	3.84358	0.0159993
net	34232	12381	2.76488	10547	3089	3.41437	50854	18028	2.82083	0.00375655
Eip75B	34232	11699	2.92606	10547	3285	3.21065	50854	16203	3.13855	0.000612741
nerfin-1	67223	29503	2.27851	61886	19540	3.16714	50854	21046	2.41633	0.0111373
CHES-1-like-RD2	27065	12375	2.18707	50854	26291	1.93427	50854	25359	2.00536	0.00260526
Mnt	67223	24413	2.75357	61886	18066	3.42555	51882	18707	2.7734	0.00430485
ph-p	51882	17403	2.98121	51882	17447	2.97369	61555	30212	2.03744	0.0167565
