# Supplementary material for: Systematic identification and characterization of repressive domains in Drosophila transcription factors
Source: EMBO J. 2022 Dec 22;42(3):e112100. doi: 10.15252/embj.2022112100 (PMC9890238; doi:10.15252/embj.2022112100)
Supplement: Supplementary file 20 — Source Data for Expanded View [file EMBJ-42-e112100-s016.zip › FigureEV1/Source_Data_FigEV1C.xlsx]

## Sheet: legend
Source Data Fig EV1C
Data for main validation set tested in ent1-rps12 reporter cell line and mean log2FC in RD-seq with ent1-rps12 for the corresponding RD region

## Sheet: validation and RD-seq strength
	FC repression validations - ent1-rps12
RD	FC.rep1	FC.rep2	FC.rep3	average log2 FC RD-seq ent1-rps12
en	3.69767	3.39498	3.42862	2.64714
CG15269	2.93981	3.05545	3.0637	2.29526
erm	3.8343	5.24191	3.5342	2.28364
ash1	3.82198	3.15723	2.86529	2.30796
brk	3.48486	4.17554	3.53394	2.01592
slou	3.22134	4.96001	4.34086	1.93795
rno	3.75797	3.9415	3.7544	2.03875
Kah	2.69246	2.80058	2.68884	1.85251
cic-RD1	2.95244	2.98996	2.80806	1.53649
sna	3.15407	3.58086	3.31338	1.3811
cic-RD2	3.20944	2.64496	2.97374	2.43852
shn-RD4	2.9383	3.07288	2.90543	2.11424
cbt	3.19967	3.63104	3.29606	1.19224
CG11617-RD2	2.32196	3.19412	2.37446	1.74717
mirr	3.71569	3.87092	3.73445	1.24449
CHES-1-like-RD3	2.0998	2.5359	2.17343	1.71734
CG12605	2.10723	3.22886	2.57684	1.62051
shn-tRD1	3.01031	3.40588	3.0301	1.05097
CHES-1-like-RD1	2.12542	2.59331	2.63397	0.852202
vri	3.23279	2.35062	3.84358	0.856296
net	2.76488	3.41437	2.82083	0.873228
Eip75B	2.92606	3.21065	3.13855	0.789844
nerfin-1	2.27851	3.16714	2.41633	1.04648
CHES-1-like-RD2	2.18707	1.93427	2.00536	1.16363
Mnt	2.75357	3.42555	2.7734	0.868059
ph-p	2.98121	2.97369	2.03744	0.241776
