# Supplementary material for: Systematic identification and characterization of repressive domains in Drosophila transcription factors
Source: EMBO J. 2022 Dec 22;42(3):e112100. doi: 10.15252/embj.2022112100 (PMC9890238; doi:10.15252/embj.2022112100)
Supplement: Supplementary file 20 — Source Data for Expanded View [file EMBJ-42-e112100-s016.zip › FigureEV2/Source_Data_FigEV2A.xlsx]

## Sheet: legend
Source Data Fig EV2A
Sheet 1: Information on RD position within full-length protein
Sheet 2: Information of position of DBDs within proteins that also contain RDs

## Sheet: position_RDs
FBgn	iso.name	RD.name	RD.region.start	RD.region.end	potein_size_nt	RD.region.center.scaled
FBgn0264442	ab-RA	ab	2400	2670	2715	0.933886
FBgn0000014	abd-A-RB	abd-A	1392	1644	1773	0.856458
FBgn0026573	ADD1-RA	ADD1	2145	2325	3600	0.620972
FBgn0004372	aly-RA	aly	915	1080	1707	0.584651
FBgn0005386	ash1-RB	ash1	2115	2385	6681	0.336851
FBgn0265193	Atf-2-RA	Atf-2	630	918	1146	0.675829
FBgn0011758	B-H1-RA	B-H1	102	360	1635	0.14159
FBgn0004854	B-H2-RA	B-H2	12	414	1938	0.110165
FBgn0004862	bap-RA	bap	30	198	1149	0.0996519
FBgn0030093	Bap111-RA	Bap111	1740	1890	2250	0.806889
FBgn0042085	Bap170-RA	Bap170	2895	3045	5067	0.586244
FBgn0015602	BEAF-32-RA	BEAF-32	45	195	852	0.141432
FBgn0035625	Blimp-1-RB	Blimp-1-tRD1	1326	1686	3651	0.412627
FBgn0024250	brk-RA	brk	1272	1518	2115	0.659811
FBgn0000529	bsh-RB	bsh	0	225	1290	0.0875969
FBgn0004863	C15-RA	C15	30	345	1020	0.184314
FBgn0043364	cbt-RA	cbt	195	600	1287	0.309246
FBgn0032707	CG10348-RB	CG10348	153	315	1623	0.144486
FBgn0032815	CG10462-RA	CG10462	738	930	2439	0.342148
FBgn0032858	CG10949-RA	CG10949	1065	1170	1380	0.810145
FBgn0030266	CG11122-RA	CG11122-tRD1	4368	4635	10620	0.423917
FBgn0030266	CG11122-RA	CG11122-tRD2	7440	7635	10620	0.709793
FBgn0030266	CG11122-RA	CG11122-tRD4	9900	10020	10620	0.9379
FBgn0031232	CG11617-RA	CG11617-tRD1	465	675	885	0.644633
FBgn0031232	CG11617-RA	CG11617-tRD2	720	870	885	0.89887
FBgn0039831	CG12054-RA	CG12054	0	165	1887	0.0439852
FBgn0039808	CG12071-RD	CG12071	600	750	1746	0.386884
FBgn0032295	CG12299-RA	CG12299	0	105	2211	0.0239711
FBgn0035481	CG12605-RB	CG12605	660	840	1860	0.403495
FBgn0035643	CG13287-RB	CG13287	90	300	1413	0.138358
FBgn0039201	CG13617-RA	CG13617-tRD1	600	750	2214	0.305104
FBgn0039201	CG13617-RA	CG13617-tRD2	1515	1740	2214	0.735321
FBgn0036931	CG14183-RA	CG14183-tRD1	1338	1500	2619	0.542001
FBgn0036931	CG14183-RA	CG14183-tRD2	2190	2295	2619	0.856434
FBgn0029899	CG14438-RA	CG14438-tRD1	5445	5700	9942	0.560551
FBgn0029899	CG14438-RA	CG14438-tRD2	6150	6345	9942	0.628445
FBgn0029895	CG14441-RA	CG14441	1170	1320	3450	0.361014
FBgn0034379	CG15073-RA	CG15073	285	450	1743	0.21113
FBgn0028878	CG15269-RA	CG15269	0	240	1764	0.0683107
FBgn0030077	CG15365-RB	CG15365	1575	1860	2487	0.690792
FBgn0038833	CG15696-RA	CG15696	0	150	540	0.139815
FBgn0037698	CG16779-RA	CG16779	630	795	5943	0.119973
FBgn0038741	CG17186-RA	CG17186	945	1125	1146	0.903578
FBgn0038547	CG17803-RA	CG17803	795	930	1764	0.489229
FBgn0039860	CG1792-RA	CG1792	288	480	1119	0.34361
FBgn0038592	CG18599-RA	CG18599-tRD1	213	360	1428	0.20098
FBgn0038592	CG18599-RA	CG18599-tRD2	390	645	1428	0.362745
FBgn0052532	CG32532-RD	CG32532	300	465	2067	0.185293
FBgn0029867	CG3847-RA	CG3847	930	1125	1143	0.899388
FBgn0031257	CG4133-RA	CG4133	570	705	2004	0.318363
FBgn0261705	CG42741-RA	CG42741	15	165	1089	0.0831038
FBgn0262719	CG43163-RC	CG43163	660	750	7572	0.0931722
FBgn0263072	CG43347-RC	CG43347	5178	5325	8055	0.652017
FBgn0031894	CG4496-RA	CG4496	120	315	1743	0.125072
FBgn0031906	CG5160-RA	CG5160	30	195	987	0.114488
FBgn0038047	CG5245-RA	CG5245	0	375	1506	0.124834
FBgn0036522	CG7372-RA	CG7372	45	300	2916	0.0593278
FBgn0038108	CG7518-RH	CG7518-tRD1	4485	4680	7395	0.619743
FBgn0038108	CG7518-RH	CG7518-tRD2	5280	5430	7395	0.724206
FBgn0037445	CG9727-RB	CG9727	75	225	3990	0.0377193
FBgn0029504	CHES-1-like-RA	CHES-1-like-tRD1	915	1320	3807	0.29367
FBgn0029504	CHES-1-like-RA	CHES-1-like-tRD2	2865	3015	3807	0.772393
FBgn0029504	CHES-1-like-RA	CHES-1-like-tRD3	3195	3360	3807	0.861045
FBgn0028387	chm-RA	chm	435	645	2436	0.22188
FBgn0262582	cic-RG	cic-tRD1	225	495	6453	0.0558655
FBgn0262582	cic-RG	cic-tRD2	2205	2400	6453	0.356888
FBgn0262582	cic-RG	cic-tRD3	2730	2880	6453	0.434759
FBgn0262975	cnc-RO	cnc	2880	3120	4293	0.698928
FBgn0259938	cwo-RA	cwo	1176	1422	2097	0.619695
FBgn0027490	D12-RA	D12	1725	1950	2910	0.631615
FBgn0261723	Dbx-RC	Dbx	345	585	2226	0.209119
FBgn0000459	disco-RA	disco	804	1068	1707	0.548623
FBgn0030477	dmrt11E-RA	dmrt11E	1038	1125	1134	0.954145
FBgn0028789	Doc1-RA	Doc1	1020	1170	1176	0.931548
FBgn0035954	Doc3-RA	Doc3	1110	1260	1275	0.929804
FBgn0000492	Dr-RA	Dr	270	525	1548	0.257106
FBgn0000541	E(bx)-RH	E(bx)	1500	1680	8286	0.19195
FBgn0008646	E5-RA	E5	30	270	1575	0.0955556
FBgn0086908	egg-RA	egg	408	555	3789	0.12721
FBgn0000567	Eip74EF-RD	Eip74EF	546	1158	2652	0.321456
FBgn0000568	Eip75B-RB	Eip75B	3165	3375	4239	0.771526
FBgn0264490	Eip93F-RB	Eip93F	918	1080	3567	0.280207
FBgn0000576	ems-RA	ems	15	195	1485	0.0710438
FBgn0000577	en-RB	en	366	654	1659	0.307715
FBgn0031375	erm-RD	erm	45	285	2097	0.0789223
FBgn0001981	esg-RA	esg	0	186	1413	0.0661713
FBgn0039225	Ets96B-RB	Ets96B	0	240	1923	0.0626625
FBgn0000611	exd-RA	exd	48	144	1131	0.0853227
FBgn0041156	exex-RA	exex	543	780	1578	0.419518
FBgn0039937	fd102C-RA	fd102C	930	1170	1800	0.583611
FBgn0031086	fd19B-RA	fd19B	0	150	783	0.096424
FBgn0264954	fd3F-RC	fd3F	1458	1680	2235	0.702237
FBgn0004897	fd96Ca-RA	fd96Ca	570	795	1119	0.610366
FBgn0004898	fd96Cb-RA	fd96Cb	435	690	816	0.689951
FBgn0036134	FoxK-RN	FoxK	1695	1845	2283	0.775515
FBgn0004895	FoxL1-RA	FoxL1	945	1095	1098	0.929417
FBgn0001078	ftz-f1-RC	ftz-f1-tRD1	6	384	2412	0.0810531
FBgn0001078	ftz-f1-RC	ftz-f1-tRD2	282	534	2412	0.169362
FBgn0001077	ftz-RA	ftz-tRD1	0	240	1233	0.0977291
FBgn0001077	ftz-RA	ftz-tRD2	957	1218	1233	0.882401
FBgn0267336	Glut4EF-RG	Glut4EF	690	915	2853	0.281458
FBgn0034511	GNBP-like3-RA	GNBP-like3	195	390	459	0.638344
FBgn0010323	Gsc-RC	Gsc	189	444	1248	0.254006
FBgn0001169	H-RA	H	1875	2220	3234	0.633271
FBgn0016660	H15-RA	H15	150	360	1983	0.128845
FBgn0001170	H2.0-RA	H2.0	15	360	1257	0.149562
FBgn0045852	ham-RB	ham	1773	1995	2973	0.633872
FBgn0026575	hang-RC	hang	4170	4350	6672	0.638564
FBgn0008636	hbn-RA	hbn	0	330	1230	0.134553
FBgn0027788	Hey-RA	Hey	945	1050	1278	0.780908
FBgn0040318	HGTX-RA	HGTX	735	975	1542	0.554799
FBgn0261434	hkb-RA	hkb	0	150	894	0.0844519
FBgn0264005	Hmx-RD	Hmx	573	825	2157	0.324293
FBgn0001269	inv-RD	inv	720	960	1731	0.485557
FBgn0011604	Iswi-RA	Iswi	1593	1770	3084	0.545396
FBgn0035144	Kah-RA	Kah	15	300	1329	0.118886
FBgn0013469	klu-RB	klu	1098	1440	2457	0.516687
FBgn0032473	kmg-RA	kmg	480	630	2244	0.247549
FBgn0001320	kni-RB	kni	819	1146	1305	0.753257
FBgn0266450	Kr-h1-RB	Kr-h1-tRD1	1875	2130	2538	0.789204
FBgn0266450	Kr-h1-RB	Kr-h1-tRD2	2250	2490	2538	0.934003
FBgn0002561	l(1)sc-RA	l(1)sc	60	210	774	0.175065
FBgn0002441	l(3)mbt-RB	l(3)mbt	1425	1530	4434	0.333333
FBgn0011278	lbe-RA	lbe	276	654	1440	0.323264
FBgn0008651	lbl-RC	lbl	60	300	1233	0.146391
FBgn0031759	lid-RA	lid	4410	4575	5517	0.814392
FBgn0034520	lms-RB	lms	0	165	1137	0.0729991
FBgn0038016	MBD-R2-RB	MBD-R2	2853	2955	3510	0.827493
FBgn0034240	MESR4-RA	MESR4	4725	4875	6516	0.736725
FBgn0261963	mid-RA	mid	0	240	1743	0.0691337
FBgn0023509	mip130-RA	mip130	2655	2880	2961	0.934819
FBgn0014343	mirr-RA	mirr	1176	1464	1926	0.685618
FBgn0023215	Mnt-RD	Mnt	0	315	2373	0.0665824
FBgn0027951	MTA1-like-RD	MTA1-like	285	435	2769	0.130191
FBgn0002887	mus201-RC	mus201	3240	3405	3711	0.895446
FBgn0028999	nerfin-1-RA	nerfin-1	1230	1395	1410	0.931206
FBgn0002931	net-RB	net	330	480	1083	0.374423
FBgn0024321	NK7.1-RA	NK7.1	450	720	2166	0.270314
FBgn0002985	odd-RA	odd	1026	1176	1179	0.934266
FBgn0026058	OdsH-RA	OdsH	975	1140	1149	0.920801
FBgn0261885	osa-RB	osa	3180	3330	8151	0.399399
FBgn0003028	ovo-RE	ovo	942	1224	4056	0.267135
FBgn0010247	Parp-RB	Parp	2595	2820	2985	0.907203
FBgn0003042	Pc-RA	Pc	990	1170	1173	0.921142
FBgn0264962	Pcf11-RD	Pcf11	570	705	5862	0.108837
FBgn0004860	ph-d-RA	ph-d	3750	3900	4614	0.829107
FBgn0004861	ph-p-RA	ph-p	3855	4005	4770	0.824004
FBgn0025334	PHDP-RA	PHDP	498	660	663	0.874057
FBgn0002521	pho-RA	pho	60	210	1563	0.0866923
FBgn0003117	pnr-RD	pnr	831	1116	1467	0.66394
FBgn0039227	polybromo-RA	polybromo	4665	4800	4965	0.953273
FBgn0003130	Poxn-RA	Poxn	960	1215	1278	0.85133
FBgn0082831	pps-RB	pps	495	735	6057	0.101618
FBgn0035687	Prdm13-RA	Prdm13	120	270	1398	0.139843
FBgn0043900	pygo-RA	pygo	1245	1350	2448	0.530229
FBgn0262518	Rab8-RA	Rab8	330	465	624	0.637821
FBgn0035106	rno-RB	rno	8130	8370	9726	0.848293
FBgn0003267	ro-RA	ro	15	195	1053	0.10019
FBgn0285917	sbb-RJ	sbb	2670	2820	6993	0.392607
FBgn0004880	scrt-RA	scrt	600	945	1962	0.393986
FBgn0002573	sens-RA	sens	294	852	1626	0.352706
FBgn0003396	shn-RE	shn-tRD1	636	882	7599	0.0999474
FBgn0003396	shn-RE	shn-tRD2	1662	1914	7599	0.23536
FBgn0003396	shn-RE	shn-tRD3	3492	3738	7599	0.475786
FBgn0003396	shn-RE	shn-tRD4	5607	5802	7599	0.750757
FBgn0002941	slou-RA	slou	1224	1476	1980	0.682071
FBgn0003430	slp1-RA	slp1	15	225	969	0.124355
FBgn0265523	Smr-RG	Smr	8085	8325	10824	0.758084
FBgn0003448	sna-RA	sna	0	246	1173	0.105286
FBgn0029123	SoxN-RA	SoxN	969	1158	1719	0.618965
FBgn0020378	Sp1-RF	Sp1	1857	2172	2181	0.923888
FBgn0016917	Stat92E-RE	Stat92E	1152	1302	2265	0.541943
FBgn0003575	su(sable)-RA	su(sable)	3825	3945	3978	0.976747
FBgn0265623	Su(z)2-RC	Su(z)2-tRD1	3030	3285	4191	0.753519
FBgn0265623	Su(z)2-RC	Su(z)2-tRD2	3345	3510	4191	0.817943
FBgn0005561	sv-RC	sv	1641	1860	1944	0.90072
FBgn0004110	tin-RA	tin	30	570	1251	0.240208
FBgn0028979	tio-RA	tio	465	630	3075	0.178211
FBgn0033636	tou-RE	tou	2160	2370	9396	0.241113
FBgn0038767	trem-RA	trem	690	825	1320	0.574242
FBgn0033528	trsn-RA	trsn	528	645	708	0.829096
FBgn0039530	Tusp-RF	Tusp	873	1080	4302	0.227104
FBgn0003943	Ubi-p63E-RA	Ubi-p63E	1425	1620	2292	0.664485
FBgn0024184	unc-4-RB	unc-4	1605	1755	1767	0.951047
FBgn0015561	unpg-RA	unpg	0	180	1458	0.0620713
FBgn0003975	vg-RA	vg	840	990	1362	0.672173
FBgn0261930	vnd-RB	vnd	42	282	1734	0.093714
FBgn0016076	vri-RF	vri	1740	2004	2190	0.855023
FBgn0001983	wor-RA	wor	0	165	1647	0.0503947
FBgn0039338	XNP-RA	XNP	180	375	3936	0.0706301
FBgn0005596	yem-RB	yem-tRD1	1155	1290	3306	0.369933
FBgn0005596	yem-RB	yem-tRD2	3060	3210	3306	0.948427
FBgn0032321	YL-1-RA	YL-1	15	135	1056	0.0714962
FBgn0004606	zfh1-RB	zfh1	2244	2490	3165	0.748025
FBgn0259789	zld-RB	zld	195	495	4791	0.0721144

## Sheet: position_DBDs
protein.ID	protein.length.AA	database	database.domain	domain.start	domain.end	RD.region.center.scaled
sbb-RJ_FBgn0285917_FBtr0329997_1	2329	ProSitePatterns	Zinc finger C2H2 type domain signature.	1124	1147	0.487548
CG1792-RA_FBgn0039860_FBtr0085819_1	372	ProSitePatterns	Zinc finger C2H2 type domain signature.	254	275	0.711022
CG1792-RA_FBgn0039860_FBtr0085819_1	372	ProSitePatterns	Zinc finger C2H2 type domain signature.	311	333	0.865591
CG1792-RA_FBgn0039860_FBtr0085819_1	372	ProSitePatterns	Zinc finger C2H2 type domain signature.	196	218	0.556452
CG1792-RA_FBgn0039860_FBtr0085819_1	372	Pfam	Zinc finger, C2H2 type	281	303	0.784946
CG1792-RA_FBgn0039860_FBtr0085819_1	372	ProSitePatterns	Zinc finger C2H2 type domain signature.	226	246	0.634409
CG1792-RA_FBgn0039860_FBtr0085819_1	372	ProSitePatterns	Zinc finger C2H2 type domain signature.	283	303	0.787634
B-H1-RA_FBgn0011758_FBtr0074430_1	544	ProSitePatterns	'Homeobox' domain signature.	332	355	0.631434
B-H1-RA_FBgn0011758_FBtr0074430_1	544	Pfam	Homeodomain	300	356	0.602941
Sp1-RF_FBgn0020378_FBtr0331335_1	725	Pfam	Zinc finger, C2H2 type	445	467	0.628966
Sp1-RF_FBgn0020378_FBtr0331335_1	725	Pfam	Zinc finger, C2H2 type	415	439	0.588966
Sp1-RF_FBgn0020378_FBtr0331335_1	725	Pfam	Zinc finger, C2H2 type	385	409	0.547586
Sp1-RF_FBgn0020378_FBtr0331335_1	725	ProSitePatterns	Zinc finger C2H2 type domain signature.	447	467	0.630345
Sp1-RF_FBgn0020378_FBtr0331335_1	725	ProSitePatterns	Zinc finger C2H2 type domain signature.	417	439	0.590345
Sp1-RF_FBgn0020378_FBtr0331335_1	725	ProSitePatterns	Zinc finger C2H2 type domain signature.	387	409	0.548966
ftz-RA_FBgn0001077_FBtr0081625_1	410	ProSitePatterns	'Homeobox' domain signature.	287	310	0.728049
ftz-RA_FBgn0001077_FBtr0081625_1	410	Pfam	Homeodomain	255	311	0.690244
ash1-RB_FBgn0005386_FBtr0306009_1	2226	ProSitePatterns	Zinc finger PHD-type signature.	1860	1900	0.844564
inv-RD_FBgn0001269_FBtr0088068_1	576	Pfam	Homeodomain	472	528	0.868056
inv-RD_FBgn0001269_FBtr0088068_1	576	ProSitePatterns	'Homeobox' domain signature.	504	527	0.894965
ham-RB_FBgn0045852_FBtr0305620_1	990	Pfam	C2H2-type zinc finger	367	386	0.380303
ham-RB_FBgn0045852_FBtr0305620_1	990	ProSitePatterns	Zinc finger C2H2 type domain signature.	253	274	0.266162
ham-RB_FBgn0045852_FBtr0305620_1	990	ProSitePatterns	Zinc finger C2H2 type domain signature.	847	868	0.866162
ham-RB_FBgn0045852_FBtr0305620_1	990	Pfam	Zinc finger, C2H2 type	280	303	0.294444
ham-RB_FBgn0045852_FBtr0305620_1	990	Pfam	Zinc finger, C2H2 type	337	359	0.351515
ham-RB_FBgn0045852_FBtr0305620_1	990	Pfam	Zinc finger, C2H2 type	309	331	0.323232
ham-RB_FBgn0045852_FBtr0305620_1	990	Pfam	Zinc finger, C2H2 type	817	839	0.836364
ham-RB_FBgn0045852_FBtr0305620_1	990	Pfam	Zinc finger, C2H2 type	874	896	0.893939
ham-RB_FBgn0045852_FBtr0305620_1	990	Pfam	Zinc finger, C2H2 type	845	868	0.865152
ham-RB_FBgn0045852_FBtr0305620_1	990	ProSitePatterns	Zinc finger C2H2 type domain signature.	223	245	0.236364
ham-RB_FBgn0045852_FBtr0305620_1	990	ProSitePatterns	Zinc finger C2H2 type domain signature.	339	359	0.352525
ham-RB_FBgn0045852_FBtr0305620_1	990	ProSitePatterns	Zinc finger C2H2 type domain signature.	311	331	0.324242
ham-RB_FBgn0045852_FBtr0305620_1	990	ProSitePatterns	Zinc finger C2H2 type domain signature.	819	839	0.837374
ham-RB_FBgn0045852_FBtr0305620_1	990	ProSitePatterns	Zinc finger C2H2 type domain signature.	876	896	0.894949
ham-RB_FBgn0045852_FBtr0305620_1	990	ProSitePatterns	Zinc finger C2H2 type domain signature.	282	303	0.295455
CG4496-RA_FBgn0031894_FBtr0079419_1	580	ProSitePatterns	Zinc finger C2H2 type domain signature.	489	509	0.860345
CG4496-RA_FBgn0031894_FBtr0079419_1	580	ProSitePatterns	Zinc finger C2H2 type domain signature.	537	557	0.943103
CG4496-RA_FBgn0031894_FBtr0079419_1	580	ProSitePatterns	Zinc finger C2H2 type domain signature.	247	267	0.443103
CG4496-RA_FBgn0031894_FBtr0079419_1	580	ProSitePatterns	Zinc finger C2H2 type domain signature.	433	453	0.763793
CG4496-RA_FBgn0031894_FBtr0079419_1	580	Pfam	Zinc finger, C2H2 type	459	481	0.810345
CG4496-RA_FBgn0031894_FBtr0079419_1	580	Pfam	Zinc finger, C2H2 type	245	267	0.441379
CG4496-RA_FBgn0031894_FBtr0079419_1	580	Pfam	Zinc finger, C2H2 type	431	453	0.762069
CG4496-RA_FBgn0031894_FBtr0079419_1	580	Pfam	Zinc finger, C2H2 type	273	295	0.489655
CG4496-RA_FBgn0031894_FBtr0079419_1	580	ProSitePatterns	Zinc finger C2H2 type domain signature.	275	297	0.493103
CG4496-RA_FBgn0031894_FBtr0079419_1	580	ProSitePatterns	Zinc finger C2H2 type domain signature.	461	481	0.812069
Hmx-RD_FBgn0264005_FBtr0330386_1	717	ProSitePatterns	'Homeobox' domain signature.	501	524	0.714784
Hmx-RD_FBgn0264005_FBtr0330386_1	717	Pfam	Homeodomain	469	525	0.693166
CG14438-RA_FBgn0029899_FBtr0070961_1	3313	ProSitePatterns	Zinc finger C2H2 type domain signature.	2721	2742	0.824479
CG14438-RA_FBgn0029899_FBtr0070961_1	3313	ProSitePatterns	Zinc finger C2H2 type domain signature.	3061	3082	0.927105
CG14438-RA_FBgn0029899_FBtr0070961_1	3313	ProSitePatterns	Zinc finger C2H2 type domain signature.	3005	3027	0.910353
Bap170-RA_FBgn0042085_FBtr0086107_1	1688	Pfam	ARID/BRIGHT DNA binding domain	67	152	0.0648697
CG3847-RA_FBgn0029867_FBtr0070905_1	380	ProSitePatterns	Zinc finger C2H2 type domain signature.	250	272	0.686842
CG3847-RA_FBgn0029867_FBtr0070905_1	380	ProSitePatterns	Zinc finger C2H2 type domain signature.	222	242	0.610526
CG3847-RA_FBgn0029867_FBtr0070905_1	380	Pfam	Zinc finger, C2H2 type	221	242	0.609211
CG3847-RA_FBgn0029867_FBtr0070905_1	380	Pfam	Zinc finger, C2H2 type	186	206	0.515789
CG10348-RB_FBgn0032707_FBtr0301647_1	540	ProSitePatterns	Zinc finger C2H2 type domain signature.	370	390	0.703704
CG10348-RB_FBgn0032707_FBtr0301647_1	540	Pfam	Zinc finger, C2H2 type	368	390	0.701852
CG10348-RB_FBgn0032707_FBtr0301647_1	540	Pfam	Zinc finger, C2H2 type	311	333	0.596296
CG10348-RB_FBgn0032707_FBtr0301647_1	540	Pfam	Zinc finger, C2H2 type	339	362	0.649074
CG10348-RB_FBgn0032707_FBtr0301647_1	540	ProSitePatterns	Zinc finger C2H2 type domain signature.	313	333	0.598148
CG10348-RB_FBgn0032707_FBtr0301647_1	540	ProSitePatterns	Zinc finger C2H2 type domain signature.	341	362	0.650926
MESR4-RA_FBgn0034240_FBtr0086946_1	2171	ProSitePatterns	Zinc finger PHD-type signature.	2111	2156	0.982727
MESR4-RA_FBgn0034240_FBtr0086946_1	2171	ProSitePatterns	Zinc finger C2H2 type domain signature.	1295	1315	0.601105
MESR4-RA_FBgn0034240_FBtr0086946_1	2171	ProSitePatterns	Zinc finger C2H2 type domain signature.	1244	1265	0.577844
MESR4-RA_FBgn0034240_FBtr0086946_1	2171	ProSitePatterns	Zinc finger C2H2 type domain signature.	1323	1345	0.614463
MESR4-RA_FBgn0034240_FBtr0086946_1	2171	ProSitePatterns	Zinc finger C2H2 type domain signature.	622	643	0.29134
NK7.1-RA_FBgn0024321_FBtr0082941_1	721	ProSitePatterns	'Homeobox' domain signature.	426	449	0.606796
NK7.1-RA_FBgn0024321_FBtr0082941_1	721	Pfam	Homeodomain	394	450	0.585298
lbl-RC_FBgn0008651_FBtr0332438_1	410	Pfam	Homeodomain	252	308	0.682927
lbl-RC_FBgn0008651_FBtr0332438_1	410	ProSitePatterns	'Homeobox' domain signature.	284	307	0.720732
CG12071-RD_FBgn0039808_FBtr0344715_1	580	ProSitePatterns	Zinc finger C2H2 type domain signature.	215	237	0.389655
CG12071-RD_FBgn0039808_FBtr0344715_1	580	Pfam	Zinc finger, C2H2 type	213	237	0.387931
CG12071-RD_FBgn0039808_FBtr0344715_1	580	Pfam	Zinc finger, C2H2 type	185	207	0.337931
CG12071-RD_FBgn0039808_FBtr0344715_1	580	ProSitePatterns	Zinc finger C2H2 type domain signature.	187	207	0.339655
CG12071-RD_FBgn0039808_FBtr0344715_1	580	ProSitePatterns	Zinc finger C2H2 type domain signature.	315	335	0.560345
PHDP-RA_FBgn0025334_FBtr0072224_1	220	Pfam	Homeodomain	113	169	0.640909
PHDP-RA_FBgn0025334_FBtr0072224_1	220	ProSitePatterns	'Homeobox' domain signature.	145	168	0.711364
CG12605-RB_FBgn0035481_FBtr0073166_1	619	ProSitePatterns	Zinc finger C2H2 type domain signature.	441	461	0.728595
CG12605-RB_FBgn0035481_FBtr0073166_1	619	ProSitePatterns	Zinc finger C2H2 type domain signature.	526	546	0.865913
CG12605-RB_FBgn0035481_FBtr0073166_1	619	Pfam	C2H2-type zinc finger	471	493	0.778675
CG12605-RB_FBgn0035481_FBtr0073166_1	619	Pfam	Zinc finger, C2H2 type	524	546	0.864297
CG12605-RB_FBgn0035481_FBtr0073166_1	619	Pfam	Zinc finger, C2H2 type	552	571	0.907108
CG12605-RB_FBgn0035481_FBtr0073166_1	619	Pfam	Zinc finger, C2H2 type	439	461	0.726979
CG12605-RB_FBgn0035481_FBtr0073166_1	619	Pfam	Zinc finger, C2H2 type	496	518	0.819063
CG12605-RB_FBgn0035481_FBtr0073166_1	619	ProSitePatterns	Zinc finger C2H2 type domain signature.	498	518	0.820679
CG12605-RB_FBgn0035481_FBtr0073166_1	619	ProSitePatterns	Zinc finger C2H2 type domain signature.	472	492	0.778675
CG32532-RD_FBgn0052532_FBtr0340420_1	688	ProSitePatterns	'Homeobox' domain signature.	543	566	0.805959
CG32532-RD_FBgn0052532_FBtr0340420_1	688	Pfam	Homeodomain	511	567	0.78343
trem-RA_FBgn0038767_FBtr0083840_1	439	ProSitePatterns	Zinc finger C2H2 type domain signature.	302	322	0.710706
trem-RA_FBgn0038767_FBtr0083840_1	439	Pfam	C2H2-type zinc finger	272	294	0.644647
trem-RA_FBgn0038767_FBtr0083840_1	439	Pfam	C2H2-type zinc finger	356	375	0.832574
trem-RA_FBgn0038767_FBtr0083840_1	439	Pfam	Zinc finger, C2H2 type	328	350	0.77221
trem-RA_FBgn0038767_FBtr0083840_1	439	Pfam	Zinc finger, C2H2 type	384	406	0.899772
trem-RA_FBgn0038767_FBtr0083840_1	439	Pfam	Zinc finger, C2H2 type	300	322	0.708428
trem-RA_FBgn0038767_FBtr0083840_1	439	ProSitePatterns	Zinc finger C2H2 type domain signature.	330	350	0.774487
trem-RA_FBgn0038767_FBtr0083840_1	439	ProSitePatterns	Zinc finger C2H2 type domain signature.	358	378	0.838269
trem-RA_FBgn0038767_FBtr0083840_1	439	ProSitePatterns	Zinc finger C2H2 type domain signature.	274	294	0.646925
trem-RA_FBgn0038767_FBtr0083840_1	439	ProSitePatterns	Zinc finger C2H2 type domain signature.	386	406	0.90205
ab-RA_FBgn0264442_FBtr0332558_1	904	ProSitePatterns	Zinc finger C2H2 type domain signature.	546	567	0.615597
Gsc-RC_FBgn0010323_FBtr0343220_1	415	Pfam	Homeodomain	283	339	0.749398
Gsc-RC_FBgn0010323_FBtr0343220_1	415	ProSitePatterns	'Homeobox' domain signature.	315	338	0.786747
tin-RA_FBgn0004110_FBtr0084086_1	416	Pfam	Homeodomain	302	358	0.793269
tin-RA_FBgn0004110_FBtr0084086_1	416	ProSitePatterns	'Homeobox' domain signature.	334	357	0.830529
rno-RB_FBgn0035106_FBtr0072532_1	3241	ProSitePatterns	Zinc finger PHD-type signature.	315	359	0.10398
Dr-RA_FBgn0000492_FBtr0085441_1	515	ProSitePatterns	'Homeobox' domain signature.	454	477	0.903883
Dr-RA_FBgn0000492_FBtr0085441_1	515	Pfam	Homeodomain	422	478	0.873786
ems-RA_FBgn0000576_FBtr0082863_1	494	ProSitePatterns	'Homeobox' domain signature.	421	444	0.875506
ems-RA_FBgn0000576_FBtr0082863_1	494	Pfam	Homeodomain	389	445	0.84413
hang-RC_FBgn0026575_FBtr0290069_1	2223	ProSitePatterns	Zinc finger C2H2 type domain signature.	1174	1194	0.532614
hang-RC_FBgn0026575_FBtr0290069_1	2223	ProSitePatterns	Zinc finger C2H2 type domain signature.	847	868	0.38574
hang-RC_FBgn0026575_FBtr0290069_1	2223	ProSitePatterns	Zinc finger C2H2 type domain signature.	1450	1471	0.656995
hang-RC_FBgn0026575_FBtr0290069_1	2223	ProSitePatterns	Zinc finger C2H2 type domain signature.	1420	1440	0.643275
hang-RC_FBgn0026575_FBtr0290069_1	2223	Pfam	Zinc finger, C2H2 type	2137	2159	0.966262
hang-RC_FBgn0026575_FBtr0290069_1	2223	Pfam	Zinc finger, C2H2 type	1173	1194	0.532389
hang-RC_FBgn0026575_FBtr0290069_1	2223	Pfam	Zinc finger, C2H2 type	1584	1604	0.717049
hang-RC_FBgn0026575_FBtr0290069_1	2223	ProSitePatterns	Zinc finger C2H2 type domain signature.	2139	2159	0.966712
hang-RC_FBgn0026575_FBtr0290069_1	2223	ProSitePatterns	Zinc finger C2H2 type domain signature.	1277	1298	0.579172
hang-RC_FBgn0026575_FBtr0290069_1	2223	ProSitePatterns	Zinc finger C2H2 type domain signature.	1067	1088	0.484705
hang-RC_FBgn0026575_FBtr0290069_1	2223	ProSitePatterns	Zinc finger C2H2 type domain signature.	1584	1604	0.717049
hang-RC_FBgn0026575_FBtr0290069_1	2223	ProSitePatterns	Zinc finger C2H2 type domain signature.	1344	1365	0.609312
hang-RC_FBgn0026575_FBtr0290069_1	2223	ProSitePatterns	Zinc finger C2H2 type domain signature.	584	605	0.267431
hang-RC_FBgn0026575_FBtr0290069_1	2223	ProSitePatterns	Zinc finger C2H2 type domain signature.	1641	1661	0.74269
hang-RC_FBgn0026575_FBtr0290069_1	2223	ProSitePatterns	Zinc finger C2H2 type domain signature.	1036	1057	0.47076
hang-RC_FBgn0026575_FBtr0290069_1	2223	ProSitePatterns	Zinc finger C2H2 type domain signature.	1742	1763	0.788349
hang-RC_FBgn0026575_FBtr0290069_1	2223	ProSitePatterns	Zinc finger C2H2 type domain signature.	1818	1838	0.822312
hang-RC_FBgn0026575_FBtr0290069_1	2223	ProSitePatterns	Zinc finger C2H2 type domain signature.	1308	1329	0.593117
CG4133-RA_FBgn0031257_FBtr0078061_1	667	ProSitePatterns	Zinc finger C2H2 type domain signature.	88	109	0.147676
CG42741-RA_FBgn0261705_FBtr0303203_1	362	ProSitePatterns	Zinc finger C2H2 type domain signature.	282	304	0.809392
CG42741-RA_FBgn0261705_FBtr0303203_1	362	ProSitePatterns	Zinc finger C2H2 type domain signature.	312	334	0.892265
CG42741-RA_FBgn0261705_FBtr0303203_1	362	Pfam	Zinc finger, C2H2 type	310	334	0.889503
CG42741-RA_FBgn0261705_FBtr0303203_1	362	Pfam	Zinc finger, C2H2 type	340	362	0.969613
CG42741-RA_FBgn0261705_FBtr0303203_1	362	Pfam	Zinc finger, C2H2 type	280	304	0.80663
CG42741-RA_FBgn0261705_FBtr0303203_1	362	ProSitePatterns	Zinc finger C2H2 type domain signature.	342	362	0.972376
scrt-RA_FBgn0004880_FBtr0073165_1	653	ProSitePatterns	Zinc finger C2H2 type domain signature.	526	546	0.820827
scrt-RA_FBgn0004880_FBtr0073165_1	653	ProSitePatterns	Zinc finger C2H2 type domain signature.	469	489	0.733538
scrt-RA_FBgn0004880_FBtr0073165_1	653	ProSitePatterns	Zinc finger C2H2 type domain signature.	554	574	0.863706
scrt-RA_FBgn0004880_FBtr0073165_1	653	Pfam	Zinc finger, C2H2 type	554	574	0.863706
scrt-RA_FBgn0004880_FBtr0073165_1	653	Pfam	Zinc finger, C2H2 type	467	489	0.732006
scrt-RA_FBgn0004880_FBtr0073165_1	653	Pfam	Zinc finger, C2H2 type	524	546	0.819296
scrt-RA_FBgn0004880_FBtr0073165_1	653	Pfam	C2H2-type zinc finger	499	521	0.781011
scrt-RA_FBgn0004880_FBtr0073165_1	653	ProSitePatterns	Zinc finger C2H2 type domain signature.	500	520	0.781011
abd-A-RB_FBgn0000014_FBtr0083388_1	590	ProSitePatterns	'Homeobox' domain signature.	431	454	0.75
abd-A-RB_FBgn0000014_FBtr0083388_1	590	Pfam	Homeodomain	399	455	0.723729
esg-RA_FBgn0001981_FBtr0080734_1	470	ProSitePatterns	Zinc finger C2H2 type domain signature.	346	366	0.757447
esg-RA_FBgn0001981_FBtr0080734_1	470	ProSitePatterns	Zinc finger C2H2 type domain signature.	400	420	0.87234
esg-RA_FBgn0001981_FBtr0080734_1	470	ProSitePatterns	Zinc finger C2H2 type domain signature.	311	331	0.682979
esg-RA_FBgn0001981_FBtr0080734_1	470	ProSitePatterns	Zinc finger C2H2 type domain signature.	370	392	0.810638
esg-RA_FBgn0001981_FBtr0080734_1	470	Pfam	Zinc finger, C2H2 type	426	444	0.925532
esg-RA_FBgn0001981_FBtr0080734_1	470	Pfam	Zinc finger, C2H2 type	371	392	0.811702
esg-RA_FBgn0001981_FBtr0080734_1	470	Pfam	Zinc finger, C2H2 type	344	366	0.755319
esg-RA_FBgn0001981_FBtr0080734_1	470	Pfam	Zinc finger, C2H2 type	398	420	0.870213
esg-RA_FBgn0001981_FBtr0080734_1	470	Pfam	Zinc finger, C2H2 type	309	331	0.680851
CG11122-RA_FBgn0030266_FBtr0073481_1	3539	ProSitePatterns	Zinc finger C2H2 type domain signature.	620	641	0.178158
CG11122-RA_FBgn0030266_FBtr0073481_1	3539	ProSitePatterns	Zinc finger C2H2 type domain signature.	127	148	0.0388528
CG11122-RA_FBgn0030266_FBtr0073481_1	3539	ProSitePatterns	Zinc finger C2H2 type domain signature.	2351	2373	0.66742
CG11122-RA_FBgn0030266_FBtr0073481_1	3539	ProSitePatterns	Zinc finger C2H2 type domain signature.	216	237	0.0640011
odd-RA_FBgn0002985_FBtr0077557_1	392	Pfam	Zinc finger, C2H2 type	276	298	0.732143
odd-RA_FBgn0002985_FBtr0077557_1	392	Pfam	Zinc finger, C2H2 type	248	270	0.660714
odd-RA_FBgn0002985_FBtr0077557_1	392	Pfam	Zinc finger, C2H2 type	304	326	0.803571
odd-RA_FBgn0002985_FBtr0077557_1	392	Pfam	Zinc finger, C2H2 type	220	242	0.589286
odd-RA_FBgn0002985_FBtr0077557_1	392	ProSitePatterns	Zinc finger C2H2 type domain signature.	278	298	0.734694
odd-RA_FBgn0002985_FBtr0077557_1	392	ProSitePatterns	Zinc finger C2H2 type domain signature.	222	242	0.591837
odd-RA_FBgn0002985_FBtr0077557_1	392	ProSitePatterns	Zinc finger C2H2 type domain signature.	250	270	0.663265
odd-RA_FBgn0002985_FBtr0077557_1	392	ProSitePatterns	Zinc finger C2H2 type domain signature.	306	326	0.806122
egg-RA_FBgn0086908_FBtr0112777_1	1262	Pfam	Methyl-CpG binding domain	823	885	0.676704
nerfin-1-RA_FBgn0028999_FBtr0072592_1	469	ProSitePatterns	Zinc finger C2H2 type domain signature.	336	356	0.73774
nerfin-1-RA_FBgn0028999_FBtr0072592_1	469	ProSitePatterns	Zinc finger C2H2 type domain signature.	280	300	0.618337
nerfin-1-RA_FBgn0028999_FBtr0072592_1	469	Pfam	Zinc finger, C2H2 type	334	356	0.735608
nerfin-1-RA_FBgn0028999_FBtr0072592_1	469	Pfam	Zinc finger, C2H2 type	278	300	0.616205
Prdm13-RA_FBgn0035687_FBtr0076997_1	465	ProSitePatterns	Zinc finger C2H2 type domain signature.	408	429	0.9
Prdm13-RA_FBgn0035687_FBtr0076997_1	465	ProSitePatterns	Zinc finger C2H2 type domain signature.	323	343	0.716129
Prdm13-RA_FBgn0035687_FBtr0076997_1	465	Pfam	Zinc finger, C2H2 type	350	371	0.775269
Prdm13-RA_FBgn0035687_FBtr0076997_1	465	Pfam	Zinc finger, C2H2 type	406	429	0.897849
Prdm13-RA_FBgn0035687_FBtr0076997_1	465	Pfam	Zinc finger, C2H2 type	325	343	0.71828
Prdm13-RA_FBgn0035687_FBtr0076997_1	465	ProSitePatterns	Zinc finger C2H2 type domain signature.	351	371	0.776344
Glut4EF-RG_FBgn0267336_FBtr0333685_1	949	ProSitePatterns	Zinc finger C2H2 type domain signature.	358	381	0.389357
erm-RD_FBgn0031375_FBtr0330202_1	696	ProSitePatterns	Zinc finger C2H2 type domain signature.	404	424	0.594828
erm-RD_FBgn0031375_FBtr0330202_1	696	ProSitePatterns	Zinc finger C2H2 type domain signature.	376	396	0.554598
erm-RD_FBgn0031375_FBtr0330202_1	696	ProSitePatterns	Zinc finger C2H2 type domain signature.	348	368	0.514368
erm-RD_FBgn0031375_FBtr0330202_1	696	Pfam	Zinc finger, C2H2 type	318	337	0.470546
erm-RD_FBgn0031375_FBtr0330202_1	696	Pfam	Zinc finger, C2H2 type	346	368	0.512931
erm-RD_FBgn0031375_FBtr0330202_1	696	Pfam	Zinc finger, C2H2 type	458	481	0.674569
erm-RD_FBgn0031375_FBtr0330202_1	696	Pfam	Zinc finger, C2H2 type	402	424	0.593391
erm-RD_FBgn0031375_FBtr0330202_1	696	Pfam	Zinc finger, C2H2 type	374	396	0.553161
erm-RD_FBgn0031375_FBtr0330202_1	696	ProSitePatterns	Zinc finger C2H2 type domain signature.	432	452	0.635057
erm-RD_FBgn0031375_FBtr0330202_1	696	ProSitePatterns	Zinc finger C2H2 type domain signature.	320	340	0.474138
erm-RD_FBgn0031375_FBtr0330202_1	696	ProSitePatterns	Zinc finger C2H2 type domain signature.	460	481	0.676006
osa-RB_FBgn0261885_FBtr0089581_1	2716	Pfam	ARID/BRIGHT DNA binding domain	1004	1087	0.384941
bsh-RB_FBgn0000529_FBtr0089320_1	429	ProSitePatterns	'Homeobox' domain signature.	307	330	0.742424
bsh-RB_FBgn0000529_FBtr0089320_1	429	Pfam	Homeodomain	275	331	0.706294
hkb-RA_FBgn0261434_FBtr0078951_1	297	ProSitePatterns	Zinc finger C2H2 type domain signature.	197	217	0.69697
hkb-RA_FBgn0261434_FBtr0078951_1	297	ProSitePatterns	Zinc finger C2H2 type domain signature.	255	275	0.892256
hkb-RA_FBgn0261434_FBtr0078951_1	297	ProSitePatterns	Zinc finger C2H2 type domain signature.	225	247	0.794613
hkb-RA_FBgn0261434_FBtr0078951_1	297	Pfam	Zinc finger, C2H2 type	223	247	0.791246
hkb-RA_FBgn0261434_FBtr0078951_1	297	Pfam	Zinc finger, C2H2 type	195	217	0.693603
hkb-RA_FBgn0261434_FBtr0078951_1	297	Pfam	Zinc finger, C2H2 type	253	275	0.888889
wor-RA_FBgn0001983_FBtr0080740_1	548	ProSitePatterns	Zinc finger C2H2 type domain signature.	406	428	0.760949
wor-RA_FBgn0001983_FBtr0080740_1	548	ProSitePatterns	Zinc finger C2H2 type domain signature.	436	456	0.813869
wor-RA_FBgn0001983_FBtr0080740_1	548	ProSitePatterns	Zinc finger C2H2 type domain signature.	270	290	0.510949
wor-RA_FBgn0001983_FBtr0080740_1	548	Pfam	Zinc finger, C2H2 type	462	482	0.861314
wor-RA_FBgn0001983_FBtr0080740_1	548	Pfam	Zinc finger, C2H2 type	434	456	0.812044
wor-RA_FBgn0001983_FBtr0080740_1	548	Pfam	Zinc finger, C2H2 type	407	428	0.761861
wor-RA_FBgn0001983_FBtr0080740_1	548	Pfam	Zinc finger, C2H2 type	380	402	0.713504
wor-RA_FBgn0001983_FBtr0080740_1	548	Pfam	Zinc finger, C2H2 type	268	290	0.509124
wor-RA_FBgn0001983_FBtr0080740_1	548	Pfam	Zinc finger, C2H2 type	345	367	0.649635
wor-RA_FBgn0001983_FBtr0080740_1	548	ProSitePatterns	Zinc finger C2H2 type domain signature.	347	367	0.65146
wor-RA_FBgn0001983_FBtr0080740_1	548	ProSitePatterns	Zinc finger C2H2 type domain signature.	382	402	0.715328
Eip93F-RB_FBgn0264490_FBtr0112874_1	1188	Pfam	helix-turn-helix, Psq domain	795	836	0.686448
CG5245-RA_FBgn0038047_FBtr0082589_1	501	ProSitePatterns	Zinc finger C2H2 type domain signature.	139	159	0.297405
CG5245-RA_FBgn0038047_FBtr0082589_1	501	ProSitePatterns	Zinc finger C2H2 type domain signature.	278	298	0.57485
CG5245-RA_FBgn0038047_FBtr0082589_1	501	ProSitePatterns	Zinc finger C2H2 type domain signature.	306	326	0.630739
CG5245-RA_FBgn0038047_FBtr0082589_1	501	ProSitePatterns	Zinc finger C2H2 type domain signature.	446	466	0.91018
CG5245-RA_FBgn0038047_FBtr0082589_1	501	ProSitePatterns	Zinc finger C2H2 type domain signature.	167	187	0.353293
CG5245-RA_FBgn0038047_FBtr0082589_1	501	ProSitePatterns	Zinc finger C2H2 type domain signature.	362	382	0.742515
CG5245-RA_FBgn0038047_FBtr0082589_1	501	ProSitePatterns	Zinc finger C2H2 type domain signature.	112	132	0.243513
CG5245-RA_FBgn0038047_FBtr0082589_1	501	ProSitePatterns	Zinc finger C2H2 type domain signature.	390	410	0.798403
CG5245-RA_FBgn0038047_FBtr0082589_1	501	ProSitePatterns	Zinc finger C2H2 type domain signature.	223	243	0.46507
CG5245-RA_FBgn0038047_FBtr0082589_1	501	ProSitePatterns	Zinc finger C2H2 type domain signature.	84	104	0.187625
CG5245-RA_FBgn0038047_FBtr0082589_1	501	ProSitePatterns	Zinc finger C2H2 type domain signature.	418	438	0.854291
CG5245-RA_FBgn0038047_FBtr0082589_1	501	ProSitePatterns	Zinc finger C2H2 type domain signature.	195	215	0.409182
CG5245-RA_FBgn0038047_FBtr0082589_1	501	Pfam	Zinc finger, C2H2 type	193	215	0.407186
CG5245-RA_FBgn0038047_FBtr0082589_1	501	Pfam	Zinc finger, C2H2 type	82	104	0.185629
CG5245-RA_FBgn0038047_FBtr0082589_1	501	Pfam	Zinc finger, C2H2 type	416	438	0.852295
CG5245-RA_FBgn0038047_FBtr0082589_1	501	Pfam	Zinc finger, C2H2 type	472	493	0.963074
CG5245-RA_FBgn0038047_FBtr0082589_1	501	Pfam	Zinc finger, C2H2 type	110	132	0.241517
CG5245-RA_FBgn0038047_FBtr0082589_1	501	Pfam	Zinc finger, C2H2 type	248	270	0.516966
CG5245-RA_FBgn0038047_FBtr0082589_1	501	Pfam	Zinc finger, C2H2 type	137	159	0.295409
CG5245-RA_FBgn0038047_FBtr0082589_1	501	Pfam	Zinc finger, C2H2 type	332	354	0.684631
CG5245-RA_FBgn0038047_FBtr0082589_1	501	Pfam	Zinc finger, C2H2 type	389	410	0.797405
CG5245-RA_FBgn0038047_FBtr0082589_1	501	Pfam	Zinc finger, C2H2 type	276	298	0.572854
CG5245-RA_FBgn0038047_FBtr0082589_1	501	Pfam	Zinc finger, C2H2 type	165	187	0.351297
CG5245-RA_FBgn0038047_FBtr0082589_1	501	ProSitePatterns	Zinc finger C2H2 type domain signature.	334	354	0.686627
CG5245-RA_FBgn0038047_FBtr0082589_1	501	ProSitePatterns	Zinc finger C2H2 type domain signature.	250	270	0.518962
CG14441-RA_FBgn0029895_FBtr0070959_1	1149	ProSitePatterns	Zinc finger C2H2 type domain signature.	352	373	0.315492
CG7372-RA_FBgn0036522_FBtr0075570_1	971	ProSitePatterns	Zinc finger C2H2 type domain signature.	743	763	0.775489
CG7372-RA_FBgn0036522_FBtr0075570_1	971	ProSitePatterns	Zinc finger C2H2 type domain signature.	659	679	0.68898
CG7372-RA_FBgn0036522_FBtr0075570_1	971	ProSitePatterns	Zinc finger C2H2 type domain signature.	715	735	0.746653
CG7372-RA_FBgn0036522_FBtr0075570_1	971	ProSitePatterns	Zinc finger C2H2 type domain signature.	799	820	0.833677
CG7372-RA_FBgn0036522_FBtr0075570_1	971	Pfam	Zinc finger, C2H2 type	713	735	0.745623
CG7372-RA_FBgn0036522_FBtr0075570_1	971	Pfam	Zinc finger, C2H2 type	685	707	0.716787
CG7372-RA_FBgn0036522_FBtr0075570_1	971	Pfam	Zinc finger, C2H2 type	770	791	0.803811
CG7372-RA_FBgn0036522_FBtr0075570_1	971	Pfam	Zinc finger, C2H2 type	741	763	0.774459
CG7372-RA_FBgn0036522_FBtr0075570_1	971	ProSitePatterns	Zinc finger C2H2 type domain signature.	631	651	0.660144
CG7372-RA_FBgn0036522_FBtr0075570_1	971	ProSitePatterns	Zinc finger C2H2 type domain signature.	687	707	0.717817
CG7372-RA_FBgn0036522_FBtr0075570_1	971	ProSitePatterns	Zinc finger C2H2 type domain signature.	160	181	0.175592
CG7372-RA_FBgn0036522_FBtr0075570_1	971	ProSitePatterns	Zinc finger C2H2 type domain signature.	771	791	0.804325
CG18599-RA_FBgn0038592_FBtr0083571_1	475	ProSitePatterns	'Homeobox' domain signature.	349	372	0.758947
CG18599-RA_FBgn0038592_FBtr0083571_1	475	Pfam	Homeodomain	317	373	0.726316
dmrt11E-RA_FBgn0030477_FBtr0073768_1	377	Pfam	DM DNA binding domain	118	164	0.374005
Kr-h1-RB_FBgn0266450_FBtr0344438_1	845	ProSitePatterns	Zinc finger C2H2 type domain signature.	329	349	0.401183
Kr-h1-RB_FBgn0266450_FBtr0344438_1	845	Pfam	Zinc finger, C2H2 type	327	349	0.4
Kr-h1-RB_FBgn0266450_FBtr0344438_1	845	Pfam	Zinc finger, C2H2 type	441	463	0.534911
Kr-h1-RB_FBgn0266450_FBtr0344438_1	845	Pfam	Zinc finger, C2H2 type	355	377	0.433136
Kr-h1-RB_FBgn0266450_FBtr0344438_1	845	Pfam	Zinc finger, C2H2 type	271	293	0.333728
Kr-h1-RB_FBgn0266450_FBtr0344438_1	845	Pfam	Zinc finger, C2H2 type	299	321	0.366864
Kr-h1-RB_FBgn0266450_FBtr0344438_1	845	ProSitePatterns	Zinc finger C2H2 type domain signature.	357	377	0.43432
Kr-h1-RB_FBgn0266450_FBtr0344438_1	845	ProSitePatterns	Zinc finger C2H2 type domain signature.	196	216	0.243787
Kr-h1-RB_FBgn0266450_FBtr0344438_1	845	ProSitePatterns	Zinc finger C2H2 type domain signature.	385	407	0.468639
Kr-h1-RB_FBgn0266450_FBtr0344438_1	845	ProSitePatterns	Zinc finger C2H2 type domain signature.	273	293	0.334911
Kr-h1-RB_FBgn0266450_FBtr0344438_1	845	ProSitePatterns	Zinc finger C2H2 type domain signature.	443	463	0.536095
Kr-h1-RB_FBgn0266450_FBtr0344438_1	845	ProSitePatterns	Zinc finger C2H2 type domain signature.	301	321	0.368047
Kr-h1-RB_FBgn0266450_FBtr0344438_1	845	ProSitePatterns	Zinc finger C2H2 type domain signature.	415	435	0.502959
CG13617-RA_FBgn0039201_FBtr0084641_1	737	ProSitePatterns	Zinc finger C2H2 type domain signature.	146	167	0.212347
CG17803-RA_FBgn0038547_FBtr0083528_1	587	ProSitePatterns	Zinc finger C2H2 type domain signature.	326	346	0.572402
CG17803-RA_FBgn0038547_FBtr0083528_1	587	ProSitePatterns	Zinc finger C2H2 type domain signature.	426	446	0.74276
CG17803-RA_FBgn0038547_FBtr0083528_1	587	ProSitePatterns	Zinc finger C2H2 type domain signature.	509	531	0.88586
CG17803-RA_FBgn0038547_FBtr0083528_1	587	ProSitePatterns	Zinc finger C2H2 type domain signature.	354	375	0.620954
CG17803-RA_FBgn0038547_FBtr0083528_1	587	ProSitePatterns	Zinc finger C2H2 type domain signature.	481	501	0.836457
CG17803-RA_FBgn0038547_FBtr0083528_1	587	Pfam	Zinc finger, C2H2 type	452	474	0.788756
CG17803-RA_FBgn0038547_FBtr0083528_1	587	Pfam	Zinc finger, C2H2 type	324	346	0.570698
CG17803-RA_FBgn0038547_FBtr0083528_1	587	ProSitePatterns	Zinc finger C2H2 type domain signature.	383	404	0.670358
unc-4-RB_FBgn0024184_FBtr0340626_1	588	Pfam	Homeodomain	244	300	0.462585
unc-4-RB_FBgn0024184_FBtr0340626_1	588	ProSitePatterns	'Homeobox' domain signature.	276	299	0.488946
pho-RA_FBgn0002521_FBtr0089204_1	520	ProSitePatterns	Zinc finger C2H2 type domain signature.	416	438	0.821154
pho-RA_FBgn0002521_FBtr0089204_1	520	ProSitePatterns	Zinc finger C2H2 type domain signature.	388	408	0.765385
pho-RA_FBgn0002521_FBtr0089204_1	520	ProSitePatterns	Zinc finger C2H2 type domain signature.	446	468	0.878846
pho-RA_FBgn0002521_FBtr0089204_1	520	Pfam	Zinc finger, C2H2 type	386	408	0.763462
pho-RA_FBgn0002521_FBtr0089204_1	520	Pfam	Zinc finger, C2H2 type	444	468	0.876923
MBD-R2-RB_FBgn0038016_FBtr0082611_1	1169	Pfam	Methyl-CpG binding domain	449	517	0.413174
MBD-R2-RB_FBgn0038016_FBtr0082611_1	1169	ProSitePatterns	Zinc finger PHD-type signature.	920	963	0.805389
MBD-R2-RB_FBgn0038016_FBtr0082611_1	1169	ProSitePatterns	Zinc finger C2H2 type domain signature.	642	665	0.559025
disco-RA_FBgn0000459_FBtr0074250_1	568	ProSitePatterns	Zinc finger C2H2 type domain signature.	94	115	0.183979
MTA1-like-RD_FBgn0027951_FBtr0330315_1	921	ProSitePatterns	Zinc finger C2H2 type domain signature.	554	577	0.614007
CG15073-RA_FBgn0034379_FBtr0086607_1	580	ProSitePatterns	Zinc finger C2H2 type domain signature.	380	400	0.672414
CG15073-RA_FBgn0034379_FBtr0086607_1	580	ProSitePatterns	Zinc finger C2H2 type domain signature.	352	373	0.625
CG15073-RA_FBgn0034379_FBtr0086607_1	580	ProSitePatterns	Zinc finger C2H2 type domain signature.	494	515	0.869828
CG15073-RA_FBgn0034379_FBtr0086607_1	580	ProSitePatterns	Zinc finger C2H2 type domain signature.	466	486	0.82069
CG15073-RA_FBgn0034379_FBtr0086607_1	580	Pfam	Zinc finger, C2H2 type	351	373	0.624138
CG15073-RA_FBgn0034379_FBtr0086607_1	580	Pfam	Zinc finger, C2H2 type	464	486	0.818966
CG15073-RA_FBgn0034379_FBtr0086607_1	580	ProSitePatterns	Zinc finger C2H2 type domain signature.	325	345	0.577586
CG15073-RA_FBgn0034379_FBtr0086607_1	580	ProSitePatterns	Zinc finger C2H2 type domain signature.	294	316	0.525862
zld-RB_FBgn0259789_FBtr0074807_1	1596	ProSitePatterns	Zinc finger C2H2 type domain signature.	1415	1435	0.892857
zld-RB_FBgn0259789_FBtr0074807_1	1596	ProSitePatterns	Zinc finger C2H2 type domain signature.	554	576	0.35401
zld-RB_FBgn0259789_FBtr0074807_1	1596	ProSitePatterns	Zinc finger C2H2 type domain signature.	1386	1407	0.875
zld-RB_FBgn0259789_FBtr0074807_1	1596	ProSitePatterns	Zinc finger C2H2 type domain signature.	1328	1349	0.838659
zld-RB_FBgn0259789_FBtr0074807_1	1596	ProSitePatterns	Zinc finger C2H2 type domain signature.	1357	1377	0.856516
exex-RA_FBgn0041156_FBtr0076751_1	525	ProSitePatterns	'Homeobox' domain signature.	472	495	0.920952
exex-RA_FBgn0041156_FBtr0076751_1	525	Pfam	Homeodomain	440	496	0.891429
en-RB_FBgn0000577_FBtr0088095_1	552	Pfam	Homeodomain	455	511	0.875
en-RB_FBgn0000577_FBtr0088095_1	552	ProSitePatterns	'Homeobox' domain signature.	487	510	0.90308
unpg-RA_FBgn0015561_FBtr0088586_1	485	ProSitePatterns	'Homeobox' domain signature.	352	375	0.749485
unpg-RA_FBgn0015561_FBtr0088586_1	485	Pfam	Homeodomain	320	376	0.717526
CG10462-RA_FBgn0032815_FBtr0081325_1	812	ProSitePatterns	Zinc finger C2H2 type domain signature.	667	687	0.833744
CG10462-RA_FBgn0032815_FBtr0081325_1	812	Pfam	C2H2-type zinc finger	162	184	0.213054
CG10462-RA_FBgn0032815_FBtr0081325_1	812	Pfam	C2H2-type zinc finger	637	659	0.79803
CG10462-RA_FBgn0032815_FBtr0081325_1	812	ProSitePatterns	Zinc finger C2H2 type domain signature.	79	99	0.109606
CG10462-RA_FBgn0032815_FBtr0081325_1	812	ProSitePatterns	Zinc finger C2H2 type domain signature.	514	535	0.645936
CG10462-RA_FBgn0032815_FBtr0081325_1	812	ProSitePatterns	Zinc finger C2H2 type domain signature.	639	659	0.799261
CG10462-RA_FBgn0032815_FBtr0081325_1	812	ProSitePatterns	Zinc finger C2H2 type domain signature.	695	715	0.868227
CG10462-RA_FBgn0032815_FBtr0081325_1	812	Pfam	Zinc finger, C2H2 type	665	687	0.832512
CG10462-RA_FBgn0032815_FBtr0081325_1	812	Pfam	Zinc finger, C2H2 type	693	715	0.866995
E5-RA_FBgn0008646_FBtr0082880_1	524	ProSitePatterns	'Homeobox' domain signature.	336	359	0.663168
E5-RA_FBgn0008646_FBtr0082880_1	524	Pfam	Homeodomain	304	360	0.633588
hbn-RA_FBgn0008636_FBtr0071556_1	409	ProSitePatterns	'Homeobox' domain signature.	186	209	0.482885
hbn-RA_FBgn0008636_FBtr0071556_1	409	Pfam	Homeodomain	154	210	0.444988
Dbx-RC_FBgn0261723_FBtr0290136_1	741	ProSitePatterns	'Homeobox' domain signature.	467	490	0.645749
Dbx-RC_FBgn0261723_FBtr0290136_1	741	Pfam	Homeodomain	437	491	0.626181
mirr-RA_FBgn0014343_FBtr0075911_1	641	ProSitePatterns	'Homeobox' domain signature.	260	283	0.423557
lms-RB_FBgn0034520_FBtr0342701_1	378	ProSitePatterns	'Homeobox' domain signature.	119	142	0.345238
lms-RB_FBgn0034520_FBtr0342701_1	378	Pfam	Homeodomain	87	143	0.304233
ro-RA_FBgn0003267_FBtr0085090_1	350	Pfam	Homeodomain	192	248	0.628571
ro-RA_FBgn0003267_FBtr0085090_1	350	ProSitePatterns	'Homeobox' domain signature.	224	247	0.672857
CG15269-RA_FBgn0028878_FBtr0080704_1	587	ProSitePatterns	Zinc finger C2H2 type domain signature.	441	461	0.768313
CG15269-RA_FBgn0028878_FBtr0080704_1	587	ProSitePatterns	Zinc finger C2H2 type domain signature.	469	489	0.816014
CG15269-RA_FBgn0028878_FBtr0080704_1	587	ProSitePatterns	Zinc finger C2H2 type domain signature.	357	377	0.625213
CG15269-RA_FBgn0028878_FBtr0080704_1	587	Pfam	Zinc finger, C2H2 type	356	377	0.624361
CG15269-RA_FBgn0028878_FBtr0080704_1	587	Pfam	Zinc finger, C2H2 type	439	461	0.76661
CG15269-RA_FBgn0028878_FBtr0080704_1	587	Pfam	Zinc finger, C2H2 type	495	517	0.86201
CG15269-RA_FBgn0028878_FBtr0080704_1	587	Pfam	Zinc finger, C2H2 type	411	433	0.71891
CG15269-RA_FBgn0028878_FBtr0080704_1	587	Pfam	Zinc finger, C2H2 type	467	489	0.81431
CG15269-RA_FBgn0028878_FBtr0080704_1	587	Pfam	Zinc finger, C2H2 type	383	405	0.67121
CG15269-RA_FBgn0028878_FBtr0080704_1	587	Pfam	Zinc finger, C2H2 type	325	347	0.572402
CG15269-RA_FBgn0028878_FBtr0080704_1	587	ProSitePatterns	Zinc finger C2H2 type domain signature.	385	405	0.672913
CG15269-RA_FBgn0028878_FBtr0080704_1	587	ProSitePatterns	Zinc finger C2H2 type domain signature.	300	320	0.528109
CG15269-RA_FBgn0028878_FBtr0080704_1	587	ProSitePatterns	Zinc finger C2H2 type domain signature.	413	433	0.720613
CG15269-RA_FBgn0028878_FBtr0080704_1	587	ProSitePatterns	Zinc finger C2H2 type domain signature.	327	347	0.574106
Blimp-1-RB_FBgn0035625_FBtr0331806_1	1216	ProSitePatterns	Zinc finger C2H2 type domain signature.	892	912	0.741776
Blimp-1-RB_FBgn0035625_FBtr0331806_1	1216	ProSitePatterns	Zinc finger C2H2 type domain signature.	976	996	0.810855
Blimp-1-RB_FBgn0035625_FBtr0331806_1	1216	Pfam	Zinc finger, C2H2 type	918	940	0.76398
Blimp-1-RB_FBgn0035625_FBtr0331806_1	1216	Pfam	Zinc finger, C2H2 type	890	912	0.740954
Blimp-1-RB_FBgn0035625_FBtr0331806_1	1216	Pfam	Zinc finger, C2H2 type	946	968	0.787007
Blimp-1-RB_FBgn0035625_FBtr0331806_1	1216	ProSitePatterns	Zinc finger C2H2 type domain signature.	948	968	0.787829
Blimp-1-RB_FBgn0035625_FBtr0331806_1	1216	ProSitePatterns	Zinc finger C2H2 type domain signature.	920	940	0.764803
sna-RA_FBgn0003448_FBtr0080739_1	390	ProSitePatterns	Zinc finger C2H2 type domain signature.	336	356	0.887179
sna-RA_FBgn0003448_FBtr0080739_1	390	Pfam	Zinc finger, C2H2 type	280	302	0.746154
sna-RA_FBgn0003448_FBtr0080739_1	390	Pfam	Zinc finger, C2H2 type	362	380	0.951282
sna-RA_FBgn0003448_FBtr0080739_1	390	Pfam	Zinc finger, C2H2 type	307	328	0.814103
sna-RA_FBgn0003448_FBtr0080739_1	390	Pfam	Zinc finger, C2H2 type	334	356	0.884615
sna-RA_FBgn0003448_FBtr0080739_1	390	ProSitePatterns	Zinc finger C2H2 type domain signature.	247	267	0.658974
sna-RA_FBgn0003448_FBtr0080739_1	390	ProSitePatterns	Zinc finger C2H2 type domain signature.	306	328	0.812821
sna-RA_FBgn0003448_FBtr0080739_1	390	ProSitePatterns	Zinc finger C2H2 type domain signature.	282	302	0.748718
slou-RA_FBgn0002941_FBtr0084123_1	659	Pfam	Homeodomain	546	602	0.871017
slou-RA_FBgn0002941_FBtr0084123_1	659	ProSitePatterns	'Homeobox' domain signature.	578	601	0.894537
CG43347-RC_FBgn0263072_FBtr0307022_1	2684	ProSitePatterns	Zinc finger C2H2 type domain signature.	1292	1313	0.485283
CG43347-RC_FBgn0263072_FBtr0307022_1	2684	ProSitePatterns	Zinc finger C2H2 type domain signature.	1259	1280	0.472988
CG43347-RC_FBgn0263072_FBtr0307022_1	2684	ProSitePatterns	Zinc finger C2H2 type domain signature.	1350	1373	0.507265
CG43347-RC_FBgn0263072_FBtr0307022_1	2684	ProSitePatterns	Zinc finger C2H2 type domain signature.	1322	1342	0.496274
CG43347-RC_FBgn0263072_FBtr0307022_1	2684	ProSitePatterns	Zinc finger C2H2 type domain signature.	1198	1219	0.450261
bap-RA_FBgn0004862_FBtr0084087_1	382	Pfam	Homeodomain	176	232	0.534031
bap-RA_FBgn0004862_FBtr0084087_1	382	ProSitePatterns	'Homeobox' domain signature.	208	231	0.574607
cbt-RA_FBgn0043364_FBtr0078083_1	428	ProSitePatterns	Zinc finger C2H2 type domain signature.	265	287	0.64486
cbt-RA_FBgn0043364_FBtr0078083_1	428	Pfam	Zinc finger, C2H2 type	323	345	0.780374
cbt-RA_FBgn0043364_FBtr0078083_1	428	Pfam	Zinc finger, C2H2 type	263	287	0.642523
cbt-RA_FBgn0043364_FBtr0078083_1	428	Pfam	Zinc finger, C2H2 type	293	317	0.712617
cbt-RA_FBgn0043364_FBtr0078083_1	428	ProSitePatterns	Zinc finger C2H2 type domain signature.	325	345	0.78271
cbt-RA_FBgn0043364_FBtr0078083_1	428	ProSitePatterns	Zinc finger C2H2 type domain signature.	295	317	0.714953
tou-RE_FBgn0033636_FBtr0113066_1	3131	Pfam	Methyl-CpG binding domain	952	1021	0.315075
CG13287-RB_FBgn0035643_FBtr0330086_1	469	ProSitePatterns	Zinc finger C2H2 type domain signature.	400	420	0.8742
CG13287-RB_FBgn0035643_FBtr0330086_1	469	ProSitePatterns	Zinc finger C2H2 type domain signature.	360	381	0.789979
CG13287-RB_FBgn0035643_FBtr0330086_1	469	Pfam	Zinc finger, C2H2 type	359	380	0.787846
CG13287-RB_FBgn0035643_FBtr0330086_1	469	Pfam	Zinc finger, C2H2 type	399	420	0.873134
CG12054-RA_FBgn0039831_FBtr0085758_1	628	ProSitePatterns	Zinc finger C2H2 type domain signature.	176	199	0.298567
CG12054-RA_FBgn0039831_FBtr0085758_1	628	ProSitePatterns	Zinc finger C2H2 type domain signature.	9	32	0.0326433
Stat92E-RE_FBgn0016917_FBtr0089487_1	754	Pfam	STAT protein, DNA binding domain	346	483	0.549735
lid-RA_FBgn0031759_FBtr0079231_1	1838	ProSitePatterns	Zinc finger PHD-type signature.	1296	1351	0.720076
lid-RA_FBgn0031759_FBtr0079231_1	1838	Pfam	ARID/BRIGHT DNA binding domain	229	312	0.147171
lid-RA_FBgn0031759_FBtr0079231_1	1838	ProSitePatterns	Zinc finger PHD-type signature.	451	495	0.257345
pygo-RA_FBgn0043900_FBtr0085806_1	815	ProSitePatterns	Zinc finger PHD-type signature.	750	802	0.952147
E(bx)-RH_FBgn0000541_FBtr0332102_1	2761	ProSitePatterns	Zinc finger PHD-type signature.	342	383	0.131293
tio-RA_FBgn0028979_FBtr0089377_1	1024	Pfam	Zinc finger, C2H2 type	927	949	0.916016
tio-RA_FBgn0028979_FBtr0089377_1	1024	Pfam	C2H2-type zinc finger	501	525	0.500977
tio-RA_FBgn0028979_FBtr0089377_1	1024	ProSitePatterns	Zinc finger C2H2 type domain signature.	319	341	0.322266
tio-RA_FBgn0028979_FBtr0089377_1	1024	ProSitePatterns	Zinc finger C2H2 type domain signature.	501	523	0.5
tio-RA_FBgn0028979_FBtr0089377_1	1024	ProSitePatterns	Zinc finger C2H2 type domain signature.	928	949	0.916504
tio-RA_FBgn0028979_FBtr0089377_1	1024	ProSitePatterns	Zinc finger C2H2 type domain signature.	428	450	0.428711
vnd-RB_FBgn0261930_FBtr0110929_1	577	Pfam	Homeodomain	400	456	0.741768
vnd-RB_FBgn0261930_FBtr0110929_1	577	ProSitePatterns	'Homeobox' domain signature.	432	455	0.768631
HGTX-RA_FBgn0040318_FBtr0075720_1	513	Pfam	Homeodomain	394	449	0.821637
HGTX-RA_FBgn0040318_FBtr0075720_1	513	ProSitePatterns	'Homeobox' domain signature.	425	448	0.850877
B-H2-RA_FBgn0004854_FBtr0074429_1	645	Pfam	Homeodomain	381	437	0.634109
B-H2-RA_FBgn0004854_FBtr0074429_1	645	ProSitePatterns	'Homeobox' domain signature.	413	436	0.65814
C15-RA_FBgn0004863_FBtr0084111_1	339	ProSitePatterns	'Homeobox' domain signature.	250	273	0.771386
C15-RA_FBgn0004863_FBtr0084111_1	339	Pfam	Homeodomain	218	274	0.725664
shn-RE_FBgn0003396_FBtr0330619_1	2532	ProSitePatterns	Zinc finger C2H2 type domain signature.	2263	2283	0.897709
shn-RE_FBgn0003396_FBtr0330619_1	2532	ProSitePatterns	Zinc finger C2H2 type domain signature.	469	491	0.189573
shn-RE_FBgn0003396_FBtr0330619_1	2532	Pfam	Zinc finger, C2H2 type	2262	2283	0.897512
shn-RE_FBgn0003396_FBtr0330619_1	2532	Pfam	Zinc finger, C2H2 type	1799	1823	0.715245
shn-RE_FBgn0003396_FBtr0330619_1	2532	Pfam	Zinc finger, C2H2 type	1771	1793	0.703791
shn-RE_FBgn0003396_FBtr0330619_1	2532	ProSitePatterns	Zinc finger C2H2 type domain signature.	2291	2313	0.909163
shn-RE_FBgn0003396_FBtr0330619_1	2532	ProSitePatterns	Zinc finger C2H2 type domain signature.	441	461	0.17812
shn-RE_FBgn0003396_FBtr0330619_1	2532	ProSitePatterns	Zinc finger C2H2 type domain signature.	2336	2358	0.926935
shn-RE_FBgn0003396_FBtr0330619_1	2532	ProSitePatterns	Zinc finger C2H2 type domain signature.	1773	1793	0.704186
shn-RE_FBgn0003396_FBtr0330619_1	2532	ProSitePatterns	Zinc finger C2H2 type domain signature.	1801	1823	0.71564
exd-RA_FBgn0000611_FBtr0074135_1	376	ProSitePatterns	'Homeobox' domain signature.	274	297	0.759309
exd-RA_FBgn0000611_FBtr0074135_1	376	Pfam	Homeodomain	239	298	0.714096
ovo-RE_FBgn0003028_FBtr0301914_1	1351	ProSitePatterns	Zinc finger C2H2 type domain signature.	1227	1247	0.915618
ovo-RE_FBgn0003028_FBtr0301914_1	1351	ProSitePatterns	Zinc finger C2H2 type domain signature.	1199	1219	0.894893
ovo-RE_FBgn0003028_FBtr0301914_1	1351	ProSitePatterns	Zinc finger C2H2 type domain signature.	1255	1276	0.936714
sens-RA_FBgn0002573_FBtr0075862_1	541	ProSitePatterns	Zinc finger C2H2 type domain signature.	471	491	0.889094
sens-RA_FBgn0002573_FBtr0075862_1	541	Pfam	Zinc finger, C2H2 type	413	435	0.783734
sens-RA_FBgn0002573_FBtr0075862_1	541	Pfam	Zinc finger, C2H2 type	469	491	0.887246
sens-RA_FBgn0002573_FBtr0075862_1	541	Pfam	Zinc finger, C2H2 type	441	463	0.83549
sens-RA_FBgn0002573_FBtr0075862_1	541	ProSitePatterns	Zinc finger C2H2 type domain signature.	443	463	0.837338
sens-RA_FBgn0002573_FBtr0075862_1	541	ProSitePatterns	Zinc finger C2H2 type domain signature.	499	520	0.941774
sens-RA_FBgn0002573_FBtr0075862_1	541	ProSitePatterns	Zinc finger C2H2 type domain signature.	415	435	0.785582
zfh1-RB_FBgn0004606_FBtr0085701_1	1054	Pfam	C2H2-type zinc finger	75	97	0.0815939
zfh1-RB_FBgn0004606_FBtr0085701_1	1054	ProSitePatterns	Zinc finger C2H2 type domain signature.	357	377	0.348197
zfh1-RB_FBgn0004606_FBtr0085701_1	1054	Pfam	Zinc finger, C2H2 type	325	346	0.318311
zfh1-RB_FBgn0004606_FBtr0085701_1	1054	Pfam	Zinc finger, C2H2 type	967	989	0.927894
zfh1-RB_FBgn0004606_FBtr0085701_1	1054	Pfam	Zinc finger, C2H2 type	355	377	0.347249
zfh1-RB_FBgn0004606_FBtr0085701_1	1054	ProSitePatterns	Zinc finger C2H2 type domain signature.	76	97	0.0820683
zfh1-RB_FBgn0004606_FBtr0085701_1	1054	ProSitePatterns	Zinc finger C2H2 type domain signature.	997	1017	0.955408
zfh1-RB_FBgn0004606_FBtr0085701_1	1054	ProSitePatterns	'Homeobox' domain signature.	732	755	0.705408
zfh1-RB_FBgn0004606_FBtr0085701_1	1054	ProSitePatterns	Zinc finger C2H2 type domain signature.	291	311	0.285579
zfh1-RB_FBgn0004606_FBtr0085701_1	1054	ProSitePatterns	Zinc finger C2H2 type domain signature.	969	989	0.928843
zfh1-RB_FBgn0004606_FBtr0085701_1	1054	Pfam	Homeodomain	701	756	0.691176
lbe-RA_FBgn0011278_FBtr0084091_1	479	ProSitePatterns	'Homeobox' domain signature.	386	409	0.829854
lbe-RA_FBgn0011278_FBtr0084091_1	479	Pfam	Homeodomain	354	410	0.797495
CG16779-RA_FBgn0037698_FBtr0082125_1	1980	ProSitePatterns	Zinc finger C2H2 type domain signature.	655	675	0.335859
CG16779-RA_FBgn0037698_FBtr0082125_1	1980	ProSitePatterns	Zinc finger C2H2 type domain signature.	332	352	0.172727
CG16779-RA_FBgn0037698_FBtr0082125_1	1980	ProSitePatterns	Zinc finger C2H2 type domain signature.	360	383	0.187626
CG16779-RA_FBgn0037698_FBtr0082125_1	1980	ProSitePatterns	Zinc finger C2H2 type domain signature.	304	324	0.158586
CG16779-RA_FBgn0037698_FBtr0082125_1	1980	ProSitePatterns	Zinc finger C2H2 type domain signature.	1929	1949	0.979293
CG16779-RA_FBgn0037698_FBtr0082125_1	1980	ProSitePatterns	Zinc finger C2H2 type domain signature.	1785	1807	0.907071
CG16779-RA_FBgn0037698_FBtr0082125_1	1980	Pfam	C2H2-type zinc finger	1927	1950	0.97904
CG16779-RA_FBgn0037698_FBtr0082125_1	1980	Pfam	C2H2-type zinc finger	654	675	0.335606
CG16779-RA_FBgn0037698_FBtr0082125_1	1980	Pfam	C2H2-type zinc finger	330	353	0.172475
klu-RB_FBgn0013469_FBtr0330080_1	817	ProSitePatterns	Zinc finger C2H2 type domain signature.	628	648	0.780906
klu-RB_FBgn0013469_FBtr0330080_1	817	Pfam	Zinc finger, C2H2 type	654	676	0.813953
klu-RB_FBgn0013469_FBtr0330080_1	817	Pfam	Zinc finger, C2H2 type	626	648	0.779682
klu-RB_FBgn0013469_FBtr0330080_1	817	Pfam	Zinc finger, C2H2 type	590	613	0.73623
klu-RB_FBgn0013469_FBtr0330080_1	817	Pfam	Zinc finger, C2H2 type	682	704	0.848225
klu-RB_FBgn0013469_FBtr0330080_1	817	ProSitePatterns	Zinc finger C2H2 type domain signature.	592	613	0.737454
klu-RB_FBgn0013469_FBtr0330080_1	817	ProSitePatterns	Zinc finger C2H2 type domain signature.	656	676	0.815177
H2.0-RA_FBgn0001170_FBtr0079227_1	418	Pfam	Homeodomain	298	352	0.777512
H2.0-RA_FBgn0001170_FBtr0079227_1	418	ProSitePatterns	'Homeobox' domain signature.	328	351	0.812201
OdsH-RA_FBgn0026058_FBtr0074461_1	382	ProSitePatterns	'Homeobox' domain signature.	191	214	0.530105
OdsH-RA_FBgn0026058_FBtr0074461_1	382	Pfam	Homeodomain	159	215	0.489529
pps-RB_FBgn0082831_FBtr0304744_1	2018	ProSitePatterns	Zinc finger PHD-type signature.	915	963	0.465312
CG12299-RA_FBgn0032295_FBtr0080113_1	736	ProSitePatterns	Zinc finger C2H2 type domain signature.	397	417	0.552989
CG12299-RA_FBgn0032295_FBtr0080113_1	736	ProSitePatterns	Zinc finger C2H2 type domain signature.	50	71	0.0822011
CG12299-RA_FBgn0032295_FBtr0080113_1	736	ProSitePatterns	Zinc finger C2H2 type domain signature.	312	332	0.4375
CG12299-RA_FBgn0032295_FBtr0080113_1	736	ProSitePatterns	Zinc finger C2H2 type domain signature.	425	445	0.591033
CG12299-RA_FBgn0032295_FBtr0080113_1	736	ProSitePatterns	Zinc finger C2H2 type domain signature.	284	304	0.399457
CG12299-RA_FBgn0032295_FBtr0080113_1	736	Pfam	Zinc finger, C2H2 type	395	417	0.55163
CG12299-RA_FBgn0032295_FBtr0080113_1	736	Pfam	Zinc finger, C2H2 type	310	332	0.436141
CG12299-RA_FBgn0032295_FBtr0080113_1	736	Pfam	Zinc finger, C2H2 type	423	445	0.589674
CG12299-RA_FBgn0032295_FBtr0080113_1	736	Pfam	Zinc finger, C2H2 type	479	501	0.665761
CG12299-RA_FBgn0032295_FBtr0080113_1	736	Pfam	Zinc finger, C2H2 type	338	360	0.474185
CG12299-RA_FBgn0032295_FBtr0080113_1	736	Pfam	Zinc finger, C2H2 type	451	473	0.627717
CG12299-RA_FBgn0032295_FBtr0080113_1	736	Pfam	Zinc finger, C2H2 type	367	389	0.513587
CG12299-RA_FBgn0032295_FBtr0080113_1	736	Pfam	Zinc finger, C2H2 type	282	304	0.398098
CG12299-RA_FBgn0032295_FBtr0080113_1	736	ProSitePatterns	Zinc finger C2H2 type domain signature.	453	473	0.629076
CG12299-RA_FBgn0032295_FBtr0080113_1	736	ProSitePatterns	Zinc finger C2H2 type domain signature.	256	276	0.361413
CG12299-RA_FBgn0032295_FBtr0080113_1	736	ProSitePatterns	Zinc finger C2H2 type domain signature.	481	501	0.66712
CG12299-RA_FBgn0032295_FBtr0080113_1	736	ProSitePatterns	Zinc finger C2H2 type domain signature.	369	389	0.514946
CG12299-RA_FBgn0032295_FBtr0080113_1	736	ProSitePatterns	Zinc finger C2H2 type domain signature.	340	360	0.475543
CG15696-RA_FBgn0038833_FBtr0083968_1	179	Pfam	Homeodomain	97	151	0.692737
CG15696-RA_FBgn0038833_FBtr0083968_1	179	ProSitePatterns	'Homeobox' domain signature.	127	150	0.773743
Kah-RA_FBgn0035144_FBtr0072563_1	442	ProSitePatterns	Zinc finger C2H2 type domain signature.	121	141	0.29638
Kah-RA_FBgn0035144_FBtr0072563_1	442	ProSitePatterns	Zinc finger C2H2 type domain signature.	206	226	0.488688
Kah-RA_FBgn0035144_FBtr0072563_1	442	ProSitePatterns	Zinc finger C2H2 type domain signature.	176	198	0.423077
Kah-RA_FBgn0035144_FBtr0072563_1	442	Pfam	Zinc finger, C2H2 type	177	198	0.424208
Kah-RA_FBgn0035144_FBtr0072563_1	442	Pfam	Zinc finger, C2H2 type	119	141	0.294118
Kah-RA_FBgn0035144_FBtr0072563_1	442	Pfam	Zinc finger, C2H2 type	204	226	0.486425
