# Supplementary material for: Systematic identification and characterization of repressive domains in Drosophila transcription factors
Source: EMBO J. 2022 Dec 22;42(3):e112100. doi: 10.15252/embj.2022112100 (PMC9890238; doi:10.15252/embj.2022112100)
Supplement: Supplementary file 20 — Source Data for Expanded View [file EMBJ-42-e112100-s016.zip › FigureEV3/Source_Data_FigEV3E-F.xlsx]

## Sheet: legend
Source Data Fig EV3E-F
Validations of Sna-RD wild type and mutants
Validations of Sna-RD upon RNAi conditions

## Sheet: Sna-RD
Validations of Sna-RD wild type and mutants
RD.name	mutated.motif	rep1.FC	rep2.FC	rep3.FC	pvalue_paired_log
sna	wt	7.87793	11.1688	8.44707
sna	PxDLS	11.4511	12.5828	9.61792	0.13001
sna	PLKKR	3.04722	5.04936	1.92259	0.035387
sna	PLKKR and PxDLS	0.973709	1.09485	1.83536	0.0139518
Validations of Sna-RD upon RNAi conditions
RD	condition	rep1.FC	rep2.FC	rep3.FC	P-value_paired
Sna	no RNA	33.0965	44.4845	45.963
Sna	Renilla	38.8201	50.0815	49.084	0.0518378
Sna	CtBP-1	38.5477	53.1018	55.8007	0.00472942
Sna	CtBP-2	39.2378	57.4049	54.5613	0.0193113
