# Supplementary material for: Systematic identification and characterization of repressive domains in Drosophila transcription factors
Source: EMBO J. 2022 Dec 22;42(3):e112100. doi: 10.15252/embj.2022112100 (PMC9890238; doi:10.15252/embj.2022112100)
Supplement: Supplementary file 20 — Source Data for Expanded View [file EMBJ-42-e112100-s016.zip › FigureEV3/Source_Data_FigEV3A.xlsx]

## Sheet: legend
Source Data Fig EV3A
contains raw Cq values from qPCR for different RNAi conditions

## Sheet: qPCR_RNAi_Cq
Gro RNAi
		Cq - rps12Cq	DeltaCq - RenilladeltaCq	2^(-delta delta Cq)
Condition	Cq	Delta Cq	Delta delta Cq	FC	Mean FC
Gro-1-gro	24.4933	6.43119	1.76529	0.294168
Gro-1-gro	24.4091	6.38744	1.78455	0.290267
Gro-1-gro	24.4417	6.36042	1.58144	0.334147	0.306194
Gro-2-gro	23.6613	5.54006	0.874156	0.545573
Gro-2-gro	23.6135	5.56974	0.966843	0.511624
Gro-2-gro	23.5905	5.56307	0.784094	0.580717	0.545971
Gro-1-rps12	18.0621
Gro-1-rps12	18.0217
Gro-1-rps12	18.0813
Gro-2-rps12	18.1213
Gro-2-rps12	18.0438
Gro-2-rps12	18.0274
Renilla-gro	22.6494	4.6659	0	1
Renilla-gro	22.6056	4.60289	0	1
Renilla-gro	22.6357	4.77897	0	1	1
Renilla-rps12	17.9835
Renilla-rps12	18.0028
Renilla-rps12	17.8567
Sin3A RNAi
		Cq - rps12Cq	DeltaCq - RenilladeltaCq	2^(-delta delta Cq)
Condition	Cq	Delta Cq	Delta delta Cq	FC	Mean FC
Sin3A-1-sin3a	24.2964	6.4691	0.755921	0.592168
Sin3A-1-sin3a	24.2469	6.45177	0.765604	0.588207
Sin3A-1-sin3a	24.26	6.33094	0.652755	0.636064	0.60548
Sin3A-2-sin3a	24.4216	6.37991	0.666728	0.629934
Sin3A-2-sin3a	24.4386	6.55227	0.86611	0.548624
Sin3A-2-sin3a	24.4576	6.57995	0.90176	0.535233	0.571264
Sin3A-1-rps12	17.8273
Sin3A-1-rps12	17.7951
Sin3A-1-rps12	17.929
Sin3A-2-rps12	18.0417
Sin3A-2-rps12	17.8863
Sin3A-2-rps12	17.8776
Renilla-sin3a	23.6967	5.71318	0	1
Renilla-sin3a	23.6889	5.68616	0	1
Renilla-sin3a	23.5349	5.67819	0	1	1
Renilla-rps12	17.9835
Renilla-rps12	18.0028
Renilla-rps12	17.8567
CtBP RNAi
		Cq - rps12Cq	DeltaCq - RenilladeltaCq	2^(-delta delta Cq)
Condition	Cq	Delta Cq	Delta delta Cq	FC	Mean FC
CtBP-1-ctbp	24.2231	6.07188	2.67066	0.157055
CtBP-1-ctbp	24.1227	6.06269	2.6833	0.155685
CtBP-1-ctbp	24.0615	6.0187	2.3786	0.192296	0.168345
CtBP-2-ctbp	23.1132	5.01632	1.61509	0.326444
CtBP-2-ctbp	23.059	5.05734	1.67795	0.312526
CtBP-2-ctbp	23.0576	4.98018	1.34008	0.394999	0.344656
CtBP-1-rps12	18.1512
CtBP-1-rps12	18.06
CtBP-1-rps12	18.0428
CtBP-2-rps12	18.0969
CtBP-2-rps12	18.0017
CtBP-2-rps12	18.0774
Renilla-ctbp	21.3848	3.40122	0	1
Renilla-ctbp	21.3821	3.37939	0	1
Renilla-ctbp	21.4969	3.64011	0	1	1
Renilla-rps12	17.9835
Renilla-rps12	18.0028
Renilla-rps12	17.8567
Smr RNAi
		Cq - rps12Cq	DeltaCq - RenilladeltaCq	2^(-delta delta Cq)
Condition	Cq	Delta Cq	Delta delta Cq	FC	Mean FC
Smr-1-smr	28.6861	10.7247	0.407766	0.75379
Smr-1-smr	28.6811	10.8209	0.434957	0.739716
Smr-1-smr	28.707	10.8321	0.352975	0.782968	0.758824
Smr-2-smr	28.6907	10.8514	0.534479	0.690408
Smr-2-smr	28.4188	10.5684	0.182426	0.88122
Smr-2-smr	28.5726	10.6463	0.167156	0.890596	0.820741
Smr-1-rps12	17.9613
Smr-1-rps12	17.8601
Smr-1-rps12	17.875
Smr-2-rps12	17.8393
Smr-2-rps12	17.8503
Smr-2-rps12	17.9264
Renilla-smr	28.3005	10.317	0	1
Renilla-smr	28.3887	10.386	0	1
Renilla-smr	28.3358	10.4791	0	1	1
Renilla-rps12	17.9835
Renilla-rps12	18.0028
Renilla-rps12	17.8567
Ebi RNAi
		Cq - rps12Cq	DeltaCq - RenilladeltaCq	2^(-delta delta Cq)
Condition	Cq	Delta Cq	Delta delta Cq	FC	Mean FC
Ebi-1-ebi	36.3364	13.314	0.146246	0.903598
Ebi-1-ebi	36.4013	13.4871	0.000273878	0.99981
Ebi-1-ebi	36.9767	14.0443	0.522878	0.695982	0.866464
Ebi-2-ebi	36.6261	13.8162	0.648387	0.637993
Ebi-2-ebi	36.5227	13.9726	0.485837	0.714083
Ebi-2-ebi	36.5333	13.2566	-0.264902	1.20155	0.85121
Ebi-1-rps12	23.0224
Ebi-1-rps12	22.9143
Ebi-1-rps12	22.9324
Ebi-2-rps12	22.81
Ebi-2-rps12	22.5501
Ebi-2-rps12	23.2767
Renilla-ebi	36.9512	13.1678	0	1
Renilla-ebi	37.0979	13.4868	0	1
Renilla-ebi	37.1849	13.5215	0	1
Renilla-rps12	23.7834
Renilla-rps12	23.6111
Renilla-rps12	23.6634
