# Supplementary material for: Systematic identification and characterization of repressive domains in Drosophila transcription factors
Source: EMBO J. 2022 Dec 22;42(3):e112100. doi: 10.15252/embj.2022112100 (PMC9890238; doi:10.15252/embj.2022112100)
Supplement: Supplementary file 20 — Source Data for Expanded View [file EMBJ-42-e112100-s016.zip › FigureEV3/Source_Data_FigEV3B-C.xlsx]

## Sheet: legend
Source Data Fig EV3B-C
contains results of RNAi experiments and P-values (paired, two-tailed Student t-test comparing to noRNA condition)

## Sheet: CoR_RNAi_validations
RD	condition	rep1.FC	rep2.FC	rep3.FC	P-value_paired
Ash1	no RNA	53.1023	29.8908	29.9569
Ash1	Renilla	52.1634	36.7981	27.1979	0.765396
Ash1	Gro-1	64.6987	35.4237	33.6111	0.0219329
Ash1	Gro-2	59.654	37.9585	38.8393	0.0444544
Ash1	Sin3A-1	51.9227	33.6169	31.3316	0.367797
Ash1	Sin3A-2	48.043	32.7213	34.6528	0.604589
Ash1	CtBP-1	56.9447	34.0116	30.5539	0.147566
Ash1	CtBP-2	55.3884	29.8658	30.5466	0.244144
Kr-h1-RD2	no RNA	29.6344	45.3073	31.934
Kr-h1-RD2	Renilla	28.8931	47.8971	34.566	0.368186
Kr-h1-RD2	Gro-1	34.7393	51.4252	41.2994	0.0439783
Kr-h1-RD2	Gro-2	32.069	50.9608	37.6875	0.0405404
Kr-h1-RD2	Sin3A-1	28.9483	41.763	34.8793	0.921375
Kr-h1-RD2	Sin3A-2	26.3566	42.0949	35.432	0.710384
Kr-h1-RD2	CtBP-1	29.3629	53.5211	36.71	0.211881
Kr-h1-RD2	CtBP-2	29.1929	51.653	35.7881	0.238219
Kah	no RNA	43.5222	28.1956	29.3724
Kah	Renilla	42.1785	31.2862	29.4053	0.607961
Kah	Gro-1	49.0423	34.0761	35.7543	0.0206997
Kah	Gro-2	45.4852	32.19	34.3145	0.0825759
Kah	Sin3A-1	41.3278	32.3732	31.3316	0.458659
Kah	Sin3A-2	39.2047	28.4196	32.0214	0.956569
Kah	CtBP-1	42.4717	27.5916	30.2949	0.805309
Kah	CtBP-2	41.7463	29.5714	26.7916	0.555303
Shn-RD1	no RNA	36.2855	29.9922	21.4198
Shn-RD1	Renilla	31.8672	33.8931	21.8759	0.956591
Shn-RD1	Gro-1	32.5543	37.1919	25.7159	0.447497
Shn-RD1	Gro-2	33.0274	33.1349	25.0197	0.551519
Shn-RD1	Sin3A-1	29.0958	32.3837	24.0255	0.93503
Shn-RD1	Sin3A-2	28.481	28.7318	21.6408	0.355393
Shn-RD1	CtBP-1	32.5025	34.5147	21.6188	0.872065
Shn-RD1	CtBP-2	30.8019	34.9582	20.1817	0.825456
