# Supplementary material for: Systematic identification and characterization of repressive domains in Drosophila transcription factors
Source: EMBO J. 2022 Dec 22;42(3):e112100. doi: 10.15252/embj.2022112100 (PMC9890238; doi:10.15252/embj.2022112100)
Supplement: Supplementary file 22 — Source Data for Figure 1 [file EMBJ-42-e112100-s004.zip]

Archive with 8 entries (7 files):
- Figure 1/
- __MACOSX/._Figure 1
- Figure 1/Source_Data_Fig1F.xlsx
- __MACOSX/Figure 1/._Source_Data_Fig1F.xlsx
- Figure 1/.DS_Store
- __MACOSX/Figure 1/._.DS_Store
- Figure 1/Source_Data_Fig1G.xlsx
- __MACOSX/Figure 1/._Source_Data_Fig1G.xlsx
