# Supplementary material for: Systematic identification and characterization of repressive domains in Drosophila transcription factors
Source: EMBO J. 2022 Dec 22;42(3):e112100. doi: 10.15252/embj.2022112100 (PMC9890238; doi:10.15252/embj.2022112100)
Supplement: Supplementary file 22 — Source Data for Figure 1 [file EMBJ-42-e112100-s004.zip › Figure 1/Source_Data_Fig1F.xlsx]

## Sheet: legend
Source Data Fig 1F
main validation set tested in the zfh1-DSCP reporter cell line
median GFP values of Gal4 controls and RDs, FC repression values, P-values (paired, two-tailed Student T-test) for comparison vs Gal4 control

## Sheet: main_validation_zfh1-DSCP
RD.name	reporter	rep1.Gal4.control.medianGFP	rep1.medianGFP	rep1.FC	rep2.Gal4.control.medianGFP	rep2.medianGFP	rep2.FC	rep3.Gal4.control.median GFP	rep3.medianGFP	rep3.FC	pvalue_paired_log
en	zfh1-DSCP	30243.1	1542.6	19.6053	24764	1127	21.9734	25936	1324	19.5891	0.000160216
CG15269	zfh1-DSCP	30243.1	1759.5	17.1885	24764	1167	21.2202	25936	1320	19.6485	0.000432527
erm	zfh1-DSCP	25514	1985	12.8534	39771	3911	10.169	17280	1124	15.3737	0.00222062
ash1	zfh1-DSCP	24764	1948	12.7125	25936	2373	10.9296	22975	2280	10.0768	0.000793882
brk	zfh1-DSCP	30243.1	1701.9	17.7702	24764	1347	18.3846	25936	1338	19.3842	7.51338e-05
slou	zfh1-DSCP	25514	2422	10.5343	17280	1666	10.3721	17280	1179	14.6565	0.00209513
rno	zfh1-DSCP	23577	1035	22.7797	17280	1005	17.194	17280	948	18.2278	0.000838681
Kah	zfh1-DSCP	23555	1576	14.9461	10528	1182	8.90694	15730	1918	8.20125	0.0064247
cic-RD1	zfh1-DSCP	21744	2563	8.48381	15730	1537	10.2342	15730	1533	10.2609	0.000772517
sna	zfh1-DSCP	30243.1	1936.8	15.615	24764	2102	11.7812	25936	2278	11.3854	0.00153833
cic-RD2	zfh1-DSCP	24764	9261	2.67401	25936	10708	2.42211	15730	6449	2.43914	0.00119845
shn-RD4	zfh1-DSCP	30243.1	9319.5	3.24515	24764	8675	2.85464	25936	10371	2.50082	0.00511562
cbt	zfh1-DSCP	30243.1	2093.4	14.4469	24764	2082	11.8943	25936	2508	10.3413	0.00150714
CG11617-RD2	zfh1-DSCP	25514	10875	2.34611	9645	3914	2.46423	9645	3830	2.51828	0.000550094
mirr	zfh1-DSCP	15730	964	16.3174	17280	815	21.2025	17280	804	21.4925	0.000908976
CHES-1-like-RD3	zfh1-DSCP	25514	18866	1.35238	15730	12862	1.22298	15730	11919	1.31974	0.0132782
CG12605	zfh1-DSCP	25514	9159	2.78568	39771	13121	3.0311	15730	5548	2.83526	0.000589587
shn-tRD1	zfh1-DSCP	25936	2329	11.1361	24764	2099	11.798	15730	1638	9.60317	0.000662659
CHES-1-like-RD1	zfh1-DSCP	23555	4077	5.77753	10528	1502	7.00932	15730	2450	6.42041	0.000907261
vri	zfh1-DSCP	21744	2798	7.77127	23555	3022	7.79451	15730	1802	8.72919	0.000334868
net	zfh1-DSCP	23555	3781	6.22983	15730	2188	7.18921	15730	2255	6.97561	0.00051797
Eip75B	zfh1-DSCP	23555	3562	6.61286	10528	1675	6.28537	15730	1790	8.78771	0.00279917
nerfin-1	zfh1-DSCP	25514	8646	2.95096	15730	5849	2.68935	15730	4831	3.25605	0.00258384
CHES-1-like-RD2	zfh1-DSCP	21744	14674	1.4818	15730	7065	2.22647	15730	6700	2.34776	0.0425096
Mnt	zfh1-DSCP	25514	8645	2.9513	39771	11027	3.60669	17280	5400	3.2	0.0024443
ph-p	zfh1-DSCP	15730	5573	2.82254	15730	6850	2.29635	17280	7567	2.2836	0.00597047
