# Supplementary material for: Systematic identification and characterization of repressive domains in Drosophila transcription factors
Source: EMBO J. 2022 Dec 22;42(3):e112100. doi: 10.15252/embj.2022112100 (PMC9890238; doi:10.15252/embj.2022112100)
Supplement: Supplementary file 22 — Source Data for Figure 1 [file EMBJ-42-e112100-s004.zip › Figure 1/Source_Data_Fig1G.xlsx]

## Sheet: Legend
Source Data Fig 1G
Data for main validation set tested in zfh1-DSCP reporter cell line and mean log2FC in RD-seq with zfh1-DSCP for the corresponding RD region

## Sheet: validation and RD-seq strength
	FC repression validations - zfh1-DSCP
RD	FC.rep1	FC.rep2	FC.rep3	average log2 FC RD-seq zfh1-DSCP
en	19.6053	21.9734	19.5891	2.84334
CG15269	17.1885	21.2202	19.6485	2.84403
erm	12.8534	10.169	15.3737	2.42564
ash1	12.7125	10.9296	10.0768	2.39878
brk	17.7702	18.3846	19.3842	2.29
slou	10.5343	10.3721	14.6565	2.07311
rno	22.7797	17.194	18.2278	1.94978
Kah	14.9461	8.90694	8.20125	1.55122
cic-RD1	8.48381	10.2342	10.2609	1.83891
sna	15.615	11.7812	11.3854	1.9434
cic-RD2	2.67401	2.42211	2.43914	0.737859
shn-RD4	3.24515	2.85464	2.50082	0.692695
cbt	14.4469	11.8943	10.3413	1.53756
CG11617-RD2	2.34611	2.46423	2.51828	0.936232
mirr	16.3174	21.2025	21.4925	1.38213
CHES-1-like-RD3	1.35238	1.22298	1.31974	0.712336
CG12605	2.78568	3.0311	2.83526	0.750638
shn-tRD1	11.1361	11.798	9.60317	1.06366
CHES-1-like-RD1	5.77753	7.00932	6.42041	1.22556
vri	7.77127	7.79451	8.72919	1.14231
net	6.22983	7.18921	6.97561	0.945337
Eip75B	6.61286	6.28537	8.78771	0.974948
nerfin-1	2.95096	2.68935	3.25605	0.581429
CHES-1-like-RD2	1.4818	2.22647	2.34776	0.359725
Mnt	2.9513	3.60669	3.2	0.535364
ph-p	2.82254	2.29635	2.2836	0.246446
