# Supplementary material for: Systematic identification and characterization of repressive domains in Drosophila transcription factors
Source: EMBO J. 2022 Dec 22;42(3):e112100. doi: 10.15252/embj.2022112100 (PMC9890238; doi:10.15252/embj.2022112100)
Supplement: Supplementary file 23 — Source Data for Figure 2 [file EMBJ-42-e112100-s025.zip]

Archive with 16 entries (15 files):
- Figure 2/
- __MACOSX/._Figure 2
- Figure 2/.DS_Store
- __MACOSX/Figure 2/._.DS_Store
- Figure 2/Source_Data_Fig2A.xlsx
- __MACOSX/Figure 2/._Source_Data_Fig2A.xlsx
- Figure 2/Source_Data_Fig2D.xlsx
- __MACOSX/Figure 2/._Source_Data_Fig2D.xlsx
- Figure 2/Source_Data_Fig2E.xlsx
- __MACOSX/Figure 2/._Source_Data_Fig2E.xlsx
- Figure 2/Source_Data_Fig2B.xlsx
- __MACOSX/Figure 2/._Source_Data_Fig2B.xlsx
- Figure 2/Source_Data_Fig2F-J.xlsx
- __MACOSX/Figure 2/._Source_Data_Fig2F-J.xlsx
- Figure 2/Source_Data_Fig2C.xlsx
- __MACOSX/Figure 2/._Source_Data_Fig2C.xlsx
