# Supplementary material for: Systematic identification and characterization of repressive domains in Drosophila transcription factors
Source: EMBO J. 2022 Dec 22;42(3):e112100. doi: 10.15252/embj.2022112100 (PMC9890238; doi:10.15252/embj.2022112100)
Supplement: Supplementary file 23 — Source Data for Figure 2 [file EMBJ-42-e112100-s025.zip › Figure 2/Source_Data_Fig2A.xlsx]

## Sheet: legend
Source Data Fig 2A
Information on RD position within full-length protein

## Sheet: RD positions
FBgn	iso.name	RD.name	RD.region.start	RD.region.end	potein_size_nt	RD.region.center.scaled
FBgn0264442	ab-RA	ab	2400	2670	2715	0.933886
FBgn0000014	abd-A-RB	abd-A	1392	1644	1773	0.856458
FBgn0026573	ADD1-RA	ADD1	2145	2325	3600	0.620972
FBgn0004372	aly-RA	aly	915	1080	1707	0.584651
FBgn0005386	ash1-RB	ash1	2115	2385	6681	0.336851
FBgn0265193	Atf-2-RA	Atf-2	630	918	1146	0.675829
FBgn0011758	B-H1-RA	B-H1	102	360	1635	0.14159
FBgn0004854	B-H2-RA	B-H2	12	414	1938	0.110165
FBgn0004862	bap-RA	bap	30	198	1149	0.0996519
FBgn0030093	Bap111-RA	Bap111	1740	1890	2250	0.806889
FBgn0042085	Bap170-RA	Bap170	2895	3045	5067	0.586244
FBgn0015602	BEAF-32-RA	BEAF-32	45	195	852	0.141432
FBgn0035625	Blimp-1-RB	Blimp-1-tRD1	1326	1686	3651	0.412627
FBgn0024250	brk-RA	brk	1272	1518	2115	0.659811
FBgn0000529	bsh-RB	bsh	0	225	1290	0.0875969
FBgn0004863	C15-RA	C15	30	345	1020	0.184314
FBgn0043364	cbt-RA	cbt	195	600	1287	0.309246
FBgn0032707	CG10348-RB	CG10348	153	315	1623	0.144486
FBgn0032815	CG10462-RA	CG10462	738	930	2439	0.342148
FBgn0032858	CG10949-RA	CG10949	1065	1170	1380	0.810145
FBgn0030266	CG11122-RA	CG11122-tRD1	4368	4635	10620	0.423917
FBgn0030266	CG11122-RA	CG11122-tRD2	7440	7635	10620	0.709793
FBgn0030266	CG11122-RA	CG11122-tRD4	9900	10020	10620	0.9379
FBgn0031232	CG11617-RA	CG11617-tRD1	465	675	885	0.644633
FBgn0031232	CG11617-RA	CG11617-tRD2	720	870	885	0.89887
FBgn0039831	CG12054-RA	CG12054	0	165	1887	0.0439852
FBgn0039808	CG12071-RD	CG12071	600	750	1746	0.386884
FBgn0032295	CG12299-RA	CG12299	0	105	2211	0.0239711
FBgn0035481	CG12605-RB	CG12605	660	840	1860	0.403495
FBgn0035643	CG13287-RB	CG13287	90	300	1413	0.138358
FBgn0039201	CG13617-RA	CG13617-tRD1	600	750	2214	0.305104
FBgn0039201	CG13617-RA	CG13617-tRD2	1515	1740	2214	0.735321
FBgn0036931	CG14183-RA	CG14183-tRD1	1338	1500	2619	0.542001
FBgn0036931	CG14183-RA	CG14183-tRD2	2190	2295	2619	0.856434
FBgn0029899	CG14438-RA	CG14438-tRD1	5445	5700	9942	0.560551
FBgn0029899	CG14438-RA	CG14438-tRD2	6150	6345	9942	0.628445
FBgn0029895	CG14441-RA	CG14441	1170	1320	3450	0.361014
FBgn0034379	CG15073-RA	CG15073	285	450	1743	0.21113
FBgn0028878	CG15269-RA	CG15269	0	240	1764	0.0683107
FBgn0030077	CG15365-RB	CG15365	1575	1860	2487	0.690792
FBgn0038833	CG15696-RA	CG15696	0	150	540	0.139815
FBgn0037698	CG16779-RA	CG16779	630	795	5943	0.119973
FBgn0038741	CG17186-RA	CG17186	945	1125	1146	0.903578
FBgn0038547	CG17803-RA	CG17803	795	930	1764	0.489229
FBgn0039860	CG1792-RA	CG1792	288	480	1119	0.34361
FBgn0038592	CG18599-RA	CG18599-tRD1	213	360	1428	0.20098
FBgn0038592	CG18599-RA	CG18599-tRD2	390	645	1428	0.362745
FBgn0052532	CG32532-RD	CG32532	300	465	2067	0.185293
FBgn0029867	CG3847-RA	CG3847	930	1125	1143	0.899388
FBgn0031257	CG4133-RA	CG4133	570	705	2004	0.318363
FBgn0261705	CG42741-RA	CG42741	15	165	1089	0.0831038
FBgn0262719	CG43163-RC	CG43163	660	750	7572	0.0931722
FBgn0263072	CG43347-RC	CG43347	5178	5325	8055	0.652017
FBgn0031894	CG4496-RA	CG4496	120	315	1743	0.125072
FBgn0031906	CG5160-RA	CG5160	30	195	987	0.114488
FBgn0038047	CG5245-RA	CG5245	0	375	1506	0.124834
FBgn0036522	CG7372-RA	CG7372	45	300	2916	0.0593278
FBgn0038108	CG7518-RH	CG7518-tRD1	4485	4680	7395	0.619743
FBgn0038108	CG7518-RH	CG7518-tRD2	5280	5430	7395	0.724206
FBgn0037445	CG9727-RB	CG9727	75	225	3990	0.0377193
FBgn0029504	CHES-1-like-RA	CHES-1-like-tRD1	915	1320	3807	0.29367
FBgn0029504	CHES-1-like-RA	CHES-1-like-tRD2	2865	3015	3807	0.772393
FBgn0029504	CHES-1-like-RA	CHES-1-like-tRD3	3195	3360	3807	0.861045
FBgn0028387	chm-RA	chm	435	645	2436	0.22188
FBgn0262582	cic-RG	cic-tRD1	225	495	6453	0.0558655
FBgn0262582	cic-RG	cic-tRD2	2205	2400	6453	0.356888
FBgn0262582	cic-RG	cic-tRD3	2730	2880	6453	0.434759
FBgn0262975	cnc-RO	cnc	2880	3120	4293	0.698928
FBgn0259938	cwo-RA	cwo	1176	1422	2097	0.619695
FBgn0027490	D12-RA	D12	1725	1950	2910	0.631615
FBgn0261723	Dbx-RC	Dbx	345	585	2226	0.209119
FBgn0000459	disco-RA	disco	804	1068	1707	0.548623
FBgn0030477	dmrt11E-RA	dmrt11E	1038	1125	1134	0.954145
FBgn0028789	Doc1-RA	Doc1	1020	1170	1176	0.931548
FBgn0035954	Doc3-RA	Doc3	1110	1260	1275	0.929804
FBgn0000492	Dr-RA	Dr	270	525	1548	0.257106
FBgn0000541	E(bx)-RH	E(bx)	1500	1680	8286	0.19195
FBgn0008646	E5-RA	E5	30	270	1575	0.0955556
FBgn0086908	egg-RA	egg	408	555	3789	0.12721
FBgn0000567	Eip74EF-RD	Eip74EF	546	1158	2652	0.321456
FBgn0000568	Eip75B-RB	Eip75B	3165	3375	4239	0.771526
FBgn0264490	Eip93F-RB	Eip93F	918	1080	3567	0.280207
FBgn0000576	ems-RA	ems	15	195	1485	0.0710438
FBgn0000577	en-RB	en	366	654	1659	0.307715
FBgn0031375	erm-RD	erm	45	285	2097	0.0789223
FBgn0001981	esg-RA	esg	0	186	1413	0.0661713
FBgn0039225	Ets96B-RB	Ets96B	0	240	1923	0.0626625
FBgn0000611	exd-RA	exd	48	144	1131	0.0853227
FBgn0041156	exex-RA	exex	543	780	1578	0.419518
FBgn0039937	fd102C-RA	fd102C	930	1170	1800	0.583611
FBgn0031086	fd19B-RA	fd19B	0	150	783	0.096424
FBgn0264954	fd3F-RC	fd3F	1458	1680	2235	0.702237
FBgn0004897	fd96Ca-RA	fd96Ca	570	795	1119	0.610366
FBgn0004898	fd96Cb-RA	fd96Cb	435	690	816	0.689951
FBgn0036134	FoxK-RN	FoxK	1695	1845	2283	0.775515
FBgn0004895	FoxL1-RA	FoxL1	945	1095	1098	0.929417
FBgn0001078	ftz-f1-RC	ftz-f1-tRD1	6	384	2412	0.0810531
FBgn0001078	ftz-f1-RC	ftz-f1-tRD2	282	534	2412	0.169362
FBgn0001077	ftz-RA	ftz-tRD1	0	240	1233	0.0977291
FBgn0001077	ftz-RA	ftz-tRD2	957	1218	1233	0.882401
FBgn0267336	Glut4EF-RG	Glut4EF	690	915	2853	0.281458
FBgn0034511	GNBP-like3-RA	GNBP-like3	195	390	459	0.638344
FBgn0010323	Gsc-RC	Gsc	189	444	1248	0.254006
FBgn0001169	H-RA	H	1875	2220	3234	0.633271
FBgn0016660	H15-RA	H15	150	360	1983	0.128845
FBgn0001170	H2.0-RA	H2.0	15	360	1257	0.149562
FBgn0045852	ham-RB	ham	1773	1995	2973	0.633872
FBgn0026575	hang-RC	hang	4170	4350	6672	0.638564
FBgn0008636	hbn-RA	hbn	0	330	1230	0.134553
FBgn0027788	Hey-RA	Hey	945	1050	1278	0.780908
FBgn0040318	HGTX-RA	HGTX	735	975	1542	0.554799
FBgn0261434	hkb-RA	hkb	0	150	894	0.0844519
FBgn0264005	Hmx-RD	Hmx	573	825	2157	0.324293
FBgn0001269	inv-RD	inv	720	960	1731	0.485557
FBgn0011604	Iswi-RA	Iswi	1593	1770	3084	0.545396
FBgn0035144	Kah-RA	Kah	15	300	1329	0.118886
FBgn0013469	klu-RB	klu	1098	1440	2457	0.516687
FBgn0032473	kmg-RA	kmg	480	630	2244	0.247549
FBgn0001320	kni-RB	kni	819	1146	1305	0.753257
FBgn0266450	Kr-h1-RB	Kr-h1-tRD1	1875	2130	2538	0.789204
FBgn0266450	Kr-h1-RB	Kr-h1-tRD2	2250	2490	2538	0.934003
FBgn0002561	l(1)sc-RA	l(1)sc	60	210	774	0.175065
FBgn0002441	l(3)mbt-RB	l(3)mbt	1425	1530	4434	0.333333
FBgn0011278	lbe-RA	lbe	276	654	1440	0.323264
FBgn0008651	lbl-RC	lbl	60	300	1233	0.146391
FBgn0031759	lid-RA	lid	4410	4575	5517	0.814392
FBgn0034520	lms-RB	lms	0	165	1137	0.0729991
FBgn0038016	MBD-R2-RB	MBD-R2	2853	2955	3510	0.827493
FBgn0034240	MESR4-RA	MESR4	4725	4875	6516	0.736725
FBgn0261963	mid-RA	mid	0	240	1743	0.0691337
FBgn0023509	mip130-RA	mip130	2655	2880	2961	0.934819
FBgn0014343	mirr-RA	mirr	1176	1464	1926	0.685618
FBgn0023215	Mnt-RD	Mnt	0	315	2373	0.0665824
FBgn0027951	MTA1-like-RD	MTA1-like	285	435	2769	0.130191
FBgn0002887	mus201-RC	mus201	3240	3405	3711	0.895446
FBgn0028999	nerfin-1-RA	nerfin-1	1230	1395	1410	0.931206
FBgn0002931	net-RB	net	330	480	1083	0.374423
FBgn0024321	NK7.1-RA	NK7.1	450	720	2166	0.270314
FBgn0002985	odd-RA	odd	1026	1176	1179	0.934266
FBgn0026058	OdsH-RA	OdsH	975	1140	1149	0.920801
FBgn0261885	osa-RB	osa	3180	3330	8151	0.399399
FBgn0003028	ovo-RE	ovo	942	1224	4056	0.267135
FBgn0010247	Parp-RB	Parp	2595	2820	2985	0.907203
FBgn0003042	Pc-RA	Pc	990	1170	1173	0.921142
FBgn0264962	Pcf11-RD	Pcf11	570	705	5862	0.108837
FBgn0004860	ph-d-RA	ph-d	3750	3900	4614	0.829107
FBgn0004861	ph-p-RA	ph-p	3855	4005	4770	0.824004
FBgn0025334	PHDP-RA	PHDP	498	660	663	0.874057
FBgn0002521	pho-RA	pho	60	210	1563	0.0866923
FBgn0003117	pnr-RD	pnr	831	1116	1467	0.66394
FBgn0039227	polybromo-RA	polybromo	4665	4800	4965	0.953273
FBgn0003130	Poxn-RA	Poxn	960	1215	1278	0.85133
FBgn0082831	pps-RB	pps	495	735	6057	0.101618
FBgn0035687	Prdm13-RA	Prdm13	120	270	1398	0.139843
FBgn0043900	pygo-RA	pygo	1245	1350	2448	0.530229
FBgn0262518	Rab8-RA	Rab8	330	465	624	0.637821
FBgn0035106	rno-RB	rno	8130	8370	9726	0.848293
FBgn0003267	ro-RA	ro	15	195	1053	0.10019
FBgn0285917	sbb-RJ	sbb	2670	2820	6993	0.392607
FBgn0004880	scrt-RA	scrt	600	945	1962	0.393986
FBgn0002573	sens-RA	sens	294	852	1626	0.352706
FBgn0003396	shn-RE	shn-tRD1	636	882	7599	0.0999474
FBgn0003396	shn-RE	shn-tRD2	1662	1914	7599	0.23536
FBgn0003396	shn-RE	shn-tRD3	3492	3738	7599	0.475786
FBgn0003396	shn-RE	shn-tRD4	5607	5802	7599	0.750757
FBgn0002941	slou-RA	slou	1224	1476	1980	0.682071
FBgn0003430	slp1-RA	slp1	15	225	969	0.124355
FBgn0265523	Smr-RG	Smr	8085	8325	10824	0.758084
FBgn0003448	sna-RA	sna	0	246	1173	0.105286
FBgn0029123	SoxN-RA	SoxN	969	1158	1719	0.618965
FBgn0020378	Sp1-RF	Sp1	1857	2172	2181	0.923888
FBgn0016917	Stat92E-RE	Stat92E	1152	1302	2265	0.541943
FBgn0003575	su(sable)-RA	su(sable)	3825	3945	3978	0.976747
FBgn0265623	Su(z)2-RC	Su(z)2-tRD1	3030	3285	4191	0.753519
FBgn0265623	Su(z)2-RC	Su(z)2-tRD2	3345	3510	4191	0.817943
FBgn0005561	sv-RC	sv	1641	1860	1944	0.90072
FBgn0004110	tin-RA	tin	30	570	1251	0.240208
FBgn0028979	tio-RA	tio	465	630	3075	0.178211
FBgn0033636	tou-RE	tou	2160	2370	9396	0.241113
FBgn0038767	trem-RA	trem	690	825	1320	0.574242
FBgn0033528	trsn-RA	trsn	528	645	708	0.829096
FBgn0039530	Tusp-RF	Tusp	873	1080	4302	0.227104
FBgn0003943	Ubi-p63E-RA	Ubi-p63E	1425	1620	2292	0.664485
FBgn0024184	unc-4-RB	unc-4	1605	1755	1767	0.951047
FBgn0015561	unpg-RA	unpg	0	180	1458	0.0620713
FBgn0003975	vg-RA	vg	840	990	1362	0.672173
FBgn0261930	vnd-RB	vnd	42	282	1734	0.093714
FBgn0016076	vri-RF	vri	1740	2004	2190	0.855023
FBgn0001983	wor-RA	wor	0	165	1647	0.0503947
FBgn0039338	XNP-RA	XNP	180	375	3936	0.0706301
FBgn0005596	yem-RB	yem-tRD1	1155	1290	3306	0.369933
FBgn0005596	yem-RB	yem-tRD2	3060	3210	3306	0.948427
FBgn0032321	YL-1-RA	YL-1	15	135	1056	0.0714962
FBgn0004606	zfh1-RB	zfh1	2244	2490	3165	0.748025
FBgn0259789	zld-RB	zld	195	495	4791	0.0721144
