# Supplementary material for: Systematic identification and characterization of repressive domains in Drosophila transcription factors
Source: EMBO J. 2022 Dec 22;42(3):e112100. doi: 10.15252/embj.2022112100 (PMC9890238; doi:10.15252/embj.2022112100)
Supplement: Supplementary file 23 — Source Data for Figure 2 [file EMBJ-42-e112100-s025.zip › Figure 2/Source_Data_Fig2D.xlsx]

## Sheet: Legend
Source Data Fig 2D
Sheet 1:
Hits from FIMO searches with 11 motifs among all 195 RDs from RD-seq
shown are the coordinates referring to the 50 amino acid RDs
Sheet 2:
CoR interacting motifs from the ELM database among the 195 RDs

## Sheet: FIMO hits
FBgn	FBtr	RD.name	Motif1_AAxxL_ent1_stringent	Motif7_all_stringent	Motif5_EH1_global_stringent	Motif10_all_stringent	Motif3_HKKF_global_stringent	Motif4_PLKKR_global_stringent	Motif2_PxDLS_all_stringent	Motif6_zfh1_stringent	Motif8_zfh1_stringent	Motif11_ent1_stringent	Motif9_all_stringent
FBgn0264442	FBtr0332558	ab	-	-	-	-	-	-	-	-	-	-	-
FBgn0000014	FBtr0083388	abd-A	-	-	-	-	-	-	-	[7-41]	-	-	-
FBgn0026573	FBtr0088042	ADD1	-	-	-	-	-	-	-	-	-	-	-
FBgn0004372	FBtr0073006	aly	-	-	-	-	-	-	-	-	-	-	-
FBgn0005386	FBtr0306009	ash1	-	-	-	-	-	[12-18]	-	-	-	-	-
FBgn0265193	FBtr0339096	Atf-2	-	-	-	-	-	-	-	-	-	-	-
FBgn0011758	FBtr0074430	B-H1	-	-	[34-43]	-	-	-	-	-	-	-	-
FBgn0004854	FBtr0074429	B-H2	-	-	[40-49]	-	-	-	-	-	-	-	-
FBgn0004862	FBtr0084087	bap	-	-	[7-16]	-	-	-	-	-	-	-	-
FBgn0030093	FBtr0071300	Bap111	-	-	-	-	-	-	-	-	-	-	-
FBgn0042085	FBtr0086107	Bap170	-	-	-	-	-	-	-	[39-50]	-	-	-
FBgn0015602	FBtr0087441	BEAF-32	-	-	-	-	-	-	-	-	-	[28-41]	[44-49]
FBgn0035625	FBtr0331806	Blimp-1-RD1	-	-	-	-	-	-	-	-	-	-	-
FBgn0024250	FBtr0071048	brk	-	-	-	[39-50]	-	-	-	-	-	-	-
FBgn0000529	FBtr0089320	bsh	-	-	[41-50]	-	-	-	-	-	-	-	-
FBgn0004863	FBtr0084111	C15	-	-	[23-32]	[39-50]	-	-	-	-	-	-	-
FBgn0043364	FBtr0078083	cbt	-	-	-	-	[25-37]	-	[24-35]	-	-	-	-
FBgn0032707	FBtr0301647	CG10348	-	-	-	[8-22]	-	-	[31-42]	[7-16]	-	-	-
FBgn0032815	FBtr0081325	CG10462	-	-	-	-	-	-	-	-	-	-	-
FBgn0032858	FBtr0081367	CG10949	-	-	-	-	-	-	-	[34-41]	-	-	-
FBgn0030266	FBtr0073481	CG11122-RD1	-	-	-	-	-	-	[12-23]	-	-	-	-
FBgn0030266	FBtr0073481	CG11122-RD2	-	-	[36-45]	-	-	-	-	-	-	-	-
FBgn0030266	FBtr0073481	CG11122-RD3	-	-	-	-	-	-	-	-	-	-	-
FBgn0031232	FBtr0078146	CG11617-RD1	-	-	-	-	-	-	-	-	-	-	-
FBgn0031232	FBtr0078146	CG11617-RD2	[32-44]	-	-	-	-	-	-	-	-	-	-
FBgn0039831	FBtr0085758	CG12054	-	-	-	-	-	-	-	-	-	[6-19]	-
FBgn0039808	FBtr0344715	CG12071	-	-	-	-	-	-	-	-	-	-	[13-18]
FBgn0032295	FBtr0080113	CG12299	-	-	-	-	-	-	-	[21-28;33-43]	-	-	-
FBgn0035481	FBtr0073166	CG12605	[13-25]	-	-	-	-	-	-	-	-	-	-
FBgn0035643	FBtr0330086	CG13287	-	-	[33-42]	-	-	-	-	[4-11]	-	-	-
FBgn0039201	FBtr0084641	CG13617-RD1	-	-	-	-	-	-	-	-	-	-	-
FBgn0039201	FBtr0084641	CG13617-RD2	-	-	-	-	-	-	-	-	-	-	-
FBgn0036931	FBtr0074907	CG14183-RD1	-	-	-	-	-	-	-	-	-	-	-
FBgn0036931	FBtr0074907	CG14183-RD2	-	-	-	-	-	-	-	-	-	-	-
FBgn0029899	FBtr0070961	CG14438-RD1	-	-	-	-	-	-	-	-	-	-	-
FBgn0029899	FBtr0070961	CG14438-RD2	-	-	-	-	-	-	-	-	-	-	-
FBgn0029895	FBtr0070959	CG14441	-	-	-	-	-	-	-	-	-	[22-35]	-
FBgn0034379	FBtr0086607	CG15073	-	-	-	-	-	-	-	-	-	-	-
FBgn0028878	FBtr0080704	CG15269	-	-	[10-19]	-	-	-	-	-	-	-	-
FBgn0030077	FBtr0339679	CG15365	-	-	-	-	-	-	-	[15-50]	-	-	-
FBgn0038833	FBtr0083968	CG15696	-	-	[1-10]	-	-	-	-	-	-	-	-
FBgn0037698	FBtr0082125	CG16779	-	-	-	-	-	-	-	-	-	-	-
FBgn0038741	FBtr0083858	CG17186	-	-	-	-	-	-	-	-	-	-	-
FBgn0038547	FBtr0083528	CG17803	-	-	-	-	-	-	-	-	-	-	-
FBgn0039860	FBtr0085819	CG1792	-	-	-	-	-	-	-	-	-	-	-
FBgn0038592	FBtr0083571	CG18599-RD1	-	-	-	[10-36]	-	-	-	[1-29]	[18-24]	-	-
FBgn0038592	FBtr0083571	CG18599-RD2	-	-	[23-32]	-	-	-	-	-	-	-	-
FBgn0052532	FBtr0340420	CG32532	-	-	-	-	-	-	-	[17-39]	-	-	-
FBgn0029867	FBtr0070905	CG3847	-	-	-	-	-	-	-	-	[8-14]	[34-47]	[9-14]
FBgn0031257	FBtr0078061	CG4133	-	-	-	[19-30]	-	-	-	-	-	-	-
FBgn0261705	FBtr0303203	CG42741	-	-	-	-	-	-	-	-	-	-	-
FBgn0262719	FBtr0305700	CG43163	-	-	-	-	-	[14-20]	-	-	-	-	-
FBgn0263072	FBtr0307022	CG43347	-	-	-	[23-50]	-	-	-	-	-	-	-
FBgn0031894	FBtr0079419	CG4496	-	-	-	-	-	-	-	[30-37]	-	-	-
FBgn0031906	FBtr0079468	CG5160	-	-	[20-29]	-	-	-	-	-	-	-	-
FBgn0038047	FBtr0082589	CG5245	-	-	-	-	-	[12-18]	-	-	-	[19-32]	-
FBgn0036522	FBtr0075570	CG7372	-	-	-	-	-	-	-	-	-	-	-
FBgn0038108	FBtr0334510	CG7518-RD1	-	-	-	-	-	-	-	-	-	-	-
FBgn0038108	FBtr0334510	CG7518-RD2	-	-	-	-	-	-	-	-	-	-	-
FBgn0037445	FBtr0330192	CG9727	-	-	-	-	-	-	-	-	-	-	-
FBgn0029504	FBtr0071079	CHES-1-like-RD1	-	-	-	-	-	-	-	-	-	-	-
FBgn0029504	FBtr0071079	CHES-1-like-RD2	[19-32]	[27-35]	-	-	-	-	-	-	-	-	-
FBgn0029504	FBtr0071079	CHES-1-like-RD3	-	-	-	-	-	-	-	-	-	-	-
FBgn0028387	FBtr0079443	chm	-	-	-	-	-	-	-	-	-	-	-
FBgn0262582	FBtr0334305	cic-RD1	-	-	-	-	-	-	-	[1-9;24-42]	-	-	-
FBgn0262582	FBtr0334305	cic-RD2	[22-34]	-	-	-	-	-	-	-	-	-	-
FBgn0262582	FBtr0334305	cic-RD3	-	-	-	-	-	-	-	[40-50]	-	-	-
FBgn0262975	FBtr0330372	cnc	-	-	-	-	-	-	-	-	-	-	-
FBgn0259938	FBtr0082246	cwo	-	-	-	[28-38]	-	-	-	-	-	-	-
FBgn0027490	FBtr0079707	D12	-	-	-	-	-	-	-	-	-	-	-
FBgn0261723	FBtr0290136	Dbx	-	-	[37-46]	-	-	-	-	-	-	-	-
FBgn0000459	FBtr0074250	disco	-	-	-	-	-	-	[2-13]	-	-	-	-
FBgn0030477	FBtr0073768	dmrt11E	-	-	[39-48]	-	-	-	-	-	-	-	-
FBgn0028789	FBtr0076522	Doc1	-	-	[40-49]	-	-	-	-	-	-	-	-
FBgn0035954	FBtr0076521	Doc3	-	-	[39-48]	-	-	-	-	-	-	-	-
FBgn0000492	FBtr0085441	Dr	-	-	[36-45]	[21-31]	-	-	-	[1-16]	-	-	-
FBgn0000541	FBtr0332102	E(bx)	-	-	-	-	-	-	-	-	-	-	-
FBgn0008646	FBtr0082880	E5	-	-	[34-43]	-	-	-	-	-	-	-	-
FBgn0086908	FBtr0112777	egg	-	-	-	-	-	-	-	-	-	-	-
FBgn0000567	FBtr0100411	Eip74EF	-	-	-	-	-	-	-	-	-	-	-
FBgn0000568	FBtr0075148	Eip75B	-	-	-	-	[26-38]	-	-	-	-	-	-
FBgn0264490	FBtr0112874	Eip93F	-	-	-	-	-	-	[3-14]	-	-	-	-
FBgn0000576	FBtr0082863	ems	-	-	[18-27]	-	-	-	-	-	-	-	-
FBgn0000577	FBtr0088095	en	-	-	[32-41]	-	-	-	-	-	-	-	-
FBgn0031375	FBtr0330202	erm	-	-	[10-19]	-	-	-	-	-	-	-	-
FBgn0001981	FBtr0080734	esg	-	-	-	-	-	[11-17]	[34-45]	-	-	-	-
FBgn0039225	FBtr0084697	Ets96B	-	-	-	-	-	-	-	-	-	-	-
FBgn0000611	FBtr0074135	exd	-	-	-	-	-	-	-	-	-	-	-
FBgn0041156	FBtr0076751	exex	-	-	[32-41]	-	-	-	-	-	-	-	-
FBgn0039937	FBtr0089251	fd102C	-	-	[35-44]	[8-18]	-	-	-	[6-13]	[9-15]	-	-
FBgn0031086	FBtr0070032	fd19B	-	-	[8-17]	-	-	-	-	-	-	-	-
FBgn0264954	FBtr0335187	fd3F	-	-	[8-17]	[31-49]	-	-	[4-15]	[20-46]	-	-	-
FBgn0004897	FBtr0084770	fd96Ca	-	-	[19-28]	-	-	-	[11-22]	-	-	-	-
FBgn0004898	FBtr0084771	fd96Cb	-	-	[30-39]	-	-	-	-	-	-	-	-
FBgn0036134	FBtr0332652	FoxK	-	-	-	-	-	-	-	[35-50]	-	-	-
FBgn0004895	FBtr0073192	FoxL1	-	-	[38-47]	-	-	-	-	-	-	-	-
FBgn0001078	FBtr0304627	ftz-f1-RD1	-	-	-	-	-	-	-	[9-17]	-	-	-
FBgn0001078	FBtr0304627	ftz-f1-RD2	-	-	-	[8-19;30-40]	-	-	-	[6-13;16-49]	-	-	-
FBgn0001077	FBtr0081625	ftz-RD1	-	-	-	-	-	-	-	-	-	-	-
FBgn0001077	FBtr0081625	ftz-RD2	-	[39-47]	-	-	-	-	-	[20-29;36-49]	-	-	-
FBgn0267336	FBtr0333685	Glut4EF	[21-33]	-	-	-	-	-	-	-	-	-	-
FBgn0034511	FBtr0086214	GNBP-like3	-	-	-	-	-	-	-	-	-	-	-
FBgn0010323	FBtr0343220	Gsc	-	-	[35-44]	-	-	-	-	[1-9]	-	-	-
FBgn0001169	FBtr0083914	H	-	-	-	-	-	-	-	-	-	-	-
FBgn0016660	FBtr0079076	H15	-	-	[33-42]	[1-32]	-	-	-	[5-12]	[5-11]	-	-
FBgn0001170	FBtr0079227	H2.0	-	-	[36-45]	-	-	-	-	-	-	-	-
FBgn0045852	FBtr0305620	ham	-	-	-	-	-	-	[22-33]	-	-	-	-
FBgn0026575	FBtr0290069	hang	-	-	-	-	-	-	-	-	[17-23]	-	[18-23]
FBgn0008636	FBtr0071556	hbn	-	-	[34-43]	[6-16]	-	-	-	[7-14;41-48]	-	-	-
FBgn0027788	FBtr0088869	Hey	-	-	-	[26-43]	-	-	-	[1-36]	-	-	-
FBgn0040318	FBtr0075720	HGTX	-	-	[19-28]	-	-	-	-	-	-	-	-
FBgn0261434	FBtr0078951	hkb	-	-	-	-	-	-	-	-	[43-49]	-	-
FBgn0264005	FBtr0330386	Hmx	-	-	[16-25]	-	-	-	-	-	-	-	-
FBgn0001269	FBtr0088068	inv	-	-	[16-25]	-	-	-	-	-	-	-	-
FBgn0011604	FBtr0087841	Iswi	-	-	-	-	-	-	-	-	-	-	-
FBgn0035144	FBtr0072563	Kah	-	-	-	-	[30-42]	-	-	-	-	-	-
FBgn0013469	FBtr0330080	klu	-	-	-	-	-	-	[36-47]	-	-	-	-
FBgn0032473	FBtr0080433	kmg	-	-	-	-	-	-	-	-	-	-	-
FBgn0001320	FBtr0344836	kni	-	-	-	-	-	-	[20-31]	-	-	-	-
FBgn0266450	FBtr0344438	Kr-h1-RD1	[37-49]	-	-	-	-	-	-	-	-	-	-
FBgn0266450	FBtr0344438	Kr-h1-RD2	-	-	-	-	-	[15-21]	-	-	-	-	-
FBgn0002561	FBtr0070074	l(1)sc	-	-	-	-	-	-	-	[15-22]	-	-	-
FBgn0002441	FBtr0085175	l(3)mbt	-	-	-	-	-	-	-	-	-	-	-
FBgn0011278	FBtr0084091	lbe	-	-	[29-38]	-	-	-	-	-	-	-	-
FBgn0008651	FBtr0332438	lbl	-	-	[12-21]	-	-	-	-	-	-	-	-
FBgn0031759	FBtr0079231	lid	-	-	-	-	-	-	-	-	-	-	-
FBgn0034520	FBtr0342701	lms	-	-	[6-15]	-	-	-	-	-	-	-	-
FBgn0038016	FBtr0082611	MBD-R2	-	[7-15]	-	-	-	-	-	-	-	-	[28-33]
FBgn0034240	FBtr0086946	MESR4	-	-	-	-	-	-	-	-	[19-25]	-	-
FBgn0261963	FBtr0079093	mid	-	-	[28-37]	-	-	-	-	-	-	-	-
FBgn0023509	FBtr0070315	mip130	-	-	-	-	-	-	-	-	-	-	-
FBgn0014343	FBtr0075911	mirr	-	-	-	[5-16]	-	-	-	[4-22]	-	-	-
FBgn0023215	FBtr0301821	Mnt	-	-	-	-	-	-	-	[38-49]	-	-	-
FBgn0027951	FBtr0330315	MTA1-like	-	-	-	-	-	-	-	-	-	-	-
FBgn0002887	FBtr0100473	mus201	-	-	-	-	-	-	-	-	-	-	-
FBgn0028999	FBtr0072592	nerfin-1	[29-41]	-	-	-	-	-	-	-	-	-	-
FBgn0002931	FBtr0290323	net	-	-	-	-	-	[22-28]	-	-	-	-	-
FBgn0024321	FBtr0082941	NK7.1	-	-	[40-49]	-	-	-	-	[1-10]	[28-34]	-	-
FBgn0002985	FBtr0077557	odd	-	-	[41-50]	-	-	-	-	-	-	-	-
FBgn0026058	FBtr0074461	OdsH	-	-	[41-50]	-	-	-	-	-	-	-	-
FBgn0261885	FBtr0089581	osa	-	-	-	-	-	-	-	-	-	-	-
FBgn0003028	FBtr0301914	ovo	-	-	-	-	-	-	-	-	-	-	-
FBgn0010247	FBtr0113885	Parp	-	-	-	-	-	-	-	-	-	[35-48]	-
FBgn0003042	FBtr0078405	Pc	-	-	-	-	-	-	-	-	-	-	-
FBgn0264962	FBtr0302294	Pcf11	-	-	-	-	-	[17-23]	-	-	-	-	-
FBgn0004860	FBtr0070433	ph-d	-	-	-	-	-	-	-	-	-	-	-
FBgn0004861	FBtr0070432	ph-p	-	-	-	-	-	-	-	-	-	-	-
FBgn0025334	FBtr0072224	PHDP	-	-	-	-	-	-	-	-	-	-	-
FBgn0002521	FBtr0089204	pho	-	-	-	-	-	-	-	-	-	-	-
FBgn0003117	FBtr0335427	pnr	-	-	-	-	-	-	-	[16-46]	[40-46]	-	-
FBgn0039227	FBtr0084740	polybromo	-	-	-	-	-	-	-	-	-	-	-
FBgn0003130	FBtr0087311	Poxn	-	-	[37-46]	-	-	-	-	-	-	-	-
FBgn0082831	FBtr0304744	pps	-	-	-	-	-	-	-	-	-	-	-
FBgn0035687	FBtr0076997	Prdm13	-	-	-	-	-	-	-	-	-	-	-
FBgn0043900	FBtr0085806	pygo	-	-	-	-	-	-	-	-	-	-	-
FBgn0262518	FBtr0074921	Rab8	-	-	-	-	-	-	-	-	-	-	-
FBgn0035106	FBtr0072532	rno	-	-	-	-	-	-	-	-	-	-	-
FBgn0003267	FBtr0085090	ro	-	-	-	-	-	-	-	-	-	-	-
FBgn0285917	FBtr0329997	sbb	-	-	-	-	-	-	-	-	-	-	-
FBgn0004880	FBtr0073165	scrt	[2-14]	-	-	[32-50]	-	-	[8-19]	[23-49]	-	-	-
FBgn0002573	FBtr0075862	sens	-	-	-	-	-	-	-	-	-	-	-
FBgn0003396	FBtr0330619	shn-RD1	-	-	-	-	[21-33]	-	-	-	-	-	-
FBgn0003396	FBtr0330619	shn-RD2	-	-	-	-	-	-	-	-	-	-	-
FBgn0003396	FBtr0330619	shn-RD3	-	-	-	-	-	-	-	-	-	-	-
FBgn0003396	FBtr0330619	shn-RD4	[8-20]	-	-	-	-	-	-	-	-	-	-
FBgn0002941	FBtr0084123	slou	-	-	[32-41]	-	-	-	-	-	-	-	-
FBgn0003430	FBtr0077499	slp1	-	-	[4-13]	[30-41]	-	-	-	-	[31-37]	-	-
FBgn0265523	FBtr0333768	Smr	-	-	-	-	-	-	-	-	-	-	-
FBgn0003448	FBtr0080739	sna	-	-	-	-	-	[5-11]	[37-48]	-	-	-	-
FBgn0029123	FBtr0079733	SoxN	-	-	-	-	-	-	-	-	-	-	-
FBgn0020378	FBtr0331335	Sp1	-	-	-	-	-	-	-	[14-50]	-	-	-
FBgn0016917	FBtr0089487	Stat92E	-	-	-	-	-	-	-	-	-	-	-
FBgn0003575	FBtr0070120	su(sable)	-	-	-	-	-	-	-	-	-	[12-25]	-
FBgn0265623	FBtr0330613	Su(z)2-RD1	-	-	-	-	-	-	[11-22]	-	-	-	-
FBgn0265623	FBtr0330613	Su(z)2-RD2	-	-	-	-	-	-	-	-	-	-	-
FBgn0005561	FBtr0089328	sv	-	-	-	-	-	-	-	-	-	-	-
FBgn0004110	FBtr0084086	tin	-	-	[17-26]	-	-	-	-	-	-	-	-
FBgn0028979	FBtr0089377	tio	-	-	-	-	-	-	[5-16]	-	-	-	-
FBgn0033636	FBtr0113066	tou	-	-	-	-	-	-	[10-21]	-	-	-	-
FBgn0038767	FBtr0083840	trem	-	-	-	-	-	-	-	-	-	-	[42-47]
FBgn0033528	FBtr0088306	trsn	-	-	-	-	[18-30]	-	-	-	-	-	-
FBgn0039530	FBtr0335245	Tusp	-	[8-16]	-	-	-	-	-	-	-	-	-
FBgn0003943	FBtr0073177	Ubi-p63E	-	-	-	-	-	-	-	-	-	-	-
FBgn0024184	FBtr0340626	unc-4	-	-	[40-49]	[1-17]	-	-	-	[4-11]	-	-	-
FBgn0015561	FBtr0088586	unpg	-	-	[28-37]	-	-	-	-	-	-	-	-
FBgn0003975	FBtr0087785	vg	-	-	-	-	-	-	-	-	-	-	-
FBgn0261930	FBtr0110929	vnd	-	-	[9-18]	-	-	-	-	-	-	-	-
FBgn0016076	FBtr0346579	vri	-	-	-	-	-	[38-44]	-	-	-	-	-
FBgn0001983	FBtr0080740	wor	-	-	-	-	-	[8-14]	[31-42]	-	-	-	-
FBgn0039338	FBtr0084837	XNP	-	-	-	-	-	-	-	-	-	-	-
FBgn0005596	FBtr0330292	yem-RD1	-	-	-	-	-	-	-	-	-	-	-
FBgn0005596	FBtr0330292	yem-RD2	[4-16]	-	-	-	-	-	-	-	-	-	-
FBgn0032321	FBtr0080146	YL-1	-	-	-	-	-	-	-	-	-	-	-
FBgn0004606	FBtr0085701	zfh1	-	-	-	-	-	-	[16-27]	-	-	-	-
FBgn0259789	FBtr0074807	zld	-	-	-	-	-	-	-	[31-50]	-	-	-

## Sheet: CoR interacting ELM
RD.name	oligoId.bestOligo	aaSeq.bestOligo	pos.bestOligo.AA	ELM.start	ELM.end	ELM.Identifier	FunctionalSiteName	Description	Regex	Probability
ab	FBtr0332558_FBgn0264442_169	PLALNSGGRMMGHDEMAENDGDMRREGSEPMDLGLDNNQSGSNHEVANSD	FBtr0332558_841_890	30	34	LIG_CtBP_PxDLS_1	CtBP ligand motif	The PxDLS motif interacts with the NAD-dependent repressor CtBP proteins.	(P[LVIPME][DENS][LM][VASTRG])|(G[LVIPME][DENS][LM][VASTRG]((K)|(.[KR])))	0.000117291
B-H1	FBtr0074430_FBgn0011758_21	GLQPPAVAHSIHSTTTMSSGGSTTTASGIGKPNRSRFMINDILAGSAAAA	FBtr0074430_41_90	36	44	LIG_EH1_1	eh1 motif	The engrailed homology domain 1 motif is found in homeodomain containing active repressors and other transcription families, and allows for the recruitment of Groucho/TLE corepressors.	.[FYH].[IVM][^WFYP][^WFYP][ILM][ILMV].	7.85798e-05
B-H2	FBtr0074429_FBgn0004854_9	GSAPSATAHHPAAVGGGMPRPASPAVGSNTTTATATTATRSRFMITDILA	FBtr0074429_17_66	42	50	LIG_EH1_1	eh1 motif	The engrailed homology domain 1 motif is found in homeodomain containing active repressors and other transcription families, and allows for the recruitment of Groucho/TLE corepressors.	.[FYH].[IVM][^WFYP][^WFYP][ILM][ILMV].	7.85798e-05
bap	FBtr0084087_FBgn0004862_8	GLSKSLTTPFSINDILTRSNPETRRMSSVDSEPEPEKLKPSSDRERSISK	FBtr0084087_15_64	9	17	LIG_EH1_1	eh1 motif	The engrailed homology domain 1 motif is found in homeodomain containing active repressors and other transcription families, and allows for the recruitment of Groucho/TLE corepressors.	.[FYH].[IVM][^WFYP][^WFYP][ILM][ILMV].	7.85798e-05
brk	FBtr0071048_FBgn0024250_215	EPETETENEDVEVDVETEQPEEHKLPSKQVKLFKPYLLDDDEEQDHHHHH	FBtr0071048_429_478	33	36	LIG_WRPW_2	WRPW motif	The WRPW motif mediates recruitment of transcriptional co-repressors of the Groucho/transducin-like enhancer-of-split (TLE) family. LIG_WRPW_2 is not restricted to the C-terminus (in contrast to LIG_WRPW_1).	[WFY][KR]P[WFY]	1.82474e-05
C15	FBtr0084111_FBgn0004863_11	DESETPLSESLQSEQTRSSSSENLPFSISRLLSKPFETSHHHHNNNNHLL	FBtr0084111_51_100	25	33	LIG_EH1_1	eh1 motif	The engrailed homology domain 1 motif is found in homeodomain containing active repressors and other transcription families, and allows for the recruitment of Groucho/TLE corepressors.	.[FYH].[IVM][^WFYP][^WFYP][ILM][ILMV].	7.85798e-05
CG10348	FBtr0301647_FBgn0032707_13	TTTGRLQHQHSHQQHQTLNHHAKGKRRSSFDQPLDLRLAHKRKTDLVDQG	FBtr0301647_61_110	33	37	LIG_CtBP_PxDLS_1	CtBP ligand motif	The PxDLS motif interacts with the NAD-dependent repressor CtBP proteins.	(P[LVIPME][DENS][LM][VASTRG])|(G[LVIPME][DENS][LM][VASTRG]((K)|(.[KR])))	0.000117291
CG11122-tRD1	FBtr0073481_FBgn0030266_298	EARNLIGLDMEMEPLDLSKKSSRKPSPVPPPRMQQELPMPLVPLPLVTNA	FBtr0073481_1486_1535	14	18	LIG_CtBP_PxDLS_1	CtBP ligand motif	The PxDLS motif interacts with the NAD-dependent repressor CtBP proteins.	(P[LVIPME][DENS][LM][VASTRG])|(G[LVIPME][DENS][LM][VASTRG]((K)|(.[KR])))	0.000117291
CG12299	FBtr0080113_FBgn0032295_1	MAVQLKQSYHHLPLTITPILQQTHLLPQQAPNPPQQQPQQPQPPDLTFHC	FBtr0080113_1_50	43	47	LIG_CtBP_PxDLS_1	CtBP ligand motif	The PxDLS motif interacts with the NAD-dependent repressor CtBP proteins.	(P[LVIPME][DENS][LM][VASTRG])|(G[LVIPME][DENS][LM][VASTRG]((K)|(.[KR])))	0.000117291
CG15269	FBtr0080704_FBgn0028878_6	AGAQLPPAQVTDFSISKILGKERKSAQDTSTNILDLSKSSSNSIRSPQAL	FBtr0080704_26_75	12	20	LIG_EH1_1	eh1 motif	The engrailed homology domain 1 motif is found in homeodomain containing active repressors and other transcription families, and allows for the recruitment of Groucho/TLE corepressors.	.[FYH].[IVM][^WFYP][^WFYP][ILM][ILMV].	7.85798e-05
CG18599-tRD2	FBtr0083571_FBgn0038592_30	AATATSHAQLIEAAAAHSSLDVGKSFTIAAILGLQSQRKDYNNAINLSLH	FBtr0083571_146_195	25	33	LIG_EH1_1	eh1 motif	The engrailed homology domain 1 motif is found in homeodomain containing active repressors and other transcription families, and allows for the recruitment of Groucho/TLE corepressors.	.[FYH].[IVM][^WFYP][^WFYP][ILM][ILMV].	7.85798e-05
CG42741	FBtr0303203_FBgn0261705_6	PVDLSLRSPRASTSHGSSSSSYKFSSANKAVGYSNGKPGGSSGSSSSSGF	FBtr0303203_26_75	1	5	LIG_CtBP_PxDLS_1	CtBP ligand motif	The PxDLS motif interacts with the NAD-dependent repressor CtBP proteins.	(P[LVIPME][DENS][LM][VASTRG])|(G[LVIPME][DENS][LM][VASTRG]((K)|(.[KR])))	0.000117291
CHES-1-like-tRD3	FBtr0071079_FBgn0029504_211	GGAGSDSNCASSDAAYDSSEENHNITPEEMADRQRHRDGVDALLSLSGSS	FBtr0071079_1051_1100	27	31	LIG_CtBP_PxDLS_1	CtBP ligand motif	The PxDLS motif interacts with the NAD-dependent repressor CtBP proteins.	(P[LVIPME][DENS][LM][VASTRG])|(G[LVIPME][DENS][LM][VASTRG]((K)|(.[KR])))	0.000117291
D12	FBtr0079707_FBgn0027490_117	KQAAKQQSLLKPQLSLLKPPSETRWHMLQCMQHDHGYANMSGEMEEKPML	FBtr0079707_581_630	34	37	LIG_HCF-1_HBM_1	HCF-1 binding motif	The DHxY Host Cell Factor-1 binding motif (HBM) interacts with the N-terminal kelch propeller domain of the cell cycle regulator HCF-1	[DE]H.Y	5.07386e-05
Dbx	FBtr0290136_FBgn0261723_24	ADVDEPVSIKLPKVEPKETSMPTVGNTILKDTNSKPILKFSVSAILGDTR	FBtr0290136_116_165	39	47	LIG_EH1_1	eh1 motif	The engrailed homology domain 1 motif is found in homeodomain containing active repressors and other transcription families, and allows for the recruitment of Groucho/TLE corepressors.	.[FYH].[IVM][^WFYP][^WFYP][ILM][ILMV].	7.85798e-05
dmrt11E	FBtr0073768_FBgn0030477_66	QHIYHPMPPTIPLTIPPTNPAMTTPAVTTASTGSGKKPKLSFSIESIMGI	FBtr0073768_326_375	41	49	LIG_EH1_1	eh1 motif	The engrailed homology domain 1 motif is found in homeodomain containing active repressors and other transcription families, and allows for the recruitment of Groucho/TLE corepressors.	.[FYH].[IVM][^WFYP][^WFYP][ILM][ILMV].	7.85798e-05
Doc1	FBtr0076522_FBgn0028789_171	MPMPPATYAPTVAPVSPVASQPVGSSTPTTSPRPSTSTKRNSFSISAILA	FBtr0076522_341_390	42	50	LIG_EH1_1	eh1 motif	The engrailed homology domain 1 motif is found in homeodomain containing active repressors and other transcription families, and allows for the recruitment of Groucho/TLE corepressors.	.[FYH].[IVM][^WFYP][^WFYP][ILM][ILMV].	7.85798e-05
Doc3	FBtr0076521_FBgn0035954_75	VDVVGTAPAAPPPPSPPVPATATAPASSSSDPTMAKPKRSSFSISDILGT	FBtr0076521_371_420	41	49	LIG_EH1_1	eh1 motif	The engrailed homology domain 1 motif is found in homeodomain containing active repressors and other transcription families, and allows for the recruitment of Groucho/TLE corepressors.	.[FYH].[IVM][^WFYP][^WFYP][ILM][ILMV].	7.85798e-05
Dr	FBtr0085441_FBgn0000492_20	HQQHQQQQQQQQQAAALQLAAVHPPAHHLHKTTSRLSNFSVASLLADTRP	FBtr0085441_96_145	38	46	LIG_EH1_1	eh1 motif	The engrailed homology domain 1 motif is found in homeodomain containing active repressors and other transcription families, and allows for the recruitment of Groucho/TLE corepressors.	.[FYH].[IVM][^WFYP][^WFYP][ILM][ILMV].	7.85798e-05
E5	FBtr0082880_FBgn0008646_4	PTSPFVSSSSSVAASSTSVSASSTVSASASSKPKLAFSIDSIVGESSTRS	FBtr0082880_16_65	36	44	LIG_EH1_1	eh1 motif	The engrailed homology domain 1 motif is found in homeodomain containing active repressors and other transcription families, and allows for the recruitment of Groucho/TLE corepressors.	.[FYH].[IVM][^WFYP][^WFYP][ILM][ILMV].	7.85798e-05
Eip93F	FBtr0112874_FBgn0264490_64	SVDAPLDLSSKPSPNSSISGDVKSVRACATPTPSGRRAYSEEDLSRALQD	FBtr0112874_316_365	5	9	LIG_CtBP_PxDLS_1	CtBP ligand motif	The PxDLS motif interacts with the NAD-dependent repressor CtBP proteins.	(P[LVIPME][DENS][LM][VASTRG])|(G[LVIPME][DENS][LM][VASTRG]((K)|(.[KR])))	0.000117291
ems	FBtr0082863_FBgn0000576_2	PPVPTAAAAVMMPTPKQKIGFSIESIVGNDVSTAGGNSTPDLSGPQSPPP	FBtr0082863_6_55	20	28	LIG_EH1_1	eh1 motif	The engrailed homology domain 1 motif is found in homeodomain containing active repressors and other transcription families, and allows for the recruitment of Groucho/TLE corepressors.	.[FYH].[IVM][^WFYP][^WFYP][ILM][ILMV].	7.85798e-05
en	FBtr0088095_FBgn0000577_71	EDDDIDVDVDDTSAGGRLPPPAHQQQSTAKPSLAFSISNILSDRFGDVQK	FBtr0088095_141_190	34	42	LIG_EH1_1	eh1 motif	The engrailed homology domain 1 motif is found in homeodomain containing active repressors and other transcription families, and allows for the recruitment of Groucho/TLE corepressors.	.[FYH].[IVM][^WFYP][^WFYP][ILM][ILMV].	7.85798e-05
erm	FBtr0330202_FBgn0031375_10	DEQSAKRACPLKFSIAKIMEPDHRPSQVPPPQPAPVSFATNDDDEDEDPE	FBtr0330202_46_95	12	20	LIG_EH1_1	eh1 motif	The engrailed homology domain 1 motif is found in homeodomain containing active repressors and other transcription families, and allows for the recruitment of Groucho/TLE corepressors.	.[FYH].[IVM][^WFYP][^WFYP][ILM][ILMV].	7.85798e-05
exex	FBtr0076751_FBgn0041156_94	PVSPQPAANHLSHSGATMATTTLLPPAQSQPKKSFCIDALLAKSQHQSGE	FBtr0076751_187_236	34	42	LIG_EH1_1	eh1 motif	The engrailed homology domain 1 motif is found in homeodomain containing active repressors and other transcription families, and allows for the recruitment of Groucho/TLE corepressors.	.[FYH].[IVM][^WFYP][^WFYP][ILM][ILMV].	7.85798e-05
fd102C	FBtr0089251_FBgn0039937_63	QPTQLQQPHSHHQHFAYINSTTTTTIANMFSQTRKRQFDVASLLAPDVQI	FBtr0089251_311_360	37	45	LIG_EH1_1	eh1 motif	The engrailed homology domain 1 motif is found in homeodomain containing active repressors and other transcription families, and allows for the recruitment of Groucho/TLE corepressors.	.[FYH].[IVM][^WFYP][^WFYP][ILM][ILMV].	7.85798e-05
fd19B	FBtr0070032_FBgn0031086_1	MDTTPIFQSSFSIRSLLSVDKKEESPISKHNSGSSFSSCSSSSSNSSSDS	FBtr0070032_1_50	10	18	LIG_EH1_1	eh1 motif	The engrailed homology domain 1 motif is found in homeodomain containing active repressors and other transcription families, and allows for the recruitment of Groucho/TLE corepressors.	.[FYH].[IVM][^WFYP][^WFYP][ILM][ILMV].	7.85798e-05
fd96Ca	FBtr0084770_FBgn0004897_41	NLPALTSSEIEGPLSLRPKRSFTIESLITPDKPEHPSEDEDDEDDRVDID	FBtr0084770_201_250	21	29	LIG_EH1_1	eh1 motif	The engrailed homology domain 1 motif is found in homeodomain containing active repressors and other transcription families, and allows for the recruitment of Groucho/TLE corepressors.	.[FYH].[IVM][^WFYP][^WFYP][ILM][ILMV].	7.85798e-05
fd96Ca	FBtr0084770_FBgn0004897_41	NLPALTSSEIEGPLSLRPKRSFTIESLITPDKPEHPSEDEDDEDDRVDID	FBtr0084770_201_250	13	17	LIG_CtBP_PxDLS_1	CtBP ligand motif	The PxDLS motif interacts with the NAD-dependent repressor CtBP proteins.	(P[LVIPME][DENS][LM][VASTRG])|(G[LVIPME][DENS][LM][VASTRG]((K)|(.[KR])))	0.000117291
fd96Cb	FBtr0084771_FBgn0004898_32	ANASAAQMSPYKATPPILPTTVTQLPARPKRAFTIESLMAPDPASTPNEG	FBtr0084771_156_205	32	40	LIG_EH1_1	eh1 motif	The engrailed homology domain 1 motif is found in homeodomain containing active repressors and other transcription families, and allows for the recruitment of Groucho/TLE corepressors.	.[FYH].[IVM][^WFYP][^WFYP][ILM][ILMV].	7.85798e-05
FoxL1	FBtr0073192_FBgn0004895_64	RETSSSGAPVLAEAFNGIKDVVDAPGSSPVASSNRSKTTLFTIDNIIGKP	FBtr0073192_316_365	40	48	LIG_EH1_1	eh1 motif	The engrailed homology domain 1 motif is found in homeodomain containing active repressors and other transcription families, and allows for the recruitment of Groucho/TLE corepressors.	.[FYH].[IVM][^WFYP][^WFYP][ILM][ILMV].	7.85798e-05
Gsc	FBtr0343220_FBgn0010323_35	AQHQQSQSQTPSSDDGSQSGVTILEEERRGGAAAASLFTIDSILGSRQQG	FBtr0343220_69_118	37	45	LIG_EH1_1	eh1 motif	The engrailed homology domain 1 motif is found in homeodomain containing active repressors and other transcription families, and allows for the recruitment of Groucho/TLE corepressors.	.[FYH].[IVM][^WFYP][^WFYP][ILM][ILMV].	7.85798e-05
H15	FBtr0079076_FBgn0016660_10	GSSHHHHHQNHHHHHPLNNHHNHNHNQHNISFATDFSIAAIMARGGNAPS	FBtr0079076_46_95	35	43	LIG_EH1_1	eh1 motif	The engrailed homology domain 1 motif is found in homeodomain containing active repressors and other transcription families, and allows for the recruitment of Groucho/TLE corepressors.	.[FYH].[IVM][^WFYP][^WFYP][ILM][ILMV].	7.85798e-05
H2.0	FBtr0079227_FBgn0001170_8	PDPVNVDHELPTKESCASTTIVSTSPTSATSTTKVKLSFSVDRLLGSEPE	FBtr0079227_36_85	38	46	LIG_EH1_1	eh1 motif	The engrailed homology domain 1 motif is found in homeodomain containing active repressors and other transcription families, and allows for the recruitment of Groucho/TLE corepressors.	.[FYH].[IVM][^WFYP][^WFYP][ILM][ILMV].	7.85798e-05
ham	FBtr0305620_FBgn0045852_122	DDRKSIDIMSTPPPADTPSGGDGPLDLSICRKRSAGSFFTAPAEDNLMLH	FBtr0305620_606_655	24	28	LIG_CtBP_PxDLS_1	CtBP ligand motif	The PxDLS motif interacts with the NAD-dependent repressor CtBP proteins.	(P[LVIPME][DENS][LM][VASTRG])|(G[LVIPME][DENS][LM][VASTRG]((K)|(.[KR])))	0.000117291
hbn	FBtr0071556_FBgn0008636_1	MMTTTTSQHHQHHPIMPPAMRPAPVQESPVSRPRAVYSIDQILGNQHQIK	FBtr0071556_1_50	36	44	LIG_EH1_1	eh1 motif	The engrailed homology domain 1 motif is found in homeodomain containing active repressors and other transcription families, and allows for the recruitment of Groucho/TLE corepressors.	.[FYH].[IVM][^WFYP][^WFYP][ILM][ILMV].	7.85798e-05
HGTX	FBtr0075720_FBgn0040318_54	GSSSSSSTTTTNTNSQGAPNPHGIDTILSKPPPVTSAGLSALTGAGIPRF	FBtr0075720_266_315	21	29	LIG_EH1_1	eh1 motif	The engrailed homology domain 1 motif is found in homeodomain containing active repressors and other transcription families, and allows for the recruitment of Groucho/TLE corepressors.	.[FYH].[IVM][^WFYP][^WFYP][ILM][ILMV].	7.85798e-05
hkb	FBtr0078951_FBgn0261434_3	TYSRLFRPWDTQRQAATSAAPRTVKQEPEAITIKTELASSSFGHDCDGDF	FBtr0078951_11_60	6	9	LIG_WRPW_2	WRPW motif	The WRPW motif mediates recruitment of transcriptional co-repressors of the Groucho/transducin-like enhancer-of-split (TLE) family. LIG_WRPW_2 is not restricted to the C-terminus (in contrast to LIG_WRPW_1).	[WFY][KR]P[WFY]	1.82474e-05
Hmx	FBtr0330386_FBgn0264005_44	SSGGGGGKSTTGSNGFTSFSISSILSRSEPAKKNGAAGLITPIPQLPQPG	FBtr0330386_216_265	18	26	LIG_EH1_1	eh1 motif	The engrailed homology domain 1 motif is found in homeodomain containing active repressors and other transcription families, and allows for the recruitment of Groucho/TLE corepressors.	.[FYH].[IVM][^WFYP][^WFYP][ILM][ILMV].	7.85798e-05
inv	FBtr0088068_FBgn0001269_53	HMQNHLNNNENLHERALKFSIDNILKADFGSRLPKIGALSGNIGGGSVSG	FBtr0088068_261_310	18	26	LIG_EH1_1	eh1 motif	The engrailed homology domain 1 motif is found in homeodomain containing active repressors and other transcription families, and allows for the recruitment of Groucho/TLE corepressors.	.[FYH].[IVM][^WFYP][^WFYP][ILM][ILMV].	7.85798e-05
kni	FBtr0344836_FBgn0001320_158	IGGETTSVVPVHPPTVSAQEGPMDLSMKTSRSSVHSFNDSGSEDQEVEVA	FBtr0344836_315_364	22	26	LIG_CtBP_PxDLS_1	CtBP ligand motif	The PxDLS motif interacts with the NAD-dependent repressor CtBP proteins.	(P[LVIPME][DENS][LM][VASTRG])|(G[LVIPME][DENS][LM][VASTRG]((K)|(.[KR])))	0.000117291
lbe	FBtr0084091_FBgn0011278_52	EPRDHTPSPPSAVPEPQTNQTTKSAIEGVKSFSIADILGHSEKQREESVS	FBtr0084091_103_152	31	39	LIG_EH1_1	eh1 motif	The engrailed homology domain 1 motif is found in homeodomain containing active repressors and other transcription families, and allows for the recruitment of Groucho/TLE corepressors.	.[FYH].[IVM][^WFYP][^WFYP][ILM][ILMV].	7.85798e-05
lbl	FBtr0332438_FBgn0008651_9	EHDRQKSSPVRVKSFSIADILGRGHEEDRVEKKPERIAIPNALPGVPAPL	FBtr0332438_41_90	14	22	LIG_EH1_1	eh1 motif	The engrailed homology domain 1 motif is found in homeodomain containing active repressors and other transcription families, and allows for the recruitment of Groucho/TLE corepressors.	.[FYH].[IVM][^WFYP][^WFYP][ILM][ILMV].	7.85798e-05
lms	FBtr0342701_FBgn0034520_2	AVRRYPHSFSIEQILAKPEMRSSTSFEDSVQDESGRGGNCLGASRASSPA	FBtr0342701_6_55	8	16	LIG_EH1_1	eh1 motif	The engrailed homology domain 1 motif is found in homeodomain containing active repressors and other transcription families, and allows for the recruitment of Groucho/TLE corepressors.	.[FYH].[IVM][^WFYP][^WFYP][ILM][ILMV].	7.85798e-05
MESR4	FBtr0086946_FBgn0034240_313	EEREDSLVNLPPAKLHVAWSDHDYCKLYRTPAPSPVKQKSANKSSIKTPG	FBtr0086946_1561_1610	21	24	LIG_HCF-1_HBM_1	HCF-1 binding motif	The DHxY Host Cell Factor-1 binding motif (HBM) interacts with the N-terminal kelch propeller domain of the cell cycle regulator HCF-1	[DE]H.Y	5.07386e-05
mid	FBtr0079093_FBgn0261963_3	NGVPAAPAAPNASGQTTTTASKSAAGSATDFSIAAIMAREDASSRESSIR	FBtr0079093_11_60	30	38	LIG_EH1_1	eh1 motif	The engrailed homology domain 1 motif is found in homeodomain containing active repressors and other transcription families, and allows for the recruitment of Groucho/TLE corepressors.	.[FYH].[IVM][^WFYP][^WFYP][ILM][ILMV].	7.85798e-05
Mnt	FBtr0301821_FBgn0023215_1	MSGIGGIGVLLEAAQFLEQHEKLPQAGGGGGSALGVGVALPQQQQQTVHC	FBtr0301821_1_50	7	17	LIG_Sin3_1	SID	Motif interacts with PAH2 domain in the Sin3 scaffold protein.	[LIV]..[LM]L.AA.[FY][LI]	1.75871e-08
NK7.1	FBtr0082941_FBgn0024321_31	QQTVQLQQQRRSVSTPAITTTPGPPTNWHAHVYDRLPPHPTPHSIADILG	FBtr0082941_151_200	42	50	LIG_EH1_1	eh1 motif	The engrailed homology domain 1 motif is found in homeodomain containing active repressors and other transcription families, and allows for the recruitment of Groucho/TLE corepressors.	.[FYH].[IVM][^WFYP][^WFYP][ILM][ILMV].	7.85798e-05
odd	FBtr0077557_FBgn0002985_171	ATSHSVPNQALSSPQPENLAQHLPVLDLSSSSSSSEKPKRMLGFTIDEIM	FBtr0077557_341_390	16	20	LIG_CtBP_PxDLS_1	CtBP ligand motif	The PxDLS motif interacts with the NAD-dependent repressor CtBP proteins.	(P[LVIPME][DENS][LM][VASTRG])|(G[LVIPME][DENS][LM][VASTRG]((K)|(.[KR])))	0.000117291
Poxn	FBtr0087311_FBgn0003130_65	GKSSPAALSLTASGGGNGAGSAPEASPGSTLSHSRKRNPYSIEELLKKPE	FBtr0087311_321_370	39	47	LIG_EH1_1	eh1 motif	The engrailed homology domain 1 motif is found in homeodomain containing active repressors and other transcription families, and allows for the recruitment of Groucho/TLE corepressors.	.[FYH].[IVM][^WFYP][^WFYP][ILM][ILMV].	7.85798e-05
pps	FBtr0304744_FBgn0082831_38	YKRTAETDALMEVIRNDHNYTPFTSPEQLKNHKRDEKMAMEMQAQSRKII	FBtr0304744_186_235	17	20	LIG_HCF-1_HBM_1	HCF-1 binding motif	The DHxY Host Cell Factor-1 binding motif (HBM) interacts with the N-terminal kelch propeller domain of the cell cycle regulator HCF-1	[DE]H.Y	5.07386e-05
shn-tRD2	FBtr0330619_FBgn0003396_283	PLGSPAAGTLPPTTADNHHSATAQHRQSIDYKPYKPKFHNASLYSCSSKE	FBtr0330619_565_614	31	34	LIG_WRPW_2	WRPW motif	The WRPW motif mediates recruitment of transcriptional co-repressors of the Groucho/transducin-like enhancer-of-split (TLE) family. LIG_WRPW_2 is not restricted to the C-terminus (in contrast to LIG_WRPW_1).	[WFY][KR]P[WFY]	1.82474e-05
slou	FBtr0084123_FBgn0002941_207	VDLTRSVNSSAAANPSSASTSASSDRDAATKRLAFSVENILDPNKFTGNK	FBtr0084123_413_462	34	42	LIG_EH1_1	eh1 motif	The engrailed homology domain 1 motif is found in homeodomain containing active repressors and other transcription families, and allows for the recruitment of Groucho/TLE corepressors.	.[FYH].[IVM][^WFYP][^WFYP][ILM][ILMV].	7.85798e-05
slp1	FBtr0077499_FBgn0003430_2	MEFKSNFSIDAILAKKPINTATQPIKTEPVHHHHQYVHPYSNSDGELSAS	FBtr0077499_6_55	6	14	LIG_EH1_1	eh1 motif	The engrailed homology domain 1 motif is found in homeodomain containing active repressors and other transcription families, and allows for the recruitment of Groucho/TLE corepressors.	.[FYH].[IVM][^WFYP][^WFYP][ILM][ILMV].	7.85798e-05
tin	FBtr0084086_FBgn0004110_10	TQSPSPGSLTNADALNTTPFSVKDILNMVNQTEAYEGSYGHIDGAATASA	FBtr0084086_19_68	19	27	LIG_EH1_1	eh1 motif	The engrailed homology domain 1 motif is found in homeodomain containing active repressors and other transcription families, and allows for the recruitment of Groucho/TLE corepressors.	.[FYH].[IVM][^WFYP][^WFYP][ILM][ILMV].	7.85798e-05
tio	FBtr0089377_FBgn0028979_37	VQCDNGPLDLSVSTGKRQESVSPPARKIPRSISADYKSPLPPGSWMPPIN	FBtr0089377_181_230	7	11	LIG_CtBP_PxDLS_1	CtBP ligand motif	The PxDLS motif interacts with the NAD-dependent repressor CtBP proteins.	(P[LVIPME][DENS][LM][VASTRG])|(G[LVIPME][DENS][LM][VASTRG]((K)|(.[KR])))	0.000117291
tou	FBtr0113066_FBgn0033636_150	SNPITIDDFDAPLNLSMKPSDKSNSSSSNAAAGGSSSSSAALANLASDYQ	FBtr0113066_746_795	12	16	LIG_CtBP_PxDLS_1	CtBP ligand motif	The PxDLS motif interacts with the NAD-dependent repressor CtBP proteins.	(P[LVIPME][DENS][LM][VASTRG])|(G[LVIPME][DENS][LM][VASTRG]((K)|(.[KR])))	0.000117291
unc-4	FBtr0340626_FBgn0024184_108	HGHQHNHHQHHLHHGSASASAAAAVANLVHQTSPISMRRSNPFSIESLLF	FBtr0340626_536_585	42	50	LIG_EH1_1	eh1 motif	The engrailed homology domain 1 motif is found in homeodomain containing active repressors and other transcription families, and allows for the recruitment of Groucho/TLE corepressors.	.[FYH].[IVM][^WFYP][^WFYP][ILM][ILMV].	7.85798e-05
unc-4	FBtr0340626_FBgn0024184_108	HGHQHNHHQHHLHHGSASASAAAAVANLVHQTSPISMRRSNPFSIESLLF	FBtr0340626_536_585	34	38	LIG_CtBP_PxDLS_1	CtBP ligand motif	The PxDLS motif interacts with the NAD-dependent repressor CtBP proteins.	(P[LVIPME][DENS][LM][VASTRG])|(G[LVIPME][DENS][LM][VASTRG]((K)|(.[KR])))	0.000117291
unpg	FBtr0088586_FBgn0015561_1	MERPALLQNGEIGTMESPTTRLASKPFPKPFSIESLIANQTPATATPPSP	FBtr0088586_1_50	30	38	LIG_EH1_1	eh1 motif	The engrailed homology domain 1 motif is found in homeodomain containing active repressors and other transcription families, and allows for the recruitment of Groucho/TLE corepressors.	.[FYH].[IVM][^WFYP][^WFYP][ILM][ILMV].	7.85798e-05
vnd	FBtr0110929_FBgn0261930_22.1	DAKVPSSQRSGFHISDILNLEGSELKNAAAAAAAAAHHGSDLSHHSASES	FBtr0110929_43_92	11	19	LIG_EH1_1	eh1 motif	The engrailed homology domain 1 motif is found in homeodomain containing active repressors and other transcription families, and allows for the recruitment of Groucho/TLE corepressors.	.[FYH].[IVM][^WFYP][^WFYP][ILM][ILMV].	7.85798e-05
wor	FBtr0080740_FBgn0001983_1	MDKLKYSRCPLKKRPIMVEESSPEDHLSHDEGPVDLSVASAAVPMEPHWM	FBtr0080740_1_50	33	37	LIG_CtBP_PxDLS_1	CtBP ligand motif	The PxDLS motif interacts with the NAD-dependent repressor CtBP proteins.	(P[LVIPME][DENS][LM][VASTRG])|(G[LVIPME][DENS][LM][VASTRG]((K)|(.[KR])))	0.000117291
zfh1	FBtr0085701_FBgn0004606_385	APPMPIDSQASLTREDQPLDLSVKRDPLTPKSESSPPYIAPPSGEALNPE	FBtr0085701_769_818	18	22	LIG_CtBP_PxDLS_1	CtBP ligand motif	The PxDLS motif interacts with the NAD-dependent repressor CtBP proteins.	(P[LVIPME][DENS][LM][VASTRG])|(G[LVIPME][DENS][LM][VASTRG]((K)|(.[KR])))	0.000117291
