# Supplementary material for: Systematic identification and characterization of repressive domains in Drosophila transcription factors
Source: EMBO J. 2022 Dec 22;42(3):e112100. doi: 10.15252/embj.2022112100 (PMC9890238; doi:10.15252/embj.2022112100)
Supplement: Supplementary file 23 — Source Data for Figure 2 [file EMBJ-42-e112100-s025.zip › Figure 2/Source_Data_Fig2E.xlsx]

## Sheet: Legend
Source Data Fig 2E
Hits from FIMO searches with 9 MEME motifs (excluded motifs 6 and 10) among all 195 RDs from RD-seq
shown are the coordinates referring to the 50 amino acid RDs

## Sheet: FIMO hits
FBgn	FBtr	RD.name	Motif1_AAxxL_ent1_stringent	Motif7_all_stringent	Motif5_EH1_global_stringent	Motif3_HKKF_global_stringent	Motif4_PLKKR_global_stringent	Motif2_PxDLS_all_stringent	Motif8_zfh1_stringent	Motif11_ent1_stringent	Motif9_all_stringent
FBgn0264442	FBtr0332558	ab	-	-	-	-	-	-	-	-	-
FBgn0000014	FBtr0083388	abd-A	-	-	-	-	-	-	-	-	-
FBgn0026573	FBtr0088042	ADD1	-	-	-	-	-	-	-	-	-
FBgn0004372	FBtr0073006	aly	-	-	-	-	-	-	-	-	-
FBgn0005386	FBtr0306009	ash1	-	-	-	-	[12-18]	-	-	-	-
FBgn0265193	FBtr0339096	Atf-2	-	-	-	-	-	-	-	-	-
FBgn0011758	FBtr0074430	B-H1	-	-	[34-43]	-	-	-	-	-	-
FBgn0004854	FBtr0074429	B-H2	-	-	[40-49]	-	-	-	-	-	-
FBgn0004862	FBtr0084087	bap	-	-	[7-16]	-	-	-	-	-	-
FBgn0030093	FBtr0071300	Bap111	-	-	-	-	-	-	-	-	-
FBgn0042085	FBtr0086107	Bap170	-	-	-	-	-	-	-	-	-
FBgn0015602	FBtr0087441	BEAF-32	-	-	-	-	-	-	-	[28-41]	[44-49]
FBgn0035625	FBtr0331806	Blimp-1-RD1	-	-	-	-	-	-	-	-	-
FBgn0024250	FBtr0071048	brk	-	-	-	-	-	-	-	-	-
FBgn0000529	FBtr0089320	bsh	-	-	[41-50]	-	-	-	-	-	-
FBgn0004863	FBtr0084111	C15	-	-	[23-32]	-	-	-	-	-	-
FBgn0043364	FBtr0078083	cbt	-	-	-	[25-37]	-	[24-35]	-	-	-
FBgn0032707	FBtr0301647	CG10348	-	-	-	-	-	[31-42]	-	-	-
FBgn0032815	FBtr0081325	CG10462	-	-	-	-	-	-	-	-	-
FBgn0032858	FBtr0081367	CG10949	-	-	-	-	-	-	-	-	-
FBgn0030266	FBtr0073481	CG11122-RD1	-	-	-	-	-	[12-23]	-	-	-
FBgn0030266	FBtr0073481	CG11122-RD2	-	-	[36-45]	-	-	-	-	-	-
FBgn0030266	FBtr0073481	CG11122-RD3	-	-	-	-	-	-	-	-	-
FBgn0031232	FBtr0078146	CG11617-RD1	-	-	-	-	-	-	-	-	-
FBgn0031232	FBtr0078146	CG11617-RD2	[32-44]	-	-	-	-	-	-	-	-
FBgn0039831	FBtr0085758	CG12054	-	-	-	-	-	-	-	[6-19]	-
FBgn0039808	FBtr0344715	CG12071	-	-	-	-	-	-	-	-	[13-18]
FBgn0032295	FBtr0080113	CG12299	-	-	-	-	-	-	-	-	-
FBgn0035481	FBtr0073166	CG12605	[13-25]	-	-	-	-	-	-	-	-
FBgn0035643	FBtr0330086	CG13287	-	-	[33-42]	-	-	-	-	-	-
FBgn0039201	FBtr0084641	CG13617-RD1	-	-	-	-	-	-	-	-	-
FBgn0039201	FBtr0084641	CG13617-RD2	-	-	-	-	-	-	-	-	-
FBgn0036931	FBtr0074907	CG14183-RD1	-	-	-	-	-	-	-	-	-
FBgn0036931	FBtr0074907	CG14183-RD2	-	-	-	-	-	-	-	-	-
FBgn0029899	FBtr0070961	CG14438-RD1	-	-	-	-	-	-	-	-	-
FBgn0029899	FBtr0070961	CG14438-RD2	-	-	-	-	-	-	-	-	-
FBgn0029895	FBtr0070959	CG14441	-	-	-	-	-	-	-	[22-35]	-
FBgn0034379	FBtr0086607	CG15073	-	-	-	-	-	-	-	-	-
FBgn0028878	FBtr0080704	CG15269	-	-	[10-19]	-	-	-	-	-	-
FBgn0030077	FBtr0339679	CG15365	-	-	-	-	-	-	-	-	-
FBgn0038833	FBtr0083968	CG15696	-	-	[1-10]	-	-	-	-	-	-
FBgn0037698	FBtr0082125	CG16779	-	-	-	-	-	-	-	-	-
FBgn0038741	FBtr0083858	CG17186	-	-	-	-	-	-	-	-	-
FBgn0038547	FBtr0083528	CG17803	-	-	-	-	-	-	-	-	-
FBgn0039860	FBtr0085819	CG1792	-	-	-	-	-	-	-	-	-
FBgn0038592	FBtr0083571	CG18599-RD1	-	-	-	-	-	-	[18-24]	-	-
FBgn0038592	FBtr0083571	CG18599-RD2	-	-	[23-32]	-	-	-	-	-	-
FBgn0052532	FBtr0340420	CG32532	-	-	-	-	-	-	-	-	-
FBgn0029867	FBtr0070905	CG3847	-	-	-	-	-	-	[8-14]	[34-47]	[9-14]
FBgn0031257	FBtr0078061	CG4133	-	-	-	-	-	-	-	-	-
FBgn0261705	FBtr0303203	CG42741	-	-	-	-	-	-	-	-	-
FBgn0262719	FBtr0305700	CG43163	-	-	-	-	[14-20]	-	-	-	-
FBgn0263072	FBtr0307022	CG43347	-	-	-	-	-	-	-	-	-
FBgn0031894	FBtr0079419	CG4496	-	-	-	-	-	-	-	-	-
FBgn0031906	FBtr0079468	CG5160	-	-	[20-29]	-	-	-	-	-	-
FBgn0038047	FBtr0082589	CG5245	-	-	-	-	[12-18]	-	-	[19-32]	-
FBgn0036522	FBtr0075570	CG7372	-	-	-	-	-	-	-	-	-
FBgn0038108	FBtr0334510	CG7518-RD1	-	-	-	-	-	-	-	-	-
FBgn0038108	FBtr0334510	CG7518-RD2	-	-	-	-	-	-	-	-	-
FBgn0037445	FBtr0330192	CG9727	-	-	-	-	-	-	-	-	-
FBgn0029504	FBtr0071079	CHES-1-like-RD1	-	-	-	-	-	-	-	-	-
FBgn0029504	FBtr0071079	CHES-1-like-RD2	[19-32]	[27-35]	-	-	-	-	-	-	-
FBgn0029504	FBtr0071079	CHES-1-like-RD3	-	-	-	-	-	-	-	-	-
FBgn0028387	FBtr0079443	chm	-	-	-	-	-	-	-	-	-
FBgn0262582	FBtr0334305	cic-RD1	-	-	-	-	-	-	-	-	-
FBgn0262582	FBtr0334305	cic-RD2	[22-34]	-	-	-	-	-	-	-	-
FBgn0262582	FBtr0334305	cic-RD3	-	-	-	-	-	-	-	-	-
FBgn0262975	FBtr0330372	cnc	-	-	-	-	-	-	-	-	-
FBgn0259938	FBtr0082246	cwo	-	-	-	-	-	-	-	-	-
FBgn0027490	FBtr0079707	D12	-	-	-	-	-	-	-	-	-
FBgn0261723	FBtr0290136	Dbx	-	-	[37-46]	-	-	-	-	-	-
FBgn0000459	FBtr0074250	disco	-	-	-	-	-	[2-13]	-	-	-
FBgn0030477	FBtr0073768	dmrt11E	-	-	[39-48]	-	-	-	-	-	-
FBgn0028789	FBtr0076522	Doc1	-	-	[40-49]	-	-	-	-	-	-
FBgn0035954	FBtr0076521	Doc3	-	-	[39-48]	-	-	-	-	-	-
FBgn0000492	FBtr0085441	Dr	-	-	[36-45]	-	-	-	-	-	-
FBgn0000541	FBtr0332102	E(bx)	-	-	-	-	-	-	-	-	-
FBgn0008646	FBtr0082880	E5	-	-	[34-43]	-	-	-	-	-	-
FBgn0086908	FBtr0112777	egg	-	-	-	-	-	-	-	-	-
FBgn0000567	FBtr0100411	Eip74EF	-	-	-	-	-	-	-	-	-
FBgn0000568	FBtr0075148	Eip75B	-	-	-	[26-38]	-	-	-	-	-
FBgn0264490	FBtr0112874	Eip93F	-	-	-	-	-	[3-14]	-	-	-
FBgn0000576	FBtr0082863	ems	-	-	[18-27]	-	-	-	-	-	-
FBgn0000577	FBtr0088095	en	-	-	[32-41]	-	-	-	-	-	-
FBgn0031375	FBtr0330202	erm	-	-	[10-19]	-	-	-	-	-	-
FBgn0001981	FBtr0080734	esg	-	-	-	-	[11-17]	[34-45]	-	-	-
FBgn0039225	FBtr0084697	Ets96B	-	-	-	-	-	-	-	-	-
FBgn0000611	FBtr0074135	exd	-	-	-	-	-	-	-	-	-
FBgn0041156	FBtr0076751	exex	-	-	[32-41]	-	-	-	-	-	-
FBgn0039937	FBtr0089251	fd102C	-	-	[35-44]	-	-	-	[9-15]	-	-
FBgn0031086	FBtr0070032	fd19B	-	-	[8-17]	-	-	-	-	-	-
FBgn0264954	FBtr0335187	fd3F	-	-	[8-17]	-	-	[4-15]	-	-	-
FBgn0004897	FBtr0084770	fd96Ca	-	-	[19-28]	-	-	[11-22]	-	-	-
FBgn0004898	FBtr0084771	fd96Cb	-	-	[30-39]	-	-	-	-	-	-
FBgn0036134	FBtr0332652	FoxK	-	-	-	-	-	-	-	-	-
FBgn0004895	FBtr0073192	FoxL1	-	-	[38-47]	-	-	-	-	-	-
FBgn0001078	FBtr0304627	ftz-f1-RD1	-	-	-	-	-	-	-	-	-
FBgn0001078	FBtr0304627	ftz-f1-RD2	-	-	-	-	-	-	-	-	-
FBgn0001077	FBtr0081625	ftz-RD1	-	-	-	-	-	-	-	-	-
FBgn0001077	FBtr0081625	ftz-RD2	-	[39-47]	-	-	-	-	-	-	-
FBgn0267336	FBtr0333685	Glut4EF	[21-33]	-	-	-	-	-	-	-	-
FBgn0034511	FBtr0086214	GNBP-like3	-	-	-	-	-	-	-	-	-
FBgn0010323	FBtr0343220	Gsc	-	-	[35-44]	-	-	-	-	-	-
FBgn0001169	FBtr0083914	H	-	-	-	-	-	-	-	-	-
FBgn0016660	FBtr0079076	H15	-	-	[33-42]	-	-	-	[5-11]	-	-
FBgn0001170	FBtr0079227	H2.0	-	-	[36-45]	-	-	-	-	-	-
FBgn0045852	FBtr0305620	ham	-	-	-	-	-	[22-33]	-	-	-
FBgn0026575	FBtr0290069	hang	-	-	-	-	-	-	[17-23]	-	[18-23]
FBgn0008636	FBtr0071556	hbn	-	-	[34-43]	-	-	-	-	-	-
FBgn0027788	FBtr0088869	Hey	-	-	-	-	-	-	-	-	-
FBgn0040318	FBtr0075720	HGTX	-	-	[19-28]	-	-	-	-	-	-
FBgn0261434	FBtr0078951	hkb	-	-	-	-	-	-	[43-49]	-	-
FBgn0264005	FBtr0330386	Hmx	-	-	[16-25]	-	-	-	-	-	-
FBgn0001269	FBtr0088068	inv	-	-	[16-25]	-	-	-	-	-	-
FBgn0011604	FBtr0087841	Iswi	-	-	-	-	-	-	-	-	-
FBgn0035144	FBtr0072563	Kah	-	-	-	[30-42]	-	-	-	-	-
FBgn0013469	FBtr0330080	klu	-	-	-	-	-	[36-47]	-	-	-
FBgn0032473	FBtr0080433	kmg	-	-	-	-	-	-	-	-	-
FBgn0001320	FBtr0344836	kni	-	-	-	-	-	[20-31]	-	-	-
FBgn0266450	FBtr0344438	Kr-h1-RD1	[37-49]	-	-	-	-	-	-	-	-
FBgn0266450	FBtr0344438	Kr-h1-RD2	-	-	-	-	[15-21]	-	-	-	-
FBgn0002561	FBtr0070074	l(1)sc	-	-	-	-	-	-	-	-	-
FBgn0002441	FBtr0085175	l(3)mbt	-	-	-	-	-	-	-	-	-
FBgn0011278	FBtr0084091	lbe	-	-	[29-38]	-	-	-	-	-	-
FBgn0008651	FBtr0332438	lbl	-	-	[12-21]	-	-	-	-	-	-
FBgn0031759	FBtr0079231	lid	-	-	-	-	-	-	-	-	-
FBgn0034520	FBtr0342701	lms	-	-	[6-15]	-	-	-	-	-	-
FBgn0038016	FBtr0082611	MBD-R2	-	[7-15]	-	-	-	-	-	-	[28-33]
FBgn0034240	FBtr0086946	MESR4	-	-	-	-	-	-	[19-25]	-	-
FBgn0261963	FBtr0079093	mid	-	-	[28-37]	-	-	-	-	-	-
FBgn0023509	FBtr0070315	mip130	-	-	-	-	-	-	-	-	-
FBgn0014343	FBtr0075911	mirr	-	-	-	-	-	-	-	-	-
FBgn0023215	FBtr0301821	Mnt	-	-	-	-	-	-	-	-	-
FBgn0027951	FBtr0330315	MTA1-like	-	-	-	-	-	-	-	-	-
FBgn0002887	FBtr0100473	mus201	-	-	-	-	-	-	-	-	-
FBgn0028999	FBtr0072592	nerfin-1	[29-41]	-	-	-	-	-	-	-	-
FBgn0002931	FBtr0290323	net	-	-	-	-	[22-28]	-	-	-	-
FBgn0024321	FBtr0082941	NK7.1	-	-	[40-49]	-	-	-	[28-34]	-	-
FBgn0002985	FBtr0077557	odd	-	-	[41-50]	-	-	-	-	-	-
FBgn0026058	FBtr0074461	OdsH	-	-	[41-50]	-	-	-	-	-	-
FBgn0261885	FBtr0089581	osa	-	-	-	-	-	-	-	-	-
FBgn0003028	FBtr0301914	ovo	-	-	-	-	-	-	-	-	-
FBgn0010247	FBtr0113885	Parp	-	-	-	-	-	-	-	[35-48]	-
FBgn0003042	FBtr0078405	Pc	-	-	-	-	-	-	-	-	-
FBgn0264962	FBtr0302294	Pcf11	-	-	-	-	[17-23]	-	-	-	-
FBgn0004860	FBtr0070433	ph-d	-	-	-	-	-	-	-	-	-
FBgn0004861	FBtr0070432	ph-p	-	-	-	-	-	-	-	-	-
FBgn0025334	FBtr0072224	PHDP	-	-	-	-	-	-	-	-	-
FBgn0002521	FBtr0089204	pho	-	-	-	-	-	-	-	-	-
FBgn0003117	FBtr0335427	pnr	-	-	-	-	-	-	[40-46]	-	-
FBgn0039227	FBtr0084740	polybromo	-	-	-	-	-	-	-	-	-
FBgn0003130	FBtr0087311	Poxn	-	-	[37-46]	-	-	-	-	-	-
FBgn0082831	FBtr0304744	pps	-	-	-	-	-	-	-	-	-
FBgn0035687	FBtr0076997	Prdm13	-	-	-	-	-	-	-	-	-
FBgn0043900	FBtr0085806	pygo	-	-	-	-	-	-	-	-	-
FBgn0262518	FBtr0074921	Rab8	-	-	-	-	-	-	-	-	-
FBgn0035106	FBtr0072532	rno	-	-	-	-	-	-	-	-	-
FBgn0003267	FBtr0085090	ro	-	-	-	-	-	-	-	-	-
FBgn0285917	FBtr0329997	sbb	-	-	-	-	-	-	-	-	-
FBgn0004880	FBtr0073165	scrt	[2-14]	-	-	-	-	[8-19]	-	-	-
FBgn0002573	FBtr0075862	sens	-	-	-	-	-	-	-	-	-
FBgn0003396	FBtr0330619	shn-RD1	-	-	-	[21-33]	-	-	-	-	-
FBgn0003396	FBtr0330619	shn-RD2	-	-	-	-	-	-	-	-	-
FBgn0003396	FBtr0330619	shn-RD3	-	-	-	-	-	-	-	-	-
FBgn0003396	FBtr0330619	shn-RD4	[8-20]	-	-	-	-	-	-	-	-
FBgn0002941	FBtr0084123	slou	-	-	[32-41]	-	-	-	-	-	-
FBgn0003430	FBtr0077499	slp1	-	-	[4-13]	-	-	-	[31-37]	-	-
FBgn0265523	FBtr0333768	Smr	-	-	-	-	-	-	-	-	-
FBgn0003448	FBtr0080739	sna	-	-	-	-	[5-11]	[37-48]	-	-	-
FBgn0029123	FBtr0079733	SoxN	-	-	-	-	-	-	-	-	-
FBgn0020378	FBtr0331335	Sp1	-	-	-	-	-	-	-	-	-
FBgn0016917	FBtr0089487	Stat92E	-	-	-	-	-	-	-	-	-
FBgn0003575	FBtr0070120	su(sable)	-	-	-	-	-	-	-	[12-25]	-
FBgn0265623	FBtr0330613	Su(z)2-RD1	-	-	-	-	-	[11-22]	-	-	-
FBgn0265623	FBtr0330613	Su(z)2-RD2	-	-	-	-	-	-	-	-	-
FBgn0005561	FBtr0089328	sv	-	-	-	-	-	-	-	-	-
FBgn0004110	FBtr0084086	tin	-	-	[17-26]	-	-	-	-	-	-
FBgn0028979	FBtr0089377	tio	-	-	-	-	-	[5-16]	-	-	-
FBgn0033636	FBtr0113066	tou	-	-	-	-	-	[10-21]	-	-	-
FBgn0038767	FBtr0083840	trem	-	-	-	-	-	-	-	-	[42-47]
FBgn0033528	FBtr0088306	trsn	-	-	-	[18-30]	-	-	-	-	-
FBgn0039530	FBtr0335245	Tusp	-	[8-16]	-	-	-	-	-	-	-
FBgn0003943	FBtr0073177	Ubi-p63E	-	-	-	-	-	-	-	-	-
FBgn0024184	FBtr0340626	unc-4	-	-	[40-49]	-	-	-	-	-	-
FBgn0015561	FBtr0088586	unpg	-	-	[28-37]	-	-	-	-	-	-
FBgn0003975	FBtr0087785	vg	-	-	-	-	-	-	-	-	-
FBgn0261930	FBtr0110929	vnd	-	-	[9-18]	-	-	-	-	-	-
FBgn0016076	FBtr0346579	vri	-	-	-	-	[38-44]	-	-	-	-
FBgn0001983	FBtr0080740	wor	-	-	-	-	[8-14]	[31-42]	-	-	-
FBgn0039338	FBtr0084837	XNP	-	-	-	-	-	-	-	-	-
FBgn0005596	FBtr0330292	yem-RD1	-	-	-	-	-	-	-	-	-
FBgn0005596	FBtr0330292	yem-RD2	[4-16]	-	-	-	-	-	-	-	-
FBgn0032321	FBtr0080146	YL-1	-	-	-	-	-	-	-	-	-
FBgn0004606	FBtr0085701	zfh1	-	-	-	-	-	[16-27]	-	-	-
FBgn0259789	FBtr0074807	zld	-	-	-	-	-	-	-	-	-
