# Supplementary material for: Systematic identification and characterization of repressive domains in Drosophila transcription factors
Source: EMBO J. 2022 Dec 22;42(3):e112100. doi: 10.15252/embj.2022112100 (PMC9890238; doi:10.15252/embj.2022112100)
Supplement: Supplementary file 23 — Source Data for Figure 2 [file EMBJ-42-e112100-s025.zip › Figure 2/Source_Data_Fig2F-J.xlsx]

## Sheet: legend
Source Data Fig 2F-J
results of validation experiments with wt and mutated RDs
median GFP values of Gal4 controls and RDs, FC repression values, P-values (paired, two-tailed Student T-tests comparing wt and mutant)

## Sheet: mutation_validations
RD.name	mutated.motif	rep1.FC	rep2.FC	rep3.FC	pvalue_paired_log
CG12605	wt	3.44371	3.49584	2.19913
CG12605	AAxxL	1.14975	0.590647	1.13197	0.0679287
cic-RD2	wt	2.7524	2.59388	1.85109
cic-RD2	AAxxL	1.07078	0.588155	0.95426	0.0505973
Glut4EF	wt	2.53143	2.21506	2.16472
Glut4EF	AAxxL	1.19145	0.820189	0.993908	0.00808714
CG42741	wt	2.24397	1.13425	1.36694
CG42741	PxDLS	1.42292	0.641668	0.870601	0.00615629
tio	wt	2.18506	1.20387	1.54916
tio	PxDLS	1.70392	0.743999	1.1764	0.0448922
ham	wt	3.34493	2.97337	2.44755
ham	PxDLS	1.21838	0.625299	0.952184	0.0266246
Eip75B	wt	6.61286	6.28537	8.78771
Eip75B	HKKF	0.878688	0.971576	0.717314	0.0080787
Kah	wt	14.9461	8.90694	10.4224
Kah	HKKF	0.781338	0.950181	0.885268	0.00672579
shn-RD1	wt	7.29935	8.81742	14.1483
shn-RD1	HKKF	0.693671	0.886345	0.925751	0.00298851
CHES-1-like-RD1	wt	7.13702	7.00932	6.42041
CHES-1-like-RD1	HKKF	1.17916	1.0485	0.792523	0.00195811
ash1	wt	9.60253	6.00913	5.6305
ash1	PLKKR	0.823314	0.965517	1.00448	0.0128002
Kr-h1-RD2	wt	9.36953	8.80268	7.48376
Kr-h1-RD2	PLKKR	0.798042	1.11231	1.10791	0.00580751
net	wt	6.22983	6.97561	7.18921
net	PLKKR	0.804556	1.06419	1.07561	0.000732337
vri	wt	7.79451	7.77127	8.72919
vri	PLKKR	0.884994	1.14196	0.760587	0.00476523
CG15269	wt	28.3113	13.7107	17.8168
CG15269	EH1	1.02369	0.586558	1.41483	0.00629024
erm	wt	12.8534	10.169	15.3737
erm	EH1	1.13795	1.13866	1.09463	0.00290858
inv	wt	18.7638	19.1627	19.0847
inv	EH1	1.21242	1.16876	1.15204	5.79227e-05
slou	wt	10.5343	8.19007	10.3721
slou	EH1	1.15204	1.18137	1.1319	0.00190133
sna	wt	7.87793	11.1688	8.44707
sna	PxDLS	11.4511	12.5828	9.61792	0.13001
sna	PLKKR	3.04722	5.04936	1.92259	0.035387
sna	PLKKR and PxDLS	0.973709	1.09485	1.83536	0.0139518
