# Supplementary material for: Systematic identification and characterization of repressive domains in Drosophila transcription factors
Source: EMBO J. 2022 Dec 22;42(3):e112100. doi: 10.15252/embj.2022112100 (PMC9890238; doi:10.15252/embj.2022112100)
Supplement: Supplementary file 23 — Source Data for Figure 2 [file EMBJ-42-e112100-s025.zip › Figure 2/Source_Data_Fig2C.xlsx]

## Sheet: Legend
Source Data Fig 2C
minimal MEME motifs for the motifs displayed in the Dendogram from the MEME motif clustering
"all", "global", "zfh1", "ent1" indicates which RD subset was used in the particular MEME search

## Sheet: MEME motifs
MEME version 5.3.2
ALPHABET "Protein" PROTEIN-LIKE
A "Alanine" 0000CC
C "Cysteine" 0000CC
D "Aspartic acid" FF00FF
E "Glutamic acid" FF00FF
F "Phenylalanine" 0000CC
G "Glycine" FFB300
H "Histidine" FFCCCC
I "Isoleucine" 0000CC
K "Lysine" CC0000
L "Leucine" 0000CC
M "Methionine" 0000CC
N "Asparagine" 008000
P "Proline" FFFF00
Q "Glutamine" 008000
R "Arginine" CC0000
S "Serine" 008000
T "Threonine" 008000
V "Valine" 0000CC
W "Tryptophan" 0000CC
Y "Tyrosine" 33E6CC
X "Any amino acid" = ACDEFGHIKLMNPQRSTVWY
* = ACDEFGHIKLMNPQRSTVWY
. = ACDEFGHIKLMNPQRSTVWY
B "Asparagine or Aspartic acid" = DN
Z "Glutamine or Glutamic acid" = EQ
J "Leucine or Isoleucine" = IL
END ALPHABET
Background letter frequencies (from unknown source):
A 0.078 C 0.011 D 0.051 E 0.063 F 0.019 G 0.055 H 0.039 I 0.037 K 0.058
L 0.066 M 0.021 N 0.051 P 0.077 Q 0.080 R 0.046 S 0.117 T 0.061 V 0.044
W 0.004 Y 0.022
MOTIF all_KSSFSIESILG MEME-1
log-odds matrix: alength= 20 w= 11 E= 1.3e-099
33 -318 -238 -185 34 -101 -288 -56 184 -122 19 -71 18 -125 196 -105 28 66 -208 -273
-118 -326 -252 -198 -286 -324 -60 -56 110 157 -269 52 -427 -272 72 80 156 -278 -217 -284
33 -327 87 -179 -284 -19 -283 -323 50 -45 -267 4 95 -123 23 118 -242 -71 -212 -274
-531 -342 -603 -612 558 -588 -88 -360 -594 -303 -358 -555 -641 -650 -557 -579 -565 -389 -67 128
-233 46 -172 -427 -274 -340 -155 -344 -335 -375 25 -226 -432 -460 -310 264 113 -362 -211 -316
-509 -379 -749 -741 -399 -720 -850 445 -721 -316 -356 -717 -805 -838 -745 -760 -498 187 -530 -577
140 -391 186 191 -354 -340 -337 -392 -74 -392 -338 7 -464 -310 -64 67 -105 -350 -283 -338
104 -336 196 -73 -294 -312 -291 -334 6 -334 -278 90 -420 -56 22 119 -251 -295 -223 11
-601 -459 -868 -827 -253 -784 -790 422 -805 208 -239 -816 -822 -779 -743 -858 -592 -253 -360 -513
-500 -374 -663 -595 -179 -625 -597 96 -569 349 237 -618 -638 -584 -508 -647 -484 17 -259 -405
181 -379 -66 -89 34 252 -327 -396 -4 -396 -343 61 -466 -322 -261 -23 -23 -356 -279 -332
letter-probability matrix: alength= 20 w= 11 nsites= 40 E= 1.3e-099
0.100000 0.000000 0.000000 0.000000 0.025000 0.025000 0.000000 0.025000 0.225000 0.025000 0.025000 0.025000 0.100000 0.025000 0.200000 0.050000 0.075000 0.075000 0.000000 0.000000
0.025000 0.000000 0.000000 0.000000 0.000000 0.000000 0.025000 0.025000 0.125000 0.225000 0.000000 0.075000 0.000000 0.000000 0.075000 0.225000 0.200000 0.000000 0.000000 0.000000
0.100000 0.000000 0.100000 0.000000 0.000000 0.050000 0.000000 0.000000 0.075000 0.050000 0.000000 0.050000 0.175000 0.025000 0.050000 0.300000 0.000000 0.025000 0.000000 0.000000
0.000000 0.000000 0.000000 0.000000 0.925000 0.000000 0.025000 0.000000 0.000000 0.000000 0.000000 0.000000 0.000000 0.000000 0.000000 0.000000 0.000000 0.000000 0.000000 0.050000
0.000000 0.025000 0.025000 0.000000 0.000000 0.000000 0.025000 0.000000 0.000000 0.000000 0.050000 0.000000 0.000000 0.000000 0.000000 0.750000 0.125000 0.000000 0.000000 0.000000
0.000000 0.000000 0.000000 0.000000 0.000000 0.000000 0.000000 0.850000 0.000000 0.000000 0.000000 0.000000 0.000000 0.000000 0.000000 0.000000 0.000000 0.150000 0.000000 0.000000
0.225000 0.000000 0.200000 0.250000 0.000000 0.000000 0.000000 0.000000 0.025000 0.000000 0.000000 0.050000 0.000000 0.000000 0.025000 0.200000 0.025000 0.000000 0.000000 0.000000
0.175000 0.000000 0.225000 0.025000 0.000000 0.000000 0.000000 0.000000 0.050000 0.000000 0.000000 0.100000 0.000000 0.050000 0.050000 0.300000 0.000000 0.000000 0.000000 0.025000
0.000000 0.000000 0.000000 0.000000 0.000000 0.000000 0.000000 0.725000 0.000000 0.275000 0.000000 0.000000 0.000000 0.000000 0.000000 0.000000 0.000000 0.000000 0.000000 0.000000
0.000000 0.000000 0.000000 0.000000 0.000000 0.000000 0.000000 0.075000 0.000000 0.750000 0.125000 0.000000 0.000000 0.000000 0.000000 0.000000 0.000000 0.050000 0.000000 0.000000
0.300000 0.000000 0.025000 0.025000 0.025000 0.350000 0.000000 0.000000 0.050000 0.000000 0.000000 0.075000 0.000000 0.000000 0.000000 0.100000 0.050000 0.000000 0.000000 0.000000
MOTIF all_QQQQQQQQQQQQQQQ MEME-2
log-odds matrix: alength= 20 w= 15 E= 2.7e-069
-273 -235 -347 -129 -297 -390 55 -303 -264 -235 -148 -253 -390 330 -187 -365 -162 -298 -110 -330
-272 -233 -349 -125 -297 -393 -30 -300 -270 -232 -144 -136 -387 335 -188 -364 -304 -296 -107 -333
-101 -232 -356 -132 -296 -388 -97 -299 -272 -133 -148 -260 -392 332 -193 -363 -305 -294 -112 -335
-285 -247 -348 -141 -302 -393 116 -316 -266 -249 -162 -260 -180 325 -196 -374 -315 -311 -122 -330
-273 -234 -345 -126 -297 -391 15 -301 -269 -233 -145 -132 -388 333 -188 -364 -304 -297 -108 -332
-269 -232 -350 -126 -296 -390 -91 -299 -268 -87 -144 -254 -221 330 -188 -248 -303 -294 -108 -333
-270 -232 -351 -126 -294 -392 -91 -297 -268 -87 -144 -255 -221 330 -188 -364 -169 -293 -108 -332
-284 -245 -368 -144 -306 -402 -109 -306 -285 -246 -161 -272 -404 338 -205 -379 -319 -95 -123 -343
-271 -232 -351 -125 -297 -393 -30 -300 -270 -231 -143 -253 -387 335 -188 -253 -304 -296 -107 -333
-273 -234 -353 -127 -291 -395 50 -300 -267 -142 -145 -256 -389 331 -188 -366 -305 -297 -107 -324
-272 -233 -353 -126 -297 -395 -90 -300 -271 -143 -144 -256 -223 335 -189 -366 -305 -296 -108 -334
-288 -249 -363 -143 -313 -402 -109 -316 -106 -249 -162 -268 -404 338 -187 -379 -318 -311 -124 -344
-178 -232 -352 -125 -297 -394 -30 -300 -270 -231 -143 -254 -387 335 -188 -364 -304 -296 -107 -333
-176 -232 -350 -125 -297 -392 -29 -300 -269 -232 -144 -254 -150 331 -188 -364 -303 -296 -107 -333
-168 -235 -351 -128 -301 -392 -94 -303 -135 -235 -148 -255 -390 334 -181 -365 -305 -298 -111 -334
letter-probability matrix: alength= 20 w= 15 nsites= 16 E= 2.7e-069
0.000000 0.000000 0.000000 0.000000 0.000000 0.000000 0.187500 0.000000 0.000000 0.000000 0.000000 0.000000 0.000000 0.750000 0.000000 0.000000 0.062500 0.000000 0.000000 0.000000
0.000000 0.000000 0.000000 0.000000 0.000000 0.000000 0.062500 0.000000 0.000000 0.000000 0.000000 0.062500 0.000000 0.875000 0.000000 0.000000 0.000000 0.000000 0.000000 0.000000
0.125000 0.000000 0.000000 0.000000 0.000000 0.000000 0.000000 0.000000 0.000000 0.062500 0.000000 0.000000 0.000000 0.812500 0.000000 0.000000 0.000000 0.000000 0.000000 0.000000
0.000000 0.000000 0.000000 0.000000 0.000000 0.000000 0.250000 0.000000 0.000000 0.000000 0.000000 0.000000 0.062500 0.687500 0.000000 0.000000 0.000000 0.000000 0.000000 0.000000
0.000000 0.000000 0.000000 0.000000 0.000000 0.000000 0.125000 0.000000 0.000000 0.000000 0.000000 0.062500 0.000000 0.812500 0.000000 0.000000 0.000000 0.000000 0.000000 0.000000
0.000000 0.000000 0.000000 0.000000 0.000000 0.000000 0.000000 0.000000 0.000000 0.125000 0.000000 0.000000 0.062500 0.750000 0.000000 0.062500 0.000000 0.000000 0.000000 0.000000
0.000000 0.000000 0.000000 0.000000 0.000000 0.000000 0.000000 0.000000 0.000000 0.125000 0.000000 0.000000 0.062500 0.750000 0.000000 0.000000 0.062500 0.000000 0.000000 0.000000
0.000000 0.000000 0.000000 0.000000 0.000000 0.000000 0.000000 0.000000 0.000000 0.000000 0.000000 0.000000 0.000000 0.937500 0.000000 0.000000 0.000000 0.062500 0.000000 0.000000
0.000000 0.000000 0.000000 0.000000 0.000000 0.000000 0.062500 0.000000 0.000000 0.000000 0.000000 0.000000 0.000000 0.875000 0.000000 0.062500 0.000000 0.000000 0.000000 0.000000
0.000000 0.000000 0.000000 0.000000 0.000000 0.000000 0.187500 0.000000 0.000000 0.062500 0.000000 0.000000 0.000000 0.750000 0.000000 0.000000 0.000000 0.000000 0.000000 0.000000
0.000000 0.000000 0.000000 0.000000 0.000000 0.000000 0.000000 0.000000 0.000000 0.062500 0.000000 0.000000 0.062500 0.875000 0.000000 0.000000 0.000000 0.000000 0.000000 0.000000
0.000000 0.000000 0.000000 0.000000 0.000000 0.000000 0.000000 0.000000 0.062500 0.000000 0.000000 0.000000 0.000000 0.937500 0.000000 0.000000 0.000000 0.000000 0.000000 0.000000
0.062500 0.000000 0.000000 0.000000 0.000000 0.000000 0.062500 0.000000 0.000000 0.000000 0.000000 0.000000 0.000000 0.875000 0.000000 0.000000 0.000000 0.000000 0.000000 0.000000
0.062500 0.000000 0.000000 0.000000 0.000000 0.000000 0.062500 0.000000 0.000000 0.000000 0.000000 0.000000 0.125000 0.750000 0.000000 0.000000 0.000000 0.000000 0.000000 0.000000
0.062500 0.000000 0.000000 0.000000 0.000000 0.000000 0.000000 0.000000 0.062500 0.000000 0.000000 0.000000 0.000000 0.875000 0.000000 0.000000 0.000000 0.000000 0.000000 0.000000
MOTIF all_DQPLDLSVKRSR MEME-3			*used for FIMO search	refered to as PxDLS motif
log-odds matrix: alength= 20 w= 12 E= 1.4e-008
-42 -352 302 157 -319 -288 -294 -341 8 -345 112 153 -405 -239 -228 -304 -260 -294 -242 -302
52 -259 35 107 -215 175 -211 -250 -82 -249 -195 -150 -333 158 47 -222 -169 29 -143 -204
-195 -266 -321 -310 -273 -319 -374 -2 -283 -302 -315 -351 334 -366 -24 -309 -273 -268 320 -362
-333 -217 -470 -401 -57 -441 -413 -49 -370 350 101 -427 -456 -70 -73 -453 -315 -3 -116 -252
-338 -299 407 -111 -308 -336 -332 -352 -380 -398 -365 -6 -523 -437 -365 -392 -379 -335 -207 -317
-402 -277 -555 -488 142 -517 -481 -82 -461 370 -44 -510 -532 -477 -400 -540 -385 -156 -148 -273
-192 204 -313 -354 37 -293 -365 -291 -90 -321 -257 -186 -392 -385 -64 256 60 -301 -165 -266
-19 -95 -413 -353 250 -305 -329 111 -13 143 285 -321 -416 -380 -284 -98 -174 236 -44 -148
30 188 -209 -156 -258 -272 24 -277 318 -281 -229 6 -379 -213 58 -103 -211 -248 -160 -240
-149 -234 -142 -89 -192 -217 42 -230 110 -229 209 30 81 -164 173 -5 80 -191 -119 -182
-14 -229 28 91 -185 133 -185 -225 107 -224 117 31 -313 -160 52 75 -144 -185 -114 -176
-16 -233 26 29 -191 -215 -190 -230 46 -229 -174 -132 25 -164 300 -74 -150 28 -118 -181
letter-probability matrix: alength= 20 w= 12 nsites= 16 E= 1.4e-008
0.062500 0.000000 0.437500 0.187500 0.000000 0.000000 0.000000 0.000000 0.062500 0.000000 0.062500 0.187500 0.000000 0.000000 0.000000 0.000000 0.000000 0.000000 0.000000 0.000000
0.125000 0.000000 0.062500 0.125000 0.000000 0.250000 0.000000 0.000000 0.000000 0.000000 0.000000 0.000000 0.000000 0.312500 0.062500 0.000000 0.000000 0.062500 0.000000 0.000000
0.000000 0.000000 0.000000 0.000000 0.000000 0.000000 0.000000 0.062500 0.000000 0.000000 0.000000 0.000000 0.812500 0.000000 0.062500 0.000000 0.000000 0.000000 0.062500 0.000000
0.000000 0.000000 0.000000 0.000000 0.000000 0.000000 0.000000 0.000000 0.000000 0.687500 0.062500 0.000000 0.000000 0.125000 0.062500 0.000000 0.000000 0.062500 0.000000 0.000000
0.000000 0.000000 0.875000 0.000000 0.000000 0.000000 0.000000 0.000000 0.000000 0.000000 0.000000 0.125000 0.000000 0.000000 0.000000 0.000000 0.000000 0.000000 0.000000 0.000000
0.000000 0.000000 0.000000 0.000000 0.062500 0.000000 0.000000 0.000000 0.000000 0.937500 0.000000 0.000000 0.000000 0.000000 0.000000 0.000000 0.000000 0.000000 0.000000 0.000000
0.000000 0.125000 0.000000 0.000000 0.062500 0.000000 0.000000 0.000000 0.062500 0.000000 0.000000 0.000000 0.000000 0.000000 0.062500 0.687500 0.000000 0.000000 0.000000 0.000000
0.062500 0.000000 0.000000 0.000000 0.125000 0.000000 0.000000 0.062500 0.062500 0.187500 0.187500 0.000000 0.000000 0.000000 0.000000 0.062500 0.000000 0.250000 0.000000 0.000000
0.125000 0.062500 0.000000 0.000000 0.000000 0.000000 0.062500 0.000000 0.562500 0.000000 0.000000 0.062500 0.000000 0.000000 0.062500 0.062500 0.000000 0.000000 0.000000 0.000000
0.000000 0.000000 0.000000 0.000000 0.000000 0.000000 0.062500 0.000000 0.125000 0.000000 0.125000 0.062500 0.187500 0.000000 0.187500 0.125000 0.125000 0.000000 0.000000 0.000000
0.062500 0.000000 0.062500 0.125000 0.000000 0.187500 0.000000 0.000000 0.125000 0.000000 0.062500 0.062500 0.000000 0.000000 0.062500 0.250000 0.000000 0.000000 0.000000 0.000000
0.062500 0.000000 0.062500 0.062500 0.000000 0.000000 0.000000 0.000000 0.062500 0.000000 0.000000 0.000000 0.125000 0.000000 0.500000 0.062500 0.000000 0.062500 0.000000 0.000000
MOTIF all_YICDVC MEME-5			*used for FIMO search	refered to as Motif 9 in dendogram
log-odds matrix: alength= 20 w= 6 E= 6.5e-005
44 -119 -290 -281 207 -268 -92 -165 -267 -166 -158 -265 -375 -355 -238 -271 -244 -155 123 483
54 282 -313 -264 -3 -239 -268 292 -231 -8 5 -249 -349 -2 -212 -251 -112 226 2 -100
-381 644 -517 -494 -359 -500 -534 -356 -531 -430 -370 -502 -600 -598 -458 -531 -396 -406 -346 -472
-118 -216 220 143 -173 -167 -160 -210 192 -210 -158 -71 -283 -122 -70 -172 -125 -167 -103 206
42 -33 -319 -272 -6 -250 -267 195 -245 -28 -9 -261 -346 -321 -216 -263 61 312 -5 176
-381 644 -517 -494 -359 -500 -534 -356 -531 -430 -370 -502 -600 -598 -458 -531 -396 -406 -346 -472
letter-probability matrix: alength= 20 w= 6 nsites= 6 E= 6.5e-005
0.166667 0.000000 0.000000 0.000000 0.000000 0.000000 0.000000 0.000000 0.000000 0.000000 0.000000 0.000000 0.000000 0.000000 0.000000 0.000000 0.000000 0.000000 0.000000 0.833333
0.166667 0.166667 0.000000 0.000000 0.000000 0.000000 0.000000 0.333333 0.000000 0.000000 0.000000 0.000000 0.000000 0.166667 0.000000 0.000000 0.000000 0.166667 0.000000 0.000000
0.000000 1.000000 0.000000 0.000000 0.000000 0.000000 0.000000 0.000000 0.000000 0.000000 0.000000 0.000000 0.000000 0.000000 0.000000 0.000000 0.000000 0.000000 0.000000 0.000000
0.000000 0.000000 0.333333 0.166667 0.000000 0.000000 0.000000 0.000000 0.333333 0.000000 0.000000 0.000000 0.000000 0.000000 0.000000 0.000000 0.000000 0.000000 0.000000 0.166667
0.166667 0.000000 0.000000 0.000000 0.000000 0.000000 0.000000 0.166667 0.000000 0.000000 0.000000 0.000000 0.000000 0.000000 0.000000 0.000000 0.166667 0.333333 0.000000 0.166667
0.000000 1.000000 0.000000 0.000000 0.000000 0.000000 0.000000 0.000000 0.000000 0.000000 0.000000 0.000000 0.000000 0.000000 0.000000 0.000000 0.000000 0.000000 0.000000 0.000000
MOTIF all_NYSSCPLKKRPYVF MEME-6
log-odds matrix: alength= 20 w= 14 E= 1.5e-004
-186 -238 123 -103 -234 -168 -173 -270 127 -266 -220 268 -337 -173 222 -195 -166 -235 -139 -199
-126 -79 28 21 209 -222 -66 94 -142 -95 -71 -180 -309 -234 -145 -212 -153 81 108 409
-81 -133 -87 -37 209 65 110 -107 106 -128 188 -76 -258 -113 -43 65 -78 -82 -26 -12
-157 -180 -173 -121 -203 -219 -187 -223 186 -224 -173 -127 -329 -156 136 159 97 -195 -104 -187
-321 615 -523 -506 -173 -430 -508 -143 -501 103 -179 -489 -560 -557 -446 -472 -357 -178 -219 -325
-139 -204 -274 -263 -227 -261 -328 -254 -239 -254 -264 -300 324 -319 -243 -75 -219 43 -201 -319
-309 -197 -442 -373 -33 -410 -383 -28 -303 358 15 -396 -436 -371 10 -429 -293 -87 -90 -222
-348 30 -444 -395 -400 -411 -400 -325 393 -403 -345 -341 -494 -414 23 -475 -364 -380 -202 -385
-298 -262 -353 -296 -336 -63 -328 -291 380 -84 -291 -278 -457 -314 -8 -393 -305 -311 -178 -321
-360 -208 -429 -444 -346 -373 -271 -346 -129 -355 -353 -337 -426 -331 431 -439 -381 -410 -106 -347
-148 -213 -153 -139 -209 56 95 -238 158 -236 -210 -137 252 -201 -86 -216 -174 -201 -142 -222
-128 -49 -278 -243 269 -242 94 223 -221 -41 -21 -234 -336 -302 -196 -57 -140 130 95 331
-111 -31 -323 -268 19 -239 -254 73 -233 108 221 73 -345 -304 -208 -250 -107 292 21 200
-249 -122 -393 -373 499 -356 -291 -66 -357 45 134 -361 -425 -434 -332 -350 -270 56 33 200
letter-probability matrix: alength= 20 w= 14 nsites= 7 E= 1.5e-004
0.000000 0.000000 0.142857 0.000000 0.000000 0.000000 0.000000 0.000000 0.142857 0.000000 0.000000 0.428571 0.000000 0.000000 0.285714 0.000000 0.000000 0.000000 0.000000 0.000000
0.000000 0.000000 0.142857 0.142857 0.000000 0.000000 0.000000 0.142857 0.000000 0.000000 0.000000 0.000000 0.000000 0.000000 0.000000 0.000000 0.000000 0.142857 0.000000 0.428571
0.000000 0.000000 0.000000 0.000000 0.142857 0.142857 0.142857 0.000000 0.142857 0.000000 0.142857 0.000000 0.000000 0.000000 0.000000 0.285714 0.000000 0.000000 0.000000 0.000000
0.000000 0.000000 0.000000 0.000000 0.000000 0.000000 0.000000 0.000000 0.285714 0.000000 0.000000 0.000000 0.000000 0.000000 0.142857 0.428571 0.142857 0.000000 0.000000 0.000000
0.000000 0.714286 0.000000 0.000000 0.000000 0.000000 0.000000 0.000000 0.000000 0.285714 0.000000 0.000000 0.000000 0.000000 0.000000 0.000000 0.000000 0.000000 0.000000 0.000000
0.000000 0.000000 0.000000 0.000000 0.000000 0.000000 0.000000 0.000000 0.000000 0.000000 0.000000 0.000000 0.714286 0.000000 0.000000 0.142857 0.000000 0.142857 0.000000 0.000000
0.000000 0.000000 0.000000 0.000000 0.000000 0.000000 0.000000 0.000000 0.000000 0.857143 0.000000 0.000000 0.000000 0.000000 0.142857 0.000000 0.000000 0.000000 0.000000 0.000000
0.000000 0.142857 0.000000 0.000000 0.000000 0.000000 0.000000 0.000000 0.714286 0.000000 0.000000 0.000000 0.000000 0.000000 0.142857 0.000000 0.000000 0.000000 0.000000 0.000000
0.000000 0.000000 0.000000 0.000000 0.000000 0.142857 0.000000 0.000000 0.714286 0.142857 0.000000 0.000000 0.000000 0.000000 0.000000 0.000000 0.000000 0.000000 0.000000 0.000000
0.000000 0.000000 0.000000 0.000000 0.000000 0.000000 0.000000 0.000000 0.000000 0.000000 0.000000 0.000000 0.000000 0.000000 1.000000 0.000000 0.000000 0.000000 0.000000 0.000000
0.000000 0.000000 0.000000 0.000000 0.000000 0.142857 0.142857 0.000000 0.285714 0.000000 0.000000 0.000000 0.428571 0.000000 0.000000 0.000000 0.000000 0.000000 0.000000 0.000000
0.000000 0.000000 0.000000 0.000000 0.142857 0.000000 0.142857 0.285714 0.000000 0.000000 0.000000 0.000000 0.000000 0.000000 0.000000 0.142857 0.000000 0.142857 0.000000 0.142857
0.000000 0.000000 0.000000 0.000000 0.000000 0.000000 0.000000 0.000000 0.000000 0.142857 0.142857 0.142857 0.000000 0.000000 0.000000 0.000000 0.000000 0.428571 0.000000 0.142857
0.000000 0.000000 0.000000 0.000000 0.428571 0.000000 0.000000 0.000000 0.000000 0.142857 0.142857 0.000000 0.000000 0.000000 0.000000 0.000000 0.000000 0.142857 0.000000 0.142857
MOTIF all_HHHHHQYHHHH MEME-7			*used for FIMO search	refered to as Motif 10 in dendogram
log-odds matrix: alength= 20 w= 11 E= 1.8e-002
-270 -165 -200 -224 -77 -285 406 -252 -222 -213 -168 -70 -367 -12 -100 -267 -220 -1 -8 29
-280 -166 -224 -267 -64 -296 416 -222 -280 -208 -174 -86 -385 -132 -125 -284 -237 44 -7 28
-305 -176 -189 -257 -84 -283 418 -306 -292 -240 -193 44 -380 -118 -119 -274 -239 -261 -14 29
-7 -158 -209 -251 -94 -259 414 -284 -263 -241 -197 -87 -376 -140 -130 -260 -227 -236 -28 7
-309 -174 -210 -261 -81 -302 420 -301 -285 -235 -188 -68 -381 -24 -112 -282 -242 -257 -9 33
-270 -230 -337 -128 -285 -372 -97 -300 -257 -234 -150 -253 -385 338 -185 -361 -302 -294 -106 -317
27 -89 -140 -108 155 -192 214 -81 -89 44 -72 77 -287 -156 -90 -181 -123 -67 82 324
-280 -166 -224 -267 -64 -296 416 -222 -280 -208 -174 -86 -385 -132 -125 -284 -237 44 -7 28
-226 -140 -201 -219 -52 -266 393 -156 -205 8 -125 -82 -356 -127 -107 -252 10 -141 -1 22
-213 -161 -155 -193 -96 -229 391 -265 -198 -229 -184 -61 -4 -129 -113 -62 -195 -221 -30 3
-324 -179 -229 -286 -13 -316 418 -297 -326 -233 -193 -83 -393 -129 -131 -296 -256 -260 31 183
letter-probability matrix: alength= 20 w= 11 nsites= 5 E= 1.8e-002
0.000000 0.000000 0.000000 0.000000 0.000000 0.000000 0.600000 0.000000 0.000000 0.000000 0.000000 0.000000 0.000000 0.200000 0.000000 0.000000 0.000000 0.200000 0.000000 0.000000
0.000000 0.000000 0.000000 0.000000 0.000000 0.000000 0.800000 0.000000 0.000000 0.000000 0.000000 0.000000 0.000000 0.000000 0.000000 0.000000 0.000000 0.200000 0.000000 0.000000
0.000000 0.000000 0.000000 0.000000 0.000000 0.000000 0.800000 0.000000 0.000000 0.000000 0.000000 0.200000 0.000000 0.000000 0.000000 0.000000 0.000000 0.000000 0.000000 0.000000
0.200000 0.000000 0.000000 0.000000 0.000000 0.000000 0.800000 0.000000 0.000000 0.000000 0.000000 0.000000 0.000000 0.000000 0.000000 0.000000 0.000000 0.000000 0.000000 0.000000
0.000000 0.000000 0.000000 0.000000 0.000000 0.000000 0.800000 0.000000 0.000000 0.000000 0.000000 0.000000 0.000000 0.200000 0.000000 0.000000 0.000000 0.000000 0.000000 0.000000
0.000000 0.000000 0.000000 0.000000 0.000000 0.000000 0.000000 0.000000 0.000000 0.000000 0.000000 0.000000 0.000000 1.000000 0.000000 0.000000 0.000000 0.000000 0.000000 0.000000
0.200000 0.000000 0.000000 0.000000 0.000000 0.000000 0.200000 0.000000 0.000000 0.200000 0.000000 0.200000 0.000000 0.000000 0.000000 0.000000 0.000000 0.000000 0.000000 0.200000
0.000000 0.000000 0.000000 0.000000 0.000000 0.000000 0.800000 0.000000 0.000000 0.000000 0.000000 0.000000 0.000000 0.000000 0.000000 0.000000 0.000000 0.200000 0.000000 0.000000
0.000000 0.000000 0.000000 0.000000 0.000000 0.000000 0.600000 0.000000 0.000000 0.200000 0.000000 0.000000 0.000000 0.000000 0.000000 0.000000 0.200000 0.000000 0.000000 0.000000
0.000000 0.000000 0.000000 0.000000 0.000000 0.000000 0.600000 0.000000 0.000000 0.000000 0.000000 0.000000 0.200000 0.000000 0.000000 0.200000 0.000000 0.000000 0.000000 0.000000
0.000000 0.000000 0.000000 0.000000 0.000000 0.000000 0.800000 0.000000 0.000000 0.000000 0.000000 0.000000 0.000000 0.000000 0.000000 0.000000 0.000000 0.000000 0.000000 0.200000
MOTIF all_CLCWQHGPC MEME-9			*used for FIMO search	refered to as Motif 7 in dendogram
log-odds matrix: alength= 20 w= 9 E= 7.3e-001
-365 643 -506 -485 -345 -481 -524 -341 -517 -415 -359 -490 -586 -586 -447 -513 -384 -383 -332 -455
-245 -141 -381 -327 33 -347 -339 49 -294 350 57 -348 -384 -338 -252 -377 -238 -16 -18 -153
-156 557 -269 -279 176 -257 -117 -97 -246 -131 -116 -243 -370 -329 -207 -269 -203 -97 148 295
-236 -180 -246 -178 -2 -270 -128 -205 -171 -154 -151 -211 -364 145 -122 -313 -240 -190 724 -41
147 -65 -100 -22 -111 -117 -93 -125 -50 -136 -92 -107 -208 218 -50 -146 -104 -64 -15 -129
-264 -159 -181 -223 -48 -250 418 -257 -221 -212 -176 -64 -345 -112 -100 -262 -218 -223 11 45
-77 -70 -187 -206 -42 279 -262 272 -176 -41 -50 -167 -304 -285 -170 -223 -146 86 -5 -126
130 -73 -178 -156 -124 -127 -242 -151 -146 -173 -163 -191 275 -225 -148 -155 -127 -75 -81 -184
-365 643 -506 -485 -345 -481 -524 -341 -517 -415 -359 -490 -586 -586 -447 -513 -384 -383 -332 -455
letter-probability matrix: alength= 20 w= 9 nsites= 2 E= 7.3e-001
0.000000 1.000000 0.000000 0.000000 0.000000 0.000000 0.000000 0.000000 0.000000 0.000000 0.000000 0.000000 0.000000 0.000000 0.000000 0.000000 0.000000 0.000000 0.000000 0.000000
0.000000 0.000000 0.000000 0.000000 0.000000 0.000000 0.000000 0.000000 0.000000 1.000000 0.000000 0.000000 0.000000 0.000000 0.000000 0.000000 0.000000 0.000000 0.000000 0.000000
0.000000 0.500000 0.000000 0.000000 0.000000 0.000000 0.000000 0.000000 0.000000 0.000000 0.000000 0.000000 0.000000 0.000000 0.000000 0.000000 0.000000 0.000000 0.000000 0.500000
0.000000 0.000000 0.000000 0.000000 0.000000 0.000000 0.000000 0.000000 0.000000 0.000000 0.000000 0.000000 0.000000 0.500000 0.000000 0.000000 0.000000 0.000000 0.500000 0.000000
0.500000 0.000000 0.000000 0.000000 0.000000 0.000000 0.000000 0.000000 0.000000 0.000000 0.000000 0.000000 0.000000 0.500000 0.000000 0.000000 0.000000 0.000000 0.000000 0.000000
0.000000 0.000000 0.000000 0.000000 0.000000 0.000000 1.000000 0.000000 0.000000 0.000000 0.000000 0.000000 0.000000 0.000000 0.000000 0.000000 0.000000 0.000000 0.000000 0.000000
0.000000 0.000000 0.000000 0.000000 0.000000 0.500000 0.000000 0.500000 0.000000 0.000000 0.000000 0.000000 0.000000 0.000000 0.000000 0.000000 0.000000 0.000000 0.000000 0.000000
0.500000 0.000000 0.000000 0.000000 0.000000 0.000000 0.000000 0.000000 0.000000 0.000000 0.000000 0.000000 0.500000 0.000000 0.000000 0.000000 0.000000 0.000000 0.000000 0.000000
0.000000 1.000000 0.000000 0.000000 0.000000 0.000000 0.000000 0.000000 0.000000 0.000000 0.000000 0.000000 0.000000 0.000000 0.000000 0.000000 0.000000 0.000000 0.000000 0.000000
MOTIF global_KLSFSIESIL MEME-1			*used for FIMO search	refered to as EH1 motif
log-odds matrix: alength= 20 w= 10 E= 1.3e-085
-5 -239 -47 -153 39 -83 -312 -36 221 -106 22 27 13 -153 238 -114 -100 35 -38 -282
-121 -238 -226 -171 -278 -305 -89 -33 147 191 -263 75 -431 -301 113 54 109 -254 -43 -291
80 -239 27 -153 130 50 -313 -298 45 -105 -262 -46 90 -288 64 96 -250 -47 -38 -282
-419 -143 -476 -480 554 -478 -187 -223 -469 -166 -41 -473 -541 -629 -452 -483 -483 -257 134 74
-240 131 -149 -186 -270 -157 -186 -323 -140 -358 27 -206 -440 -490 -271 237 102 -134 -40 -327
-407 149 -485 -492 -239 -508 -619 447 -437 -98 13 -464 -625 -618 -449 -544 -379 201 -107 -367
121 191 192 214 -327 -305 -348 -354 -169 -358 -319 34 -458 -334 60 40 -109 -314 -90 -328
80 -240 186 -44 130 -291 -88 -301 -16 -304 -263 76 -417 -85 64 108 -100 -261 -39 -283
-604 -371 -842 -800 -244 -766 -817 436 -767 228 -232 -791 -826 -807 -700 -866 -599 -230 -184 -520
-401 -193 -512 -441 -116 -489 -509 53 -404 359 228 -141 -527 -498 -342 -529 -177 18 -8 -326
letter-probability matrix: alength= 20 w= 10 nsites= 38 E= 1.3e-085
0.078947 0.000000 0.026316 0.000000 0.026316 0.026316 0.000000 0.026316 0.236842 0.026316 0.026316 0.052632 0.105263 0.026316 0.210526 0.052632 0.026316 0.052632 0.000000 0.000000
0.026316 0.000000 0.000000 0.000000 0.000000 0.000000 0.026316 0.026316 0.131579 0.263158 0.000000 0.078947 0.000000 0.000000 0.078947 0.210526 0.157895 0.000000 0.000000 0.000000
0.157895 0.000000 0.052632 0.000000 0.052632 0.078947 0.000000 0.000000 0.052632 0.026316 0.000000 0.026316 0.184211 0.000000 0.052632 0.289474 0.000000 0.026316 0.000000 0.000000
0.000000 0.000000 0.000000 0.000000 0.894737 0.000000 0.026316 0.000000 0.000000 0.000000 0.026316 0.000000 0.000000 0.000000 0.000000 0.000000 0.000000 0.000000 0.000000 0.052632
0.000000 0.026316 0.026316 0.026316 0.000000 0.026316 0.026316 0.000000 0.026316 0.000000 0.052632 0.000000 0.000000 0.000000 0.000000 0.631579 0.131579 0.026316 0.000000 0.000000
0.000000 0.026316 0.000000 0.000000 0.000000 0.000000 0.000000 0.789474 0.000000 0.000000 0.026316 0.000000 0.000000 0.000000 0.000000 0.000000 0.000000 0.157895 0.000000 0.000000
0.210526 0.026316 0.184211 0.263158 0.000000 0.000000 0.000000 0.000000 0.000000 0.000000 0.000000 0.052632 0.000000 0.000000 0.052632 0.184211 0.026316 0.000000 0.000000 0.000000
0.157895 0.000000 0.184211 0.026316 0.052632 0.000000 0.026316 0.000000 0.026316 0.000000 0.000000 0.078947 0.000000 0.052632 0.052632 0.315789 0.026316 0.000000 0.000000 0.000000
0.000000 0.000000 0.000000 0.000000 0.000000 0.000000 0.000000 0.710526 0.000000 0.289474 0.000000 0.000000 0.000000 0.000000 0.000000 0.000000 0.000000 0.000000 0.000000 0.000000
0.000000 0.000000 0.000000 0.000000 0.000000 0.000000 0.000000 0.052632 0.000000 0.684211 0.157895 0.026316 0.000000 0.000000 0.000000 0.000000 0.026316 0.052632 0.000000 0.000000
MOTIF global_HQQQQQQQQQQQQHQ MEME-2
log-odds matrix: alength= 20 w= 15 E= 2.0e-039
-349 -128 -206 -270 -121 -309 371 -322 -288 -259 -227 17 -425 29 -114 -323 -100 -278 119 -20
-185 -147 -329 -101 -293 -379 -62 -279 -236 -214 -141 -233 -236 297 -149 -377 -314 -275 64 -345
-279 -148 -331 -102 -290 -380 -61 -279 -234 -73 -142 -234 -396 296 -149 -378 -315 -276 64 -340
-282 -151 -333 -106 -295 -382 -57 -283 -239 -219 -146 -237 -399 301 -153 -381 -319 -280 61 -345
-435 -288 -468 -272 -425 -477 -291 -440 -393 -376 -312 -394 -536 320 -310 -532 -470 -434 -80 -473
-277 -147 -330 -103 -293 -378 -122 -280 -235 -126 -143 -234 -396 298 -150 -262 -315 -276 63 -344
-279 -149 -333 -108 -283 -378 -129 -269 -232 -51 -144 -239 -401 295 -152 -379 -164 -269 60 -341
-435 -288 -468 -272 -425 -477 -291 -440 -393 -376 -312 -394 -536 320 -310 -532 -470 -434 -80 -473
-286 -156 -336 -110 -296 -385 -1 -288 -241 -223 -151 -241 -403 299 -157 -385 -323 -284 57 -344
-278 -148 -330 -102 -291 -379 -18 -279 -234 -215 -142 -234 -396 296 -149 -378 -315 -119 64 -341
-277 -147 -330 -103 -293 -378 -122 -280 -235 -126 -143 -234 -396 298 -150 -262 -315 -276 63 -344
-278 -147 -330 -101 -292 -380 -62 -279 -236 -130 -141 -234 -395 298 -149 -377 -315 -276 64 -343
-185 -147 -330 -102 -293 -379 -62 -280 -236 -215 -142 -234 -395 298 -149 -377 -315 -276 64 -344
-37 -190 -188 -135 -239 -266 285 -276 93 -266 -232 -149 -63 141 -32 -294 -238 -240 24 -193
-185 -147 -330 -102 -293 -379 -62 -280 -236 -215 -142 -234 -395 298 -149 -377 -315 -276 64 -344
letter-probability matrix: alength= 20 w= 15 nsites= 14 E= 2.0e-039
0.000000 0.000000 0.000000 0.000000 0.000000 0.000000 0.571429 0.000000 0.000000 0.000000 0.000000 0.071429 0.000000 0.285714 0.000000 0.000000 0.071429 0.000000 0.000000 0.000000
0.071429 0.000000 0.000000 0.000000 0.000000 0.000000 0.071429 0.000000 0.000000 0.000000 0.000000 0.000000 0.071429 0.785714 0.000000 0.000000 0.000000 0.000000 0.000000 0.000000
0.000000 0.000000 0.000000 0.000000 0.000000 0.000000 0.071429 0.000000 0.000000 0.142857 0.000000 0.000000 0.000000 0.785714 0.000000 0.000000 0.000000 0.000000 0.000000 0.000000
0.000000 0.000000 0.000000 0.000000 0.000000 0.000000 0.071429 0.000000 0.000000 0.000000 0.000000 0.000000 0.000000 0.928571 0.000000 0.000000 0.000000 0.000000 0.000000 0.000000
0.000000 0.000000 0.000000 0.000000 0.000000 0.000000 0.000000 0.000000 0.000000 0.000000 0.000000 0.000000 0.000000 1.000000 0.000000 0.000000 0.000000 0.000000 0.000000 0.000000
0.000000 0.000000 0.000000 0.000000 0.000000 0.000000 0.000000 0.000000 0.000000 0.071429 0.000000 0.000000 0.000000 0.857143 0.000000 0.071429 0.000000 0.000000 0.000000 0.000000
0.000000 0.000000 0.000000 0.000000 0.000000 0.000000 0.000000 0.000000 0.000000 0.142857 0.000000 0.000000 0.000000 0.785714 0.000000 0.000000 0.071429 0.000000 0.000000 0.000000
0.000000 0.000000 0.000000 0.000000 0.000000 0.000000 0.000000 0.000000 0.000000 0.000000 0.000000 0.000000 0.000000 1.000000 0.000000 0.000000 0.000000 0.000000 0.000000 0.000000
0.000000 0.000000 0.000000 0.000000 0.000000 0.000000 0.142857 0.000000 0.000000 0.000000 0.000000 0.000000 0.000000 0.857143 0.000000 0.000000 0.000000 0.000000 0.000000 0.000000
0.000000 0.000000 0.000000 0.000000 0.000000 0.000000 0.142857 0.000000 0.000000 0.000000 0.000000 0.000000 0.000000 0.785714 0.000000 0.000000 0.000000 0.071429 0.000000 0.000000
0.000000 0.000000 0.000000 0.000000 0.000000 0.000000 0.000000 0.000000 0.000000 0.071429 0.000000 0.000000 0.000000 0.857143 0.000000 0.071429 0.000000 0.000000 0.000000 0.000000
0.000000 0.000000 0.000000 0.000000 0.000000 0.000000 0.071429 0.000000 0.000000 0.071429 0.000000 0.000000 0.000000 0.857143 0.000000 0.000000 0.000000 0.000000 0.000000 0.000000
0.071429 0.000000 0.000000 0.000000 0.000000 0.000000 0.071429 0.000000 0.000000 0.000000 0.000000 0.000000 0.000000 0.857143 0.000000 0.000000 0.000000 0.000000 0.000000 0.000000
0.071429 0.000000 0.000000 0.000000 0.000000 0.000000 0.428571 0.000000 0.071429 0.000000 0.000000 0.000000 0.071429 0.357143 0.000000 0.000000 0.000000 0.000000 0.000000 0.000000
0.071429 0.000000 0.000000 0.000000 0.000000 0.000000 0.071429 0.000000 0.000000 0.000000 0.000000 0.000000 0.000000 0.857143 0.000000 0.000000 0.000000 0.000000 0.000000 0.000000
MOTIF global_YYPHKKFKRLRKR MEME-3			*used for FIMO search	refered to as HKKF motif
log-odds matrix: alength= 20 w= 13 E= 9.0e-002
-136 13 -194 -153 215 -210 -92 -24 -73 -61 -58 -165 -321 -266 152 -232 -161 155 302 396
-196 -28 -232 -207 240 -257 -91 -119 119 -118 -124 -204 -360 -321 -123 -277 -235 -115 684 415
-85 -33 -93 -43 -78 -148 -177 -72 14 99 -82 -80 143 -163 196 6 -86 -52 136 -111
-300 -90 -151 -219 -80 -254 379 -280 -234 -222 -190 79 -382 -150 -77 -276 -241 -237 157 16
-301 -166 -335 -264 -291 -339 -354 -234 413 -44 -260 -260 -454 -341 39 -406 -309 -259 9 -311
-290 -157 -327 -258 -297 -334 -358 -209 413 -286 -263 -260 -451 -346 35 -399 -301 12 6 -315
-344 -72 -401 -408 553 -396 -441 -145 -395 -91 -167 -400 -466 -556 -378 -411 -407 -180 197 6
-203 -140 88 -97 -245 -227 -239 -221 366 -236 -203 -132 -361 -211 188 -270 -204 -207 53 -229
51 -29 -171 -110 -113 -188 -210 -84 21 -117 199 -138 -311 -202 375 -225 -152 -70 131 -157
-141 -46 -129 -83 -56 -182 -187 -30 36 261 -36 140 -307 -181 201 -215 -136 -42 141 -123
10 -110 -220 -146 -246 -242 -219 -222 195 -225 -204 -162 -358 -201 396 -288 -219 -211 89 -230
-79 -41 -54 -2 -63 -127 133 -83 185 104 -73 -33 -248 -116 48 15 -77 -58 155 -48
-295 -101 -324 -297 -294 -305 -270 -272 -35 -288 -287 -249 -402 -302 452 -371 -67 -299 82 -305
letter-probability matrix: alength= 20 w= 13 nsites= 4 E= 9.0e-002
0.000000 0.000000 0.000000 0.000000 0.000000 0.000000 0.000000 0.000000 0.000000 0.000000 0.000000 0.000000 0.000000 0.000000 0.250000 0.000000 0.000000 0.250000 0.000000 0.500000
0.000000 0.000000 0.000000 0.000000 0.000000 0.000000 0.000000 0.000000 0.250000 0.000000 0.000000 0.000000 0.000000 0.000000 0.000000 0.000000 0.000000 0.000000 0.250000 0.500000
0.000000 0.000000 0.000000 0.000000 0.000000 0.000000 0.000000 0.000000 0.000000 0.250000 0.000000 0.000000 0.250000 0.000000 0.250000 0.250000 0.000000 0.000000 0.000000 0.000000
0.000000 0.000000 0.000000 0.000000 0.000000 0.000000 0.750000 0.000000 0.000000 0.000000 0.000000 0.250000 0.000000 0.000000 0.000000 0.000000 0.000000 0.000000 0.000000 0.000000
0.000000 0.000000 0.000000 0.000000 0.000000 0.000000 0.000000 0.000000 0.750000 0.250000 0.000000 0.000000 0.000000 0.000000 0.000000 0.000000 0.000000 0.000000 0.000000 0.000000
0.000000 0.000000 0.000000 0.000000 0.000000 0.000000 0.000000 0.000000 0.750000 0.000000 0.000000 0.000000 0.000000 0.000000 0.000000 0.000000 0.000000 0.250000 0.000000 0.000000
0.000000 0.000000 0.000000 0.000000 1.000000 0.000000 0.000000 0.000000 0.000000 0.000000 0.000000 0.000000 0.000000 0.000000 0.000000 0.000000 0.000000 0.000000 0.000000 0.000000
0.000000 0.000000 0.250000 0.000000 0.000000 0.000000 0.000000 0.000000 0.500000 0.000000 0.000000 0.000000 0.000000 0.000000 0.250000 0.000000 0.000000 0.000000 0.000000 0.000000
0.250000 0.000000 0.000000 0.000000 0.000000 0.000000 0.000000 0.000000 0.000000 0.000000 0.250000 0.000000 0.000000 0.000000 0.500000 0.000000 0.000000 0.000000 0.000000 0.000000
0.000000 0.000000 0.000000 0.000000 0.000000 0.000000 0.000000 0.000000 0.000000 0.500000 0.000000 0.250000 0.000000 0.000000 0.250000 0.000000 0.000000 0.000000 0.000000 0.000000
0.250000 0.000000 0.000000 0.000000 0.000000 0.000000 0.000000 0.000000 0.250000 0.000000 0.000000 0.000000 0.000000 0.000000 0.500000 0.000000 0.000000 0.000000 0.000000 0.000000
0.000000 0.000000 0.000000 0.000000 0.000000 0.000000 0.250000 0.000000 0.250000 0.250000 0.000000 0.000000 0.000000 0.000000 0.000000 0.250000 0.000000 0.000000 0.000000 0.000000
0.000000 0.000000 0.000000 0.000000 0.000000 0.000000 0.000000 0.000000 0.000000 0.000000 0.000000 0.000000 0.000000 0.000000 0.750000 0.000000 0.250000 0.000000 0.000000 0.000000
MOTIF global_TLPLKKR MEME-4			*used for FIMO search	refered to as PLKKR motif
log-odds matrix: alength= 20 w= 7 E= 1.8e-001
-132 394 -164 -125 -145 -189 -240 -108 247 -162 -124 -112 -333 -219 -7 -142 232 -84 89 -188
-145 379 -339 -294 -19 87 -355 21 -248 325 4 -278 -381 -373 -212 -283 -187 0 125 -169
-195 -160 -286 -280 -257 -279 -393 -280 -245 -278 -308 -318 338 -393 -242 -314 -276 -242 -48 -355
-333 -123 -445 -388 -27 -407 -444 -6 -348 381 9 -410 -464 -442 -286 -471 -325 -70 76 -240
-352 -192 -417 -361 -394 -392 -422 -303 424 -380 -339 -314 -500 -429 70 -482 -370 -356 -29 -391
-332 -183 -382 -317 -340 -371 -393 -271 420 -96 -302 -293 -484 -389 29 -450 -345 -308 -14 -352
-358 -117 -399 -409 -335 -351 -296 -318 -85 -331 -343 -308 -428 -355 465 -443 -383 -381 71 -350
letter-probability matrix: alength= 20 w= 7 nsites= 5 E= 1.8e-001
0.000000 0.200000 0.000000 0.000000 0.000000 0.000000 0.000000 0.000000 0.400000 0.000000 0.000000 0.000000 0.000000 0.000000 0.000000 0.000000 0.400000 0.000000 0.000000 0.000000
0.000000 0.200000 0.000000 0.000000 0.000000 0.200000 0.000000 0.000000 0.000000 0.600000 0.000000 0.000000 0.000000 0.000000 0.000000 0.000000 0.000000 0.000000 0.000000 0.000000
0.000000 0.000000 0.000000 0.000000 0.000000 0.000000 0.000000 0.000000 0.000000 0.000000 0.000000 0.000000 1.000000 0.000000 0.000000 0.000000 0.000000 0.000000 0.000000 0.000000
0.000000 0.000000 0.000000 0.000000 0.000000 0.000000 0.000000 0.000000 0.000000 1.000000 0.000000 0.000000 0.000000 0.000000 0.000000 0.000000 0.000000 0.000000 0.000000 0.000000
0.000000 0.000000 0.000000 0.000000 0.000000 0.000000 0.000000 0.000000 0.800000 0.000000 0.000000 0.000000 0.000000 0.000000 0.200000 0.000000 0.000000 0.000000 0.000000 0.000000
0.000000 0.000000 0.000000 0.000000 0.000000 0.000000 0.000000 0.000000 0.800000 0.200000 0.000000 0.000000 0.000000 0.000000 0.000000 0.000000 0.000000 0.000000 0.000000 0.000000
0.000000 0.000000 0.000000 0.000000 0.000000 0.000000 0.000000 0.000000 0.000000 0.000000 0.000000 0.000000 0.000000 0.000000 1.000000 0.000000 0.000000 0.000000 0.000000 0.000000
MOTIF zfh1_QDGPLDLSMKPSR MEME-1
log-odds matrix: alength= 20 w= 13 E= 8.8e-008
-135 -194 180 69 270 58 -123 -218 -81 -217 -150 -112 -327 176 -108 -190 -135 64 -161 -144
-47 -308 326 151 -312 -270 -243 -347 -228 -357 119 28 -440 -206 -274 -321 -279 -295 -280 -280
85 -211 57 70 -193 244 -131 -245 -85 -237 -168 -115 -334 126 66 -197 -145 -194 -175 -158
-183 -223 -323 -311 -253 -281 -304 25 -297 -287 -288 -339 318 -308 -291 -295 -256 -248 -285 -324
-323 -179 -477 -405 -37 -409 -346 -46 -390 347 135 -419 -469 -81 -321 -444 -301 18 -152 -213
-331 -264 393 -113 -293 -308 -265 -354 -397 -393 -345 -43 -539 -383 -370 -385 -369 -328 -248 -281
-436 -283 -574 -534 -124 -480 -454 -142 -517 375 -85 -536 -573 -469 -445 -565 -418 -202 -241 -304
-167 189 -336 -392 -230 -246 -323 -314 -310 -338 -256 -190 -409 -365 -46 265 65 -303 -221 -250
17 -34 -379 -316 -11 -244 -231 136 1 132 331 -280 -400 -289 -255 -60 -133 194 -59 -85
82 265 -161 -106 -191 -190 -126 -236 242 -229 -162 59 -345 -111 84 -47 -148 -191 -162 -154
-142 -189 -122 -96 -180 -165 135 -235 -79 -230 -162 70 110 -116 145 34 126 -188 -164 -148
17 -193 -122 50 -200 208 -135 -256 119 -249 -181 -101 -345 -128 -117 123 -148 -204 -182 -165
-46 -182 -18 -154 -222 -229 -146 -261 17 -257 -199 -176 -104 -149 351 -252 -193 2 -149 -191
letter-probability matrix: alength= 20 w= 13 nsites= 11 E= 8.8e-008
0.000000 0.000000 0.272727 0.090909 0.181818 0.090909 0.000000 0.000000 0.000000 0.000000 0.000000 0.000000 0.000000 0.272727 0.000000 0.000000 0.000000 0.090909 0.000000 0.000000
0.090909 0.000000 0.454545 0.272727 0.000000 0.000000 0.000000 0.000000 0.000000 0.000000 0.090909 0.090909 0.000000 0.000000 0.000000 0.000000 0.000000 0.000000 0.000000 0.000000
0.181818 0.000000 0.090909 0.090909 0.000000 0.363636 0.000000 0.000000 0.000000 0.000000 0.000000 0.000000 0.000000 0.181818 0.090909 0.000000 0.000000 0.000000 0.000000 0.000000
0.000000 0.000000 0.000000 0.000000 0.000000 0.000000 0.000000 0.090909 0.000000 0.000000 0.000000 0.000000 0.909091 0.000000 0.000000 0.000000 0.000000 0.000000 0.000000 0.000000
0.000000 0.000000 0.000000 0.000000 0.000000 0.000000 0.000000 0.000000 0.000000 0.727273 0.090909 0.000000 0.000000 0.090909 0.000000 0.000000 0.000000 0.090909 0.000000 0.000000
0.000000 0.000000 0.909091 0.000000 0.000000 0.000000 0.000000 0.000000 0.000000 0.000000 0.000000 0.090909 0.000000 0.000000 0.000000 0.000000 0.000000 0.000000 0.000000 0.000000
0.000000 0.000000 0.000000 0.000000 0.000000 0.000000 0.000000 0.000000 0.000000 1.000000 0.000000 0.000000 0.000000 0.000000 0.000000 0.000000 0.000000 0.000000 0.000000 0.000000
0.000000 0.090909 0.000000 0.000000 0.000000 0.000000 0.000000 0.000000 0.000000 0.000000 0.000000 0.000000 0.000000 0.000000 0.090909 0.818182 0.000000 0.000000 0.000000 0.000000
0.090909 0.000000 0.000000 0.000000 0.000000 0.000000 0.000000 0.090909 0.090909 0.181818 0.272727 0.000000 0.000000 0.000000 0.000000 0.090909 0.000000 0.181818 0.000000 0.000000
0.181818 0.090909 0.000000 0.000000 0.000000 0.000000 0.000000 0.000000 0.454545 0.000000 0.000000 0.090909 0.000000 0.000000 0.090909 0.090909 0.000000 0.000000 0.000000 0.000000
0.000000 0.000000 0.000000 0.000000 0.000000 0.000000 0.090909 0.000000 0.000000 0.000000 0.000000 0.090909 0.272727 0.000000 0.181818 0.181818 0.181818 0.000000 0.000000 0.000000
0.090909 0.000000 0.000000 0.090909 0.000000 0.272727 0.000000 0.000000 0.181818 0.000000 0.000000 0.000000 0.000000 0.000000 0.000000 0.363636 0.000000 0.000000 0.000000 0.000000
0.090909 0.000000 0.090909 0.000000 0.000000 0.000000 0.000000 0.000000 0.090909 0.000000 0.000000 0.000000 0.090909 0.000000 0.545455 0.000000 0.000000 0.090909 0.000000 0.000000
MOTIF zfh1_WHQHKYC MEME-2			*used for FIMO search	refered to as Motif 8 in dendogram
log-odds matrix: alength= 20 w= 7 E= 7.6e-005
-391 -214 -401 -413 16 -349 -12 -327 -391 -205 -241 -372 -520 -386 -327 -458 -380 -285 739 -17
-250 -126 -206 -238 56 -247 444 -246 -260 -204 -152 -76 -382 -82 -129 -81 -209 -209 -4 262
69 -131 129 1 -109 -115 249 -179 -34 -168 -98 -37 -269 165 -51 -136 -86 -130 -94 -52
-266 278 -232 -282 -64 -257 471 -279 -308 -231 -176 -84 -401 -85 -140 -273 -230 -233 -59 56
-70 -126 131 25 -107 -112 -51 -144 126 -148 -82 -51 -258 134 -18 -128 -69 139 -90 -75
-314 -173 -379 -387 164 -322 -96 -243 -368 -217 -213 -321 -465 -364 -314 -379 -335 -237 74 546
-156 611 28 -271 -131 -247 -265 -72 -282 -168 -131 -258 -419 -299 -271 -289 -187 116 -177 -182
letter-probability matrix: alength= 20 w= 7 nsites= 4 E= 7.6e-005
0.000000 0.000000 0.000000 0.000000 0.000000 0.000000 0.250000 0.000000 0.000000 0.000000 0.000000 0.000000 0.000000 0.000000 0.000000 0.000000 0.000000 0.000000 0.750000 0.000000
0.000000 0.000000 0.000000 0.000000 0.000000 0.000000 0.500000 0.000000 0.000000 0.000000 0.000000 0.000000 0.000000 0.000000 0.000000 0.250000 0.000000 0.000000 0.000000 0.250000
0.250000 0.000000 0.250000 0.000000 0.000000 0.000000 0.250000 0.000000 0.000000 0.000000 0.000000 0.000000 0.000000 0.250000 0.000000 0.000000 0.000000 0.000000 0.000000 0.000000
0.000000 0.250000 0.000000 0.000000 0.000000 0.000000 0.750000 0.000000 0.000000 0.000000 0.000000 0.000000 0.000000 0.000000 0.000000 0.000000 0.000000 0.000000 0.000000 0.000000
0.000000 0.000000 0.250000 0.000000 0.000000 0.000000 0.000000 0.000000 0.250000 0.000000 0.000000 0.000000 0.000000 0.250000 0.000000 0.000000 0.000000 0.250000 0.000000 0.000000
0.000000 0.000000 0.000000 0.000000 0.000000 0.000000 0.000000 0.000000 0.000000 0.000000 0.000000 0.000000 0.000000 0.000000 0.000000 0.000000 0.000000 0.000000 0.000000 1.000000
0.000000 0.500000 0.250000 0.000000 0.000000 0.000000 0.000000 0.000000 0.000000 0.000000 0.000000 0.000000 0.000000 0.000000 0.000000 0.000000 0.000000 0.250000 0.000000 0.000000
MOTIF zfh1_FSIDNILG MEME-3
log-odds matrix: alength= 20 w= 8 E= 5.2e-004
-362 -152 -453 -460 550 -404 81 -205 -459 -139 -183 -413 -501 -466 -425 -415 -404 -227 4 85
-159 -62 -312 -372 -207 -239 -303 -292 -296 -316 -233 -164 -390 -348 -261 264 123 -291 -199 -227
-297 -175 -418 -423 -130 -394 -422 410 -390 -14 -41 -380 -535 -433 -395 -424 -260 176 -221 -223
36 -210 260 115 -195 -167 -127 -243 67 -237 -171 -88 -327 -98 -121 -20 -145 -190 -176 -159
52 -190 195 -81 -191 -116 -101 -261 82 -254 -189 210 -328 -121 -122 9 -132 -213 -177 -147
-326 -199 -456 -465 -150 -410 -447 429 -433 -52 -80 -422 -558 -470 -430 -462 -298 94 -243 -249
-325 -177 -497 -426 -12 -420 -358 113 -411 341 199 -436 -483 -360 -340 -461 -304 -82 -140 -206
-53 -218 -217 -282 -298 401 -275 -367 -60 -402 -313 -7 -448 -331 -257 -283 -301 -313 -213 -278
letter-probability matrix: alength= 20 w= 8 nsites= 7 E= 5.2e-004
0.000000 0.000000 0.000000 0.000000 0.857143 0.000000 0.142857 0.000000 0.000000 0.000000 0.000000 0.000000 0.000000 0.000000 0.000000 0.000000 0.000000 0.000000 0.000000 0.000000
0.000000 0.000000 0.000000 0.000000 0.000000 0.000000 0.000000 0.000000 0.000000 0.000000 0.000000 0.000000 0.000000 0.000000 0.000000 0.857143 0.142857 0.000000 0.000000 0.000000
0.000000 0.000000 0.000000 0.000000 0.000000 0.000000 0.000000 0.857143 0.000000 0.000000 0.000000 0.000000 0.000000 0.000000 0.000000 0.000000 0.000000 0.142857 0.000000 0.000000
0.142857 0.000000 0.428571 0.142857 0.000000 0.000000 0.000000 0.000000 0.142857 0.000000 0.000000 0.000000 0.000000 0.000000 0.000000 0.142857 0.000000 0.000000 0.000000 0.000000
0.142857 0.000000 0.285714 0.000000 0.000000 0.000000 0.000000 0.000000 0.142857 0.000000 0.000000 0.285714 0.000000 0.000000 0.000000 0.142857 0.000000 0.000000 0.000000 0.000000
0.000000 0.000000 0.000000 0.000000 0.000000 0.000000 0.000000 1.000000 0.000000 0.000000 0.000000 0.000000 0.000000 0.000000 0.000000 0.000000 0.000000 0.000000 0.000000 0.000000
0.000000 0.000000 0.000000 0.000000 0.000000 0.000000 0.000000 0.142857 0.000000 0.714286 0.142857 0.000000 0.000000 0.000000 0.000000 0.000000 0.000000 0.000000 0.000000 0.000000
0.142857 0.000000 0.000000 0.000000 0.000000 0.571429 0.000000 0.000000 0.142857 0.000000 0.000000 0.142857 0.000000 0.000000 0.000000 0.000000 0.000000 0.000000 0.000000 0.000000
MOTIF zfh1_QQQHQQQQ MEME-4			*used for FIMO search	refered to as Motif 6 in dendogram
log-odds matrix: alength= 20 w= 8 E= 6.3e-001
-262 -196 -352 -131 -233 -353 -25 -298 -271 -225 -126 -245 -401 377 -187 -352 -289 -285 230 -227
-257 -192 -346 -122 -272 -352 52 -297 -270 -221 -119 -237 -395 378 -183 -347 -284 -283 -142 -283
-101 -108 -124 -60 -98 -152 175 95 -57 -138 -72 -91 -295 229 -69 -15 88 -93 -89 -86
-114 -119 -119 -76 -86 75 345 -156 -68 -158 -97 -71 -4 88 -68 -166 -107 86 -82 -22
-283 -215 -366 -153 -292 -361 -50 -324 -296 -251 -151 -266 -419 386 -212 -373 -311 -310 -167 -303
-257 -191 -348 -125 -253 -352 -22 -278 -267 -97 -116 -241 -397 377 -183 -348 -284 -271 -142 -276
-143 -188 -328 -118 -269 -338 56 -291 -254 -219 -118 -229 -390 374 -176 -335 -274 -275 -141 -277
-256 -195 -340 -126 -276 -342 -24 -296 -202 -224 -125 -234 -397 375 -30 -343 -278 -280 -145 -279
letter-probability matrix: alength= 20 w= 8 nsites= 6 E= 6.3e-001
0.000000 0.000000 0.000000 0.000000 0.000000 0.000000 0.000000 0.000000 0.000000 0.000000 0.000000 0.000000 0.000000 0.833333 0.000000 0.000000 0.000000 0.000000 0.166667 0.000000
0.000000 0.000000 0.000000 0.000000 0.000000 0.000000 0.166667 0.000000 0.000000 0.000000 0.000000 0.000000 0.000000 0.833333 0.000000 0.000000 0.000000 0.000000 0.000000 0.000000
0.000000 0.000000 0.000000 0.000000 0.000000 0.000000 0.166667 0.166667 0.000000 0.000000 0.000000 0.000000 0.000000 0.333333 0.000000 0.166667 0.166667 0.000000 0.000000 0.000000
0.000000 0.000000 0.000000 0.000000 0.000000 0.166667 0.333333 0.000000 0.000000 0.000000 0.000000 0.000000 0.166667 0.166667 0.000000 0.000000 0.000000 0.166667 0.000000 0.000000
0.000000 0.000000 0.000000 0.000000 0.000000 0.000000 0.000000 0.000000 0.000000 0.000000 0.000000 0.000000 0.000000 1.000000 0.000000 0.000000 0.000000 0.000000 0.000000 0.000000
0.000000 0.000000 0.000000 0.000000 0.000000 0.000000 0.000000 0.000000 0.000000 0.166667 0.000000 0.000000 0.000000 0.833333 0.000000 0.000000 0.000000 0.000000 0.000000 0.000000
0.166667 0.000000 0.000000 0.000000 0.000000 0.000000 0.166667 0.000000 0.000000 0.000000 0.000000 0.000000 0.000000 0.666667 0.000000 0.000000 0.000000 0.000000 0.000000 0.000000
0.000000 0.000000 0.000000 0.000000 0.000000 0.000000 0.000000 0.000000 0.000000 0.000000 0.000000 0.000000 0.000000 0.833333 0.166667 0.000000 0.000000 0.000000 0.000000 0.000000
MOTIF zfh1_YKRCPLKKRPIMF MEME-5
log-odds matrix: alength= 20 w= 13 E= 7.0e-001
-191 -75 -259 -256 255 -221 9 -126 -240 -113 -102 -214 -361 -254 -201 -263 -216 -121 152 508
-84 -90 -108 -81 -123 -101 -94 -165 239 -182 -123 -58 -254 -87 15 90 -15 -133 -86 -97
-96 -74 -151 -131 -131 -114 -82 -179 -10 -191 -141 -91 -270 -104 301 83 -23 -145 -70 -107
-367 668 -522 -498 -340 -460 -467 -354 -542 -420 -350 -492 -610 -541 -461 -513 -381 -387 -383 -428
-119 -149 -244 -231 -179 -198 -229 -232 -224 -224 -221 -256 311 -237 -216 -227 -187 -186 -199 -236
-247 -116 -397 -340 37 -325 -281 36 -319 345 66 -349 -408 -293 -266 -377 -235 -20 -69 -127
-320 -235 -392 -340 -353 -346 -308 -315 368 -375 -308 -304 -480 -324 -16 -429 -326 -348 -231 -318
-320 -235 -392 -340 -353 -346 -308 -315 368 -375 -308 -304 -480 -324 -16 -429 -326 -348 -231 -318
-315 -157 -386 -372 -297 -306 -179 -316 -98 -317 -297 -290 -414 -238 411 -388 -324 -352 -130 -272
-119 -149 -244 -231 -179 -198 -229 -232 -224 -224 -221 -256 311 -237 -216 -227 -187 -186 -199 -236
-241 -125 -372 -366 -68 -331 -351 401 -334 22 -4 -332 -469 -372 -331 -371 -213 162 -158 -164
-119 -34 -327 -297 8 -254 -242 172 -277 40 391 -281 -384 -275 -253 -297 -135 270 -55 -99
-135 -35 -324 -308 447 -259 -199 101 -298 9 -14 -283 -378 -305 -266 -294 -163 243 59 89
letter-probability matrix: alength= 20 w= 13 nsites= 2 E= 7.0e-001
0.000000 0.000000 0.000000 0.000000 0.000000 0.000000 0.000000 0.000000 0.000000 0.000000 0.000000 0.000000 0.000000 0.000000 0.000000 0.000000 0.000000 0.000000 0.000000 1.000000
0.000000 0.000000 0.000000 0.000000 0.000000 0.000000 0.000000 0.000000 0.500000 0.000000 0.000000 0.000000 0.000000 0.000000 0.000000 0.500000 0.000000 0.000000 0.000000 0.000000
0.000000 0.000000 0.000000 0.000000 0.000000 0.000000 0.000000 0.000000 0.000000 0.000000 0.000000 0.000000 0.000000 0.000000 0.500000 0.500000 0.000000 0.000000 0.000000 0.000000
0.000000 1.000000 0.000000 0.000000 0.000000 0.000000 0.000000 0.000000 0.000000 0.000000 0.000000 0.000000 0.000000 0.000000 0.000000 0.000000 0.000000 0.000000 0.000000 0.000000
0.000000 0.000000 0.000000 0.000000 0.000000 0.000000 0.000000 0.000000 0.000000 0.000000 0.000000 0.000000 1.000000 0.000000 0.000000 0.000000 0.000000 0.000000 0.000000 0.000000
0.000000 0.000000 0.000000 0.000000 0.000000 0.000000 0.000000 0.000000 0.000000 1.000000 0.000000 0.000000 0.000000 0.000000 0.000000 0.000000 0.000000 0.000000 0.000000 0.000000
0.000000 0.000000 0.000000 0.000000 0.000000 0.000000 0.000000 0.000000 1.000000 0.000000 0.000000 0.000000 0.000000 0.000000 0.000000 0.000000 0.000000 0.000000 0.000000 0.000000
0.000000 0.000000 0.000000 0.000000 0.000000 0.000000 0.000000 0.000000 1.000000 0.000000 0.000000 0.000000 0.000000 0.000000 0.000000 0.000000 0.000000 0.000000 0.000000 0.000000
0.000000 0.000000 0.000000 0.000000 0.000000 0.000000 0.000000 0.000000 0.000000 0.000000 0.000000 0.000000 0.000000 0.000000 1.000000 0.000000 0.000000 0.000000 0.000000 0.000000
0.000000 0.000000 0.000000 0.000000 0.000000 0.000000 0.000000 0.000000 0.000000 0.000000 0.000000 0.000000 1.000000 0.000000 0.000000 0.000000 0.000000 0.000000 0.000000 0.000000
0.000000 0.000000 0.000000 0.000000 0.000000 0.000000 0.000000 1.000000 0.000000 0.000000 0.000000 0.000000 0.000000 0.000000 0.000000 0.000000 0.000000 0.000000 0.000000 0.000000
0.000000 0.000000 0.000000 0.000000 0.000000 0.000000 0.000000 0.000000 0.000000 0.000000 0.500000 0.000000 0.000000 0.000000 0.000000 0.000000 0.000000 0.500000 0.000000 0.000000
0.000000 0.000000 0.000000 0.000000 0.500000 0.000000 0.000000 0.000000 0.000000 0.000000 0.000000 0.000000 0.000000 0.000000 0.000000 0.000000 0.000000 0.500000 0.000000 0.000000
MOTIF ent1_YICDVC MEME-1
log-odds matrix: alength= 20 w= 6 E= 4.0e-003
-296 -276 -377 -391 157 -370 -128 -243 -363 -225 -226 -341 -402 -375 -331 -354 -318 -252 50 525
35 -191 -386 -373 -89 -368 -368 361 -343 -23 -41 -358 -400 -386 -348 -331 -172 230 -187 -198
-361 565 -528 -508 -358 -522 -506 -366 -548 -440 -371 -520 -557 -561 -486 -501 -373 -420 -418 -464
-223 -341 366 43 -225 -283 -229 -305 -230 -333 -284 -94 -370 -241 -274 -269 -245 -282 -232 100
41 -147 -357 -337 -108 -347 -321 207 -332 -95 -96 -357 -348 -373 -305 -322 -130 355 -202 -241
-361 565 -528 -508 -358 -522 -506 -366 -548 -440 -371 -520 -557 -561 -486 -501 -373 -420 -418 -464
letter-probability matrix: alength= 20 w= 6 nsites= 4 E= 4.0e-003
0.000000 0.000000 0.000000 0.000000 0.000000 0.000000 0.000000 0.000000 0.000000 0.000000 0.000000 0.000000 0.000000 0.000000 0.000000 0.000000 0.000000 0.000000 0.000000 1.000000
0.250000 0.000000 0.000000 0.000000 0.000000 0.000000 0.000000 0.500000 0.000000 0.000000 0.000000 0.000000 0.000000 0.000000 0.000000 0.000000 0.000000 0.250000 0.000000 0.000000
0.000000 1.000000 0.000000 0.000000 0.000000 0.000000 0.000000 0.000000 0.000000 0.000000 0.000000 0.000000 0.000000 0.000000 0.000000 0.000000 0.000000 0.000000 0.000000 0.000000
0.000000 0.000000 0.500000 0.250000 0.000000 0.000000 0.000000 0.000000 0.000000 0.000000 0.000000 0.000000 0.000000 0.000000 0.000000 0.000000 0.000000 0.000000 0.000000 0.250000
0.250000 0.000000 0.000000 0.000000 0.000000 0.000000 0.000000 0.250000 0.000000 0.000000 0.000000 0.000000 0.000000 0.000000 0.000000 0.000000 0.000000 0.500000 0.000000 0.000000
0.000000 1.000000 0.000000 0.000000 0.000000 0.000000 0.000000 0.000000 0.000000 0.000000 0.000000 0.000000 0.000000 0.000000 0.000000 0.000000 0.000000 0.000000 0.000000 0.000000
MOTIF ent1_TRKFKCVGCGRTFP MEME-2			*used for FIMO search	refered to as Motif 11 in dendogram
log-odds matrix: alength= 20 w= 14 E= 3.7e-001
-84 -176 -147 -103 -72 -210 -140 127 81 -118 -64 77 -246 -118 -98 -101 233 -59 365 -101
-189 -317 137 -124 -257 -163 -149 -328 -98 -326 -279 214 -302 -172 272 -157 -154 -299 -242 -208
-54 -198 -92 81 214 -173 -98 -98 95 -126 -72 -91 71 -70 -67 -109 106 107 -97 -56
-215 141 -378 -359 500 -359 70 -89 -341 -87 137 -346 -369 -366 -331 -302 -230 -107 -12 145
-102 -267 -84 -66 -167 -179 -113 -211 186 -209 -149 108 -243 95 -44 116 -86 -179 -155 -139
-311 547 -499 -474 -107 -467 -379 -210 -473 -74 -224 -459 -506 -481 -431 -440 -315 -241 -184 85
-77 -126 -219 -182 224 -232 -185 11 -157 -64 -23 63 -272 -192 -175 28 161 230 -76 -70
-111 -280 113 -46 -182 181 -124 -231 -41 -230 -169 -65 -251 173 106 -139 -105 -197 -174 -155
-359 565 -526 -506 -358 -520 -503 -367 -527 -440 -371 -517 -557 -554 -288 -498 -372 -420 -417 -461
-161 -310 95 -126 -246 292 139 -316 -149 -327 -265 -66 -308 53 -195 -173 -171 -280 -227 -214
-79 -222 87 -61 -112 -194 -111 124 113 -149 -96 -109 -230 -78 198 -134 -75 108 -117 -111
-107 -211 -157 -109 -117 -223 148 -122 102 51 -101 -129 -261 -111 -58 -117 273 -107 -129 -128
-302 -233 -456 -453 528 -446 -404 63 -450 -50 130 -450 -427 -470 -442 -382 -333 -146 -69 -12
-110 -264 -218 11 -187 -265 -249 -208 -191 -224 -206 -255 335 -222 -220 -205 47 48 -227 -247
letter-probability matrix: alength= 20 w= 14 nsites= 6 E= 3.7e-001
0.000000 0.000000 0.000000 0.000000 0.000000 0.000000 0.000000 0.166667 0.166667 0.000000 0.000000 0.166667 0.000000 0.000000 0.000000 0.000000 0.333333 0.000000 0.166667 0.000000
0.000000 0.000000 0.166667 0.000000 0.000000 0.000000 0.000000 0.000000 0.000000 0.000000 0.000000 0.333333 0.000000 0.000000 0.500000 0.000000 0.000000 0.000000 0.000000 0.000000
0.000000 0.000000 0.000000 0.166667 0.166667 0.000000 0.000000 0.000000 0.166667 0.000000 0.000000 0.000000 0.166667 0.000000 0.000000 0.000000 0.166667 0.166667 0.000000 0.000000
0.000000 0.166667 0.000000 0.000000 0.500000 0.000000 0.166667 0.000000 0.000000 0.000000 0.166667 0.000000 0.000000 0.000000 0.000000 0.000000 0.000000 0.000000 0.000000 0.000000
0.000000 0.000000 0.000000 0.000000 0.000000 0.000000 0.000000 0.000000 0.333333 0.000000 0.000000 0.166667 0.000000 0.166667 0.000000 0.333333 0.000000 0.000000 0.000000 0.000000
0.000000 0.666667 0.000000 0.000000 0.000000 0.000000 0.000000 0.000000 0.000000 0.166667 0.000000 0.000000 0.000000 0.000000 0.000000 0.000000 0.000000 0.000000 0.000000 0.166667
0.000000 0.000000 0.000000 0.000000 0.166667 0.000000 0.000000 0.000000 0.000000 0.000000 0.000000 0.166667 0.000000 0.000000 0.000000 0.166667 0.166667 0.333333 0.000000 0.000000
0.000000 0.000000 0.166667 0.000000 0.000000 0.333333 0.000000 0.000000 0.000000 0.000000 0.000000 0.000000 0.000000 0.333333 0.166667 0.000000 0.000000 0.000000 0.000000 0.000000
0.000000 0.833333 0.000000 0.000000 0.000000 0.000000 0.000000 0.000000 0.000000 0.000000 0.000000 0.000000 0.000000 0.000000 0.166667 0.000000 0.000000 0.000000 0.000000 0.000000
0.000000 0.000000 0.166667 0.000000 0.000000 0.500000 0.166667 0.000000 0.000000 0.000000 0.000000 0.000000 0.000000 0.166667 0.000000 0.000000 0.000000 0.000000 0.000000 0.000000
0.000000 0.000000 0.166667 0.000000 0.000000 0.000000 0.000000 0.166667 0.166667 0.000000 0.000000 0.000000 0.000000 0.000000 0.333333 0.000000 0.000000 0.166667 0.000000 0.000000
0.000000 0.000000 0.000000 0.000000 0.000000 0.000000 0.166667 0.000000 0.166667 0.166667 0.000000 0.000000 0.000000 0.000000 0.000000 0.000000 0.500000 0.000000 0.000000 0.000000
0.000000 0.000000 0.000000 0.000000 0.666667 0.000000 0.000000 0.166667 0.000000 0.000000 0.166667 0.000000 0.000000 0.000000 0.000000 0.000000 0.000000 0.000000 0.000000 0.000000
0.000000 0.000000 0.000000 0.166667 0.000000 0.000000 0.000000 0.000000 0.000000 0.000000 0.000000 0.000000 0.500000 0.000000 0.000000 0.000000 0.166667 0.166667 0.000000 0.000000
MOTIF ent1_CLCWQHGPC MEME-3
log-odds matrix: alength= 20 w= 9 E= 1.3e+000
-348 565 -520 -502 -347 -508 -498 -354 -537 -428 -363 -511 -547 -552 -478 -488 -364 -402 -407 -450
-228 -219 -394 -344 30 -374 -313 36 -314 337 53 -368 -344 -304 -283 -351 -217 -34 -93 -148
-140 479 -283 -296 173 -283 -92 -110 -266 -144 -120 -264 -330 -295 -238 -244 -182 -115 74 301
-219 -259 -259 -195 -5 -297 -102 -218 -190 -168 -155 -231 -324 179 -153 -287 -220 -208 649 -36
163 -144 -113 -39 -114 -144 -67 -138 -69 -150 -96 -127 -168 252 -80 -121 -84 -82 -90 -124
-247 -237 -194 -240 -51 -276 444 -270 -241 -225 -180 -84 -306 -77 -131 -237 -197 -241 -64 50
-60 -148 -200 -223 -45 253 -236 259 -196 -54 -54 -187 -265 -251 -201 -197 -126 67 -80 -121
146 -151 -191 -172 -127 -154 -216 -164 -165 -187 -167 -211 315 -191 -179 -130 -107 -94 -156 -179
-348 565 -520 -502 -347 -508 -498 -354 -537 -428 -363 -511 -547 -552 -478 -488 -364 -402 -407 -450
letter-probability matrix: alength= 20 w= 9 nsites= 2 E= 1.3e+000
0.000000 1.000000 0.000000 0.000000 0.000000 0.000000 0.000000 0.000000 0.000000 0.000000 0.000000 0.000000 0.000000 0.000000 0.000000 0.000000 0.000000 0.000000 0.000000 0.000000
0.000000 0.000000 0.000000 0.000000 0.000000 0.000000 0.000000 0.000000 0.000000 1.000000 0.000000 0.000000 0.000000 0.000000 0.000000 0.000000 0.000000 0.000000 0.000000 0.000000
0.000000 0.500000 0.000000 0.000000 0.000000 0.000000 0.000000 0.000000 0.000000 0.000000 0.000000 0.000000 0.000000 0.000000 0.000000 0.000000 0.000000 0.000000 0.000000 0.500000
0.000000 0.000000 0.000000 0.000000 0.000000 0.000000 0.000000 0.000000 0.000000 0.000000 0.000000 0.000000 0.000000 0.500000 0.000000 0.000000 0.000000 0.000000 0.500000 0.000000
0.500000 0.000000 0.000000 0.000000 0.000000 0.000000 0.000000 0.000000 0.000000 0.000000 0.000000 0.000000 0.000000 0.500000 0.000000 0.000000 0.000000 0.000000 0.000000 0.000000
0.000000 0.000000 0.000000 0.000000 0.000000 0.000000 1.000000 0.000000 0.000000 0.000000 0.000000 0.000000 0.000000 0.000000 0.000000 0.000000 0.000000 0.000000 0.000000 0.000000
0.000000 0.000000 0.000000 0.000000 0.000000 0.500000 0.000000 0.500000 0.000000 0.000000 0.000000 0.000000 0.000000 0.000000 0.000000 0.000000 0.000000 0.000000 0.000000 0.000000
0.500000 0.000000 0.000000 0.000000 0.000000 0.000000 0.000000 0.000000 0.000000 0.000000 0.000000 0.000000 0.500000 0.000000 0.000000 0.000000 0.000000 0.000000 0.000000 0.000000
0.000000 1.000000 0.000000 0.000000 0.000000 0.000000 0.000000 0.000000 0.000000 0.000000 0.000000 0.000000 0.000000 0.000000 0.000000 0.000000 0.000000 0.000000 0.000000 0.000000
MOTIF ent1_EETEAAAALLSLS MEME-4			*used for FIMO search	refered to as AAxxL motif
log-odds matrix: alength= 20 w= 13 E= 6.3e-001
-208 -590 230 288 -444 -335 -320 -383 52 -386 -331 -266 -345 -153 -309 -318 -268 -315 -431 -387
42 -430 98 281 -306 -297 -254 -304 -148 -313 -255 -225 -315 -138 -230 -257 68 68 -308 -284
-108 198 -332 -280 -6 -271 210 22 -248 74 200 -263 -314 -266 -241 -13 172 131 -69 -88
120 -275 71 179 -156 -202 118 80 -44 -202 -138 -113 -237 -86 69 -139 -90 -166 -158 -139
371 -196 -461 -458 -304 -253 -465 -342 -459 -371 -318 -442 -459 -479 -434 -225 -261 -213 -306 -387
371 -196 -461 -458 -304 -253 -465 -342 -459 -371 -318 -442 -459 -479 -434 -225 -261 -213 -306 -387
171 -231 -118 121 -115 -198 116 87 -43 -163 -106 -116 -238 -94 69 -135 -81 -119 336 -113
230 -135 22 -158 -75 6 -195 92 -141 -117 157 -195 -294 14 -170 -148 -103 86 -115 -132
-344 -313 -540 -474 -33 -510 -429 -45 -450 337 267 -500 -459 -409 -400 -483 -325 -127 -185 -252
53 -124 -347 -292 -5 -273 -244 23 -261 191 201 -277 -318 -277 -250 66 85 131 -70 -93
-142 -221 -155 -177 -198 -233 -207 -261 -152 -278 -211 101 -297 -6 -187 229 115 -249 -206 124
-344 -313 -540 -474 -33 -510 -429 -45 -450 337 267 -500 -459 -409 -400 -483 -325 -127 -185 -252
42 177 -182 -136 -192 -235 -174 -229 135 -237 -176 -156 -285 -140 71 192 -45 -201 -184 -182
letter-probability matrix: alength= 20 w= 13 nsites= 9 E= 6.3e-001
0.000000 0.000000 0.333333 0.555556 0.000000 0.000000 0.000000 0.000000 0.111111 0.000000 0.000000 0.000000 0.000000 0.000000 0.000000 0.000000 0.000000 0.000000 0.000000 0.000000
0.111111 0.000000 0.111111 0.555556 0.000000 0.000000 0.000000 0.000000 0.000000 0.000000 0.000000 0.000000 0.000000 0.000000 0.000000 0.000000 0.111111 0.111111 0.000000 0.000000
0.000000 0.111111 0.000000 0.000000 0.000000 0.000000 0.222222 0.000000 0.000000 0.111111 0.111111 0.000000 0.000000 0.000000 0.000000 0.111111 0.222222 0.111111 0.000000 0.000000
0.222222 0.000000 0.111111 0.333333 0.000000 0.000000 0.111111 0.111111 0.000000 0.000000 0.000000 0.000000 0.000000 0.000000 0.111111 0.000000 0.000000 0.000000 0.000000 0.000000
1.000000 0.000000 0.000000 0.000000 0.000000 0.000000 0.000000 0.000000 0.000000 0.000000 0.000000 0.000000 0.000000 0.000000 0.000000 0.000000 0.000000 0.000000 0.000000 0.000000
1.000000 0.000000 0.000000 0.000000 0.000000 0.000000 0.000000 0.000000 0.000000 0.000000 0.000000 0.000000 0.000000 0.000000 0.000000 0.000000 0.000000 0.000000 0.000000 0.000000
0.333333 0.000000 0.000000 0.222222 0.000000 0.000000 0.111111 0.111111 0.000000 0.000000 0.000000 0.000000 0.000000 0.000000 0.111111 0.000000 0.000000 0.000000 0.111111 0.000000
0.333333 0.000000 0.111111 0.000000 0.000000 0.111111 0.000000 0.111111 0.000000 0.000000 0.111111 0.000000 0.000000 0.111111 0.000000 0.000000 0.000000 0.111111 0.000000 0.000000
0.000000 0.000000 0.000000 0.000000 0.000000 0.000000 0.000000 0.000000 0.000000 0.777778 0.222222 0.000000 0.000000 0.000000 0.000000 0.000000 0.000000 0.000000 0.000000 0.000000
0.111111 0.000000 0.000000 0.000000 0.000000 0.000000 0.000000 0.000000 0.000000 0.333333 0.111111 0.000000 0.000000 0.000000 0.000000 0.222222 0.111111 0.111111 0.000000 0.000000
0.000000 0.000000 0.000000 0.000000 0.000000 0.000000 0.000000 0.000000 0.000000 0.000000 0.000000 0.222222 0.000000 0.111111 0.000000 0.444444 0.111111 0.000000 0.000000 0.111111
0.000000 0.000000 0.000000 0.000000 0.000000 0.000000 0.000000 0.000000 0.000000 0.777778 0.222222 0.000000 0.000000 0.000000 0.000000 0.000000 0.000000 0.000000 0.000000 0.000000
0.111111 0.111111 0.000000 0.000000 0.000000 0.000000 0.000000 0.000000 0.222222 0.000000 0.000000 0.000000 0.000000 0.000000 0.111111 0.444444 0.000000 0.000000 0.000000 0.000000
