# Supplementary material for: Systematic identification and characterization of repressive domains in Drosophila transcription factors
Source: EMBO J. 2022 Dec 22;42(3):e112100. doi: 10.15252/embj.2022112100 (PMC9890238; doi:10.15252/embj.2022112100)
Supplement: Supplementary file 24 — Source Data for Figure 3 [file EMBJ-42-e112100-s020.zip]

Archive with 8 entries (7 files):
- Figure 3/
- __MACOSX/._Figure 3
- Figure 3/.DS_Store
- __MACOSX/Figure 3/._.DS_Store
- Figure 3/Source_Data_Fig3E-G.xlsx
- __MACOSX/Figure 3/._Source_Data_Fig3E-G.xlsx
- Figure 3/Source_Data_Fig3A-D.xlsx
- __MACOSX/Figure 3/._Source_Data_Fig3A-D.xlsx
