# Supplementary material for: Systematic identification and characterization of repressive domains in Drosophila transcription factors
Source: EMBO J. 2022 Dec 22;42(3):e112100. doi: 10.15252/embj.2022112100 (PMC9890238; doi:10.15252/embj.2022112100)
Supplement: Supplementary file 24 — Source Data for Figure 3 [file EMBJ-42-e112100-s020.zip › Figure 3/Source_Data_Fig3E-G.xlsx]

## Sheet: legend
Source Data Fig 3 E-G
contains results of RNAi experiments and P-values (paired, two-tailed Student t-tests comparing to noRNA control)

## Sheet: RNAi_validations
RD	condition	rep1.FC	rep2.FC	rep3.FC	P-value_paired
CG15269	no RNA	34.9112	24.6877	38.5754
CG15269	Renilla	35.5442	24.8173	40.8044	0.225978
CG15269	Gro-1	11.2873	9.46981	12.7062	0.00257019
CG15269	Gro-2	15.0399	11.6845	20.3762	0.00623025
CG15269	Sin3A-1	33.5971	29.3038	43.7104	0.30899
CG15269	Sin3A-2	33.7872	25.0993	42.6253	0.54594
CG15269	CtBP-1	37.2216	25.4665	44.9234	0.150334
CG15269	CtBP-2	35.8377	26.0647	45.6416	0.19647
NK7.1	no RNA	3.43118	3.59415	4.86394
NK7.1	Renilla	3.61711	3.74847	4.64313	0.659229
NK7.1	Gro-1	1.88666	1.92081	2.19739	0.00819367
NK7.1	Gro-2	2.06047	2.25452	2.33809	0.0202985
NK7.1	Sin3A-1	4.65353	4.72292	5.90166	0.016202
NK7.1	Sin3A-2	4.31547	5.69761	6.31661	0.0483718
NK7.1	CtBP-1	3.17713	3.74316	4.29532	0.388826
NK7.1	CtBP-2	3.56694	4.10832	4.40775	0.749386
Ham	no RNA	5.49106	5.1689	4.15322
Ham	Renilla	5.65978	4.8415	4.28505	0.971173
Ham	Gro-1	5.45741	5.18261	4.20171	0.650631
Ham	Gro-2	5.55767	4.9903	4.64726	0.564542
Ham	Sin3A-1	5.1215	5.17018	4.57369	0.868929
Ham	Sin3A-2	5.24005	4.57896	4.99785	0.956228
Ham	CtBP-1	1.47677	1.86303	1.76539	0.0154852
Ham	CtBP-2	1.42413	1.66216	1.70445	0.0136047
Tio	no RNA	2.35772	2.68888	2.33548
Tio	Renilla	2.41086	2.72929	2.47994	0.14611
Tio	Gro-1	2.22554	2.52633	2.39522	0.382485
Tio	Gro-2	2.26205	2.77695	2.38371	0.884722
Tio	Sin3A-1	2.10671	2.88876	2.45623	0.96136
Tio	Sin3A-2	2.10197	3.00376	2.65369	0.650654
Tio	CtBP-1	1.19916	1.64594	1.54809	0.0215336
Tio	CtBP-2	1.16897	1.66262	1.48785	0.0204449
CG12605	no RNA	4.10871	3.61512	3.61324
CG12605	Renilla	3.97165	3.62442	3.9077	0.682398
CG12605	Gro-1	3.76873	3.37276	3.58336	0.147433
CG12605	Gro-2	3.75036	3.63376	3.89777	0.949864
CG12605	Sin3A-1	2.18781	2.68954	2.61835	0.0606183
CG12605	Sin3A-2	1.64912	1.83873	2.15913	0.026102
CG12605	CtBP-1	3.44458	3.551	3.34338	0.188815
CG12605	CtBP-2	3.32824	3.42358	3.71646	0.376506
Cic-RD2	no RNA	4.08128	4.36854	2.85632
Cic-RD2	Renilla	4.1704	4.25817	3.19952	0.465725
Cic-RD2	Gro-1	4.01031	4.47391	2.89085	0.669051
Cic-RD2	Gro-2	4.08837	4.62688	3.02987	0.171601
Cic-RD2	Sin3A-1	2.29507	2.6969	2.42306	0.0819635
Cic-RD2	Sin3A-2	1.7315	2.27768	1.82654	0.0314605
Cic-RD2	CtBP-1	3.59816	3.97009	2.73908	0.0701666
Cic-RD2	CtBP-2	3.61173	4.0958	3.22709	0.797571
